# Supplementary material for: A novel structural maintenance of chromosomes (SMC)-related protein family specific to Archaea
Source: Front Microbiol. 2022 Aug 5;13:913088. doi: 10.3389/fmicb.2022.913088 (PMC9389158; doi:10.3389/fmicb.2022.913088)
Supplement: Supplementary file 1 [file Data_Sheet_1.FASTA]

>sp|Q14683|SMC1A_HUMAN
GLKLIEIENFKSYKGRQGPF-QRFTAIIGPNGSGKSNLMDAISFVLGEKTSRDLIHGAPV
GAFVSMVYSE-TFARVI-VGGSEYKINNKVVQLIKARNFLVQGAVESIAMKNPKERTALF
EEISRSGRFNACFEIYSAQAFLGPENLDGINYNCVKRFRPMDNLSGGEKTVAALALLFAI
HSYKPAPFFVLDEIDAALDNTNIGKVANYIKEQSAIVISLKEEFAELIGVYP
>E_Arcaeplastida_Steptophyta_Arabidopsis_lyrata_SMC1_XP_020882034.1
GILQLEMENFKSYKGHQGPF-KDFTAIIGPNGAGKSNLMDAISFVLGVRTGKDLIYAFDD
RAFVRLVYQM-HFTRTITSAGGEYRIDNRVVNLVKARNFLVQGDVESIASKNPKELTGLL
EEISGSELFMEAFNIYGGTAYLNLENLHGIKYTTMKRFRDMEQLSGGEKTVAALALLFSI
HSYRPSPFFILDEVDAALDNLNVAKVAKFIRSKSSIVISLKDSFAELVGVYR
>Naegleria_fowleri_genome_SMC1_KAF0983989.1
GIVRIEVENFKSYKGRQGPF-NDFTCVIGPNGSGKSNLMDAISFVMGLRAQKQLIFNGDG
LAFVKLVFKT-EFTRTISAQGQEYKINQKTVQLTKARNFLVQGDVENVASKSPTELTKLF
EQISGSEAFTKAFDIYGGTAYLTLEDLQGIKYNAMKRYRDMSQLSGGEKTVAALALLFAI
HKYNPSPFYILDEVDAALDNVNVNKVADYIRRSVFIIISLKENFAKLVGIFR
>Ancyromonas_Nutomonas_longa_SMC1_TRINITY_DN3227_c0_g1_i1
AVKFLHFEHFKSYRDSVGPF-SDFTAVIGPNGAGKSNLMDGICFVFGVASKKELIYTSPH
DAKVTLGFEN-EFSRSVDMQGTVYRINDRVVQLVKARNFLVQGDVRAISRKTPAELTQLF
EQISGSDIFKKAFDVYGGSAYLSLENLGGVNYTAMKRFREMDMLSGGEQTVASLALLFAI
QSVRAAPFFILDEVDAALDSSNVKQVVQYIKERSFIVISLKEKFANLVGIYR
>E_SAR_Alveolata_Plasmodium_ovale_SMC1_SCP04634.1
CIKYLIVCNFKSYENENGPF-SKFTAIIGPNGSGKSNIMDCICFVLGINNKRSLIYHKEN
ECYVKLIVEC-EIKRTLNYRGVNFFINDKQVEETKTKTCLIQGDIEEVINKKPTELAKLF
EYISGSDKFLHCFNVYGGQAFLDLCNYCGIKYNNMKRYFEITELSGGEKSISALALIFSI
QKYINNSFIILDEVDANMDPLKINSLTRYLNS--VIVISLKDKFSQLIGVYK
>sp|Q9NTJ3|SMC4_HUMAN
LITHIVNQNFKSYAGEKGPFHKRFSCIIGPNGSGKSNVIDSMLFVFGYRAQSVLIHNSDE
HVHFQKIIDKEYVSRTACRDNTVYHISGKKKTDLDHNRFLIQGEVEQIAMMKPKGMLEYL
EDIIGCGEFMAGFYNYGGDAELELVDSEGIMFSVRKSWKKIFNLSGGEKTLSSLALVFAL
HHYKPTPLYFMDEIDAALDFKNVSIVAFYIYEQTFIIISLRNNMSDLIGIYK
>E_Archaeplastida_Steptophyta_Physcomitrella_patens_SMC4_XP_XP_024402503.1
LIKKMVLENFKSYAGKQGPFHKCFSAVVGPNGSGKSNVIDAMLFVFGKRAKSELIHNSTN
HVHFQEIIDLEVLTRVAFRDNSKYYLDSRMSTDLEHNRFLIQGEVEQISLMKPKAFLEYL
EDIIGSNEFMGGFNMYGGDAELELVDAEGVVFTVRKSWKAIANLSGGEKTLSSLALVFAL
HHYKPTPLYVMDEIDAALDFKNVSIVGHYIKERTFVIISLRNNMADLIGIYK
>Naegleria_fowleri_genome_SMC4_KAF0975375.1
LIQKMVLKNFKSYAGKRGPFDKSFTCVVGPNGSGKSNVIDAIQFVFGKKGKSELIHSSKN
FVHFAEIFVSNIVKRTVNKSSVTYYIDSRKSTDLENNRFLIQGEVEQISLMKPKALLEYI
EDIIGTNEFMRGFTIYGGDAELELVDSEGIVFSVRKSWKNISNLSGGEKTLSSLALVFAL
HHYKPTPIYVMDEIDAALDFRNVSIVANYVKERTFLIISLRNNMANLVGIYK
>Ancyromonas_Nutomonas_longa_SMC4_TRINITY_DN10003_c0_g1_i1
VIEKMKFVNFKSYAGTQGPFHKNFSAVVGPNGSGKSNVIDGLLFVSGKRAKSELIHSSAE
HIFFVEIQEIENVSRSAYRNNTKYHINGKPAGDLTHNRFLIQGEVEQIAMMKPKGLLEYL
EDIIGSYCFLKGFFMYGGDAELELVDSEGIIFSVRKSWKNITNLSGGEKTLSSLSLIFSL
HSYKPTPLYVMDEIDAALDFKNVSIVANYIKRKTFIIISLRNQCADLVGIYK
>E_SAR_Alveolata_Plasmodium_ovale_SMC4_SCQ16571.1
LIEKLVLENFKSYSGVKGPFYKKFSCIVGPNGSGKSNIIDAMLFVFGRRAKSDLIHSSKY
SIYFKTIVEGEVVSREATVDNQKYRINEKVVSDLNNNRFLIQGEVEQIAQMNPKGLLEYL
EDIIGTNKFLHAFNMYGGDAELEIIDNEGILFSVRKSWKHIQNLSGGEKTLSSLALVFAL
HYFKPNPIYFMDEIDAALDFKNVSIISHYIKTKTFIVISLRNQMCDMIGIYK
>ArcSMC_PIN86718.1_chromosome_segregation_protein_SMC__Candidatus_Woesearchaeota_archaeon_CG10_big_fil_rev_8_21_14_0_10_44_13_
TINKLVMHGFKTFAKRTLLFGKDFNCILGPNGSGKSNVLDALCFVLGKSSASNLIYNGGK
SGEVSIYFDNTKITRIVRSSGQVYKINDETRTDPDGYNIILQGDIMRFVEMSPEERRMLV
EETAGISLFMGSFDIFKGEASLVLENEGGILVKVRTKFMDIRSLSGGEKSMTALAFIFAI
QENEPASFYVLDEVDAALDKKNSEKLSQL---VKYILISHNDGVASLYGVSM
>ArcSMC_PIZ51777.1_chromosome_segregation_protein_SMC__Candidatus_Woesearchaeota_archaeon_CG_4_10_14_0_2_um_filter_33_13_
TINRIQIHGFKSFAQKTVPLDNKFNCIIGPNGSGKSNVGDAICFVLGRLSASHLIFNGGK
KASVEIAFCNKIVNRSITKTGNVYRINGKKKTNPDGYNIILQGDIMRFVDMSPMERRKII
EEISDVSHFMKTFDIFKGNAYLELDNEGGLSIKVKNRYMDIKSLSGGEKTLTALSFIFAI
QEYQPATFYILDEIDAALDKHNSETLSKL---IRYIVISHNDALADLFGVSM
>ArcSMC_NOZ59483.1_chromosome_segregation_protein_SMC__Euryarchaeota_archaeon_
IISKITLRNFKSF-RRVLPIPRGFTAIVGPNGSGKSNIVDAICFVLGRSSASDLIFNGGK
KAEVSIYFDNSKITRSIDINGNVYRLNGKRTSRPDGHNIILQGDITRIIEMNPVERRKII
DEIAGIAVFMEVFEIFGGEAELILDEEGGLQIQAKKNPQYIELLSGGERTLTALSFLFAI
QRYQPAPFYILDEIDMFLDDNNVRKISEM---IKFIVVSLRDSMADLFGVTN
>ArcSMC_HDI02680.1_hypothetical_protein__Candidatus_Aenigmarchaeota_archaeon_
VIERLSMQGFKSFANKTLPFPSGFNVICGANGSGKSNIVDALCFVLGIRSTEQLIFNGGK
NGEVNLYLNNEKITRKVNKNGVIYKLNGKTVNYADGHNIIMQGDVTNLIEMTPLQRKEII
DEVSGIAVFMKTFNLF-GEASLELEDRSGLIIKARKKMLSIDSMSGGEKTLTALAFLFAV
QMYKPAPFYVLDEVDAALDKVNSKKIGML---IKFIVITHNDVTADVYGVSM
>ArcSMC_OPY26667.1_Chromosome_partition_protein_Smc__Methanocella_sp._PtaU1.Bin125_
MIKEIELTNFKSFARKVVPFYDDFTTISGPNGSGKSNIIDSILFCLGLSSSTDLIYSVDG
KAEVTIRFDNRTVTRRIKSSDSYYYFNDRPCSSPDGYNVVMQGDVTRITSMTDTERRKII
DEIAGTATFMNAFDIF-GAGELVLEQAGGLTIRAQKSLQRLEAMSGGEKSVTALAFIFSI
QRHRPAPFYAFDEIDMFLDGSNAERVARM---IKFIVVSLRKPMANTIGIAM
>ArcSMC_RZN60181.1_chromosome_segregation_protein_SMC__Methanonatronarchaeia_archaeon_
LVEEVVLNNFKSFGKKTIPFSDGFNAISGPNGSGKSNIIDAFCFVLGTSTTTDLIFQG-E
NAEVTLKLDNSTITRKVKRTDKYYYLNGNSVTSEEGYNIVMQGDVTRITEVGSTERRRII
DEIAGVSVFMKTFNVFGGQAELILEEEGGLTIEAIKTVRRLDAMSGGEKSLTALSFIFAI
QRYDPAPFYAFDEIDMFLDGANVERVANM---IEFIVVSLRKPTSDTIGITM
>ArcSMC_RLF91022.1_chromosome_segregation_protein_SMC__Thermococci_archaeon_
IIEEIVLKDFKSFSGRVIPLSERFTAIVGPNGSGKSNVVDAICFVLGMNRASDLIFFDGK
RSEVSLIVRN-KVSRVISKKGEKYYLNGRRVKKPDGYNFVLQGDISKVIQMNKIERRELI
EEIAGISTFLRTFEIFGGTAKLTLDDRGGVGIMAKKELKRLEAMSGGEQALTAIALIFAI
QSFKPAPFYVFDEIDANLDPENVERVAEM---IKFLVVSLREEMADIIGIKN
>ArcSMC_NNN17005.1_chromosome_segregation_protein_SMC__Thermoplasmata_archaeon_
MLKKLKLRNFKSFAGAVIPFEPGYTGVAGPNGMGKSNISDGILFVLGPKSSTHLFFNGGA
SCEVSLVFDNAEITRYVKLAPSYFYVNGKRTTSGDGYNLVQQGDVNNIVTMGPVPRRGLL
ERLAGIAKINEVVVIYGGEGEIVLENAGGLLIRARKNVQRLEQLSGGEKSIASLAFIFAL
QRYDPSPLYVFDEVDMSLDGINAEHVGRM---LQFIVISLRKVTAHLYGVTM
>ArcSMC_MAG22125.1_hypothetical_protein__Candidatus_Diapherotrites_archaeon_
VMQKLVLKNFKSF-KKAVPIADGFTVIAGSNGSGKSNILDALLFVLGITSLTDLVNNSST
EAKVDLTIK--EISRMIDKQGKIYRIDGNRVTRVDGHNIVMQGDVTRVVEMSPEERRQII
DELAGLQVFMDCFKTF-GDGLLSLSNESGLIIEAKNSLQNIDSMSGGEKTLTALAFLFAI
QLYEPAPFYVFDEADAALDKENSVKMVKI---IKFIAITHNDPLADIIGVAL
>ArcSMC_NHV97452.1_chromosome_segregation_protein_SMC__Thaumarchaeota_archaeon_
AIKRLEIRGFKSFGEKTLKFEPGLTAITGPNGGGKSNLIDAILFALGENSPSSLIYDGGE
NARVTVVFDNSTITRETDQKGETYYLNGKKTSTHEGFNIVPQGMVMHISEMLPDEKRRLI
EDIAGVSVFMSTFEVF-GSAWLELENGSGVFLMTQKLPRESSTVSGGEKTVAAVSFILAI
QAVYPSPFYLFDEIDAHLDAVNAEKVAAL---LKIIAISLRDTFANVYGVYL
>Bacteria_Alpha_Rhodospirillales_Magnetospirillum_dna_CAA7618597.1
IFTKLRLAGFKSFVDATLLIEPGLTGVVGPNGCGKSNLIEALRWVMGETSADDVIFGGTS
SAEVLVGLDNSEVVRRIERGQGSYRINGRDVRGARSSGLVSQGRVGALINAKPAERRSLL
EEAAGISRLLASFELFGGRAHLALTEEAGLEIMASKRLQVLSLLSGGEQALTALALIFAV
FMINPAPICVLDEVDAPLDDANVDRFCSLVENIAFLIVTHHRMTVHLYGVTM
>Bacteria_Alpha_Rhizobiales_Agrobacterium_rubi_dna_NZ_BBJU01000020.1
MFNKLRLLGFKSFVEPSFIIEPGLTGVVGPNGCGKSNLVEALRWVMGENSYDDVIFSGSG
NAEVGLYLDNSQVTRRIERENGVYRINGKEARGARSPSMVGQGRIGELINAKPQARRQLL
EEAAGISRLVAAFDLFGGTAELQLIEEAGLEILARKKPQTMTLLSGGEQALTAMALIFAV
FLTNPAPICVLDEVDAPLDDHNVERYCNLMDEMVFVIITHNPITMDLFGVTM
>Bacteria_Beta_Neisseriales_Neisseria_rna_WP_049331391.1
MLTHIKLSGFKSFTDPTIHVPGQLVAVIGPNGCGKSNVIDAVRWVLGEASAQDVIFNGAA
TASVELVFDNSSIKRQLTRQGETYFINNQTVRGARGYAVIEQGMISRIIEARPEELRAYI
EEAAGVSRFKETFDFFGGEATLKMIGTAGVSIMARKKNSTIHLLSGGEKALTAMSLVFAL
FSLNPAPFCLLDEVDAPLDDANTSRFCNLVKEM-FLYISHNRLTAELVGVTM
>Bacteria_Gammma_Methylococcales_Methylococcus_dna_TSA02774.1
MLDRIKLAGFKSFVDPTIPTPGNLIGIVGPNGCGKSNIIDAVRWVMGESSAADVIFNGSS
GASVELVFDNSSIKRQVTRDGQTYILNGTRCRGSRSYAIIEQGTISRLIEAKPQELRELI
EEAAGISRFKETFDMFGGQASLELTDDAGVTVMARKRNSSIHLLSGGEKALTAAALVFAI
FELNPAPFCLLDEVDAPLDDANVGRFSQLVKEM-FLFISHNKATAQLAGVTM
>Bacteria_Gammma_Pseudomonadales_Pseudomonas_resinovorans_dna_NC_021499.1
MLKCIKLAGFKSFVDPTVSFPSNMAAVVGPNGCGKSNIIDAVRWVMGESSATDVIFNGSN
TASIELIFDNSSIRRRVSRDGQTYFLNGTKCRGPRSYSIIEQGMISKLIEAKPEDLRNFI
EEAAGISRFKETFDLFGGHAYLELTGDTGVAIMARKKNSTIHLLSGGEKALTALALVFAI
FQLNPAPFCMLDEVDAPLDDANVGRYARLVKEM-FIYITHNKIAADLMGVTM
>Bacteria_Delta_Geobacter_sulfurreducens_dna_NC_002939.5
MIKRLDIVGFKSFVDKVFDFQQGITGIVGPNGCGKSNVVDAIRWAMGEQSAEDIIFGGSE
FAEVSMVFATDQITRRLYRDGEEYFLNKTPCRGARAYSIIEQGKIGMILHSKPEERRFII
EEAAGVTRFLETFTVFGGRAELRLTNETGIDIIVQKKLQNVTLLSGGEKALTAVALIFSI
FLIKPTPFCLLDEVDAPLDDANIGRFNDMVREM-FIIITHNKATADLYGVTM
>Bacteria_Nitrospirae_bacterium_dna_OGW49080.1
MLSKLEILGFKSFCDKTVVFQPGITAIVGPNGCGKSNISDAIQWALGEQSAEDVIFNGTD
NAEVNIILTDVQVTRRLYRSGEEYFINRIPCRGAKTHTIIEQGKMDQILSSKPTDRRIII
EETAGIMLFIDTFNVFGGRASLVLVDESGIEIVAQKRLENIALLSGGEKALTAISLLFAS
FLIKPTPFCMLDEIDAPLDEANIGRFTNVLRSM-FIVITHNKRTSDLYGVTM
>Bacteria_Chloroflexi_Anaerolineaceae_bacterium_dna_TAH72168.1
MLKSIEVHGFKSFANKMLEFNDGIIAIVGPNGSGKSNIADAVRWVLGEQSAEDIIFSGTE
MAYVTLTMDNSTVTRRVYRSGEEYMINGSSCRGKEGYSIIGQGQIDKILSGKPEDRRELF
DEAAGIVQFEKQFEVFGGKADLELTDEAGIRINAQKKLQNIMQLSGGEKALTAISLLFAI
LNLKPSPFCLLDEIEAALDDSNVKRFAKYLRKL-FIMITHRRNTADLYGITM
>Bacteria_Chlamydiae_Chlamydia_abortus_dna_SHE14283.1
MLKRIELAGFKSFADKTLEFVQGITAVVGPNGSGKSNISDGIRWVLGEQSAEDVIFAGSD
SGEVSLTLDNSTVTRRVHRSGEEYLINKQPCRGKEAYSIIGQGRIEEILSTKSEDRRGIF
EEASGIVRFRSTFEVFGGRADLILSEATGIEIVAQKKLQNLQLLSGGERALTAIALLFAI
LRVKPVPFCVLDEVEAALDEANVSRFAEYLREF-FIVVTHRKGTADLYGVTM
>Bacteria_Firmicutes_Clostridia_Clostridiales_WP_120378397.1
MLKRLESVGFKSFAKRIVDFVPGVTAVVGPNGSGKSNITDAIRWVLGEQSAEDIIFQGSD
TAEVTLVLDNHSVTRRVYRSGDEYYINNQSCRGREAFSIISQGKVEEILSSKAEERRTIF
EEAAGVLRFGETFSVFGGHAELKLTDDTGVDIIAQKKLQHLGLLSGGERALTAIALLFAI
LRVRPVPFCVLDEVEAALDEANVARFAKYVKLF-FIVITHRKGTADLYGVTM
>Bacteria_Bacilli_Bacillales_Bacillus_subtilis_dna_NC_000964.3
MLKRLDVIGFKSFAERIVDFVKGVTAVVGPNGSGKSNITDAIRWVLGEQSAEDIIFAGSD
SAEVTLTLDNDSVTRRVYRSGEEFLINNQPCRGKEAFSIISQGKVEEILSSKAEDRRSIF
EEAAGVLRFNDTFVVFGGRAELRLTDHSGVEIIAQKKLQNLNLLSGGERALTAIALLFSI
LKVRPVPFCVLDEVEAALDEANVFRFAQYLKKY-FIVITHRKGTADLYGVTM
>Bacteria_Actinobacteria_Streptomycetales_Streptomyces_sp_dna_OMP24699.1
VLKSIDAVGFKSFADHTVQFDKGVTAIVGPNGSGKSNITDAIKWVLGEQSAEDIIFSGAE
HAEVKLKLDNHEVTRRLYRSGEEYYLNNDRARGKEAFSIISQGRVDEILNAKPIDRRQII
EESAGVLRFKETFHVFGGQAELQLTGAAGVDIIVQKKLQHLSLLSGGERALSAIALLFAI
LKVRSAPFVILDEVEAALDEANVIRYAQYLNEL-FIVITHRKGTSDLYGVTM
>Bacteria_Elusimicrobia_bacterium_TET40404.1
LFKKLEIFGFKSFADKIVDFEPGITCIVGPNGCGKTNIVDAIRWVLGEQSAEDIIFNGSR
TAEVSLSLDNSTVTRRLFRSGEEYYINKSPCRGTDTYSLMEDKKIDFILNSKPEERRTIF
EEVAGVMNFKKTFTVFGGEADLILTNETGVDIVAQKKLQNISLLSGGEKALCAIALLFAL
FMVKPSPFCVLDEVDAPLDDANLQRFTMLLKEF-FIVVTHNKKTSDLYGVTM
>Bacteria_Spirochaetes_Alkalispirochaeta_odontotermitis_WP_037563457.1
MLKKLEITGFKSFSEKEIEFPPGISAVVGPNGCGKSNVVDAIRWVMGEQSLEDIIFSGTN
GAEVSLTLSNDNLTRRLYRSGEAYLLNRQPCRGTKSYAVIQQGNIGAITEATPEERRYFI
EEAAGTTKFMETFKVFGGEARLVLIEESGVELMIHKKLTRLSLLSGGEKALSAIAFIFSI
FLIKPASFCLLDEIDAPLDDANVFRFNDLLQII-IIVITHNKRTADLFGITM
>Bacteria_Tenericutes_Mycoplasmatales_Mycoplasma_ovipneumoniae_dna_NZ_JAKV01000001.1
MLIKIEIEGFKSFAEPVIKFDGSIVGIIGPNGSGKSNINDAIKWVLGEKSADDVIFAGSK
TAMVKLTFSDETISRLIKRQGTEYFYNDQPVRSKSSLAIISQGTISEIAESTPEQRKLVI
EEVAGTSKTQEIVDVFGGSAKIYFSDNSGIEISAQKTIKNIRLFSGGEKAIIAISLLFSI
IKARPIPLCILDEVEAALDESNVIRYVEFLKQL-FLIITHRHGTVDLLGITM
>Bacteria_Actinobacteria_Corynebacteriales_Corynebacterium_striatum_rna_WP_086891121.1
MLKSLTLKGFKSFASATLKFEPGICAVVGPNGSGKSNVVDALAWVMGEGSAQDVIFAGAG
DAEVTLTIDNSSVTRRMFRDGAEYEINGSKARGREMHIIVGQGKLAEILESRPEDRRAYI
EEAAGVLLFTDAWNVFGGEGRLILTEATGIEVEARKKVKRLSLLSGGEKSLTALAMLVAI
FRARPSPFYVMDEVEAALDDVNLRRLIALFEEL-LIVITHQKPTANLYGVTM
>Bacteria_Actinobacteria_Actinomycetales_Mycobacterium_WP_105346650.1
MLKSLTLKGFKSFASPTLRFEPGITCVVGPNGSGKSNVVDALTWVMGEQGAEDVIFAGTS
SAEVTVTIDNSSITRRMFRDGGEYEINGSSCRGREMHVIVGQGKLSEILESRPEDRRAFI
EEAAGVLVFTEAFIVFGGEGRLLLTDTTGIEVEARKKIKRLSLLSGGEKSLTAVAMLVAI
FRARPSPFYVMDEVEAALDDANLRRLISLFEQL-LIVITHQKPTADLYGVTM
>ArcSMC_HHD72123.1_hypothetical_protein__Candidatus_Bathyarchaeota_archaeon_
MIKRIEIRGFKSIDKKTIELTQGLNVITGPNGSGKSNILDAIKFVLGESRPSALISDKAR
EAVVKIVLDNSAFVRDMGESGEDYFVDRKKTSSNRSYNIVMQGEISRLADKDPEELREEL
ESAIGLAAFFEALKYF-GSAWLELEDNGGINIIVQKSPRVASALSGGEKSVVALCFIFAM
QKLKPSPFYILDEVDAHLDAVNVERYANI---LKIITISLKDYVADVIGVYN
>ArcSMC_OYT31601.1_hypothetical_protein_B6U94_02600__Thermofilum_sp._ex4484_79_
PIKEVIIENFMSY-EYAVPFRSGVNIIMGPNGAGKSSILLALAVALGQTYTCDLIRRGKS
LARVTVVIDNSYLTRYLKSDGTWHEANYKVISNPDNSLIIMQNMIEEFAVINPVEKLRLV
EEAVGLKKIMELVSFL-ATGDIRVTNNAGLELLVGLEPTVLDTQSGGERTTAIMCFLLAL
QQYIKSPFRAIDEFEVHMDPRNRERIMSLLLDIAYVIITPGPHSKVIILVQN
>56rooted_RLE67301.1_Archaea_TACK_group
PVKEVIIENFMSY-RYAIGFQPGLNIITGPNGAGKSSILLAIAVALGQTYTSDLIRRGEE
IARVTVVLDNSYLTRYLRSDGKWHELNNTLATNPDNMFIIMQNMIEEFVYLSPQEKLRLI
EDAVGLKKLIKLISHL-AVGDVRLINQAGIEITVGSAPTVLDTQSGGERTTAIMCFLLAL
QQYIRSPFRAVDEFDVHMDPKNREAVFNLIFRISYLVITPGTINTAVVVVQN
>56rooted_RLE92564.1_Archaea_TACK_group
PIKEVRLENFMSH-RYTVKFNSGVNLIIGPNGAGKSSILLGISVGLGQSYTSDLIRHGED
IGRVTIVVSNEFITRYLRRDGTWFEANGRQISNPENMLIVMQGLVEQFAYLSPQESLVIV
EDAVGLGRILKVVEFL-GVGEVRLVNAAGLNLTAGIEPVELNTLSGGERIAAIMCFLLAL
QSHIKSPFRAIDEFEVHMDPQNRAAILNIIFELSYIVISPQPKPNTVIVVQK
>56rooted_RLE98068.1_Archaea_TACK_group
AVREVVLENFMSY-KYAIPLAPGVNIITGPNGSGKSSILLGMAVALGQTYTSDLIRRGEE
VARVTVVLDNRFFSRYLRSDGQWHEVNGRLVSDPDNMLIIMQNMVEEFAYLSPQERLRIV
EAAVGLKRVEAVIAML-ARGGVKLVNGAGIELIVGASPVPLDAHSGGERTAAIMCFFLAL
QAHVKSPLRAIDEFDVHMDPRNRDVVLEMIFEMAYVVITPGPTHGAVIVVQK
>56rooted_RLG40798.1_Archaea_TACK_group
GIKEVILENFMSY-KYAVPLKDGVNLIMGPNGSGKSTILLAISVALGQTYTSDLIRRGEN
FARVTVVVNNRFFSRYIRGDGQWHEVNGKTVADPDNMLIVMQNMVEEFAFLSPQQKLLLV
EEAVGLGKVREVIEFL-GTGEIKLVNNAGLEIHSDLGLVPLDRHSGGERSVTVMCFFLAL
QNYIRSPFRAVDEFDIHMDPKNREDILQMIFELAYVIITPTPARNAIILVQK
>56rooted_RLG46857.1_Archaea_TACK_group
TIREVVLENFMSH-EYSVPLSPGLNLIVGPNGSGKSSIVLAIAVALGQTRTRDLIRRGER
IARVTVVLDNTRISRYIREDGTWFELNYKTVDDPDNPLIIMQGATAELAFMSPQERLRLL
EGAAGIAVVSELVAIL-AVGSVRAVGTAGLEILVGGEPIPLNTQSGGERITAIVCFLMAL
QRHIKSPVRVIDEFDVHLDPANREAVLRKFVEVMTILVTPGRA-GVVIVVQR
>ArcSMC_RLI24128.1_hypothetical_protein_DRO57_07485__Candidatus_Bathyarchaeota_archaeon_
LIREVILENFMSY-EYGVRLKPGLNIVCGPNGAGKSSILLGISVALGQAYTSDLIRRGKD
VARVTLILDNSRLSRVLRVDGERFQVNGKPVSNPDNMLLIMQGMVASFAYVSPQEKLSML
EEAVGLSKVQALLEIL-ARGYVKLVNRAGLELYIGMEPTPLNTQSGGERSVAVAAFLLAL
QRHIKSPFRAVDEFEVHMDVRNREIFLFKLIEVLYLVITPNQPVDVVIVVQN
>56rooted_RJS83642.1_Archaea_TACK_group
MIREIILENFMSY-EYAIPLKPGLNIICGPNGAGKSSILLGISVALGQSYTSDLIRRGKD
QGRCTLILDNRILSRYLRVDGKWFEIEGKAASDPENMLIIMQNMVEQFIVLSPQEKLRLL
EAAVGLEVIHAIIDVL-ASGEIKVVNRAGLVLYVGTEPVPLNTQSGGERSTATMAFLIAL
QEHIRSPFRAVDEYDVHMDPKNREIISELLLSVIYLVITPSQNFNAIITIQN
>56rooted_RLI37742.1_Archaea_TACK_group
MIREIILENFMSY-EYSIPLKPGVNVICGPNGSGKSSILLGISVALGQSYTSDLIRWGKD
VGRVTLVLDNSLLTRVLRSDGKWFELDNKSVTDPENMLIIMQNMAEQFVVLSPQEKLKMV
EAAVGLEVINNLLDIL-ATGSVHLVNSAGLEILVGAKPVPLNTQSGGERSTATVAFLIAL
QQHVRSPFRAIDEYDIHLDPRSREILANVIISSVFLIITPSQTLDVVIVVQN
>56rooted_TET62644.1_Archaea_TACK_group
MIQEVILENFMSY-EYAVPFESGVNLVCGPNGSGKSSLLLAISVALGQSYTSDLIRWGRD
QARVTLILNNTFLTRVMRKDGKWFELENRAATDPDNMLIIMQNMVEQFTVLHPQEKLRMV
ESAVGLEVIQSLLDIL-ALGEVRLVNAAGLGILVGSKPVPLDTQSGGERTTATISFLLAL
QQHVRSPFRAVDEYDVHMDPKNREIIAKTLISTVYLVLTPSQTFEVIITVQN
>56rooted_RJS87594.1_Archaea_TACK_group
MIREVILENFMSY-EYAVPLKPGVNVVCGPNGSGKSSLLLGICVALGETYTSDLIRWGED
RARVTIILDNRALTRNLRRDGRWFELNGRGVQDPDNMLIVMQNMPEVFASVSPQERLRIL
ERAVGYEVTQSLLEFL-ATGEVRLINAAGIEIYVGATPTRLDTHSGGERSTAVMAFLLAL
QQHILSPFRAVDEFDLHMDERNREVVAEFIVESLYMVITPSATFDVVIMVQK
>56rooted_RLE56426.1_Archaea_TACK_group
MIREVILENFMSY-EFGIPLYPGLNIITGPNGAGKSSILLAISVALGTKYTSDLIRWGSK
IARVAVIIDNKRISRYLRKDGSWFEVNGKVKTNPDNMLIIMQNMVEEFAIVSSKEKLKLF
EDAVGLSALSNILSIL-AYGHVKLVNNAGLEILVGSSPSILNSQSGGERTTAVMAFLLAV
QSFIKSPFRAVDEFDVHMDPRNREIISKLLLSSFCLAITPSPMMNIVIFVQN
>56rooted_HGU45692.1_Archaea_TACK_group
MIREVILENFMSY-EYGIPLCSGLNIICGPNGAGKSSILLGISIALGAQYTRDLIRWGSK
MSRVSVVIDNSRISRYLRIDGSWFEVNDVEYSNPDNMLVIMQNMVEEFAIVPPRDKLRLL
EDAVGLTAISDIISIL-ADGIVRITNNAGLEILVGSKPILLDSQSGGERTIAIISFLLAS
QKFIKSPFRAVDEFDVHMDPRNRETIFKNILSFFYLAITPSPI-NVVIFVQN
>56rooted_HGK14473.1_Archaea_TACK_group
TIEEVILENFMSY-EYAIPFKRGLNLIVGPNGAGKSTILVGISIAMGQTYTKELIRYGKK
AGRVTILLNNESISRYLKDDGTWYEMDYRQVSNPDNMLIIMQGMIERFSIVSPQDRLLMV
EEAVGIQTLEKTVEIL-ATGQVRIRDKAGLEVLVGTQPTILDTQSGGERVVATIAFLLSL
QHHLKSPIRAIDEFDVHMDPYNREIVARMIFDFVYIVISPSQTFKATIIIQK
>56rooted_RLI38935.1_Archaea_TACK_group
----------MSY-KYAIPFNAGLNIVCGPNGSGKSSILQAIAVALGQVYTSDLIRWGED
TARVTLIFDNKRLSRYLNRDGNWYETNFQTVTNPANMLIIMQHMMVEFGVITPEKKLLMV
EEAVGLRLLESLLKFL-ATGWVNVVNEAGLELTVGAEPHILDTQSGGERSSTTMAFLLAL
QRHIQSPFRAVDEFDVHMDPRNREIISQLLLMEMYLIITPGQTADVVITVQK
>56rooted_HED48799.1_Archaea_TACK_group
PIREVILEDFMSH-EYSIRLAPGLNVILGPNGAGKSSILIAISLAMGQSHTSELVRHGRD
QARVTLLLDNSRLSRVVRSSGEWFEIDYRRADNPDNLLIIMQGLIDEFATLSPQERLLLV
EEATGISELESLVGLL-AAGYAKITYEAGLEVYVGTEPMLLDRQSGGERSTAVTAFLLAL
QGRTVSPFRAVDEFDVHMDPATRATFFRVLHEMFYLVITPGYSFSAYIIVQK
>56rooted_HIE36984.1_Archaea_TACK_group
TLREVILENFMSY-EYAIPFKNGLNLILGPNGAGKSSILLGISLALGQSHTSDLIRFGKD
IARVSIVFDNSVLTRILRRDGNYFEVNYRSAPNPENLLIIMQNMIESFNYIDPREKLKLF
EDALGLGELYKYVSIL-GTGYSRLEDNAHLELYVSSEPKLLDTQSGGERTIAAVSFLLAI
QRFVKSPFRAIDEFDVHMDPRNRSRVLELMIRYIYILITPGYGEDAVIVVQK
>sp|O95347|SMC2_HUMAN
MIKSIILEGFKSYAQRTNGFDPLFNAITGLNGSGKSNILDSICFLLGISNLQDLVYKNGQ
AASVSITFDNSTVTRQVVIGGRKYLINGVNANNVNNPHFLIQGRITKVLNMKPPEILSMI
EEAAGTRALNIAWQIFGANAMLAPPELDGLEFKVATWKENLTELSGGQRSLVALSLILSM
LLFKPAPIYILDEVDAALDLSHTQNIGQMLRTHFFIVVSLKEGMANLFKTKF
>Ancyromonas_Nutomonas_longa_SMC2_TRINITY_DN1130_c0_g1_i1
MIKEIILEGFKSYPNRTSGFDPAFNAITGLNGSGKSNILDAICFVLGISNLQELVYKNGQ
GATVSLVFDNSTVSRQVVIGGRKYLINGVNAQNVNNPHFLIQGRITKVLNMKAPEILAMV
EEAAGTRALQAAWEIYGTMAKLDPPEFDGLEIKVAKWKDGLSELSGGQKSLCALSLILSL
LLFKPAPMYILDEIDAALDLSHTQNIGRMLKNHFFIVVSLKEGMANLFKTKF
>E_Archaeplastida_Chlorophyta_Micromonas_pusilla_SMC2_XP_003064649.1
MVEEVCIDGFKSYAQRTPAFDPLFNAITGLNGSGKSNILDSICFVLGITNL---------
-----------VVTRQIVIGGRKYLINGHVAQNVNNPHFLIQGRITKVLNMKPPEILGML
EEAAGTRALSVTWNIFGTSAKLEPPELAGLEVRVAVWKESLTELSGGQRSLLALSLILAL
LLFKPAPIYILDEVDAALDLSHTQNIGRMIAQYFFIVVSLKEGMANIFRTKF
>Naegleria_fowleri_genome_SMC2_KAF0982075.1
MIKEIHIDGFKSYATRTNGFDKSFNAITGLNGSGKSNILDAICFVLGISNLQELIYKQGQ
AASVSVVFDNSTVYRQIMIGGKKYMINGRNAQNVNNPHFLIQGRITKVLNMKPIEILGMI
EEAAGTRAIESTWKIFGTTAKLEPPSLDGLEVRVAVWKESLTELSGGQRSLLALSLILAL
LRFKPAPVYILDEIDAALDPSHTQNIGRMLKTHFFIVVSLKEGMANLYKTKF
>E_SAR_Alveolata_Plasmodium_ovale_SMC2_SBT82348.1
MIEEIILDGFKSYPTKTGPFHPQFNAITGLNGSGKSNVLDAICFVMGINNLDELIYKQGQ
AGSVTIKFNNETITRQIVLGGRRYLLNSHNAKNINNPHFLIQGKITKVINMKPIELLGLI
EESSGTKSLHAMYQIFNAQAKLSIVDANGIEMKIANWKESLTELSGGQRSLLALSLILAL
LKVRTVPMYILDEIDAALDLNHTQNIGDMIRTQFFIIVSLKEGMADLFKMRF
>sp|Q9UQE7|SMC3_HUMAN
MIKQVIIQGFRSYRDQTDPFSSKHNVIVGRNGSGKSNFFYAIQFVLS-DEFLALLHEGTG
PAFVEIIFDNSVSLRRVIGAKKQYFLDKKMVTSRSNPYYIVQGKINQMATAPDSQRLKLL
REVAGTRAIQLTFKVFGGKATLVMKKFTGVGIRVSKQGEMMQQLSGGQKSLVALALIFAI
QKCDPAPFYLFDEIDQALDAQHRKAVSDMIMELAFITTTFRPELADFYGVKF
>Naegleria_fowleri_genome_SMC3_KAF0978992.1
MIKSVTIQGFKSYRDQTQEFSPSQNIIVGRNGSGKSNFFSAISFVLS-EKYQAFLHEGTG
RAFVEIVFDNSVAIRRTVGLKKEYRIDGKAVTSSSNPYYIVQGKVATLTTMKDSERLELL
KEIAGTKAILRTFKIFGGHASLTMKSFTGVSIKVSSGETEMQQLSGGQKSLVALCLIFAI
QRCDPAPFYLFDEIDAALDSAYRTSVAKMIETLAFITATFKSEMAEFYGISF
>E_Archaeplastida_Chlorophyta_Micromonas_pusilla_SMC3_XP_003056807.1
MIKQVVVEGFKTYREQT-EFEPHLNCIVGANGSGKSNLFHAIRFVLS-DIFQKLLHEGAG
HAYAEIVFDNSVRLRRSIGLKKEYYLDKKHITSRTNPYYCVQGEIMKMATMQDEERLDLL
KEIGGTSAIERTFKVFGGKGELVMQRYSGVKIKVSGETMQMKQLSGGQKTVVAVGLIFSI
QRCDPMPFYLFDEIDAALDPQYRTAVAAMVRAQAFITTTFRPELAGIQGVQH
>Ancyromonas_Nutomonas_longa_SMC3_TRINITY_DN5521_c0_g1_i1
MIKRVVLHGFKTYKEQSENLSENINAIVGHNGSGKTNVYIGLRFLLC-EIFARLLHEGTG
LAYVEVVFDNRVVMRRTIGLKKDYYVNHKHVASRSNTYFIVQFKVSALADMTEEERLDLL
KEVAGTNVITNTFRVFQGSAHLVMLKYKGVTIRASANTSDLSSLSGGQKTIVALALIFAI
QLCDPAPFYLFDEIDAALDEERRVNLAKMIAEYSFIISTFWPELADCYGVVA
>E_SAR_Alveolata_Plasmodium_ovale_SMC3_SCA48664.1
MIKQIKLKGFRTYKNET-DFTKGINCIVGFNGSGKSNILLAIEFILS-DM-QVFLHEGIG
NCYVEIIFDNSVKIKKVLENMKEIFVNDKNISCVNNLYNIIQGQIIKLSNMKEDEILNYL
KNILGAKALEATYIYFNRKASLVLKRITGISINITDEKMNIQELSGGERSIVAICLFLCL
NKIDNFSFFFFDEIDAALDTVHRDNLSLLLKELAFIITTFRKELCEMYIVKI
>sp|Q8IY18|SMC5_HUMAN
LIVRISMENFLTYDICEVSPGPHLNMIVGANGTGKSSIVCAICLGLAGKPAGFFVKRGCS
RGMVEIELFRAVITREIDVAKNFWFINKK-TTQVGNLCQFLQDKVGEFAKLSKIELLEAT
EKSIGMHPLKELVEFFQCAGEVDLH-KYGIRIRVKSTQLHLTHQSGGERSVSTMLYLMAL
QELNRCPFRVVDEINQGMDPINERRVFEMVVNTAYFFITPKLQNSE-MTVLF
>E_Archaeplastida_Steptophyta_Physcomitrella_patens_SMC5_XP_024364315.1
-ITEIEVHNFMTYTYLKSKPGARLNLVIGPNGTGKSSLVCAIGIGLAGEPSGDYVKRGEV
SGSIKITLQDQSITRKINK---EWLLEENKVTQVNNLTQFLQDRVCEFAKMTPIQLLEET
EKAVGLSTLRTLVTNFAVAGEVSL--KYGILIKVKTGELQLSHQSGGERSVSTILYLVSL
QDLTHCPFRVVDEINQGMDPQNERKMFQQLVRAACFLLTPKLPNTD-CTILN
>Naegleria_fowleri_genome_SMC5_KAF0982020.1
-IYRIKLQNFMTYDDCEFFPGPGLNLVLGPNGTGKSSIVSAICVGLAGSTKADYIKHGKD
KAFIEIELFTNTIKRTFVKGKETWKINGN-KSQLDNLTQFLQERVSEFAGLTPVERLQQT
QEAVLVIPLKTCVDYCGISGEVCL--SWEIDIRVKSEKLCLSRQSGGERSVTTILYLLSL
QQLNKAPFRVVDEINQGMDSVNERKIFYQMLDSSSFLITPKLPNNNNLTILF
>Ancyromonas_Nutomonas_longa_SMC5_TRINITY_DN6979_c0_g1_i1
-IIRVKMVRFMTHSSVEFSPGSGINLIVGPNGTGKSSIVCAIALALGADPNGRFVRRGDS
DGYVEVDLRSRTFKREILPAPGVFYLNGR-TTNVASLLAFLQDRVSHFPNLSKQALLAEV
QSSVGLLEINQLVGYFGCAGLVRIFVQYGLEIMVKSDEIQLSVQSGGEKSLSTMLFLLSL
QEVTRTPFRVVDEINQGMDENFERIIFDVTKRYIYFIVTPKLHDAE-VTVLM
>E_SAR_Alveolata_Plasmodium_ovale_SMC5_SCP04565.1
LLKEVRLYNWMVFSGPRLVAADGINLIAAANASGKSSIVCALVFGLGYGPNSNFIKKGEK
RSYIEITLKTDCIRRIMHLDKVLWIVNEK-VNSLDNLITFMQENVSKFSRLSPEELFEHT
MSAIDLVKINEYITFMNYGGKIEL--MCQLFIKVRTSPFLLSHQSGGERSLSTMLYILSI
QKLTKNGFYVLDELNQGLDQTNERKIFELLSCLSYFILTPQVKNRD-ITVHY
>sp|Q96SB8|SMC6_HUMAN
-IESIHLKNFMCHSMLPFKFGSNVNFVVGNNGSGKSAVLTALIVGLGGRAVKGFVKDGQN
SADISITLRNRLIQQHISIDGSYKLKSATGTRQVDNPVSVLQEMSKQFLQSKNEDKYKFF
MKAT-LEQFRRCLTLLAYCGKMNF--NETLSISVQGNKAANDALSGGERSFSTVCFILSL
WSIAESPFRCLDEFDVYMDMVNRRIAMDLILKMAFILLTPQSSSSK-IRILR
>Naegleria_fowleri_genome_SMC6_KAF0980219.1_KAF0980220.1
-IEVLKLKNFMCHPSLKVEFHDRTTIIHGENGSGKSAILTAIQVCLGAKAKKDLVMTGKE
QAEISIQLRNQTIVKTISKSGSLKIQNTRGKTQIDNPTTCMQDISREFLAGSSEKKFEFF
LKAT-LQKLKAGNIYM-------------------DTQVQSDSLSGGEKSYTTVSFLLAI
WELVDTPFRAVDEFDVFMDSMYRKTAMDLILETALILITPQDSIDPFLKIIK
>E_Arcaeplastida_Steptophyta_Arabidopsis_lyrata_SMC6_XP_020877425.1
-IVRIRLENFMCHSNLEIEFGDWVNFITGQNGSGKSAILTALCVAFGCRARKDFIKNGCS
YALVHVELKNQIIERRIS-DSTTVLKDHQGSRDVENPCVIMQDKSREFLHSGNDDKFKFF
YKAT-LQRNKDLLKHLGISGNIRV--DKTLSIEVKATNSARDGLSGGERSFSTLCFTLAL
HNMTEAPIRAMDEFDVFMDAVSRKISLDTLVDFAWMFITPHDSMHE-IKKQQ
>Malawimonas_strain249_SMC6_TRINITY_DN4016_c0_g1_i1
----------MCHEHFVFDLCPQVNFVVGLNGSGKSAIFAAIVMCLGGSARKDLIRHGAQ
QATVSVTLFNGTIERKFGRGASYTLKNDQGKQQVDNPVVLMQDNARQFIHSSSSSKYEFF
HRAT-LSKLRQDVRALNCVGTIKF--TEELQLSVNKESGATDQLSGGERSFSTVALLLSL
WEFVESPFCGADEFDVFMDDMTRQFALNVLIRGAFIFLTPNDSMGP-LKVFR
>E_SAR_Alveolata_Plasmodium_ovale_SMC6_SCQ16413.1
MIIKLRMKNFLNHENLELSFNSYKNIIIGKNGKGKSAIAQAVAVVLGRPGKANYIKDYDQ
NKYIEIFLSNSVIKRILTSSGDMCTSSSRVGNNIRSPCVYLQEKGKQFFSNVSESLYIFF
MNSV-LNILKKTKKILNYEGKIEF--KKSLKVMVSMSKNIMESLSGGERSTIQMALLASF
SLTEMSAFHIFDELDVYMDELTRVKNMQQFCEFIYFFITPH------IEITE
>MukB_NWA44283.1_chromosome_partition_protein_MukB_[Pseudomonas_reactans]
MIERGKFRSLTLVNARTFDLDALVTTLSGGNGAGKSTTMAAFRVIVGVRLQPRRLRTASD
RSKFYRLIEASVLRNDLLTSRKLSSEQYRHVE---SDLETDQAASDHLSLVQTARQQEKI
ERYESLEQFYIAVYIREAIEQMEIELEQQLAISSKNIIRKLQAVAFGQVKSVRLNVNVVL
SEQQDSNRLTFSEAQIDMGQRTPQTIGEELLDYRILSIATLFELLEQLIIAA
>MukB_WP_002211308.1_MULTISPECIES
MIERGKFRSLTLVNARTFDLDELVTTLSGGNGAGKSTTMAAFRVVVGVRLQPKRLRSSAD
RSKFYRLIEASVLRRDLFSSRKLVTEQYRHVE---SDLETDQAASDHLNLVQTARQQEKI
ERYQSLEQFYIAVYIREAIEQMEIELEQKLAISSKNIIRKLQAVSFGQVKSVRLNVNVVL
SEQQESNRLTFSEAQMDMGQRLPQTIGEELLDYRILSIATLFELLEQLIIAA
>MukB_WP_013812307.1_MULTISPECIES
MIERGKFRSLTLVNARTFDLDELVTTLSGGNGAGKSTTMAAFRVVVGVRLQPKRLRSSAD
RSKFYRLIEASALRSDLLGSRKLATEQYRHVE---SDLETDQAASDHLNLVQTARQQEKI
ERYEGLEQFYIAVYIREAIEQMEIELEQKLAISSKNIIRKLQAVSFGQVKSVRLNVNVVL
AEQRESNRLTFSEAQIDMGQRTPQTIGEELLDYRILSIATLFELLEQLIIAA
>MukB_WP_015840027.1_chromosome_partition_protein_MukB_[Pectobacterium_carotovorum]
MIERGKFRSLTLVNARTFDLDELVTTLSGGNGAGKSTTMAAFRVLVGVRLQPRRLRSASD
RSKFYRLIEASELRRDLFSSRKLSSEQYRHVE---GDLETDQAASDHLNLVQTARQQEKI
ERYNALEQFYIAVYIREAIEQMEIELEQMLAISSRNIIRKLQAVAFGQVKSVRLNVNVVL
SEQQESNRLTFSEAEIDMGQRTPQTIGEELLDYRILSIATLFELLEQLVIAA
>MukB_WP_013317760.1_chromosome_partition_protein_MukB_[Dickeya_dadantii]
MIERGKFRSLTLVNARTFDLDELVTTLSGGNGAGKSTTMAAFRVLVGVRLQPRRLRSASD
RSKFYRLIEASALRRELFASRKLITEQTRHVE---SDLETDQAASDHLNLVQTARQQEKI
ERYNALEQFYIAVYIREAIEQMEIELEKTLAISSRNIIRKLQAVAFGQVKSVRLNVNVVL
SEQQESTRLTFSEAEIDMGQRTPQTIGEELLDYRILSIATLFELLEQLIIAA
>MukB_WP_004156939.1_chromosome_partition_protein_MukB_[Erwinia_amylovora]
MIERGKFRSLTLINARTFDLDELVTTLSGGNGAGKSTTMAAFRVIVGVRLQARRLRTAAD
RSKYYRLIEASLLRNELFTSRKRASEQYRHIE---SDLETDQGASDHLNLVQTARQQEKI
DRYDALEQFYIAVYIREAIEQMEIELEQTLAISSRNIIRKLQAVSFGQVKSVRLNVNVVL
SEQHESNRLTFSEAQIDMGQRTPQTIGEELLDYRILSIATLFELLEQLIIAA
>MukB_TVT13070.1_chromosome_partition_protein_MukB_[Enterococcus_durans]
MIERGKFRSLTLINARTFDLDELVTTLSGGNGAGKSTTMAAFRVVVGVRLQARRLRSASD
RSKFYRLIEASEFRRELHTSRQLAAEQYKHVD---GDLEADQAASDHLNLVQTARQQEKI
ERYEALDQFFVAVYIREAIEQMEIELEQKLAISSRNIIRKLQNVSFGQVNSVRLNVNVVL
SEQHESNRLTFSEAQIDMGQRTPQTIGEELLDYRILSIATLFELLQQLIIAA
>MukB_NP_415444.1_chromosome_partitioning_protein_MukB_[Escherichia_coli_str._K-12_substr._MG1655]
MIERGKFRSLTLINARTFDLDELVTTLSGGNGAGKSTTMAAFRVVVGVRLQARRLRSASD
RSKFYRLIEASEFRRELHTSRQLAAEQYKHVD---GDLEADQAASDHLNLVQTARQQEKI
ERYEALDQFFVAVYIREAIEQMEIELEQKLAISSRNIIRKLQNVSFGQVNSVRLNVNVVL
SEQHESNRLTFSEAQIDMGQRTPQTIGEELLDYRILSIATLFELLQQLIIAA
>MukB_NP_706842.1_cell_division_protein_MukB_[Shigella_flexneri_2a_str._301]
MIERGKFRSLTLINARTFDLDELVTTLSGGNGAGKSTTMAAFRVVVGVRLQARRLRSASD
RSKFYRLIEASEFRRELHTSRQLAAEQYKHVD---GDLEADQAASDHLNLVQTARQQEKI
ERYEVLDQFFVAVYIREAIEQMEIELEQKLAISSRNIIRKLQNVSFGQVNSVRLNVNVVL
SEQHESNRLTFSEAQIDMGQRTPQTIGEELLDYRILSIATLFELLQQLIIAA
>MukB_WP_004918156.1_MULTISPECIES
MIERGKFRSLTLINARTFDLDELVTTLSGGNGAGKSTTMAAFRVIVGVRLQPKRLRSASD
RSKYYRLIEASAARSELLASRKLRQEQVRSVE---SDLEADQAANDHLNLVQTARQQEKI
DRYQAIEQFFIAVYIRDAIEQMEIELEQKLAISSKNIIRKLQAVAFGQVKGVRLNVNIVL
SEESESQRLTFSEAQIDMGQRLPQTIGEELLDYRILSIATLFELLEQLIIAA
>MukB_SGC81465.1_Structural_maintenance_of_chromosome-related_protein_[Mycobacterium_tuberculosis]
MIERGKFRSLTLVNARTFDLDELVTTLSGGNGAGKSTTMAAFRVLVGVRLQPKRLRSAGD
RSKFYRLIEASSVRRELLGSRKLISEQFRQVE---ADLETDQAASDHLTLVQTARQQEKI
DRYQAVEQFFIEVYIRDAIEQMEIELEQKLAISSKNIIRKLQAVAFGQVKGVRLNVNIVL
SEEHESQRLTFSEAQVDMGQRLPQTIGEELLDYRILSIATLFELLQQLIIAA
>MukB_WP_012367715.1_MULTISPECIES
MIERGKFRSLTLINARTFDLDELVTTLSGGNGAGKSTTMAAFRAVVGVRLQPKRLRSASD
RAKFYRLIEASSLRKELWDQRKINNEAYRFIE---ADLETDQAASDRLNLVQNARQQEKI
DRYVAVEQFFIAVYIRDAIEQMEIELEQKLAISSRNIIRKLQAVSFGQVRGVRLNVNIVL
SEEEDNQNLTFSEAQADFGQRMPQTVGEELLDYRILSIATLFELLDQLIIAA
>MukB_WP_012621638.1_chromosome_partition_protein_MukB_[Glaesserella_parasuis]
MVSRSKFRSLTLINARTFDLDELVTTLSGGNGAGKSTTMAGFRVISGVRLQPKRLRTSGD
RSKFYKLIEASEKRQEWYQSKSLTLEQQRLVE---SSLEAENSASDHLNLVMNARHQEKV
ERYQDVAVFFILVYIRDAIEQMEIELEKKLAISSENILRKLQNIAFGQVKGVRLVVNIAL
SNDRENQKLSFSEAHIELGQRTPQTIGEELLDYRILSINTLFELLDQLLIAA
>MukB_WP_019280853.1_chromosome_partition_protein_MukB_[Vibrio_anguillarum]
MIERGKYQSLTMINARTFDIDGLVTTLSGGNGAGKSTTMAAFRLLFGVKLQPKKLRNSSD
RSKFYRLIEASALRNELFGSRHLIEQNRLLNQ---STLEQDQAASDHLQLVQNARQQEKI
ERYQELQLFYIAVYIREAIEEMEVELENRLAISSESIIKKLSNINFGQVKGVRLNVKVGL
SEKQSSTRYTFSEAHIDMGQRSPQVLGEELLDYRILSISTLFELLDQLLIAA
>MukB_WP_005352293.1_chromosome_partition_protein_MukB_[Aeromonas_veronii]
M--RGKFKSLTMVNARTFDLDQLVTTLSGGNGAGKSTTMAAFRIWVGVHLEPKKLRDQKD
RGKFYRLIEASKARQELADKRRLAEEKQRAIY---KLLTDEESASEHLAKVMAASLQKKI
EMYRALAAFYVQVYIREAIEEMEIELETHLSLSSHAKITNLQNIAFGLVRGVRLNVNIAL
ADQTADKELSFSEAQIEQGDRSYQVMGDVLLDYRILSIATLFELQDQLLIAA
>RecN_WP_009867352.1
MLTALSIRDVVLIERLDLSFDSGLSVFTGETGAGKSILLDSLGLALGARAESGLVRHGAS
QASVTAEFDPPLLRRVLTADGRKAYVNDQPVS---GDELVEHGQFESHGLLDSSTHLGVL
DSFAGQARFQTRVS--LGLDQVSFEVLGKIA-------------SGGELSRFMLALKVVL
ARISSTPTIVFDEVDSGIGGAVAAAVGERL----ILVVTHSPQVGRHYRVAK
>RecN_WP_146933762.1
MLVQLAIRDIVLIERLDLDFSAGLSVLTGETGAGKSILLDSLSLALGGRGDGGLVRHGED
KGQVTAVFDVPIFRRVQSADGRRAYINDQTVS---GQHLVEHGQHDDRALVDTAAHRMLL
DAFAGLTRFMVQVT--DGIDVVEFHVIMKVA-------------SGGELSRFLLALKVAL
ADRGSAPTLVFDEIDTGVGGAVADAIGQRL----VLSVTHAPQVAAHLLISK
>RecN_RTK99891.1
MLLGLRIRDFIIVDRLELLFQHGFTVLTGETGAGKSILIDALSLVLGEKAEPGMVRSGAE
KAEIEAEFDLLLLRRTVDVNGRRAFINGRSAT---GEFLIDHGQHAHQSLLRLDAQRQLL
DAYAGQSRFVVQLN--NGLEQVEFLVLHKVA-------------SGGELSRISLALQVTV
SQVASVPVLVFDEVDVGIGGGVAEVVGKML----VLCVTHLPQVGNHWRVAK
>RecN_WP_016494789.1
MLVHLSIHNYAIVEHLDLELEAGMSVITGETGAGKSIMLDALGLTLGDRADSGVVRPGAD
KTDILASFDVSILRRVITAEGRRAYINGSPCP---GELLIDHGQHEHQSLLKTDTHRRLL
DEYAGASRFNIQLH--QGLEQVEFLVLAKVA-------------SGGELSRISLAIQVIT
AQTSRVPTLVFDEVDVGIGGPTAEVVGQLL----VLTVTHLPQVGHHLFVHK
>RecN_WP_169602964.1
MLTRLSIRDLAVVSALDLDLRSGFTVLTGETGAGKSILLTALGLALGDRADSGLVRPGAE
RGEVSLCFDLDLIRRTISADGRRAFINGRPAT---GRHLVEHGQHAHLNLLQAGEQRALL
DRHAGSRRFAVAFE--HGRDRIEFLVLSRVA-------------SGGELSRISLAIEVAS
IAQKTTPTLIYDEVDTGIGGGVAEMVGIKL----VLCVTHLPQIGHHLLVEK
>RecN_NED62245.1
MLRHLSIKDFAVVRATELEFGPGMTVVSGETGAGKSLMVDALGFLSGLRADSGVVRHGAA
RAELSAEFALDQLRRVIRADGGRAWINGRPVT---ASLLVEHGQHEQQALLTRPSQLALL
DAYAGNEQFLIELE--QGAERVEFLVLRKVA-------------SGGELSRISLAIEVAA
LDLDAVPTMVFDEVDSGIGGAVADIVGQKL----VLCVTHLPQVGHHYRVSK
>RecN_WP_010942706.1
MLTDLSIRNLAIIDSLHVSFDRGLTVLTGETGAGKSIIIDAVNLIMGGRASAELVRTGEE
EATVEALFSLPLVKRVVSRSGRRVFIGGGLST---SRELVNYGQHESQTLLRPENHLRLL
DGFAGLDLFDVAFE--TGLDSVTFLFLARIA-------------SGGELSRLMLALKQVH
PESD-VPTLIFDEVDTGIGGATSALVGEKL----VLCITHHPQVADHYKVEK
>RecN_SHE11135.1
MLAELSIRNLAVIESVQLSFREGFQVLTGETGAGKSIIIDALGLIAGGRSSSELVRYGCD
KAEIEALFDLEVIRREVSAQGKVSRINGQLAN---GEWLVNHGQHEHQSLMKPEQHIHWL
DLYGGLQRIAVRVDPSNGIDQVEFVLLSKIA-------------SGGELSRVMLAMKTIF
AKVDQIPVLVFDEVDTGVSGRAAQAIAEKL----VFSITHLPQVADHYLIRK
>RecN_WP_187956897.1
MLAELSIKNFAIIEELTVSFERGLTVLTGETGAGKSIIIDAISLLVGGRGSSEFVRYGEA
KAELEGLFLLEVMRRDISTSGKVCRVNGKLVT---GRLLLDHGQHDNQLLMEDENHLQLL
DKFAGVETFDTEFKPLQGIDLVKFLILSKVA-------------SGGELSRVMLAIKSIF
SSQQDVTSIIFDEVDTGVSGRVAQAIAEKI----VLCITHLPQVADHLYIAK
>RecN_NLX71296.1
MLGYLSIRNLALIDNITIEFGDGLNILTGETGAGKSIIIDAVGLILGERADKDMIQTGKD
FAQIEGVFYLKLLTRHLSRSGRICRINGQTVA---GQKLVDHGQHQHQSLLNPDYHIEIL
DRLGGIALFQVSIS--LGFDKIEFIILAKII-------------SGGEMSRVMLAFKTVL
AGIDDIPVLIFDEIDVGISGRIASVVGEKM----VICVTHLPQIADHYKIEK
>RecN_PKM92986.1
MLQTFLIKNFAIIDDLMIDFGEELNILTGETGAGKSIIIDALGLILGDRANTKIVRKNAP
GCELTASFNIEIIKREITADGKKCFINGSIAS---SSALVDHGQHEHQSLTKPDSQRDML
DRYGNLEKFFISVE--SGIDRIEYKILKTVA-------------SGGEMSRVMLAIKTVL
AKADDTPTLIFDEIDAGLSGPMGQVVGKKL----ILCITHLPQLSSHFHISK
>RecN_WP_080914160.1
MLLELSIKNFAIIDDLKINFTEGLNLLTGETGSGKSIIIEALGIVLGGRGSKDVIRTGED
KAILQALFFIEIISREISNMYPISRINGRTIT---TADLVDFAQHEHQSLLDISNHKKVI
DMFGDFKLFKVDFK--DGIDQIEFLIVSKIV-------------SGGEMSRIMLGFKSIL
AKYDGITTMIFDEIDTGISGRTAQIVGEKI----IIAITHLPQIADHYLITK
>RecN_HHV06413.1
MLKELHIQNFAIIEKLSLFFQSGLIIFTGETGAGKSIILDSLSAILGERMDTTVIRQGES
KAIVEGLFELDTLGREIRAEGRIARVNGRMVN---GALLVDHGQSEHLSLLKTRNHRILL
DRYAHNKRFMVQIDLLNGIDQIEFLILAKIA-------------SGGETSRLMLALKHVL
AEADQTPTLVFDEIDSGIGGRVGMTVGKML----VLCVTHLPQLADHYKASK
>RecN_NJN69022.1
MLTELRITNFAVIEGLSLTLDSGFTVLTGETGAGKSLLIDAVALLVGGRASSEQIRFGED
EAHLEASFEIPVIRRIIARSGRRVYLNGILTP---AGTVIDHGQHDQQSLLSSVAQLEVL
DAFGQIRRFMVQVV--DGIDRVEFLLMSRVA-------------SGGEISRLMLALKSVV
ANVDHVPVVIFDEIDTGVGGAVAATIGKRL----VLCITHLPQVAHHFCVEK
>RecN_HHZ12014.1
MLVSLHVKNFAIIDNIELDFKEGMTVLTGETGAGKSLIIDAIGLLFGKRASPDWVRFGES
KATIEGVFS-GVIRREIYSNGKLCKVNNEIVS---SEAIGDHSQFDTQGLFNPKNYLQFL
DDAAT-AEFKIVFN--DGIDEVDFLILSKIA-------------SGGEMSRFMLALKALV
SEKLDLQTIIFDEIDNGVSGAIAHSIAKKL----VLCVTHIPQVADHYRIQK
>RecN_WP_037562813.1
MLESLSIRNYALVDEINLNFKPGFNIFSGETGAGKSILIDALSLALGTKGSSENIREGAT
EAEIRVRIRVTLIRRTISVSGRVSSIQAVPVT---ADALVDHGQHEHQSLFKIINHRKLL
DRFAGIEHFVVELE--YGIDTIEFLLLKAVA-------------SGGELSRVMLAIKTVL
SESDTIQTMIFDEIDSGVGGEVARSVGGHL----VFCVTHLASIADHLQVEK
>RecN_WP_018019630.1
MLAELAINNVGVIPSESVEFSGGLSVLTGETGAGKTMVVFGLRMLAGDRADASRVRSGAA
EAAVEGRFSTTIATRVIKSTGRRAHLGGRSVP---AGEMLAHGQNDQLRLVSPEHQRAAL
DRSDDIAEFQVVLE--AGAENVEFRLIAQAA-------------SGGELSRVMLALEVVV
AQSQSSTTLVFDEVDAGVGGRAAVEIGRRL----VIVVTHLPQVADHLHVSK
>Archaea_Rad50_Asgard_Odinarchaeota_OLS18745.1
MIKSIELKNIRSYADTQIDFPTGIILFEGDIGSGKSTILLAIEFALFGLGDSYLLRLGCS
SGYVKLRFEV-EVFRRLVKKSSGYIESEG-SEVIYRYALYTQEQMKEILWAKPDERLQTL
RKAFGIEHVMLSINRWDNSKEARVDE--DFNPIIADGYEPLESLSGGEKTSIALAYRLTL
NTIVQSNLLILDEPTDGFSKEQLFKIRDILDE-IVIIVSHERELANIFRIEK
>Archaea_Rad50_Thaumarchaeota_Nitrosopumilus_maritimus_WP_012215596.1
MLKSIQLNNIRSYTNEIIEFPLGITLFEGDIGSGKSTILMAIEFSLFGIGNNSLLKTNED
EGFTKLEFSV-EICRKLKRKNKGYIIENE-TERIFRYAVYTQEEMKMILSD-SEKRLETI
RKAFEMDKIMQYLQNWDPSKESRIDD--DFTPIVEEGYEMIHHLSGGEKTSIALAYRLTL
NSMLRSNLLILDEPTYGFSKSQLSKVKSILTE-LIILVSHEKELAQIFQVTK
>Archaea_Rad50_Asgard_Lokiarchaeota_TKJ23916.1
MLKRIELKNFISHKDTKFDFPRGVSVFRGENGSGKSSIIDGIYYSICGEHVDDLIRKGTN
NAEVKLIFEH-EVVRRR----EAVIRENG-TGDAIINSIFIQGEITNLIDGRPAERKEVM
AKLLEIDIFAPKITAFINITDISIDE--DLDITIIRTGKLINSVSGGEKVAIAIILRLAI
ARLLSISTVIMDEPTTHLDKERRKELVEAMKD-FLIVVTHHNELADLFEVNI
>Archaea_Rad50_Thaumarchaeota_unclassified_RLG05582.1
MIQKVRLINFVSHRDTSLEIPHGLTAVIGRNGAGKTSILDAISYALFKQHSENLNNRRAS
SAQVQLQFSS-EITWRI----EAILKDAESRTEVFLNAAYIQGEIARLLEARPAERKELI
SKLLGIDLAKKSIEFFLIYSDLKLDE--DYNVYLYPFGVQIDSLSGGEKTAVALCLRLGI
AAALIIGCILMDEPTTHLDPERRRELIKLLTN-FAIIVTHDPEVADVYHVTL
>Archaea_Rad50_Thaumarchaeota_Nitrososphaera_gargensis_WP_015020850.1
-IKDMQLKDFIAHRDTKIEFGKGITIFVGHNGSGKSSVIDAVTFALFGKHTKNLVRRGAT
SAMVQMRFAL-QATRALSGSGQAIVSDGGKESEKLRVAAVVQGELARIVEAQPKEFKELL
NGLIGIDWALGVISLFIGISRIELAE-REISITCYRQGEIMDSLSGGEKVAVALALRLGI
AYMMGLDFVILDEPTTHLDEERRKALVRIISEAFLVIITHDSDISDVFRFTM
>Archaea_Rad50_Crenarchaeota_Sulfolobus
MIREIRLQNFLSHEDTTVKFEGSINVIIGNNGAGKSSIIDGILFGLFKRTNEELIKKGKK
SGQVSIKFEI-LIDRNV---GESLLKEGKITTKILMSTTIIQGSVESVFSD----FPEVM
KELLKINIVRNQIEKFLSFSAVEIDF--KSELYVYSGQKIINALSGGERISIALALRLAI
AKALMFSTLILDEPTVNLDEYRRKELIDVIRSAIIILVTHDQELGDIIRVEK
>Archaea_Rad50_2_Crenarchaeota_Sulfolobus_islandicus_WP_012735359.1
MIDKITLTNFLSHEHSEIHFLGEINVIVGQNGAGKSSIIDGIVFSLFRTHSDNLIRKGSN
KASVTLHLSN-EIIRDI-----RLIRNQ--TVDIALSTIIVQGELDKILEN----LQDIM
GKILKLEATKQLIEKFLSIKNVEMEIGSGGNIVIYNGDTLIVSLSGGERIALSIALRLAI
AKALMTNFFILDEPTIHLDDQRKAYLIEIIRA-AILVVTHDEEVADVIRVEK
>Archaea_Rad50_Euryarchaeota_Archaeoglobus_fulgidus_NC_000917.1
ILKELQIKNFRSHSDSKIEFDTGINLIAGRNGAGKSSILEAILVAFYGLKPNDLVRVNSS
GYSLSLTFSL-TISRK------SILTGKE-SNHVFTGAIYVQGEIDSIIRD-DESRERII
RQITRIENSMREVEELGKYSGVRLKK-EKLKVFVVQGEERIGFLSGGEIIALGLAFRLAL
SMFMIIPLLILDEPTPFLDEERRRKLVDITTNYLVIIVSHDEELADVIFVES
>Archaea_Rad50_Euryarchaeota_Thermococcus_litoralis_WP_087035932.1
MIEKIIVRDFRSHEFTKVTFAPGINLIIGQNGSGKSSLLDAILVGLYWPMKEDILRVNGK
STEITIFFEK-QLHRNI-----AFVKYQE-QSDVFVNAIYIQGEIDAILES-DESREKVV
RKVLGLDDALAKVGELEKYSGISVKA-NKVVLGVIDGKERLSFLSGGERIALGLAFRLAL
SLYLAIPLLIMDEPTPYLDEERRRRLVDIMERYLVIIVSHDEELADVVRVRL
>Archaea_Rad50_Euryarchaeota_Methanococcus_maripaludis_WP_011868010.1
MIKNIKMENFRSHRNTSINFNKGITSIIGQNGSGKSSIFQAMNFALFAPRGENLMQQGSA
SFSVELEFEM-LVKRKR----FKLYVNGK-SESVFSNAIYIQGEIANLIQMTPRDRKEVI
GKLLGIEKYIPLIQEFLPYSHIQLKD--DYSLIVD---GLVETLSGGEQIAVSLALRLGI
SKAVCIECIILDEPTAYLDEDRRKNLLNIFKN-IMAIITHHQELADIVKVRK
>Archaea_Rad50_Crenarchaeota_Thermosphaera_aggregans_HEF88003.1
LLQKITLEGFLSHGETNIVFEKGVNTIVGPNGAGKSSILEAIYYALTGDGWEDLVNLTRR
NAKVVLEFSH-QVERQI-----TILREARRTDSKLDGIVLVQGELTKLFATPPSERKELI
DKLLGLDYYVDVISVFLGFESIRLDE--NYELQVVRERALVSQLSGGEKVAISILGLLAL
HQIVTIGFLALDEPTEYLDEDRRRELINLLKM-FLIVVTHDREVADTYVVRK
>Archaea_Rad50_2_Crenarchaeota_Thermosphaera_aggregans_ADG91086.1
LLHKITLEGFLSHGETSIVFEKGVNTIVGPNGAGKSSILEAIYYALTGDGWEDLVNLTRR
SARVELEFSH-QVERQI-----AVLREARMTDSKLDGVVLVQGELTKLFATTPSERKEII
DKLLGLDYYVDVISAFLGFESIRLDE--NYELRVVRERPLVSQLSGGEKVAISILGLLAL
HQIVTIGFLALDEPTEYLDEERRRELIELLKM-FLIVVTHDSEVADTYVVRK
>Archaea_Rad50_Asgard_Heimdallarchaeota_RLI69701.1
FISSIVLENIKTYTYEEISFIKGNNVLIGENGAGKSTILESIYLALFGETVADMIRTGER
QGKITIRFEV-RIEDEIVRQEKQVLINES-TAIAFSSAVYAQGELAKIVTAKDNERKKLF
DRLFQLDNFIQRINSISDIQNIVLED--DYSLKIILGNYEISLLSGGETIVIALALRLAF
AKEF-LDTLILDEPTIFLDERRRSELISVLER-TLFVVTHDPDFSDIFYVSK
>Archaea_Rad50_Crenarchaeota_Aeropyrum_pernix_WP_131160574.1
YLKRLELRNIMSHSDTSIDFREGFTAIVGRNGAGKSTILEAILFSITPHRASSMISENSS
RGEIYLALQSSELRNKLVKRGGAIITLEG-TGSYIEKAIIIQGGLLTLAEIEPKELRNLL
DAALGYARLLEVLERFLDVAGVEIRE-REIEVKAINGAYRLDAVSGGERTVLALSFVLAL
NKAVGLGFLALDEPTANLDEDRRRSLVEVLRG-ILVVVTHHEDVADICLVTR
>Archaea_Rad50_2_Crenarchaeota_Aeropyrum_camini_WP_022540835.1
YLKRLELRNIMSHSDTSLDFREGFTAIVGRNGAGKSTLLEAILYSITPHKASSMITENSS
RGEIYLSLKSDELRNMLVRSGGAIITLDR-TGSYIEKAIVIQGGLQTLAETDPKELRSLL
DAALGYARLLAVLERFLDVAGVEIRE-REIEVKAINGAYRLTAVSGGERTVLALSFVLAL
NKAVGLGFLALDEPTANLDEDRRRSLVEVFRD-ILVVVTHHEDVADICTVTR
>Sph_query_sp_Q9HHY2_SPH2_HALSA
MRVSVYAENIGGISQC-VTFKPGVNVLRGRNATGRTSLLNGLAGVLGGT--APVLKGDEQ
EAEVRLEFNGTTYDQQYTRKNGTVQAAGQPTELVDLFVCLTENPARRAIVQ-DGNLRDVI
MRPVDTGAFNDHMEILKNIARVWIERATKFELHVVRGYEDVQSLSESEREVVGLVVALAG
YLVHDIPMMLLDS-LEAIDADRIAALVDYFADYAYLIVALLPDADDETSVVP
>Sph_WP_124179675.1_AAA_family_ATPase__Natrarchaeobius_halalkaliphilus___RQG86781.1_chromosome_segregation_protein_SMC__Natrarchaeobius_halalkaliphilus_
MEVSIEVTNVGGIDST-LRLSPGVTILTGQNATNRTSLLRAAAGGLGGT--AGVLKRDAD
RGHVSMTIGGETYERRYERTQTGVRTEGNTSDLIDLFVCLLDNALRRAVRA-GDELADLL
LAPIDTETFNTHSEVLENIERVWIERKTTFPLHIVTAYEDVTHLSESEREVVGLVVALAG
YLTHDVPMILLDS-LEAIDADRIAELIDYFRSHVYLVLALLHDAASYDRVYA
>ArcClsN_WP_148661790.1_Euryarchaeota_Stenosarchaea_group_Halobacteria_Halobacteriales_Halobacteriaceae
MSIQIEIENLGGINSL-TAIPPGINILSGKNATNRTSFLRSVAAALGADQ-AGTLKTDST
EGYVSLSFDGESVSRNYERTNGSVIRTGDPTDLVDNYVSLFTNPARTAIRSGGTGLRDIL
MSGVDTAQFNGQMELIENISRVWLERAAEFAIHVVSVYEDLSTLSESEREIIGIMISVSG
YFVHGIPLMLFDS-VEVIDATRLEALLEYISEYAYLIVALLPEAAR--TITA
>ArcClsN_WP_154552254.1_Euryarchaeota_Stenosarchaea_group_Halobacteria_Halobacteriales_Haloarculaceae
MAITVSVENVGGIEQT-VTIDPGVTVLRGRNATNRTSFLSAVDSALGGT--AGSIKTDAD
TGSVALQIGDQRYERTFRRDGEDVHVDGEPVALVETFVTLLNNPARRAVER-GGDLREII
MRPIDTDTFNQHMDLLDNITRVWIEKDSSFNLHVIVGYEEIDNLSESERELIGLVFALAG
YLTHEVPFILLDS-LEAIDAERTSKLVDHFSEYVVLLVALLPDAQRHDRIPA
>Sph_OYR56967.1_hypothetical_protein_DJ70_07065__Halorubrum_halodurans_
MEAELTVENIGGIDAC-VTFTPGTTILTGENATNRTSLLSALNGALGGT--APVLKSDAE
TGRVELSLHDTTTDRTYERSDRTVTVSGDGIDIVDTFVTLFANDARQAVQH-GDDIRDVL
MRPVDTGSFNDEMEILDNIERVWIERTGEFDLHIVAAYEDVENLSESEREVIGLIVAVAG
YIVHGVPWILLDS-VEAIDSNRLVELITHITQHTFLAVALLPDAAEHDRVTA
>Sph_WP_135364026.1_AAA_family_ATPase__Halosimplex_sp._TH32_
MTATVSVRNVGGIRET-VELAPGVTVLAGRNATNRTSFLRALRAVLGGD--ATPLRRGAD
TGSVELTVGGETYTRHLERTDGGVVASGDPLDPAETYAVLLDNDVRRAVRA-GGDLADVV
MRPVDTDTFNEHADLVGNVARVRLTRVGTFDLRVV-VFEDPTNLSESEREVVGLVLALAG
YLVHDCPFLLLDS-LEAIDAERIADLVDYFADYAYLVVALLSDAAAHDRVT-
>Sph_WP_148416136.1_AAA_family_ATPase__Haloferax_sp._KTX1_
MAATVRIRNIGGIDER-VRLDPGVTVLTGRNATNRTSFLRALMGACGSD--AVSLKGDAD
EGTVELELDGRTYTRILSRENGTVSTDGTPLRTADRFAFLLSNEARRAVVA-ERDLHDVI
MAPVDTESFNEEMEVLDNIERVWLERKTQFELHIVAVYEDIDHLSESEREVVGLVFALAG
YLVHEVPFMLLDS-VEAIDAERIAALVDHFEQYSFLVAALLPDAQSYRRVTW
>Sph_SIR83847.1_hypothetical_protein_SAMN05421809_2501__Haloterrigena_daqingensis_
MSITVSAERIGGIDST-VTLEPGVNVLTGRNATNRTSFLQSIMAAIGSD--RPSLKGDAE
SGHVELALDGETYTRTLERHDGAVRFDGDPLELADLFAFLLSNEARQTVRR-GDDLRELI
MRPIDTDAFNEHMDILGNIERIWIERKTAFDLHVVTTYEDIDHLSESEREVTGLIFALAG
FLVHEVPTVLLDS-LEAIDSDRIADLVAYFEEYACLVVALLHDAQSHTYVT-
>Sph_PSP44214.1_chromosome_segregation_protein_SMC__Halobacteriales_archaeon_QH_6_64_20_
MGVRLTADNVGGIDHT-VVLTPGVTVLAGRNATNRTSLLRALMAVLGSE--HVSLKGDAD
EGRVRLATGDDVYTRTLTRTNDPIATGGEPVELADLFAFLLTNEARRAVAR-GDDLRELI
MRPVDTDEFNEHMEVLENIDRIWLERKSVFDLHVVTTYEDTAHLSESEREVTGLVFALAG
YLAHDMPFMLLDS-LEAIDADRIAALVEHFSDYAFVVVALLSDAADYRRVT-
>Sph_WP_159898610.1_chromosome_segregation_protein_SMC__Salinirussus_salinus_
MSATLHVDNLGGIEEL-FEFTPGISLLAGENATNRTSLLRSLAAALGGND-AASLKTDAA
DGSVELTIGDAQYTRTYAETATEYTLGGEPCDLVDTFVALFDNPARHAVAQ-GEELRELL
MRPVDTDTVNEMLELVRNIARVWVERESMFDLHIVAVYEDVDTLSESEREIIGLVVALAG
YLVHDIPFLLIDS-VEMIDAQRLADLLRYITDRSFLVTALLLDAATSDRVTT
>ArcClsN_WP_135664296.1_Euryarchaeota_Stenosarchaea_group_Halobacteria_Halobacteriales_Haloarculaceae
MTATVEIKNIGGIERL-IEFDEGTTLLSGENATNRTSILRAIAGVFGSD--LATLNASAD
DGFVRLSLDGESYTRRLRRTESTVRFEGDPLDAPDLFAFLLNNETRQTVVT-EGNLRDIV
MEPIDLTTFNEHMELLANIERVWLERETVFDLHVVTVFEDVQHLSESERQVVALVFALAG
NLAHEMPFMLLDS-MEMIDATRKARLLEYFAQYHYLIAVVLFELDEVIEVTG
>ArcClsN_WP_006433170.1_Euryarchaeota_Stenosarchaea_group_Halobacteria_Natrialbales_Natrialbaceae
MDLRIRVRNIGGISEG-ATLSPGVTLLSGENASNKSSFLRALSAVLGGN--GPKLKSDAD
EGYIELETDHDDYDVTVTTKDGSVVSDANRSDLCELFVSLDTNPVRRAIVN-DDDLYDLL
MRPIDTEAFNKSMQVIENIERVWIERRTDFELHVVAAYEDIDTLSKSEREVIGLVVALAG
YIAHDLPIVVIDA-VEMLDADRIYGLLTYFEQHAYVVAAVLPEADRFPSILP
>Sph_WP_115861584.1_MULTISPECIES
MPARLTVAGIGGFDET-VAFERGVTVLTAGDAADRTSLLRGLVTALGSDE-SPDCDADTD
DSRVELAVEGERYVRTFAGEGDRVVASGDPLDAADLFAFLLSNEARQAVTA-ERDLRKLV
VHSVDIDAFNDRMAVLDRLARVWVEHTGRFVLHIEKTYEDIDHLSESERELVGLVFAVAG
YLVHEVPFLVFDS-LEAVDAERVRRLLDYVRPHTYLVVDVSGSARSYRRLR-
>ArcClsN_WP_179213714.1_Euryarchaeota_Stenosarchaea_group_Halobacteria_Haloferacales_Halorubraceae
MEIPVTVENIGGIERA-LVLHDGINVFYGENASNRSSLFSAIAGALGAR--VPEPKTDAD
EGRVKLVVNDEEYTVEIDRTDGTTTVQSRTTDICDQFVRLLDNPLRESVERDETELYEQL
MKPVDTDTINTVMAVIDNIKRVWVERADGFVLHVVQAYEDIRTLSTSEREVIGIVLAVAG
YIVHDIPFILLDA-IESIDAERTNKLTSYLSEHTYLLVTAHPDSGGIRQLHI
>Sph_WP_137711470.1_AAA_family_ATPase__Halorubrum_sp._ASP1___TKX60587.1_hypothetical_protein_EXE48_11480__Halorubrum_sp._ASP1_
MPAKIGITNLGGIDSR-AALEPGINILSGANATNRTSFLEALATGLGGS--YSSVKSGED
AGSVIIQLGDEEYTREVTDKGANSVVSGDGVDDIAPFAWLFDNDIRQAMRNDTSGLADLA
MLPVDKARFNSHMELIGNLSRVYIDRETKFDLQIVSVVRDLSNLSESEREVVAIAFALAG
YLTHDMPFILFDS-VEMIDGERLKRLLDYFEEDSYIVAALLKDADETNTVAF
>Sph_RQG88021.1_chromosome_segregation_protein_SMC__Natrarchaeobius_halalkaliphilus_
MEITVRVENIGGIDSV-RTIQPGLTVLTGRNATNRTSFMQSLMAALGSKS-QISLKSNAS
KGSVVVDTDGEVYTRTLQRSNGTVVMDGEPTDLLDLYAFLLENPVRQAVER-QEDLHDIL
MRPLDTDQFNENIDVLKNIERIWIERETTFDIHIV-VYECLQHLSESERNVTGLIVALTG
YLVHDCPVILLDS-VEMIDANRIAALVSFLSEQTYLIAALLPDTASETAVTE
>Sph_WP_149080859.1_AAA_family_ATPase__Natrialba_swarupiae___TYT62572.1_AAA_family_ATPase__Natrialba_swarupiae_
MELTISIENVGGIDSV-CTLSDELNVVTGPNSSNKTSFLEAVAFGLGRS--TVPIKNDAD
TARVELSLDGETIVRTATETGHGIEIDGDCIDLFEQFACLFFSTVRSAVRN-NENFEDVL
KGPMDIDQFNEAMDLIEAIERVWLDG--NFDLIVAVTRQDIYNLSESEREMVGLVLALAG
YIAYDVPVLVIDT-LGAFDAERATGLLEYFADESLLVTALLPNEASYGSVNP
>Sph_query2_O07116.1
M-WNVDVTCIGGIRSG-ATLRPGPNIVQASNFQGKSSFLAAIQTAIGTTGLDHPLMENED
DGKVTLETDEETYTVSLTRATDAISRSGTPLTAARLFAVLGDNPIRAAVRENQERLTELL
KKPLETEQFDAAMAIIPGFDGAYLDQTVGFEINLA---TTLDTLSEGERELVGIVTALAG
YRTFSVPCILLDG-IGQLAAEHIRHMIEYLENTAILVTTAYPAGEEWDVISH
>Sph_WP_005044931.1_hypothetical_protein__Halococcus_salifodinae___EMA50012.1_chromosome_segregation_ATPase-like_protein__Halococcus_salifodinae_DSM_8989_
M-WHLDIENIAGIRHG-ATLEPGLDAIRGTNWEGKSSFIQALETAIG----ASPLTEGAD
RGHVELDADDASITVELVRDGRTVRREGSPLIRARLFACLDRNPVRQAVDA-GENLEEVL
LQPLDIQAFDDAIGIVTGFETAHLTP--NFDLVVA---EALSALSEGERELLGLVAALAG
HAAFEVPCLLVDG-LSSLADENLHTLVEYLRDRAYIVFTVHPYTNDWTVVSD
>ArcClsN_WP_092661275.1_Euryarchaeota_Stenosarchaea_group_Halobacteria_Halobacteriales_Haloarculaceae
M-WQLEISNIAGIRDG-AMIHPGINAVQASNWQGKTSLITAIRTVLGGEV-ATTLTDGES
KGSVHLQTPDDEYQVTLQQSAGTVSRSGTPLTCAELFAFLDDNAIRTAVRD-GADLTPHL
IRPLEQEAFDHALEVVPSFESARLEKTSDLELIIA---EIVDAMSEGEVELVGFIAALAG
YEAFSVPCMLLDD-IGGLASEHLQTLVDYLSDRTYVVTTAYPAGTDWDVVSD
>Sph_KPQ43762.1_Smc-like_protein_Sph1__Candidatus_Methanoperedens_sp._BLZ1_
MTMQIEAENLGGLRGKKLELKPGVNIIEAPNAAGKTSMVGAFTLSVLPSKEAHILHSTEM
EGSVKLVFGETKIERIIKRGKKEPEISGSSASLIRRFAIADNNPVIADVRS-GKNLRDVL
TEYSGVDIFNSEIKIYEKINELRLDD--NFNLKVIAGYADVKSLSKTEKEVAGLILLLSG
YRAFKYPFFVIDE-ISFMDKQRLEIFINHVKEAASIVIMAIPREV-PIPLPV
>ArcClsN_WP_157197417.1_Euryarchaeota_Stenosarchaea_group_Methanomicrobia_Methanosarcinales_Methanosarcinaceae
MQLDISLKNVGGLKEK-LTVKSGLNIIEAPNASGKTSLLRGFLLSVLPNGKSYLLHSKSN
FGSVKITDAGQEYTKEIVKDKNSVSIKGDNVDLVSRFTIAGTNKILDAVRT-GQNLKDIL
LEYTNIPNFNNHIKVYENIDNIELSS--DYNLYITKGYRYIMTLSTSELEVIGLIVMLSG
YLTYKFPVIVLDE-LTYLDTKRMNDLMDYMSDKVSVVLTKLPGTN-LQKLES
>ArcClsN_HII80511.1_Euryarchaeota_Stenosarchaea_group_Methanomicrobia_Methanosarcinales_Methanosarcinaceae
MNFEITAHNIGGLTSI-LSIKEGLNVIEAPNASGKTSLLRAFLLSVVSVGKSHILHSGSN
YGFVEIKDAGRTFKKEISRIPKGVQITGDRLDLVRRFAIGGNNEVLVAVRA-GQNMKQIL
LEYTNIDNFNMILKVYKNVDSIILDP--DFELKVSKGYREIKTLSTSELEVVGLVLMLSG
YITYRYPVIILDE-LTFLDFQRLNSLIEYISKNISVILTTLSEKE-RYRLKA
>ClsN_query_ADX84150.1
--MKVRVFNIGGITQDSLDLEKGVTSYEAPNAYGKTSLVRALISLLTSSIKEDLLNVFAD
SGYIEVESDNKLYYRRIKRIKNGLSEDKNLMDRALLLTYFSENKLVTQILSGDGNVEWFI
SATSKINEFNRISNLLDMEAEI----DGNYRLIVRKGAIIIKKLSSSERTTLALILVLSA
LRAYF-PYFIIDESAMTFDQKRFNRLLEYLTEIAYVIVTRSSNTEPQIEISS
>ArcClsN_ABP94944.1_TACK_group_Crenarchaeota_Thermoprotei_Sulfolobales_Sulfolobaceae
MMMRVRISNIGGITSPDIDLSKGVNVYTAPNAYGKTSLSRALVSMLTTEVKEDLLNVFAD
SGYIEVRYNDKEYYRRIKRVKNKLAENAKLMDRALLLSYFSENKLLNQILGGQEQIEWFI
SSTSEIEEFTKIANLMNLEAEI----TPDFQLVVKNGTLMLRKLSSSERTSLALILVVTA
IKSYF-PFFIVDESFMTFDQRRFQKLVNYLSGLTYIIITRSDNVSEETEVPP
>ArcClsN_WP_158613809.1_TACK_group_Crenarchaeota_Thermoprotei_Sulfolobales_Sulfolobaceae
--MELKVRNIGGLREL-LKLRRGINLYTAPNSYGKTSLARAIVSLMTSKLLEDLLNARAD
EGIVEAKVDGKTFYRRIYRRGRRLVEEKKLIDRAELLGFFSENRLVSKLFAGEEDLSWFL
AETSKVSEFSSSVRVLDMEAII----DENQKLRVMEGVELLRKLSSSERLTIAMVLILAA
ARSYF-PFFVVDESFMSYDQARFRKALDHLMGISYIVVTRAEKVSPVGEIEA
>ArcClsN_PVU73522.1_TACK_group_Crenarchaeota_Thermoprotei_Sulfolobales_unclassified_Sulfolobales
--MKVKLQGIGGIIDPEYEFVKGVNVFRAPNAWGKTSLAKGLLSVMTSAIKEDLINVNSD
RSYVQVEIDGKRYYRKIVVRGKKILEESKLLDRALLLGYFSENPLVSKILAGEEDVTWFI
TEVGEISSFQTELSLLSYTAKIDVVN-DKMLLKVYGNTELVKRLSTSEKTALALALIASA
AKAFF-PIMLLDETVMAFDETRFRQLVDYLTRFSYIIITRADNLS-SQMVPM
>ArcClsN_HHQ49854.1_TACK_group_Crenarchaeota_Thermoprotei_Desulfurococcales_Desulfurococcaceae
--MKLYVKNIGGLVGEVFEFKEGVNEVVAPNASGKTTIIKALLALLNPSDKEVLLNQDAD
EGYIKLVVGDEEYYRVFRRQAGVAEVESKPASGFSWLLLDLMGKLVAQIVAGSGDITDFI
DQTLRLREFREIANIVTWFKSIALEE--KYFIRVVREDKQLELLSTGERVSVALIAILTG
YKLGMYPIVLADEALLAFDPERFDKVVEELKDYGYIVVTRLVPEK-KLTVIT
>ArcClsN_WP_125670604.1_TACK_group_Candidatus_Korarchaeota_Candidatus_Korarchaeota_archaeon_species_
M-IVLELENIGGFVGRKFELREGLSEVVAPNAMGKTSLVKALLAMYTPDTAAELLNYDAD
EGYIKIEVGGELFVRRFKREGNVIEVESKPTARIRYTVLDPLGEVVKRLVSARPDVTDYL
EKVFRLDEFTRIASVVTWLRSIRLVERKKFEAKVVREVEQLSTLSTSERLAVSLIAVLTG
YKLKMAP-ILADEALLAFDPHRFERVVEEIRKYAYVVITKLVPSE-ELTIVH
>Sph_RLI03242.1_hypothetical_protein_DRO38_02955__Candidatus_Bathyarchaeota_archaeon_
MNIILELENVGCLKRL-IEFKPGLNIIKAPNASGKTTIIRGFSCMFSDKI-SHVLALDEL
NGRIRVHYDGRIYEKTLRRTPSQVMAQGDMFTRAFDACVALETGVVHRITGGNVVFRKYL
EELSYGNRFNSNVTAFKGFENVFLDQ--NFALHVMGSIRQIETLSASEKLTISLILMLAA
KETFLFPLFIVDELTLSYDPERFWRVMNYIKRRVYVIVTSLTSLEP------
>ArcClsN_RLI75673.1_Euryarchaeota_Archaeoglobi_Archaeoglobales_unclassified_Archaeoglobales_Archaeoglobales_archaeon
MSLKLRVENIGGIRTPEVEFRKGLSVIKAPNATGKTSIIKGLEAIVGNV--EDVLTDGEK
EGKVILSYDGQEYTIKLYRVGISVKSERDTIYRTSLIAIALENKILRKLNEGDIVFSDVL
EELSNAEVFNESIRVFGGFSKIEINK--EDALEIYGGTKTPRKLSTSERITVGLILMISA
YEAYLVPIFVLDEVTLSYDPTRFKEIVNYLAERVYLIITTVVAE--EIRVE-
>ArcClsN_WP_125670098.1_TACK_group_Candidatus_Korarchaeota_Candidatus_Korarchaeota_archaeon_species_
M-ARIILENVGPFERK-IELKEGLNIIGMPNASGKSTILKAIALALSYPYTQPMLRVGSN
KGHLELEINGLRSVDDIFRKEG--------IGRSLFTCFASESEFMREIAEGNPDLSQVV
SALSLIDRFNDAISLLELDAMI----PNTLELIVKEGKIQLTSLSLSERAALALLIQIAL
KEAFLVPIFLVDEVILGFDRSRVERIINYLLEMATIVLTRLSKE--VRVITD
>ArcClsN_RLI76506.1_Euryarchaeota_Archaeoglobi_Archaeoglobales_unclassified_Archaeoglobales_Archaeoglobales_archaeon
-NLNVKLTNISNFEHS-FNFRSGINILEMPNAAGKSAILKAIATAYSFPLKQPLAKIGSS
RGIIEIKANGDVRTCIIETQEDIVNQDGD---KFLFTSFVSESELFRRISGGEDSLKWLL
PAVSKVERFNKSIDVIKNL-KVWIDS-EDLRILIKGESHQIASLSLSEKSVIAVLLQIAI
KEAFLVPIFLIDEVITDFDKERAYEVIKYLLEVAIIILAKVGKS--IMQISS
>ArcClsN_KYK33037.1_Euryarchaeota_Theionarchaea_unclassified_Theionarchaea_Theionarchaea_archaeon_DG-70_species
MKAKLRIENIGGFRKPSIEFEKGLYFVEGSNSSGKTSLIKALAGILSVSSSEGLVNAHAE
FGEIKLEIDGNNYTYYVKK-------DGTPVTLFLLTGVLSDSRVLRQLNNGIDDFSWIV
DDLSLAKRFNQNISMIEKLVNIRLND--EYRLYIEEGKIQIKSLSTSEKLTIALILQSAL
RSTYLIPFFLIDGIIQDFDEDRRREVINYLKRLTIVIATKLNEL--SIRIQ-
>ArcClsN_WP_013193648.1_Euryarchaeota_Stenosarchaea_group_Methanomicrobia_Methanosarcinales_Methanosarcinaceae
M-CNLDLKDVGGLRGENFSFESGANKILGSNAVGKTSLIKGMVSVLSIPPSEGFVNIYSD
SAQVKLSYDSIEDT--------TVEPDGTVPDKFLLTGVVMNSRVVQQLKYGENSFGWFI
NQLSFADKFNEKISLIEGIKSIWLNN--EDRLMVENEQPQVGSLALSEKCMVAILLQLSM
KEAYLIPFFVVDDILQDFDDNKKKKVINYLGNVAFIVMSLLDTQ--EVVIN-
>ArcClsN_WP_014123117.1_Euryarchaeota_Thermococci_Thermococcales_Thermococcaceae_Thermococcus
MSITLEVLNIGGILGKQINLAEGLNIVEGPNASGKSSIAKGLMAVLGLDNKAGILHAHAS
RGEVVLKEKSLERR--------IIDESGKVINNFLLVGVLTNSWLYTAISRRNESFKNYI
TRLSAADQFNTMITVLSEFKKIYLDK--DYILNVQEVKIIPYALSESERVAIALVLMLAL
NKVYRINYIIIDNMYEYFDQYRTDEILKLLNEYATIVLTRTTNV--DIKVS-
>ArcClsN_NHJ00843.1_Asgard_group_Candidatus_Heimdallarchaeota_Candidatus_Heimdallarchaeota_archaeon_species_
M-LRIELENIGGIDQV-LEFKEGKNLIKAPNATGKSSFVKGIELLNMPADRRHYLNLFAE
KGHVKIEKDNKILCDRLFRVASRLIVNGSPVEKANLFTLATDNELISSITA-GRNLEGLI
TQYSDVKNFNAQIEVYQDFEEIRFNP--DFKLIVRKSIDQIESLSDSERITIALIVMLAG
REEYIYPLFVLDKVTLDYDPTRFEMILDYLTQRKYIIVTLAQIEE-NLEVEY
>ArcClsN_HGU06440.1_TACK_group_Candidatus_Bathyarchaeota_unclassified_Candidatus_Bathyarchaeota_Candidatus_Bathyarchaeota_archaeon_species
MELKITIQNIGAFDTQAFTLKKGINIIKAPNALGKTSLIKALELAILPEEEHLFATDPLA
TATVSILSKDKTWGRKFRRSNGSLLAVGEPYEKAFMVCFAVENELINLMIR-GESIKSYI
EDISDSHRFNERVNIFKDFHKIEIDD-VNFKVHVYQIIKFLEALSTSERITLAVALLIAG
KHEYFFPFFVLDELVTSYDPTRFQKLIQYLGNVTYVIVTSLAEE--ELRIEY
>ArcClsN_OLS27983.1_Asgard_group_Candidatus_Heimdallarchaeota_Candidatus_Heimdallarchaeota_archaeon_LC_3_species_
MKWKFELNNIGGLNEKEYEILSGLNIIEAPNATGKSSITNAIRLLCAEGLNRIALNENSA
RGEVNLISKGLKYQTILTRTPSSITIKSSDWEKAFEVAFCVDSELVQIINSNGKGLKNWF
TKISDVEDLNRHLGAITAFESIQILD--DFSLRLINRTATLSRISTSEKLTIALLIMYIT
KIAYAFPLFVVDEVMGAYDKTRFKRILDFIKDGVYLIVTSLVLEE-EIQIKH
>ArcClsN_RZN38397.1_Euryarchaeota_Stenosarchaea_group_Methanomicrobia_Methanosarcinales_unclassified_Methanosarcinales
M-MKLELQNIGGFTGVTFDIQKGINRITAPNAKGKSSLLRGIQCLASDDETRDSLNDDND
TGTIKLDDG---YMRNLRRVNNATPADDRTFDNAEKIAFFTKSRVVLEIDQNAFDVLRFV
KSVSGAERFNDKINIYTTFRDIKIQEPSSLDVLVESGKKQLSSLSKAEQLTLGLVFQISA
KENYIFPLFVIDDNMNTFDPDRFKLALKYLADKAYVIVSQPAPS--ELVIKY
>Sph_HGU93732.1_hypothetical_protein__Desulfurococcaceae_archaeon_
MSIRIILENIGVFRDREYILSTGLNIIYAPNASGKTSLINGLKVLMLPSLTAKALNDYEE
KGRVKLVIDDSEFSVDLIRMPDTVRAQGRRTELIERVAFIDGSDLVAAILAGNHDVKSIL
REVTGVSRINEVILHMAELEYPVLVE--DFTLTLTGGTPTLAELSDAEKAIFTILMTLVL
KEYVAFPFYVVDTLMEFIDDTRAAEVLKYLMEAAVIIVTKTRFTR-DILVNT
>ArcClsN_RLE85629.1_TACK_group_Crenarchaeota_Thermoprotei_unclassified_Thermoprotei_Thermoprotei_archaeon
MRIELGLENVGPFRGVRFTFERGLNVIYGPNASGKSAIIRSLIVACVPSALVDVLNNYEI
SGRVRLQVEDGKYWIELARQPDGVFVKGEPVKIVRLIAFADSNPLVSAILRGDEDATGVL
RDAVGLAEVNEAVMHFAELEPPILSR--DLTFRLVGGVPTLSQLSDSERAILAVAVTFVL
KLHAIFPIYAVDNVANSIHEKALPPLLEYLKERAVTVVAVHGPS--GLEILV
>ArcClsN_OLS18901.1_Asgard_group_Candidatus_Heimdallarchaeota_Candidatus_Heimdallarchaeota_archaeon_LC_3_species_
MNLVIKVRNFAGLLDENLSLNPGVTCIRGNNASGKSSIIKAILLAFAIPEDKTIIHNKTE
IAEISTNYRKQKWSIKLEKSNN--------ISKLLIAGLLSSSTALKQLDDGKISYNWLI
EELSKAKDFNKNTSFTSRLKGMRLSN--SFDLILP---DTISSLALSEKITIALILLLSA
KNIYLIPIFLIDDVYNDLDGVKQKKFIGYLSDIASIVLSLLDSV--GLDINT
>ArcClsN_EQB65036.1_Candidatus_Thermoplasmatota_Thermoplasmata_Thermoplasmatales_unclassified_Thermoplasmatales_Thermoplasmatales_archaeon_E-plasma
--MKLYIEGVQAISDS-FEFDTGLALIYGDNAVGKSSLIRAIAAAISYDASFGLISVGLD
EARINISGD-------LINEAALISRNGRFGSRFVITNVVSLSWIMRILTHTSVKVSDYL
KDFNDIKEFNKNIKILDL--DIYVDN--NFNILARFE-ILTQNLSRSEQATIALTLQLAL
AQGYSIPIILCDGIYEFFDEERRKRILSYADEFGVIIMTVVKGV--HPTVG-
>RecF_sp_P0A7H0_RECF_ECOLI_DNA_replication_and_repair_protein_RecF_OS_Escherichia_coli_(strain_K12)_OX_83333_GN_recF_PE_1_SV_2
MLTRLLIRDFRNIETADLALSPGFNFLVGANGSGKTSVLEAITLGHGRA--GRVIRHEQ-
-AVLHGRLQEEAIGLTKDKQG-KVRIDGTDVATPEGFTLLN----------GPK-RRAFL
DWGCFWSEYAEVLE------------KADLRIRAD---GAVETLSRGQLKLLMCALRLAQ
GEFLTRCLYLIDDFASELDDERRGLLASRLKATQ--FVSAISEHMDMFTVEK
>RecF_sp_P24900_RECF_SALTY_DNA_replication_and_repair_protein_RecF_OS_Salmonella_typhimurium_(strain_LT2_/_SGSC1412_/_ATCC_700720)_OX_99287_GN_recF_PE_3_SV_3
MLTRLLIKDFRNIENADLALSPGFNFLVGANGSGKTSVLEAITLGHGRA--GRVIRHEQ-
-AVLHGRLQEESIGLTKDKQG-KVRIDGTDIATPEGFTLLN----------GPK-RRAFL
DWGCFWSDYADVLE------------KADFRIRAD---GAVETLSRGQLKLLMCALRLAQ
GEFLTRCLYLIDDFASELDDARRGLLASRLKATQ--FVSAISEHMDMFTVEK
>RecF_sp_P24718_RECF_ACTPL_DNA_replication_and_repair_protein_RecF_OS_Actinobacillus_pleuropneumoniae_OX_715_GN_recF_PE_3_SV_1
MLSRLIINNFRNLQSLDLELSPNFNFIVGHNGSGKTSLLEAIYLGHGRS--NRIIHYQA-
-DVLHARIDGQSVGIQKKRSG-LLKINGEDISTPEGLTLLN----------GPT-RRAFL
DWGLFWADYAEILA------------KADFRFRAN---GLVEVLSRGQLKLLMCALRLAQ
GEYLVQCLFLIDDFASELDPIKRELLAHRLRESG--FVTAITDQMSLFQVQQ
>RecF_sp_P05651_RECF_BACSU_DNA_replication_and_repair_protein_RecF_OS_Bacillus_subtilis_(strain_168)_OX_224308_GN_recF_PE_3_SV_2
MIQNLELTSYRNYDHAELQFENKVNVIIGENAQGKTNLMEAIVLSMAKS--KELIRWDK-
-YKIEGRVMQNPMQLVISKKG-KGKVNHIELSAPEDLNLVK----------SPQ-RRRFL
DMEIGLSSYQEAFS------------RDDVLFYVN---GRVQYGSQGQQRTTALSLKLAE
IDLIHYPILLLDDVLSELDDYRQSHLLHTIQG-R--FVTTTSDGELMFRVQN
>RecF_sp_P68863_RECF_STAAU_DNA_replication_and_repair_protein_RecF_OS_Staphylococcus_aureus_OX_1280_GN_recF_PE_3_SV_1
MLNTLQLENYRNYDEVTLKCHPDVNILIGENAQGKTNLLESITLALAKS--KELIRFNA-
-YKIEGELSRHPLTMFITKKG-QVKVNHLELTAPEDLNIVK----------SPQ-RRRFI
DMELGLAEIMSILS------------RDDISFDVN---GMAQYGSQGQQRTTALSIKLAE
IELMNYPILLLDDVLSELDDSRQTHLLSTIQH-K--FVTTTSDGEMLYRINQ
>RecF_sp_Q8DMX3_RECF_STRR6_DNA_replication_and_repair_protein_RecF_OS_Streptococcus_pneumoniae_(strain_ATCC_BAA-255_/_R6)_OX_171101_GN_recF_PE_3_SV_1
MLQHLSLKTFRNYKETKIDFNPKLNVFLGRNAQGKTNMLEAIFLALTRS--KNLIHFDE-
-QHLSGLVQKTPLEIELTQKG-VTKVNHLKLSAPEDLQLIK----------APS-RRKFI
DMELGLTSFKIALE------------RDDISFYIN---GMA-FGSQGQHRSLVLSIKLAE
IELMESPILLLDDVMSELDNTRQLKLLETISQ-S--FITTTSDHL-IFTIQD
>RecF_sp_Q9CE70_RECF_LACLA_DNA_replication_and_repair_protein_RecF_OS_Lactococcus_lactis_subsp._lactis_(strain_IL1403)_OX_272623_GN_recF_PE_3_SV_1
MLKAIELKNFRNYEELKLDFHPNLNIFLGQNAQGKTNILEAIFLALTRS--KELISWSQ-
-EKVSGVVEAHPLEVQLSPKG-IAKANHLKLAAPENLELVK----------SPA-RRKFM
DIELGSMDFSKELL------------RDDLQFFIN---EIVAFGSQGQQRTVALSIKLAE
IDLIFYPILLLDDVMSELDNHRQLDLIETSLG-K--FITTTTDHL-IFHVNA
>RecF_sp_Q9RVE0_RECF_DEIRA_DNA_replication_and_repair_protein_RecF_OS_Deinococcus_radiodurans_(strain_ATCC_13939_/_DSM_20539_/_JCM_16871_/_LMG_4051_/_NBRC_15346_/_NCIMB_9279_/_R1_/_VKM_B-1422)_OX_243230_GN_recF_PE_1_SV_1
VLSALSTLNYRNLAPGTLNFPEGVTGIYGENGAGKTNLLEAA-LALTGQ--EQLIQAGE-
-EYVRADLQGGIQEVGLGR-G-QLKVDGVRTGRPEDSELVF----------PPS-RRAYL
DSLLSLSTYAADLR------------RDDLLLTLG---DFASYASRGEGRTVALALRRAE
LELLRDPVLLLDDFTAELDPHRRQYLLDLAAS-V--IVTGTEA---LTLAQA
>RecF_sp_P49997_RECF_AZOVI_DNA_replication_and_repair_protein_RecF_OS_Azotobacter_vinelandii_OX_354_GN_recF_PE_3_SV_1
FLSAVTVT--RCVTSARVN-----QYISGPNGSGKRPAYRSTSAWQLSS--SPVIQHEQ-
-ATVFGQVLNDNLGVARNRLG-QIRIDGQNAANPDSFRLLE----------APK-RRQFL
DWGVFWD-------------------RADRRRRLA---RTPRCCRAVTRSWWSVRLKIAQ
GHLVDECIYLVDDLPSELDEQHRRALCRLLEELH--FITCVDEAGDLFHVNR
>RecF_sp_B8GXP9_RECF_CAUVN_DNA_replication_and_repair_protein_RecF_OS_Caulobacter_vibrioides_(strain_NA1000_/_CB15N)_OX_565050_GN_recF_PE_3_SV_1
ALLSLTLADFRSYERARLETGGRSVYLFGANGAGKTNLLEAILLSPGKG--AEVGRRLPG
EAAVAAEVQGERIGTGVEQGGATVRLEGETPGTPAQDRLFL----------AAS-RRRFF
DRLVFANKLAQALA------------RGDLAFHVE---KDPAECSTGEQKALILNLVLAQ
ARLSRNPVILLDEVAAHLDLTRRAALADELTALK--FLTGTDSLL-LGVVGD
