# Supplementary material for: A novel structural maintenance of chromosomes (SMC)-related protein family specific to Archaea
Source: Front Microbiol. 2022 Aug 5;13:913088. doi: 10.3389/fmicb.2022.913088 (PMC9389158; doi:10.3389/fmicb.2022.913088)
Supplement: Supplementary file 2 [file Data_Sheet_2.FASTA]

>ArcSMC_PIN86718.1_chromosome_segregation_protein_SMC__Candidatus_Woesearchaeota_archaeon_CG10_big_fil_rev_8_21_14_0_10_44_13_
NKLVMHGFKTFKRELLFGKDFNCILGPNGSGKSNVLDALCFVLGKSSSNLIYNGGKSGEV
SIYFDNTSKIFPTDDIVRSSGQSIDPDGDIMRFVEMSPEERRMLVEETISIFMGSFDVVN
ANFKNIFSALSGEASLVLENGILVKVRITTFMDIRSLSGGEKSMTALAFIFAIQEASFYV
LDEVAALDKKNSEKLSQL---VKQYILISHND-GVISSTNVV
>ArcSMC_PIZ51777.1_chromosome_segregation_protein_SMC__Candidatus_Woesearchaeota_archaeon_CG_4_10_14_0_2_um_filter_33_13_
NRIQIHGFKSFQKDVPLDNKFNCIIGPNGSGKSNVGDAICFVLGRLSSHLIFNGGKKASV
EIAFCNKNKVFPVEDSITKTGNSINPDGDIMRFVDMSPMERRKIIEEIVSIFMKTFDQAN
DNFQRIFSNLFGNAYLELDNGLSIKVKLTNYMDIKSLSGGEKTLTALSFIFAIQEATFYI
LDEIAALDKHNSETLSKL---IRQYIVISHND-ALMSDTKVT
>ArcSMC_NOZ59483.1_chromosome_segregation_protein_SMC__Euryarchaeota_archaeon_
SKITLRNFKSFRRSLPIPRGFTAIVGPNGSGKSNIVDAICFVLGRSSSDLIFNGGKKAEV
SIYFDNSGRELPVATSIDINGNSIRPDGDITRIIEMNPVERRKIIDEIIADFMEVFENIA
QNFRRIFRRLSGEAELILDEGLQIQAKPPKPQYIELLSGGERTLTALSFLFAIQRAPFYI
LDEIMFLDDNNVRKISEM---IKQFIVVSLRD-SMMVDQRII
>ArcSMC_HDI02680.1_hypothetical_protein__Candidatus_Aenigmarchaeota_archaeon_
ERLSMQGFKSFNKSLPFPSGFNVICGANGSGKSNIVDALCFVLGIRSEQLIFNGGKNGEV
NLYLNNEDGAIPGEGKVNKNGVSIYADGDVTNLIEMTPLQRKEIIDEVIAEFMKTFNEIN
KHFQELFREIGGEASLELEDGLIIKARPKKMLSIDSMSGGEKTLTALAFLFAVQMAPFYV
LDEVAALDKVNSKKIGML---IKQFIVITHND-VTIKDQKVI
>ArcSMC_OPY26667.1_Chromosome_partition_protein_Smc__Methanocella_sp._PtaU1.Bin125_
KEIELTNFKSFRKKVPFYDDFTTISGPNGSGKSNIIDSILFCLGLSSTDLIYSVDGKAEV
TIRFDNRDRELPLDQRIKSSDSSISPDGDVTRITSMTDTERRKIIDEITAEFMNAFDAIN
ENFKGIFHELTGAGELVLEQGLTIRAQPHKLQRLEAMSGGEKSVTALAFIFSIQRAPFYA
FDEIMFLDGSNAERVARM---IKQFIVVSLRK-PMIENRSIT
>ArcSMC_RZN60181.1_chromosome_segregation_protein_SMC__Methanonatronarchaeia_archaeon_
EEVVLNNFKSFKKRIPFSDGFNAISGPNGSGKSNIIDAFCFVLGTSTTDLIFQG-ENAEV
TLKLDNSEGELPTSDKVKRTDKSISEEGDVTRITEVGSTERRRIIDEIVSEFMKTFNEIN
RNFQEVFSQLSGQAELILEEGLTIEAIPEKVRRLDAMSGGEKSLTALSFIFAIQRAPFYA
FDEIMFLDGANVERVANM---IEQFIVVSLRK-PTIEDQEAT
>ArcSMC_RLF91022.1_chromosome_segregation_protein_SMC__Thermococci_archaeon_
EEIVLKDFKSFGRRIPLSERFTAIVGPNGSGKSNVVDAICFVLGMNRSDLIFFDGKRSEV
SLIVRN-------GAVISKKGESIKPDGDISKVIQMNKIERRELIEEIISEFLRTFEEIN
RRFGNIFSELSGTAKLTLDDGVGIMAKPRKLKRLEAMSGGEQALTAIALIFAIQSAPFYV
FDEIANLDPENVERVAEM---IKQFLVVSLRE-EMVSDVKAI
>ArcSMC_NNN17005.1_chromosome_segregation_protein_SMC__Thermoplasmata_archaeon_
KKLKLRNFKSFGAEIPFEPGYTGVAGPNGMGKSNISDGILFVLGPKSTHLFFNGGASCEV
SLVFDNADRLLPVESYVKLAPSSLSGDGDVNNIVTMGPVPRRGLLERLIAQINEVVVRVN
TAYVDIYRELTGEGEIVLENGLLIRARPIKVQRLEQLSGGEKSIASLAFIFALQRSPLYV
FDEVMSLDGINAEHVGRM---LQQFIVISLRK-VTLKHRRVY
>ArcSMC_MAG22125.1_hypothetical_protein__Candidatus_Diapherotrites_archaeon_
QKLVLKNFKSFKKEVPIADGFTVIAGSNGSGKSNILDALLFVLGITSTDLVNNSSTEAKV
DLTIK-------QNGMIDKQGKSIRVDGDVTRVVEMSPEERRQIIDELLQEFMDCFKEVN
KHFSETFLDLFGDGLLSLSNGLIIEAKHKNLQNIDSMSGGEKTLTALAFLFAIQLAPFYV
FDEAAALDKENSVKMVKI---IKQFIAITHND-PLIKDQSVI
>ArcSMC_NHV97452.1_chromosome_segregation_protein_SMC__Thaumarchaeota_archaeon_
KRLEIRGFKSFEKSLKFEPGLTAITGPNGGGKSNLIDAILFALGENSSSLIYDGGENARV
TVVFDNSDKSIPIDSETDQKGESITHEGMVMHISEMLPDEKRRLIEDIVSPFMSTFEKID
RELRTVFSKITGSAWLELENGVFLMTQFPKPRESSTVSGGEKTVAAVSFILAIQASPFYL
FDEIAHLDAVNAEKVAAL---LKQIIAISLRD-TFIANTNVV
>ArcSMC_HHD72123.1_hypothetical_protein__Candidatus_Bathyarchaeota_archaeon_
KRIEIRGFKSIKKSIELTQGLNVITGPNGSGKSNILDAIKFVLGESRSALISDKAREAVV
KIVLDNSDKRIPTAGDMGESGESLSNRGEISRLADKDPEELREELESALAQFFEALKEVN
KHFSDYFNKITGSAWLELEDGINIIVQFPKPRVASALSGGEKSVVALCFIFAMQKSPFYI
LDEVAHLDAVNVERYANI---LKQIITISLKD-YVASDKRII
>ArcSMC_OYT31601.1_hypothetical_protein_B6U94_02600__Thermofilum_sp._ex4484_79_
KEVIIENFMSYEYRVPFRSGVNIIMGPNGAGKSSILLALAVALGQTYCDLIRRGKSLARV
TVVIDNSPRNIPWRHYLKSDGTYINPDNMIEEFAVINPVEKLRLVEEALKMIMELVSKVG
DTYRKFLATVDATGDIRVTNGLELLVGFRLPTVLDTQSGGERTTAIMCFLLALQQSPFRA
IDEFVHMDPRNRERIMSLLLDIAQYVIITPGPIHSINVNKVL
>56rooted_RLE67301.1_Archaea_TACK_group
KEVIIENFMSYRYRIGFQPGLNIITGPNGAGKSSILLAIAVALGQTYSDLIRRGEEIARV
TVVLDNSPRNLPWRYYLRSDGKYLNPDNMIEEFVYLSPQEKLRLIEDALKGLIKLISDVR
RLFSSHLSHVEAVGDVRLINGIEITVGFRSPTVLDTQSGGERTTAIMCFLLALQQSPFRA
VDEFVHMDPKNREAVFNLIFRISQYLVITPGTLINLVANKVG
>56rooted_RLE92564.1_Archaea_TACK_group
KEVRLENFMSHRYRVKFNSGVNLIIGPNGAGKSSILLGISVGLGQSYSDLIRHGEDIGRV
TIVVSNEPRNFPLRSYLRRDGTYLNPEGLVEQFAYLSPQESLVIVEDALGSILKVVEEVN
KQYQSFLARVGGVGEVRLVNGLNLTAGFRIPVELNTLSGGERIAAIMCFLLALQSSPFRA
IDEFVHMDPQNRAAILNIIFELSEYIVISPQPFKPLPTTYVQ
>56rooted_RLE98068.1_Archaea_TACK_group
REVVLENFMSYKYRIPLAPGVNIITGPNGSGKSSILLGMAVALGQTYSDLIRRGEEVARV
TVVLDNRPVGLPFRSYLRSDGQYLDPDNMVEEFAYLSPQERLRIVEAALKGVEAVIADVD
EAYRRMLERLGARGGVKLVNGIELIVGFGAPVPLDAHSGGERTAAIMCFFLALQASPLRA
IDEFVHMDPRNRDVVLEMIFEMAQYVVITPGPLTHLPANVAL
>56rooted_RLG40798.1_Archaea_TACK_group
KEVILENFMSYKYRVPLKDGVNLIMGPNGSGKSTILLAISVALGQTYSDLIRRGENFARV
TVVVNNRPIGLPFKSYIRGDGQYLDPDNMVEEFAFLSPQQKLLLVEEALGQVREVIEKVN
DLYMKFLSRLGGTGEIKLVNGLEIHSDFTLLVPLDRHSGGERSVTVMCFFLALQNSPFRA
VDEFIHMDPKNREDILQMIFELAQYVIITPTPPARIPANAAE
>56rooted_RLG46857.1_Archaea_TACK_group
REVVLENFMSHEYRVPLSPGLNLIVGPNGSGKSSIVLAIAVALGQTRRDLIRRGERIARV
TVVLDNTPRDIPSRAYIREDGTYIDPDGATAELAFMSPQERLRLLEGAIAGVSELVAQVD
ETYGEILSELGAVGSVRAVGGLEILVGW-GPIPLNTQSGGERITAIVCFLMALQRSPVRV
IDEFVHLDPANREAVLRKFVEVMQTILVTPGRPA-VSVRAVW
>ArcSMC_RLI24128.1_hypothetical_protein_DRO57_07485__Candidatus_Bathyarchaeota_archaeon_
REVILENFMSYEYRVRLKPGLNIVCGPNGAGKSSILLGISVALGQAYSDLIRRGKDVARV
TLILDNSPRNIPWRSVLRVDGEYVNPDGMVASFAYVSPQEKLSMLEEALSSVQALLEEVN
GSYLSILSALGARGYVKLVNGLELYIGFRMPTPLNTQSGGERSVAVAAFLLALQRSPFRA
VDEFVHMDVRNREIFLFKLIEVLQYLVITPNQIPVVGVHEVM
>56rooted_RJS83642.1_Archaea_TACK_group
REIILENFMSYEYRIPLKPGLNIICGPNGAGKSSILLGISVALGQSYSDLIRRGKDQGRC
TLILDNRRRNVPINKYLRVDGKYVDPENMVEQFIVLSPQEKLRLLEAALEAIHAIIDKVN
LRYQSVLAKANASGEIKVVNGLVLYVGFRTPVPLNTQSGGERSTATMAFLIALQESPFRA
VDEYVHMDPKNREIISELLLSVIQYLVITPSQLNFDLAHIVA
>56rooted_RLI37742.1_Archaea_TACK_group
REIILENFMSYEYRIPLKPGVNVICGPNGSGKSSILLGISVALGQSYSDLIRWGKDVGRV
TLVLDNSKRNVPIKKVLRSDGKYVDPENMAEQFVVLSPQEKLKMVEAALEPINNLLDSVN
EEYRRILSKVAATGSVHLVNGLEILVGFKAPVPLNTQSGGERSTATVAFLIALQQSPFRA
IDEYIHLDPRSREILANVIISSVQFLIITPSQITLEQVNVIR
>56rooted_TET62644.1_Archaea_TACK_group
QEVILENFMSYEYRVPFESGVNLVCGPNGSGKSSLLLAISVALGQSYSDLIRWGRDQARV
TLILNNTKRGIPIRKVMRKDGKYVDPDNMVEQFTVLHPQEKLRMVESALESIQSLLDRVN
LQYQRILIQAQALGEVRLVNGLGILVGFKSPVPLDTQSGGERTTATISFLLALQQSPFRA
VDEYVHMDPKNREIIAKTLISTVQYLVLTPSQITFAKVNIIR
>56rooted_RJS87594.1_Archaea_TACK_group
REVILENFMSYEYRVPLKPGVNVVCGPNGSGKSSLLLGICVALGETYSDLIRWGEDRARV
TIILDNRRRGLPFDMNLRRDGRYFDPDNMPEVFASVSPQERLRILERAYESTQSLLEDVD
RRYREFLSRLQATGEVRLINGIEIYVGFKAPTRLDTHSGGERSTAVMAFLLALQQSPFRA
VDEFLHMDERNREVVAEFIVESLQYMVITPSAVTFRGVHAIR
>56rooted_RLE56426.1_Archaea_TACK_group
REVILENFMSYEFRIPLYPGLNIITGPNGAGKSSILLAISVALGTKYSDLIRWGSKIARV
AVIIDNKPVNYGIRSYLRKDGSYFNPDNMVEEFAIVSSKEKLKLFEDALSGLSNILSKVD
KVYVEILREIGAYGHVKLVNGLEILVGFKSPSILNSQSGGERTTAVMAFLLAVQSSPFRA
VDEFVHMDPRNREIISKLLLSSFQCLAITPSPIMMDVIHTPK
>56rooted_HGU45692.1_Archaea_TACK_group
REVILENFMSYEYRIPLCSGLNIICGPNGAGKSSILLGISIALGAQYRDLIRWGSKMSRV
SVVIDNSIRGYPIRSYLRIDGSYFNPDNMVEEFAIVPPRDKLRLLEDALTRISDIISGIN
SIYRGILIGLDADGIVRITNGLEILVGFKSPILLDSQSGGERTIAIISFLLASQKSPFRA
VDEFVHMDPRNRETIFKNILSFFQYLAITPSPII-VGVNEVK
>56rooted_HGK14473.1_Archaea_TACK_group
EEVILENFMSYEYRIPFKRGLNLIVGPNGAGKSTILVGISIAMGQTYKELIRYGKKAGRV
TILLNNEPVNIQSKSYLKDDGTYINPDGMIERFSIVSPQDRLLMVEEAIQELEKTVEEVD
PVYKSILSMVGATGQVRIRDGLEVLVGYGTPTILDTQSGGERVVATIAFLLSLQHSPIRA
IDEFVHMDPYNREIVARMIFDFVQYIVISPSQITFQGANEAA
>56rooted_RLI38935.1_Archaea_TACK_group
--------MSYKYRIPFNAGLNIVCGPNGSGKSSILQAIAVALGQVYSDLIRWGEDTARV
TLIFDNKIRDIPFDAYLNRDGNYINPAHMMVEFGVITPEKKLLMVEEALRELESLLKDVN
PIFKSFLEKIGATGWVNVVNGLELTVGFGAPHILDTQSGGERSSTTMAFLLALQRSPFRA
VDEFVHMDPRNREIISQLLLMEMQYLIITPGQLTAVRVHDIK
>56rooted_HED48799.1_Archaea_TACK_group
REVILEDFMSHEYRIRLAPGLNVILGPNGAGKSSILIAISLAMGQSHSELVRHGRDQARV
TLLLDNSERDLP-RSVVRSSGEYLNPDGLIDEFATLSPQERLLLVEEAISGLESLVGDLN
SRFSELLSAVGAAGYAKITYGLEVYVGFRTPMLLDRQSGGERSTAVTAFLLALQGSPFRA
VDEFVHMDPATRATFFRVLHEMFQYLVITPGYPSFVDAHAVG
>56rooted_HIE36984.1_Archaea_TACK_group
REVILENFMSYEYRIPFKNGLNLILGPNGAGKSSILLGISLALGQSHSDLIRFGKDIARV
SIVFDNSEVDFPIKGILRRDGNYLNPENMIESFNYIDPREKLKLFEDALGGLYKYVSIVS
EEFGRILSYFGGTGYSRLEDHLELYVSYGSPKLLDTQSGGERTIAAVSFLLAIQRSPFRA
IDEFVHMDPRNRSRVLELMIRYIQYILITPGYIGEYIANGVA
>Sph_query_sp_Q9HHY2_SPH2_HALSA
VSVYAENIGGIQCDVTFKPGVNVLRGRNATGRTSLLNGLAGVLGGT-APVLKGDEQEAEV
RLEFNGTTYDYTKNGTVQAAGQVTERRDLVDLFVCLTAENPARRAIVQDGNEESAITAFN
DHMEEILDVLRNIARVWIERKFELHVVREDEDTVQSLSESEREVVGLVVALAGYLIPMML
LDSLEAIDADRIAALVDYFADYAPYLIVALLPEDADAGDSVV
>Sph_WP_124179675.1_AAA_family_ATPase__Natrarchaeobius_halalkaliphilus___RQG86781.1_chromosome_segregation_protein_SMC__Natrarchaeobius_halalkaliphilus_
VSIEVTNVGGISTDLRLSPGVTILTGQNATNRTSLLRAAAGGLGGT-AGVLKRDADRGHV
SMTIGGETYEYETQTGVRTEGNYSDADELIDLFVCLLEDNALRRAVRAGDEERDVIETFN
THSEAVLDRLANIERVWIERTFPLHIVRTDEDEVTHLSESEREVVGLVVALAGYLVPMIL
LDSLEAIDADRIAELIDYFRSHVEYLVLALLHEDAAVESRVY
>ArcClsN_WP_148661790.1_Euryarchaeota_Stenosarchaea_group_Halobacteria_Halobacteriales_Halobacteriaceae
IQIEIENLGGISLTTAIPPGINILSGKNATNRTSFLRSVAAALGADQAGTLKTDSTEGYV
SLSFDGESVSYETNGSVIRTGDLTDKSELVDNYVSLFSTNPARTAIRSGTGEQNLVDQFN
GQMEDLIDILGNISRVWLEREFAIHVVREEEDSLSTLSESEREIIGIMISVSGYFIPLML
FDSVEVIDATRLEALLEYISEYAPYLIVALLPEEAAAKRTIT
>ArcClsN_WP_154552254.1_Euryarchaeota_Stenosarchaea_group_Halobacteria_Halobacteriales_Haloarculaceae
ITVSVENVGGIQTDVTIDPGVTVLRGRNATNRTSFLSAVDSALGGT-AGSIKTDADTGSV
ALQIGDQRYEFRDGEDVHVDGEYVADGSLVETFVTLLENNPARRAVERGGDEQRAVETFN
QHMDELLDVLGNITRVWIEKSFNLHVIREAEETIDNLSESERELIGLVFALAGYLVPFIL
LDSLEAIDAERTSKLVDHFSEYVDVLLVALLPEDAQADRRIP
>Sph_OYR56967.1_hypothetical_protein_DJ70_07065__Halorubrum_halodurans_
AELTVENIGGIACTVTFTPGTTILTGENATNRTSLLSALNGALGGT-APVLKSDAETGRV
ELSLHDTTTDYESDRTVTVSGDYIDDPEIVDTFVTLFEANDARQAVQHGDDERAAVDSFN
DEMETILDRLANIERVWIEREFDLHIVRKEEDRVENLSESEREVIGLIVAVAGYIVPWIL
LDSVEAIDSNRLVELITHITQHTTFLAVALLPEDAAADERVT
>Sph_WP_135364026.1_AAA_family_ATPase__Halosimplex_sp._TH32_
ATVSVRNVGGIETTVELAPGVTVLAGRNATNRTSFLRALRAVLGGD-ATPLRRGADTGSV
ELTVGGETYTLETDGGVVASGDYLDDPVPAETYAVLLEDNDVRRAVRAGGDAAEAVETFN
EHADALVDALDNVARVRLTRTFDLRVVRDEEDSPTNLSESEREVVGLVLALAGYLCPFLL
LDSLEAIDAERIADLVDYFADYAEYLVVALLSEDAAATARVT
>Sph_WP_148416136.1_AAA_family_ATPase__Haloferax_sp._KTX1_
ATVRIRNIGGIERTVRLDPGVTVLTGRNATNRTSFLRALMGACGSD-AVSLKGDADEGTV
ELELDGRTYTLSENGTVSTDGTYLRDTTTADRFAFLLGSNEARRAVVAERDTTAAAESFN
EEMETVLGLLGNIERVWLERQFELHIVRADEDSIDHLSESEREVVGLVFALAGYLVPFML
LDSVEAIDAERIAALVDHFEQYSTFLVAALLPEDAQAASRVT
>Sph_SIR83847.1_hypothetical_protein_SAMN05421809_2501__Haloterrigena_daqingensis_
ITVSAERIGGISTEVTLEPGVNVLTGRNATNRTSFLQSIMAAIGSD-RPSLKGDAESGHV
ELALDGETYTLEHDGAVRFDGDYLEDAELADLFAFLLESNEARQTVRRGDDEENAVDAFN
EHMDSILSILENIERIWIERAFDLHVVRADEDRIDHLSESEREVTGLIFALAGFLVPTVL
LDSLEAIDSDRIADLVAYFEEYADCLVVALLHEDAQADSYVT
>Sph_PSP44214.1_chromosome_segregation_protein_SMC__Halobacteriales_archaeon_QH_6_64_20_
VRLTADNVGGIHTEVVLTPGVTVLAGRNATNRTSLLRALMAVLGSE-HVSLKGDADEGRV
RLATGDDVYTLTTNDPIATGGEYVESAELADLFAFLLETNEARRAVARGDDEGEAIAEFN
EHMETVLELLDNIDRIWLERVFDLHVVRSDEDTTAHLSESEREVTGLVFALAGYLMPFML
LDSLEAIDADRIAALVEHFSDYAEFVVVALLSEDAAATDRVT
>Sph_WP_159898610.1_chromosome_segregation_protein_SMC__Salinirussus_salinus_
ATLHVDNLGGIELEFEFTPGISLLAGENATNRTSLLRSLAAALGGNDAASLKTDAADGSV
ELTIGDAQYTYATATEYTLGGEYCDQPELVDTFVALFADNPARHAVAQGEEETQLVETVN
EMLEDLVEKLENIARVWVERMFDLHIVREEEDTVDTLSESEREIIGLVVALAGYLIPFLL
IDSVEMIDAQRLADLLRYITDRSEFLVTALLLKDAAAETRVT
>ArcClsN_WP_006433170.1_Euryarchaeota_Stenosarchaea_group_Halobacteria_Natrialbales_Natrialbaceae
LRIRVRNIGGIEGEATLSPGVTLLSGENASNKSSFLRALSAVLGGN-GPKLKSDADEGYI
ELETDHDDYDVTKDGSVVSDANVSDRKQLCELFVSLDETNPVRRAIVNDDDERDLVSAFN
KSMQQVIDELANIERVWIERDFELHVVRSAEDTIDTLSKSEREVIGLVVALAGYILPIVV
IDAVEMLDADRIYGLLTYFEQHADYVVAAVLPEEADEARSIL
>ArcClsN_WP_135664296.1_Euryarchaeota_Stenosarchaea_group_Halobacteria_Halobacteriales_Haloarculaceae
ATVEIKNIGGIRLRIEFDEGTTLLSGENATNRTSILRAIAGVFGSD-LATLNASADDGFV
RLSLDGESYTLRTESTVRFEGDYLDDATAPDLFAFLLANNETRQTVVTEGNEQRTIETFN
EHMEALLERLDNIERVWLERVFDLHVVRSDEDSVQHLSESERQVVALVFALAGNLMPFML
LDSMEMIDATRKARLLEYFAQYHAYLIAVVLFEELDPDEAVD
>Sph_WP_115861584.1_MULTISPECIES
ARLTVAGIGGFETTVAFERGVTVLTAGDAADRTSLLRGLVTALGSDESPDCDADTDDSRV
ELAVEGERYVFAEGDRVVASGDYLDDPAAADLFAFLLGSNEARQAVTAERDERATVSAFN
DRMADVLDALERLARVWVEHRFVLHIERRDEDVIDHLSESERELVGLVFAVAGYLVPFLV
FDSLEAVDAERVRRLLDYVRPHTDYLVVDVSGESARAESRLR
>ArcClsN_WP_179213714.1_Euryarchaeota_Stenosarchaea_group_Halobacteria_Haloferacales_Halorubraceae
IPVTVENIGGIRASLVLHDGINVFYGENASNRSSLFSAIAGALGAR-VPEPKTDADEGRV
KLVVNDEEYTIDTDGTTTVQSRLTDQTDICDQFVRLLEDNPLRESVERETEECETVDTIN
TVMAEVIDELANIKRVWVERGFVLHVVRTEEDTIRTLSTSEREVIGIVLAVAGYIIPFIL
LDAIESIDAERTNKLTSYLSEHTDYLLVTAHPEDSGADGQLH
>Sph_RQG88021.1_chromosome_segregation_protein_SMC__Natrarchaeobius_halalkaliphilus_
ITVRVENIGGISVERTIQPGLTVLTGRNATNRTSFMQSLMAALGSKSQISLKSNASKGSV
VVDTDGEVYTLQSNGTVVMDGEYTDEPELLDLYAFLLRENPVRQAVERQEDEMELVEQFN
ENIDMVLDLLENIERIWIERTFDIHIVRKAECQLQHLSESERNVTGLIVALTGYLCPVIL
LDSVEMIDANRIAALVSFLSEQTEYLIAALLPEDTATESAVT
>Sph_WP_137711470.1_AAA_family_ATPase__Halorubrum_sp._ASP1___TKX60587.1_hypothetical_protein_EXE48_11480__Halorubrum_sp._ASP1_
AKIGITNLGGISRSAALEPGINILSGANATNRTSFLEALATGLGGS-YSSVKSGEDAGSV
IIQLGDEEYTVTKGANSVVSGDYVDDVTDIAPFAWLFMDNDIRQAMRNTSGEEEVVERFN
SHMEDLIDILDNLSRVYIDRKFDLQIVREARDDLSNLSESEREVVAIAFALAGYLMPFIL
FDSVEMIDGERLKRLLDYFEEDSEYIVAALLKEDADIGETVA
>Sph_WP_149080859.1_AAA_family_ATPase__Natrialba_swarupiae___TYT62572.1_AAA_family_ATPase__Natrialba_swarupiae_
LTISIENVGGISVDCTLSDELNVVTGPNSSNKTSFLEAVAFGLGRS-TVPIKNDADTARV
ELSLDGETIVATTGHGIEIDGDWIDDGELFEQFACLFEFSTVRSAVRNNENEQRLQTQFN
EAMDELIELLEAIERVWLDGNFDLIVAREEQDTIYNLSESEREMVGLVLALAGYIVPVLV
IDTLGAFDAERATGLLEYFADESPLLVTALLPDNEAVGSSVN
>Sph_query2_O07116.1
WNVDVTCIGGISGEATLRPGPNIVQASNFQGKSSFLAAIQTAIGTTGDHPLMENEDDGKV
TLETDEETYTLTATDAISRSGTYLTRDIAARLFAVLGEDNPIRAAVREQERYNELVNQFD
AAMADIIGRFAGFDGAYLDQGFEINLARDHTTDLDTLSEGERELVGIVTALAGYRVPCIL
LDGIGQLAAEHIRHMIEYLENTAEILVTTAYPEAGSFETDVI
>Sph_WP_005044931.1_hypothetical_protein__Halococcus_salifodinae___EMA50012.1_chromosome_segregation_ATPase-like_protein__Halococcus_salifodinae_DSM_8989_
WHLDIENIAGIHGAATLEPGLDAIRGTNWEGKSSFIQALETAIG---ASPLTEGADRGHV
ELDADDASITLVDGRTVRREGSYLIDEKRARLFACLDERNPVRQAVDAGENKRRTREAFD
DAIGEIVPRFEGFETAHLTPNFDLVVARNREAQLSALSEGERELLGLVAALAGHAVPCLL
VDGLSSLADENLHTLVEYLRDRATYIVFTVHPEYTAFNETVV
>ArcClsN_WP_092661275.1_Euryarchaeota_Stenosarchaea_group_Halobacteria_Halobacteriales_Haloarculaceae
WQLEISNIAGIDGTAMIHPGINAVQASNWQGKTSLITAIRTVLGGEVATTLTDGESKGSV
HLQTPDDEYQLQSAGTVSRSGTYLTDEICAELFAFLDEDNAIRTAVRDGADIATAREAFD
HALEDVVEKFDSFESARLEKDLELIIARDREITVDAMSEGEVELVGFIAALAGYEVPCML
LDDIGGLASEHLQTLVDYLSDRTEYVVTTAYPEAGDFTVDVV
>ArcClsN_WP_015313802.1_Euryarchaeota_Stenosarchaea_group_Methanomicrobia_Methanosarcinales_Methanosarcinaceae
TKVVVENIGGLHIEADIIPGLNVIEQPNASGKTSFLRAFSLLLTPSGEYILRSMSTEGFI
SVTDHGNQIKISNKNTITVAGDLVTPELLVKRFAICGHDNEILSAVRLGQNELRIQEQFN
QIIPEVYSILGNISRISLEQNYDLMVSRKDMDSIKTLSKSELEVIGLAVMISGYIFPYIL
LDELTFLDNKRLKALMDYMEKIAVSIILTKLPPETEKQRDIA
>ArcClsN_WP_157197417.1_Euryarchaeota_Stenosarchaea_group_Methanomicrobia_Methanosarcinales_Methanosarcinaceae
LDISLKNVGGLEKNLTVKSGLNIIEAPNASGKTSLLRGFLLSVLPNGSYLLHSKSNFGSV
KITDAGQEYTIVDKNSVSIKGDIVDPENLVSRFTIAGNTNKILDAVRTGQNEQNVRENFN
NHIKEVYDELGNIDNIELSSDYNLYITRTDRYSIMTLSTSELEVIGLIVMLSGYLFPVIV
LDELTYLDTKRMNDLMDYMSDKVESVVLTKLPSGTLNANKLE
>ArcClsN_HII80511.1_Euryarchaeota_Stenosarchaea_group_Methanomicrobia_Methanosarcinales_Methanosarcinaceae
FEITAHNIGGLSICLSIKEGLNVIEAPNASGKTSLLRAFLLSVVSVGSHILHSGSNYGFV
EIKDAGRTFKISIPKGVQITGDILDEKPLVRRFAIGGNNNEVLVAVRAGQNEENIRKNFN
MILKEVYAQLRNVDSIILDPDFELKVSRTGRESIKTLSTSELEVVGLVLMLSGYIYPVII
LDELTFLDFQRLNSLIEYISKNIKSVILTTLSGEKIAVQRLK
>ClsN_query_ADX84150.1
MKVRVFNIGGIQDSLDLEKGVTSYEAPNAYGKTSLVRALISLLTSSI--LLNVFADSGYI
EVESDNKLYYIKIKNGLSEDKNIMDD-DRALLLTYFSPENKLVTQILSDGNLTKAREEFN
RISNQLLRKFEMEAEI----NYRLIVRR--IIDIKKLSSSERTTLALILVLSALR-PYFI
IDESMTFDQKRFNRLLEYLTEIADYVIVTRSSENTEI-KQIE
>ArcClsN_ABP94944.1_TACK_group_Crenarchaeota_Thermoprotei_Sulfolobales_Sulfolobaceae
MRVRISNIGGISPDIDLSKGVNVYTAPNAYGKTSLSRALVSMLTTEV--LLNVFADSGYI
EVRYNDKEYYIKVKNKLAENAKIMDD-KRALLLSYFSPENKLLNQILGQEQLSVAKEEFT
KIANSLMRELELEAEI----DFQLVVKR--LMDLRKLSSSERTSLALILVVTAIK-PFFI
VDESMTFDQRRFQKLVNYLSGLTDYIIITRSDENVSLEEEVP
>ArcClsN_WP_158613809.1_TACK_group_Crenarchaeota_Thermoprotei_Sulfolobales_Sulfolobaceae
MELKVRNIGGLELDLKLRRGINLYTAPNSYGKTSLARAIVSLMTSKL--LLNARADEGIV
EAKVDGKTFYIYRGRRLVEEKKVIDD-DRAELLGFFSPENRLVSKLFAEEDMTSVRDEFS
SSVRKVLSDMGMEAII----NQKLRVMR--ELDLRKLSSSERLTIAMVLILAAAR-PFFV
VDESMSYDQARFRKALDHLMGISEYIVVTRAEEKVSL-EEIE
>ArcClsN_PVU73522.1_TACK_group_Crenarchaeota_Thermoprotei_Sulfolobales_unclassified_Sulfolobales
MKVKLQGIGGIDPEYEFVKGVNVFRAPNAWGKTSLAKGLLSVMTSAI--LINVNSDRSYV
QVEIDGKRYYIVRGKKILEESKMLDD-PRALLLGYFSPENPLVSKILAEEDITVAVSSFQ
TELSELLSKLGYTAKIDVVNKMLLKVYK--ELGVKRLSTSEKTALALALIASAAK-PIML
LDETMAFDETRFRQLVDYLTRFSKYIIITRADTNLSLSQ---
>ArcClsN_HHQ49854.1_TACK_group_Crenarchaeota_Thermoprotei_Desulfurococcales_Desulfurococcaceae
MKLYVKNIGGLGEVFEFKEGVNEVVAPNASGKTTIIKALLALLNPSDEVLLNQDADEGYI
KLVVGDEEYYFRQAGVAEVESKLASD-EGFSWLLLDLFMGKLVAQIVASGDRSKVALEFR
EIANSIVKKLGWFKSIALEEKYFIRVVRVPKQDLELLSTGERVSVALIAILTGYKYPIVL
ADEALAFDPERFDKVVEELKDYGKYIVVTRLVEPEKV-PTVI
>ArcClsN_WP_125670604.1_TACK_group_Candidatus_Korarchaeota_Candidatus_Korarchaeota_archaeon_species_
IVLELENIGGFGRKFELREGLSEVVAPNAMGKTSLVKALLAMYTPDTAELLNYDADEGYI
KIEVGGELFVFKEGNVIEVESKVTAD-DRIRYTVLDPQLGEVVKRLVSRPDLTRMKDEFT
RIASEVVRELGWLRSIRLVEKFEAKVVRIPEQPLSTLSTSERLAVSLIAVLTGYKAP-IL
ADEALAFDPHRFERVVEEIRKYAKYVVITKLVEPSEV-PTIV
>ArcClsN_NHJ00843.1_Asgard_group_Candidatus_Heimdallarchaeota_Candidatus_Heimdallarchaeota_archaeon_species_
LRIELENIGGIQVGLEFKEGKNLIKAPNATGKSSFVKGIELLNMPADRHYLNLFAEKGHV
KIEKDNKILCLFVASRLIVNGSFVEN-QKANLFTLATPDNELISSITAGRNKLGVIENFN
AQIEKVYQLMSDFEEIRFNPDFKLIVRRKRDQPIESLSDSERITIALIVMLAGREYPLFV
LDKVLDYDPTRFEMILDYLTQRKPYIIVTLAQSIEEASGEVE
>ArcClsN_HGU06440.1_TACK_group_Candidatus_Bathyarchaeota_unclassified_Candidatus_Bathyarchaeota_Candidatus_Bathyarchaeota_archaeon_species
LKITIQNIGAFTQAFTLKKGINIIKAPNALGKTSLIKALELAILPEEHLFATDPLATATV
SILSKDKTWGFRSNGSLLAVGEFYENGGKAFMVCFAVPENELINLMIRGESVTAVIKRFN
ERVNEIFNILRDFHKIEIDDNFKVHVYRSRKFPLEALSTSERITLAVALLIAGKHFPFFV
LDELTSYDPTRFQKLIQYLGNVTDYVIVTSLAPEE--EQRIE
>ArcClsN_OLS27983.1_Asgard_group_Candidatus_Heimdallarchaeota_Candidatus_Heimdallarchaeota_archaeon_LC_3_species_
WKFELNNIGGLEKEYEILSGLNIIEAPNATGKSSITNAIRLLCAEGLRIALNENSARGEV
NLISKGLKYQLTTPSSITIKSSFWES-NKAFEVAFCVPDSELVQIINSGKGMHGVRVDLN
RHLGKAINLMEAFESIQILDDFSLRLIRN-ATDLSRISTSEKLTIALLIMYITKIFPLFV
VDEVGAYDKTRFKRILDFIKDGVNYLIVTSLVPLEEH-RQIK
>ArcClsN_RJS87239.1_TACK_group_Candidatus_Bathyarchaeota_unclassified_Candidatus_Bathyarchaeota_Candidatus_Bathyarchaeota_archaeon_species
IILELENVGCLRLRIEFKPGLNIIKAPNASGKTTIIRGFSCMFSDKISHVLSLDELNGRI
RVHYDGRIYELRTPSQVMAQGDLFTD-PRAFDACVALAETGVVHRITGNVVMTSARRRFN
SNVTRAFRELGGFENVFLDQNFALHVMRE-RQPIETLSASEKLTISLILMLAAKEFPLFI
VDELLSYDPERFWRIMNYIKRRVPYVIVTSLTSSLTG--EVI
>ArcClsN_RLI75673.1_Euryarchaeota_Archaeoglobi_Archaeoglobales_unclassified_Archaeoglobales_Archaeoglobales_archaeon
LKLRVENIGGITPEVEFRKGLSVIKAPNATGKTSIIKGLEAIVGNVPEDVLTDGEKEGKV
ILSYDGQEYTLYVGISVKSERDTIYD-PRTSLIAIALPENKILRKLNEDIVKTGAKKVFN
ESIRRVFERLGGFSKIEINKEDALEIYRE-KTTPRKLSTSERITVGLILMISAYEVPIFV
LDEVLSYDPTRFKEIVNYLAERVPYLIITTVVPAEE--RRVE
>ArcClsN_RLE79045.1_TACK_group_Crenarchaeota_Thermoprotei_unclassified_Thermoprotei_Thermoprotei_archaeon
VIVELENIGVFDRKFKLNRGLNLIHAPNASGKTSLIAGLKAVTISALARTLNDYEERGRV
KLAIDNNEYTLIRPDTVEAWGKLADN-GVIKKIAFIDLENELVNAIYADEEKKIVVSNIN
EAILKHFKLLRELEYPIISEDFSLTLTRV-PTSLAELSDAEKAILTILVTIALKDFPFYV
VDTLEFIDDTRARDIMMYLMKMAKIVIVTKTKPYTGE-TDIL
>ArcClsN_RLE85629.1_TACK_group_Crenarchaeota_Thermoprotei_unclassified_Thermoprotei_Thermoprotei_archaeon
IELGLENVGPFGVRFTFERGLNVIYGPNASGKSAIIRSLIVACVPSAVDVLNNYEISGRV
RLQVEDGKYWLAQPDGVFVKGEYVKGRRIVRLIAFADRSNPLVSAILRDEDREDVAEEVN
EAVMRHFELLRELEPPILSRDLTFRLVRK-PTRLSQLSDSERAILAVAVTFVLKLFPIYA
VDNYNSIHEKALPPLLEYLKERAIVTVVAVHGPPSGE-REIL
>ArcClsN_RZN38397.1_Euryarchaeota_Stenosarchaea_group_Methanomicrobia_Methanosarcinales_unclassified_Methanosarcinales
MKLELQNIGGFGVTFDIQKGINRITAPNAKGKSSLLRGIQCLASDDERDSLNDDNDTGTI
KL---DDGYMLRVNNATPADDRFFDENRNAEKIAFFTPKSRVVLEIDQAFDVRGAVKRFN
DKINNIYHDMGTFRDIKIQESLDVLVEHE-KQSLSSLSKAEQLTLGLVFQISAKEFPLFV
IDDNNTFDPDRFKLALKYLADKADYVIVSQPAPPSEQ-DVIK
>ArcClsN_WP_125670098.1_TACK_group_Candidatus_Korarchaeota_Candidatus_Korarchaeota_archaeon_species_
ARIILENVGPFRKTIELKEGLNIIGMPNASGKSTILKAIALALSYPYQPMLRVGSNKGHL
ELEINGLRSVIFKEG--------IGD-DRSLFTCFASTESEFMREIAENPDKADFAKRFN
DAISHLLRDLQLDAMI----TLELIVKREKIQRLTSLSLSERAALALLIQIALKEVPIFL
VDEVLGFDRSRVERIINYLLEMAMTIVLTRLSDKEEV--RVI
>ArcClsN_RLI76506.1_Euryarchaeota_Archaeoglobi_Archaeoglobales_unclassified_Archaeoglobales_Archaeoglobales_archaeon
LNVKLTNISNFHSEFNFRSGINILEMPNAAGKSAILKAIATAYSFPLQPLAKIGSSRGII
EIKANGDVRT-----IIETQEDIVNQDEKFLFTSFVSIESELFRRISGEDSKKGFAERFN
KSIDNVITRLKNL-KVWIDSDLRILIKR--HQLIASLSLSEKSVIAVLLQIAIKEVPIFL
IDEVTDFDKERAYEVIKYLLEVAWIIILAKVGEKSSIISEIT
>ArcClsN_KYK33037.1_Euryarchaeota_Theionarchaea_unclassified_Theionarchaea_Theionarchaea_archaeon_DG-70_species
AKLRIENIGGFKPSIEFEKGLYFVEGSNSSGKTSLIKALAGILSVSSEGLVNAHAEFGEI
KLEIDGNNYT-----YVKKDGTVVTPEELFLLTGVLSNDSRVLRQLNNIDDRRKAARRFN
QNISEMIQKLGKLVNIRLNDEYRLYIERIDIQQIKSLSTSEKLTIALILQSALRSIPFFL
IDGIQDFDEDRRREVINYLKRLTIIVIATKLNEELPSIQ---
>ArcClsN_WP_013193648.1_Euryarchaeota_Stenosarchaea_group_Methanomicrobia_Methanosarcinales_Methanosarcinaceae
CNLDLKDVGGLGENFSFESGANKILGSNAVGKTSLIKGMVSVLSIPPEGFVNIYSDSAQV
KLSYDSIEDT-----TVEPDGTIESPDEKFLLTGVVMDNSRVVQQLKYENSRNEARKKFN
EKISVLIEDLGGIKSIWLNNEDRLMVERE-PQPVGSLALSEKCMVAILLQLSMKEIPFFV
VDDIQDFDDNKKKKVINYLGNVAMFIVMSLLDETQ---PVIN
>ArcClsN_WP_014123117.1_Euryarchaeota_Thermococci_Thermococcales_Thermococcaceae_Thermococcus
ITLEVLNIGGIGKQINLAEGLNIVEGPNASGKSSIAKGLMAVLGLDNAGILHAHASRGEV
VLKEKSLERR-----IIDESGKYINANSNFLLVGVLTPNSWLYTAISRNESRQEARKQFN
TMITSVLKRIGEFKKIYLDKDYILNVQYVPIIQPYALSESERVAIALVLMLALNKINYII
IDNMEYFDQYRTDEILKLLNEYAVTIVLTRTTSNVNDVS---
>ArcClsN_OLS18901.1_Asgard_group_Candidatus_Heimdallarchaeota_Candidatus_Heimdallarchaeota_archaeon_LC_3_species_
LVIKVRNFAGLDENLSLNPGVTCIRGNNASGKSSIIKAILLAFAIPEKTIIHNKTEIAEI
STNYRKQKWS-----KLEKSNNFISSPEKLLIAGLLSRSSTALKQLDDKISKTEIIEDFN
KNTSEFTELLGRLKGMRLSNSFDLILPEIKDTNISSLALSEKITIALILLLSAKNIPIFL
IDDVNDLDGVKQKKFIGYLSDIAISIVLSLLDPSV---KDIN
>ArcClsN_EQB65036.1_Candidatus_Thermoplasmatota_Thermoplasmata_Thermoplasmatales_unclassified_Thermoplasmatales_Thermoplasmatales_archaeon_E-plasma
MKLYIEGVQAIDSYFEFDTGLALIYGDNAVGKSSLIRAIAAAISYDAFGLISVGLDEARI
NISGD-----LIEAALISRNGRKGSN-PRFVITNVVSDLSWIMRILTHSVKQTKLKEEFN
KNIKKILKEMSL--DIYVDNNFNILARKKAILETQNLSRSEQATIALTLQLALAQIPIIL
CDGIEFFDEERRKRILSYADEFGKVIIMTVVKEGVNHVG---
