# Supplementary material for: A novel structural maintenance of chromosomes (SMC)-related protein family specific to Archaea
Source: Front Microbiol. 2022 Aug 5;13:913088. doi: 10.3389/fmicb.2022.913088 (PMC9389158; doi:10.3389/fmicb.2022.913088)
Supplement: Supplementary file 4 [file Data_Sheet_4.ZIP]

Archive with 6 entries (6 files):
- estimated_tertiary_structures/ADX84150_ranked_0.pdb
- estimated_tertiary_structures/HHQ49854 _ranked_0.pdb
- estimated_tertiary_structures/HII80511_ranked_0.pdb
- estimated_tertiary_structures/RLE79045_ranked_0.pdb
- estimated_tertiary_structures/RLI75673_ranked_0.pdb
- estimated_tertiary_structures/WP_013193648_ranked_0.pdb
