# Supplementary material for: A novel structural maintenance of chromosomes (SMC)-related protein family specific to Archaea
Source: Front Microbiol. 2022 Aug 5;13:913088. doi: 10.3389/fmicb.2022.913088 (PMC9389158; doi:10.3389/fmicb.2022.913088)
Supplement: Supplementary file 4 [file Data_Sheet_4.ZIP › estimated_tertiary_structures/ADX84150_ranked_0.pdb]

ATOM      1  N   MET A   1      22.483  26.902  -8.801  1.00 90.12           N  
ATOM      2  H   MET A   1      23.231  27.523  -8.526  1.00 90.12           H  
ATOM      3  H2  MET A   1      22.667  26.604  -9.748  1.00 90.12           H  
ATOM      4  H3  MET A   1      21.595  27.383  -8.780  1.00 90.12           H  
ATOM      5  CA  MET A   1      22.441  25.718  -7.924  1.00 90.12           C  
ATOM      6  HA  MET A   1      22.321  26.022  -6.884  1.00 90.12           H  
ATOM      7  C   MET A   1      23.769  24.997  -8.061  1.00 90.12           C  
ATOM      8  CB  MET A   1      21.249  24.835  -8.323  1.00 90.12           C  
ATOM      9  HB2 MET A   1      20.331  25.379  -8.099  1.00 90.12           H  
ATOM     10  HB3 MET A   1      21.271  24.647  -9.396  1.00 90.12           H  
ATOM     11  O   MET A   1      24.140  24.696  -9.185  1.00 90.12           O  
ATOM     12  CG  MET A   1      21.213  23.494  -7.593  1.00 90.12           C  
ATOM     13  HG2 MET A   1      21.136  23.689  -6.524  1.00 90.12           H  
ATOM     14  HG3 MET A   1      22.145  22.961  -7.783  1.00 90.12           H  
ATOM     15  SD  MET A   1      19.855  22.404  -8.101  1.00 90.12           S  
ATOM     16  CE  MET A   1      18.454  23.217  -7.291  1.00 90.12           C  
ATOM     17  HE1 MET A   1      17.547  22.643  -7.477  1.00 90.12           H  
ATOM     18  HE2 MET A   1      18.327  24.225  -7.685  1.00 90.12           H  
ATOM     19  HE3 MET A   1      18.629  23.266  -6.216  1.00 90.12           H  
ATOM     20  N   LYS A   2      24.494  24.765  -6.965  1.00 93.06           N  
ATOM     21  H   LYS A   2      24.106  24.977  -6.057  1.00 93.06           H  
ATOM     22  CA  LYS A   2      25.768  24.029  -6.999  1.00 93.06           C  
ATOM     23  HA  LYS A   2      26.196  24.056  -8.001  1.00 93.06           H  
ATOM     24  C   LYS A   2      25.518  22.579  -6.628  1.00 93.06           C  
ATOM     25  CB  LYS A   2      26.805  24.635  -6.048  1.00 93.06           C  
ATOM     26  HB2 LYS A   2      26.533  24.425  -5.014  1.00 93.06           H  
ATOM     27  HB3 LYS A   2      27.756  24.143  -6.252  1.00 93.06           H  
ATOM     28  O   LYS A   2      24.891  22.336  -5.603  1.00 93.06           O  
ATOM     29  CG  LYS A   2      26.971  26.148  -6.217  1.00 93.06           C  
ATOM     30  HG2 LYS A   2      26.127  26.660  -5.756  1.00 93.06           H  
ATOM     31  HG3 LYS A   2      26.992  26.414  -7.274  1.00 93.06           H  
ATOM     32  CD  LYS A   2      28.262  26.591  -5.532  1.00 93.06           C  
ATOM     33  HD2 LYS A   2      29.091  25.984  -5.895  1.00 93.06           H  
ATOM     34  HD3 LYS A   2      28.154  26.455  -4.456  1.00 93.06           H  
ATOM     35  CE  LYS A   2      28.545  28.052  -5.861  1.00 93.06           C  
ATOM     36  HE2 LYS A   2      28.773  28.123  -6.925  1.00 93.06           H  
ATOM     37  HE3 LYS A   2      27.649  28.636  -5.655  1.00 93.06           H  
ATOM     38  NZ  LYS A   2      29.676  28.538  -5.042  1.00 93.06           N  
ATOM     39  HZ1 LYS A   2      29.452  28.422  -4.064  1.00 93.06           H  
ATOM     40  HZ2 LYS A   2      29.869  29.509  -5.241  1.00 93.06           H  
ATOM     41  HZ3 LYS A   2      30.493  27.984  -5.255  1.00 93.06           H  
ATOM     42  N   VAL A   3      25.977  21.639  -7.438  1.00 94.05           N  
ATOM     43  H   VAL A   3      26.494  21.933  -8.255  1.00 94.05           H  
ATOM     44  CA  VAL A   3      25.777  20.198  -7.261  1.00 94.05           C  
ATOM     45  HA  VAL A   3      25.151  20.016  -6.387  1.00 94.05           H  
ATOM     46  C   VAL A   3      27.136  19.550  -7.037  1.00 94.05           C  
ATOM     47  CB  VAL A   3      25.082  19.581  -8.492  1.00 94.05           C  
ATOM     48  HB  VAL A   3      25.763  19.634  -9.342  1.00 94.05           H  
ATOM     49  O   VAL A   3      28.052  19.785  -7.819  1.00 94.05           O  
ATOM     50  CG1 VAL A   3      24.741  18.105  -8.253  1.00 94.05           C  
ATOM     51 HG11 VAL A   3      24.062  18.004  -7.406  1.00 94.05           H  
ATOM     52 HG12 VAL A   3      25.652  17.542  -8.053  1.00 94.05           H  
ATOM     53 HG13 VAL A   3      24.276  17.685  -9.145  1.00 94.05           H  
ATOM     54  CG2 VAL A   3      23.797  20.324  -8.890  1.00 94.05           C  
ATOM     55 HG21 VAL A   3      23.333  19.821  -9.739  1.00 94.05           H  
ATOM     56 HG22 VAL A   3      24.040  21.340  -9.203  1.00 94.05           H  
ATOM     57 HG23 VAL A   3      23.092  20.361  -8.060  1.00 94.05           H  
ATOM     58  N   ARG A   4      27.273  18.723  -6.001  1.00 95.25           N  
ATOM     59  H   ARG A   4      26.486  18.612  -5.378  1.00 95.25           H  
ATOM     60  CA  ARG A   4      28.451  17.882  -5.763  1.00 95.25           C  
ATOM     61  HA  ARG A   4      29.095  17.927  -6.641  1.00 95.25           H  
ATOM     62  C   ARG A   4      28.033  16.435  -5.570  1.00 95.25           C  
ATOM     63  CB  ARG A   4      29.278  18.364  -4.569  1.00 95.25           C  
ATOM     64  HB2 ARG A   4      28.698  18.253  -3.653  1.00 95.25           H  
ATOM     65  HB3 ARG A   4      30.154  17.719  -4.502  1.00 95.25           H  
ATOM     66  O   ARG A   4      27.096  16.154  -4.825  1.00 95.25           O  
ATOM     67  CG  ARG A   4      29.741  19.820  -4.699  1.00 95.25           C  
ATOM     68  HG2 ARG A   4      30.287  19.953  -5.633  1.00 95.25           H  
ATOM     69  HG3 ARG A   4      28.872  20.479  -4.716  1.00 95.25           H  
ATOM     70  CD  ARG A   4      30.622  20.223  -3.514  1.00 95.25           C  
ATOM     71  HD2 ARG A   4      30.023  20.133  -2.608  1.00 95.25           H  
ATOM     72  HD3 ARG A   4      30.907  21.269  -3.634  1.00 95.25           H  
ATOM     73  NE  ARG A   4      31.843  19.400  -3.415  1.00 95.25           N  
ATOM     74  HE  ARG A   4      32.238  19.042  -4.273  1.00 95.25           H  
ATOM     75  NH1 ARG A   4      32.027  19.402  -1.125  1.00 95.25           N  
ATOM     76 HH11 ARG A   4      32.476  19.015  -0.308  1.00 95.25           H  
ATOM     77 HH12 ARG A   4      31.052  19.657  -1.054  1.00 95.25           H  
ATOM     78  NH2 ARG A   4      33.584  18.391  -2.373  1.00 95.25           N  
ATOM     79 HH21 ARG A   4      34.021  18.015  -1.544  1.00 95.25           H  
ATOM     80 HH22 ARG A   4      33.802  17.878  -3.215  1.00 95.25           H  
ATOM     81  CZ  ARG A   4      32.480  19.074  -2.308  1.00 95.25           C  
ATOM     82  N   VAL A   5      28.717  15.516  -6.234  1.00 95.37           N  
ATOM     83  H   VAL A   5      29.481  15.824  -6.818  1.00 95.37           H  
ATOM     84  CA  VAL A   5      28.416  14.084  -6.205  1.00 95.37           C  
ATOM     85  HA  VAL A   5      27.809  13.861  -5.328  1.00 95.37           H  
ATOM     86  C   VAL A   5      29.719  13.308  -6.093  1.00 95.37           C  
ATOM     87  CB  VAL A   5      27.627  13.652  -7.458  1.00 95.37           C  
ATOM     88  HB  VAL A   5      28.254  13.758  -8.344  1.00 95.37           H  
ATOM     89  O   VAL A   5      30.643  13.537  -6.865  1.00 95.37           O  
ATOM     90  CG1 VAL A   5      27.186  12.193  -7.339  1.00 95.37           C  
ATOM     91 HG11 VAL A   5      28.059  11.541  -7.293  1.00 95.37           H  
ATOM     92 HG12 VAL A   5      26.594  11.910  -8.209  1.00 95.37           H  
ATOM     93 HG13 VAL A   5      26.582  12.070  -6.440  1.00 95.37           H  
ATOM     94  CG2 VAL A   5      26.356  14.486  -7.665  1.00 95.37           C  
ATOM     95 HG21 VAL A   5      25.759  14.494  -6.753  1.00 95.37           H  
ATOM     96 HG22 VAL A   5      26.633  15.507  -7.928  1.00 95.37           H  
ATOM     97 HG23 VAL A   5      25.765  14.075  -8.484  1.00 95.37           H  
ATOM     98  N   PHE A   6      29.793  12.372  -5.151  1.00 96.07           N  
ATOM     99  H   PHE A   6      29.011  12.261  -4.521  1.00 96.07           H  
ATOM    100  CA  PHE A   6      30.973  11.540  -4.934  1.00 96.07           C  
ATOM    101  HA  PHE A   6      31.571  11.505  -5.844  1.00 96.07           H  
ATOM    102  C   PHE A   6      30.571  10.116  -4.560  1.00 96.07           C  
ATOM    103  CB  PHE A   6      31.811  12.161  -3.814  1.00 96.07           C  
ATOM    104  HB2 PHE A   6      31.169  12.258  -2.938  1.00 96.07           H  
ATOM    105  HB3 PHE A   6      32.123  13.161  -4.117  1.00 96.07           H  
ATOM    106  O   PHE A   6      29.781   9.927  -3.634  1.00 96.07           O  
ATOM    107  CG  PHE A   6      33.045  11.365  -3.436  1.00 96.07           C  
ATOM    108  CD1 PHE A   6      33.208  10.849  -2.138  1.00 96.07           C  
ATOM    109  HD1 PHE A   6      32.443  11.010  -1.393  1.00 96.07           H  
ATOM    110  CD2 PHE A   6      34.030  11.119  -4.403  1.00 96.07           C  
ATOM    111  HD2 PHE A   6      33.876  11.474  -5.412  1.00 96.07           H  
ATOM    112  CE1 PHE A   6      34.369  10.126  -1.808  1.00 96.07           C  
ATOM    113  HE1 PHE A   6      34.496   9.735  -0.810  1.00 96.07           H  
ATOM    114  CE2 PHE A   6      35.188  10.396  -4.083  1.00 96.07           C  
ATOM    115  HE2 PHE A   6      35.928  10.196  -4.844  1.00 96.07           H  
ATOM    116  CZ  PHE A   6      35.363   9.906  -2.779  1.00 96.07           C  
ATOM    117  HZ  PHE A   6      36.253   9.345  -2.533  1.00 96.07           H  
ATOM    118  N   ASN A   7      31.146   9.117  -5.236  1.00 95.61           N  
ATOM    119  H   ASN A   7      31.802   9.348  -5.969  1.00 95.61           H  
ATOM    120  CA  ASN A   7      30.876   7.689  -5.014  1.00 95.61           C  
ATOM    121  HA  ASN A   7      31.357   7.139  -5.823  1.00 95.61           H  
ATOM    122  C   ASN A   7      29.388   7.300  -5.129  1.00 95.61           C  
ATOM    123  CB  ASN A   7      31.547   7.237  -3.709  1.00 95.61           C  
ATOM    124  HB2 ASN A   7      31.312   7.943  -2.912  1.00 95.61           H  
ATOM    125  HB3 ASN A   7      31.161   6.261  -3.414  1.00 95.61           H  
ATOM    126  O   ASN A   7      28.878   6.510  -4.331  1.00 95.61           O  
ATOM    127  CG  ASN A   7      33.047   7.099  -3.817  1.00 95.61           C  
ATOM    128  ND2 ASN A   7      33.722   7.098  -2.696  1.00 95.61           N  
ATOM    129 HD21 ASN A   7      34.728   7.068  -2.785  1.00 95.61           H  
ATOM    130 HD22 ASN A   7      33.220   7.224  -1.829  1.00 95.61           H  
ATOM    131  OD1 ASN A   7      33.617   6.925  -4.878  1.00 95.61           O  
ATOM    132  N   ILE A   8      28.691   7.831  -6.137  1.00 94.88           N  
ATOM    133  H   ILE A   8      29.211   8.361  -6.822  1.00 94.88           H  
ATOM    134  CA  ILE A   8      27.272   7.559  -6.406  1.00 94.88           C  
ATOM    135  HA  ILE A   8      26.899   6.860  -5.657  1.00 94.88           H  
ATOM    136  C   ILE A   8      27.116   6.899  -7.775  1.00 94.88           C  
ATOM    137  CB  ILE A   8      26.430   8.844  -6.304  1.00 94.88           C  
ATOM    138  HB  ILE A   8      26.800   9.535  -7.062  1.00 94.88           H  
ATOM    139  O   ILE A   8      27.488   7.473  -8.798  1.00 94.88           O  
ATOM    140  CG1 ILE A   8      26.578   9.537  -4.934  1.00 94.88           C  
ATOM    141 HG12 ILE A   8      26.022  10.474  -4.966  1.00 94.88           H  
ATOM    142 HG13 ILE A   8      27.621   9.818  -4.789  1.00 94.88           H  
ATOM    143  CG2 ILE A   8      24.943   8.593  -6.613  1.00 94.88           C  
ATOM    144 HG21 ILE A   8      24.371   9.504  -6.433  1.00 94.88           H  
ATOM    145 HG22 ILE A   8      24.815   8.311  -7.658  1.00 94.88           H  
ATOM    146 HG23 ILE A   8      24.548   7.800  -5.978  1.00 94.88           H  
ATOM    147  CD1 ILE A   8      26.105   8.743  -3.707  1.00 94.88           C  
ATOM    148 HD11 ILE A   8      25.038   8.532  -3.781  1.00 94.88           H  
ATOM    149 HD12 ILE A   8      26.280   9.336  -2.810  1.00 94.88           H  
ATOM    150 HD13 ILE A   8      26.656   7.807  -3.617  1.00 94.88           H  
ATOM    151  N   GLY A   9      26.542   5.696  -7.813  1.00 90.27           N  
ATOM    152  H   GLY A   9      26.181   5.317  -6.949  1.00 90.27           H  
ATOM    153  CA  GLY A   9      26.418   4.897  -9.029  1.00 90.27           C  
ATOM    154  HA2 GLY A   9      26.033   3.909  -8.777  1.00 90.27           H  
ATOM    155  HA3 GLY A   9      25.715   5.382  -9.707  1.00 90.27           H  
ATOM    156  C   GLY A   9      27.773   4.728  -9.722  1.00 90.27           C  
ATOM    157  O   GLY A   9      28.729   4.261  -9.109  1.00 90.27           O  
ATOM    158  N   GLY A  10      27.874   5.135 -10.988  1.00 87.75           N  
ATOM    159  H   GLY A  10      27.065   5.559 -11.421  1.00 87.75           H  
ATOM    160  CA  GLY A  10      29.123   5.132 -11.757  1.00 87.75           C  
ATOM    161  HA2 GLY A  10      29.667   4.208 -11.560  1.00 87.75           H  
ATOM    162  HA3 GLY A  10      28.880   5.160 -12.819  1.00 87.75           H  
ATOM    163  C   GLY A  10      30.070   6.305 -11.470  1.00 87.75           C  
ATOM    164  O   GLY A  10      31.202   6.284 -11.943  1.00 87.75           O  
ATOM    165  N   ILE A  11      29.650   7.320 -10.705  1.00 89.78           N  
ATOM    166  H   ILE A  11      28.750   7.252 -10.252  1.00 89.78           H  
ATOM    167  CA  ILE A  11      30.486   8.482 -10.366  1.00 89.78           C  
ATOM    168  HA  ILE A  11      31.135   8.711 -11.211  1.00 89.78           H  
ATOM    169  C   ILE A  11      31.366   8.116  -9.170  1.00 89.78           C  
ATOM    170  CB  ILE A  11      29.625   9.739 -10.087  1.00 89.78           C  
ATOM    171  HB  ILE A  11      28.945   9.525  -9.262  1.00 89.78           H  
ATOM    172  O   ILE A  11      30.876   8.017  -8.048  1.00 89.78           O  
ATOM    173  CG1 ILE A  11      28.791  10.114 -11.332  1.00 89.78           C  
ATOM    174 HG12 ILE A  11      28.285   9.227 -11.715  1.00 89.78           H  
ATOM    175 HG13 ILE A  11      29.453  10.480 -12.117  1.00 89.78           H  
ATOM    176  CG2 ILE A  11      30.516  10.927  -9.671  1.00 89.78           C  
ATOM    177 HG21 ILE A  11      31.216  11.179 -10.466  1.00 89.78           H  
ATOM    178 HG22 ILE A  11      29.910  11.804  -9.445  1.00 89.78           H  
ATOM    179 HG23 ILE A  11      31.075  10.697  -8.764  1.00 89.78           H  
ATOM    180  CD1 ILE A  11      27.706  11.162 -11.063  1.00 89.78           C  
ATOM    181 HD11 ILE A  11      27.134  11.310 -11.979  1.00 89.78           H  
ATOM    182 HD12 ILE A  11      27.035  10.807 -10.281  1.00 89.78           H  
ATOM    183 HD13 ILE A  11      28.146  12.116 -10.772  1.00 89.78           H  
ATOM    184  N   THR A  12      32.663   7.923  -9.404  1.00 89.09           N  
ATOM    185  H   THR A  12      32.976   7.906 -10.364  1.00 89.09           H  
ATOM    186  CA  THR A  12      33.652   7.539  -8.374  1.00 89.09           C  
ATOM    187  HA  THR A  12      33.142   7.170  -7.484  1.00 89.09           H  
ATOM    188  C   THR A  12      34.546   8.691  -7.917  1.00 89.09           C  
ATOM    189  CB  THR A  12      34.548   6.411  -8.898  1.00 89.09           C  
ATOM    190  HB  THR A  12      35.326   6.194  -8.166  1.00 89.09           H  
ATOM    191  O   THR A  12      35.160   8.619  -6.857  1.00 89.09           O  
ATOM    192  CG2 THR A  12      33.762   5.129  -9.170  1.00 89.09           C  
ATOM    193 HG21 THR A  12      33.028   5.288  -9.960  1.00 89.09           H  
ATOM    194 HG22 THR A  12      34.446   4.334  -9.468  1.00 89.09           H  
ATOM    195 HG23 THR A  12      33.248   4.824  -8.258  1.00 89.09           H  
ATOM    196  OG1 THR A  12      35.144   6.805 -10.116  1.00 89.09           O  
ATOM    197  HG1 THR A  12      35.504   6.015 -10.526  1.00 89.09           H  
ATOM    198  N   GLN A  13      34.637   9.763  -8.701  1.00 88.44           N  
ATOM    199  H   GLN A  13      34.070   9.792  -9.537  1.00 88.44           H  
ATOM    200  CA  GLN A  13      35.413  10.957  -8.362  1.00 88.44           C  
ATOM    201  HA  GLN A  13      36.130  10.711  -7.578  1.00 88.44           H  
ATOM    202  C   GLN A  13      34.508  12.053  -7.800  1.00 88.44           C  
ATOM    203  CB  GLN A  13      36.213  11.434  -9.579  1.00 88.44           C  
ATOM    204  HB2 GLN A  13      36.736  12.353  -9.315  1.00 88.44           H  
ATOM    205  HB3 GLN A  13      35.533  11.647 -10.405  1.00 88.44           H  
ATOM    206  O   GLN A  13      33.294  12.017  -7.991  1.00 88.44           O  
ATOM    207  CG  GLN A  13      37.248  10.385 -10.016  1.00 88.44           C  
ATOM    208  HG2 GLN A  13      36.738   9.490 -10.373  1.00 88.44           H  
ATOM    209  HG3 GLN A  13      37.862  10.109  -9.159  1.00 88.44           H  
ATOM    210  CD  GLN A  13      38.170  10.882 -11.123  1.00 88.44           C  
ATOM    211  NE2 GLN A  13      39.138  10.091 -11.529  1.00 88.44           N  
ATOM    212 HE21 GLN A  13      39.702  10.455 -12.283  1.00 88.44           H  
ATOM    213 HE22 GLN A  13      39.245   9.164 -11.145  1.00 88.44           H  
ATOM    214  OE1 GLN A  13      38.058  11.977 -11.643  1.00 88.44           O  
ATOM    215  N   ASP A  14      35.098  13.000  -7.068  1.00 90.27           N  
ATOM    216  H   ASP A  14      36.104  12.999  -6.979  1.00 90.27           H  
ATOM    217  CA  ASP A  14      34.382  14.164  -6.537  1.00 90.27           C  
ATOM    218  HA  ASP A  14      33.460  13.837  -6.056  1.00 90.27           H  
ATOM    219  C   ASP A  14      34.018  15.075  -7.710  1.00 90.27           C  
ATOM    220  CB  ASP A  14      35.249  14.862  -5.479  1.00 90.27           C  
ATOM    221  HB2 ASP A  14      36.132  15.290  -5.955  1.00 90.27           H  
ATOM    222  HB3 ASP A  14      35.593  14.105  -4.775  1.00 90.27           H  
ATOM    223  O   ASP A  14      34.869  15.753  -8.288  1.00 90.27           O  
ATOM    224  CG  ASP A  14      34.531  15.959  -4.677  1.00 90.27           C  
ATOM    225  OD1 ASP A  14      33.550  16.575  -5.150  1.00 90.27           O  
ATOM    226  OD2 ASP A  14      34.965  16.195  -3.525  1.00 90.27           O  
ATOM    227  N   TYR A  15      32.756  15.003  -8.118  1.00 88.59           N  
ATOM    228  H   TYR A  15      32.124  14.396  -7.616  1.00 88.59           H  
ATOM    229  CA  TYR A  15      32.236  15.685  -9.285  1.00 88.59           C  
ATOM    230  HA  TYR A  15      33.067  16.042  -9.893  1.00 88.59           H  
ATOM    231  C   TYR A  15      31.404  16.886  -8.852  1.00 88.59           C  
ATOM    232  CB  TYR A  15      31.428  14.697 -10.127  1.00 88.59           C  
ATOM    233  HB2 TYR A  15      30.575  14.338  -9.550  1.00 88.59           H  
ATOM    234  HB3 TYR A  15      32.054  13.838 -10.369  1.00 88.59           H  
ATOM    235  O   TYR A  15      30.450  16.738  -8.092  1.00 88.59           O  
ATOM    236  CG  TYR A  15      30.947  15.325 -11.412  1.00 88.59           C  
ATOM    237  CD1 TYR A  15      29.603  15.721 -11.549  1.00 88.59           C  
ATOM    238  HD1 TYR A  15      28.901  15.545 -10.748  1.00 88.59           H  
ATOM    239  CD2 TYR A  15      31.877  15.579 -12.438  1.00 88.59           C  
ATOM    240  HD2 TYR A  15      32.908  15.282 -12.317  1.00 88.59           H  
ATOM    241  CE1 TYR A  15      29.186  16.371 -12.724  1.00 88.59           C  
ATOM    242  HE1 TYR A  15      28.162  16.693 -12.847  1.00 88.59           H  
ATOM    243  CE2 TYR A  15      31.469  16.247 -13.604  1.00 88.59           C  
ATOM    244  HE2 TYR A  15      32.184  16.465 -14.383  1.00 88.59           H  
ATOM    245  OH  TYR A  15      29.735  17.306 -14.847  1.00 88.59           O  
ATOM    246  HH  TYR A  15      30.486  17.571 -15.383  1.00 88.59           H  
ATOM    247  CZ  TYR A  15      30.124  16.644 -13.738  1.00 88.59           C  
ATOM    248  N   SER A  16      31.751  18.073  -9.348  1.00 89.11           N  
ATOM    249  H   SER A  16      32.497  18.112 -10.028  1.00 89.11           H  
ATOM    250  CA  SER A  16      31.057  19.325  -9.038  1.00 89.11           C  
ATOM    251  HA  SER A  16      30.206  19.106  -8.394  1.00 89.11           H  
ATOM    252  C   SER A  16      30.526  19.984 -10.312  1.00 89.11           C  
ATOM    253  CB  SER A  16      31.971  20.273  -8.259  1.00 89.11           C  
ATOM    254  HB2 SER A  16      32.858  20.493  -8.853  1.00 89.11           H  
ATOM    255  HB3 SER A  16      31.440  21.205  -8.064  1.00 89.11           H  
ATOM    256  O   SER A  16      31.219  20.027 -11.326  1.00 89.11           O  
ATOM    257  OG  SER A  16      32.358  19.694  -7.022  1.00 89.11           O  
ATOM    258  HG  SER A  16      32.711  18.817  -7.187  1.00 89.11           H  
ATOM    259  N   LEU A  17      29.300  20.501 -10.250  1.00 87.25           N  
ATOM    260  H   LEU A  17      28.804  20.416  -9.375  1.00 87.25           H  
ATOM    261  CA  LEU A  17      28.574  21.118 -11.359  1.00 87.25           C  
ATOM    262  HA  LEU A  17      29.276  21.420 -12.137  1.00 87.25           H  
ATOM    263  C   LEU A  17      27.830  22.361 -10.864  1.00 87.25           C  
ATOM    264  CB  LEU A  17      27.607  20.065 -11.939  1.00 87.25           C  
ATOM    265  HB2 LEU A  17      28.191  19.311 -12.466  1.00 87.25           H  
ATOM    266  HB3 LEU A  17      27.112  19.568 -11.105  1.00 87.25           H  
ATOM    267  O   LEU A  17      27.068  22.287  -9.902  1.00 87.25           O  
ATOM    268  CG  LEU A  17      26.510  20.605 -12.877  1.00 87.25           C  
ATOM    269  HG  LEU A  17      25.975  21.431 -12.409  1.00 87.25           H  
ATOM    270  CD1 LEU A  17      27.069  21.062 -14.208  1.00 87.25           C  
ATOM    271 HD11 LEU A  17      26.268  21.506 -14.799  1.00 87.25           H  
ATOM    272 HD12 LEU A  17      27.468  20.194 -14.734  1.00 87.25           H  
ATOM    273 HD13 LEU A  17      27.840  21.816 -14.050  1.00 87.25           H  
ATOM    274  CD2 LEU A  17      25.503  19.496 -13.172  1.00 87.25           C  
ATOM    275 HD21 LEU A  17      26.027  18.610 -13.530  1.00 87.25           H  
ATOM    276 HD22 LEU A  17      24.805  19.818 -13.944  1.00 87.25           H  
ATOM    277 HD23 LEU A  17      24.952  19.251 -12.264  1.00 87.25           H  
ATOM    278  N   ASP A  18      27.982  23.476 -11.572  1.00 88.12           N  
ATOM    279  H   ASP A  18      28.618  23.483 -12.357  1.00 88.12           H  
ATOM    280  CA  ASP A  18      27.175  24.675 -11.360  1.00 88.12           C  
ATOM    281  HA  ASP A  18      26.714  24.635 -10.373  1.00 88.12           H  
ATOM    282  C   ASP A  18      26.042  24.728 -12.394  1.00 88.12           C  
ATOM    283  CB  ASP A  18      28.064  25.929 -11.384  1.00 88.12           C  
ATOM    284  HB2 ASP A  18      27.419  26.808 -11.413  1.00 88.12           H  
ATOM    285  HB3 ASP A  18      28.670  25.926 -12.289  1.00 88.12           H  
ATOM    286  O   ASP A  18      26.273  24.795 -13.599  1.00 88.12           O  
ATOM    287  CG  ASP A  18      28.967  26.049 -10.147  1.00 88.12           C  
ATOM    288  OD1 ASP A  18      28.486  25.745  -9.030  1.00 88.12           O  
ATOM    289  OD2 ASP A  18      30.114  26.522 -10.292  1.00 88.12           O  
ATOM    290  N   LEU A  19      24.800  24.681 -11.911  1.00 88.23           N  
ATOM    291  H   LEU A  19      24.695  24.577 -10.912  1.00 88.23           H  
ATOM    292  CA  LEU A  19      23.588  24.823 -12.714  1.00 88.23           C  
ATOM    293  HA  LEU A  19      23.814  24.600 -13.757  1.00 88.23           H  
ATOM    294  C   LEU A  19      23.076  26.263 -12.643  1.00 88.23           C  
ATOM    295  CB  LEU A  19      22.515  23.835 -12.226  1.00 88.23           C  
ATOM    296  HB2 LEU A  19      22.354  24.007 -11.162  1.00 88.23           H  
ATOM    297  HB3 LEU A  19      21.583  24.057 -12.746  1.00 88.23           H  
ATOM    298  O   LEU A  19      22.741  26.772 -11.562  1.00 88.23           O  
ATOM    299  CG  LEU A  19      22.844  22.348 -12.426  1.00 88.23           C  
ATOM    300  HG  LEU A  19      23.778  22.098 -11.923  1.00 88.23           H  
ATOM    301  CD1 LEU A  19      21.728  21.513 -11.798  1.00 88.23           C  
ATOM    302 HD11 LEU A  19      20.776  21.761 -12.268  1.00 88.23           H  
ATOM    303 HD12 LEU A  19      21.941  20.453 -11.934  1.00 88.23           H  
ATOM    304 HD13 LEU A  19      21.667  21.722 -10.730  1.00 88.23           H  
ATOM    305  CD2 LEU A  19      22.949  21.996 -13.909  1.00 88.23           C  
ATOM    306 HD21 LEU A  19      22.911  20.916 -14.048  1.00 88.23           H  
ATOM    307 HD22 LEU A  19      23.893  22.375 -14.301  1.00 88.23           H  
ATOM    308 HD23 LEU A  19      22.124  22.444 -14.463  1.00 88.23           H  
ATOM    309  N   GLU A  20      22.969  26.904 -13.801  1.00 87.30           N  
ATOM    310  H   GLU A  20      23.253  26.417 -14.640  1.00 87.30           H  
ATOM    311  CA  GLU A  20      22.334  28.210 -13.976  1.00 87.30           C  
ATOM    312  HA  GLU A  20      22.418  28.777 -13.049  1.00 87.30           H  
ATOM    313  C   GLU A  20      20.846  28.051 -14.298  1.00 87.30           C  
ATOM    314  CB  GLU A  20      23.043  29.012 -15.071  1.00 87.30           C  
ATOM    315  HB2 GLU A  20      23.043  28.430 -15.992  1.00 87.30           H  
ATOM    316  HB3 GLU A  20      22.491  29.938 -15.235  1.00 87.30           H  
ATOM    317  O   GLU A  20      20.421  27.027 -14.829  1.00 87.30           O  
ATOM    318  CG  GLU A  20      24.485  29.362 -14.674  1.00 87.30           C  
ATOM    319  HG2 GLU A  20      25.064  28.444 -14.576  1.00 87.30           H  
ATOM    320  HG3 GLU A  20      24.463  29.855 -13.702  1.00 87.30           H  
ATOM    321  CD  GLU A  20      25.176  30.281 -15.690  1.00 87.30           C  
ATOM    322  OE1 GLU A  20      26.180  30.912 -15.299  1.00 87.30           O  
ATOM    323  OE2 GLU A  20      24.701  30.356 -16.845  1.00 87.30           O  
ATOM    324  N   LYS A  21      20.034  29.060 -13.957  1.00 88.72           N  
ATOM    325  H   LYS A  21      20.449  29.932 -13.661  1.00 88.72           H  
ATOM    326  CA  LYS A  21      18.613  29.037 -14.322  1.00 88.72           C  
ATOM    327  HA  LYS A  21      18.184  28.097 -13.977  1.00 88.72           H  
ATOM    328  C   LYS A  21      18.466  29.061 -15.844  1.00 88.72           C  
ATOM    329  CB  LYS A  21      17.834  30.202 -13.703  1.00 88.72           C  
ATOM    330  HB2 LYS A  21      18.317  31.146 -13.956  1.00 88.72           H  
ATOM    331  HB3 LYS A  21      16.838  30.201 -14.146  1.00 88.72           H  
ATOM    332  O   LYS A  21      19.173  29.809 -16.516  1.00 88.72           O  
ATOM    333  CG  LYS A  21      17.686  30.082 -12.181  1.00 88.72           C  
ATOM    334  HG2 LYS A  21      18.643  30.277 -11.696  1.00 88.72           H  
ATOM    335  HG3 LYS A  21      17.359  29.072 -11.934  1.00 88.72           H  
ATOM    336  CD  LYS A  21      16.633  31.082 -11.690  1.00 88.72           C  
ATOM    337  HD2 LYS A  21      15.710  30.887 -12.236  1.00 88.72           H  
ATOM    338  HD3 LYS A  21      16.956  32.102 -11.895  1.00 88.72           H  
ATOM    339  CE  LYS A  21      16.374  30.902 -10.193  1.00 88.72           C  
ATOM    340  HE2 LYS A  21      17.098  31.480  -9.619  1.00 88.72           H  
ATOM    341  HE3 LYS A  21      16.509  29.848  -9.948  1.00 88.72           H  
ATOM    342  NZ  LYS A  21      14.985  31.288  -9.855  1.00 88.72           N  
ATOM    343  HZ1 LYS A  21      14.344  30.728 -10.399  1.00 88.72           H  
ATOM    344  HZ2 LYS A  21      14.771  31.073  -8.892  1.00 88.72           H  
ATOM    345  HZ3 LYS A  21      14.791  32.257 -10.064  1.00 88.72           H  
ATOM    346  N   GLY A  22      17.513  28.301 -16.369  1.00 89.78           N  
ATOM    347  H   GLY A  22      16.968  27.733 -15.736  1.00 89.78           H  
ATOM    348  CA  GLY A  22      17.350  28.072 -17.802  1.00 89.78           C  
ATOM    349  HA2 GLY A  22      16.310  28.247 -18.080  1.00 89.78           H  
ATOM    350  HA3 GLY A  22      17.976  28.758 -18.372  1.00 89.78           H  
ATOM    351  C   GLY A  22      17.714  26.642 -18.176  1.00 89.78           C  
ATOM    352  O   GLY A  22      17.400  25.714 -17.434  1.00 89.78           O  
ATOM    353  N   VAL A  23      18.330  26.456 -19.344  1.00 90.08           N  
ATOM    354  H   VAL A  23      18.649  27.258 -19.868  1.00 90.08           H  
ATOM    355  CA  VAL A  23      18.639  25.124 -19.874  1.00 90.08           C  
ATOM    356  HA  VAL A  23      18.115  24.382 -19.273  1.00 90.08           H  
ATOM    357  C   VAL A  23      20.133  24.845 -19.770  1.00 90.08           C  
ATOM    358  CB  VAL A  23      18.154  24.942 -21.320  1.00 90.08           C  
ATOM    359  HB  VAL A  23      18.773  25.550 -21.980  1.00 90.08           H  
ATOM    360  O   VAL A  23      20.948  25.609 -20.282  1.00 90.08           O  
ATOM    361  CG1 VAL A  23      18.278  23.471 -21.735  1.00 90.08           C  
ATOM    362 HG11 VAL A  23      19.321  23.156 -21.724  1.00 90.08           H  
ATOM    363 HG12 VAL A  23      17.891  23.338 -22.746  1.00 90.08           H  
ATOM    364 HG13 VAL A  23      17.709  22.841 -21.052  1.00 90.08           H  
ATOM    365  CG2 VAL A  23      16.703  25.383 -21.534  1.00 90.08           C  
ATOM    366 HG21 VAL A  23      16.474  25.330 -22.599  1.00 90.08           H  
ATOM    367 HG22 VAL A  23      16.016  24.751 -20.973  1.00 90.08           H  
ATOM    368 HG23 VAL A  23      16.577  26.424 -21.236  1.00 90.08           H  
ATOM    369  N   THR A  24      20.491  23.713 -19.176  1.00 90.42           N  
ATOM    370  H   THR A  24      19.765  23.149 -18.757  1.00 90.42           H  
ATOM    371  CA  THR A  24      21.857  23.193 -19.131  1.00 90.42           C  
ATOM    372  HA  THR A  24      22.527  23.887 -19.638  1.00 90.42           H  
ATOM    373  C   THR A  24      21.914  21.857 -19.866  1.00 90.42           C  
ATOM    374  CB  THR A  24      22.351  23.053 -17.683  1.00 90.42           C  
ATOM    375  HB  THR A  24      21.754  22.301 -17.166  1.00 90.42           H  
ATOM    376  O   THR A  24      21.199  20.918 -19.525  1.00 90.42           O  
ATOM    377  CG2 THR A  24      23.822  22.651 -17.628  1.00 90.42           C  
ATOM    378 HG21 THR A  24      24.171  22.672 -16.595  1.00 90.42           H  
ATOM    379 HG22 THR A  24      24.425  23.343 -18.217  1.00 90.42           H  
ATOM    380 HG23 THR A  24      23.950  21.641 -18.016  1.00 90.42           H  
ATOM    381  OG1 THR A  24      22.238  24.274 -16.986  1.00 90.42           O  
ATOM    382  HG1 THR A  24      22.790  24.928 -17.423  1.00 90.42           H  
ATOM    383  N   SER A  25      22.775  21.760 -20.875  1.00 87.97           N  
ATOM    384  H   SER A  25      23.344  22.567 -21.089  1.00 87.97           H  
ATOM    385  CA  SER A  25      23.139  20.501 -21.524  1.00 87.97           C  
ATOM    386  HA  SER A  25      22.279  19.831 -21.530  1.00 87.97           H  
ATOM    387  C   SER A  25      24.279  19.850 -20.745  1.00 87.97           C  
ATOM    388  CB  SER A  25      23.554  20.746 -22.978  1.00 87.97           C  
ATOM    389  HB2 SER A  25      24.507  21.275 -22.996  1.00 87.97           H  
ATOM    390  HB3 SER A  25      22.799  21.353 -23.476  1.00 87.97           H  
ATOM    391  O   SER A  25      25.307  20.486 -20.507  1.00 87.97           O  
ATOM    392  OG  SER A  25      23.685  19.519 -23.665  1.00 87.97           O  
ATOM    393  HG  SER A  25      24.361  19.590 -24.342  1.00 87.97           H  
ATOM    394  N   TYR A  26      24.088  18.598 -20.342  1.00 87.02           N  
ATOM    395  H   TYR A  26      23.210  18.166 -20.594  1.00 87.02           H  
ATOM    396  CA  TYR A  26      25.104  17.724 -19.778  1.00 87.02           C  
ATOM    397  HA  TYR A  26      26.008  18.304 -19.595  1.00 87.02           H  
ATOM    398  C   TYR A  26      25.446  16.636 -20.795  1.00 87.02           C  
ATOM    399  CB  TYR A  26      24.629  17.138 -18.443  1.00 87.02           C  
ATOM    400  HB2 TYR A  26      23.709  16.575 -18.604  1.00 87.02           H  
ATOM    401  HB3 TYR A  26      24.407  17.956 -17.757  1.00 87.02           H  
ATOM    402  O   TYR A  26      24.708  15.664 -20.985  1.00 87.02           O  
ATOM    403  CG  TYR A  26      25.676  16.246 -17.804  1.00 87.02           C  
ATOM    404  CD1 TYR A  26      25.423  14.883 -17.558  1.00 87.02           C  
ATOM    405  HD1 TYR A  26      24.459  14.459 -17.799  1.00 87.02           H  
ATOM    406  CD2 TYR A  26      26.944  16.780 -17.516  1.00 87.02           C  
ATOM    407  HD2 TYR A  26      27.162  17.812 -17.747  1.00 87.02           H  
ATOM    408  CE1 TYR A  26      26.430  14.082 -16.981  1.00 87.02           C  
ATOM    409  HE1 TYR A  26      26.268  13.042 -16.742  1.00 87.02           H  
ATOM    410  CE2 TYR A  26      27.960  15.961 -16.998  1.00 87.02           C  
ATOM    411  HE2 TYR A  26      28.957  16.357 -16.877  1.00 87.02           H  
ATOM    412  OH  TYR A  26      28.649  13.818 -16.149  1.00 87.02           O  
ATOM    413  HH  TYR A  26      29.454  14.307 -15.966  1.00 87.02           H  
ATOM    414  CZ  TYR A  26      27.696  14.614 -16.697  1.00 87.02           C  
ATOM    415  N   GLU A  27      26.570  16.824 -21.471  1.00 86.22           N  
ATOM    416  H   GLU A  27      27.152  17.616 -21.240  1.00 86.22           H  
ATOM    417  CA  GLU A  27      27.055  15.967 -22.543  1.00 86.22           C  
ATOM    418  HA  GLU A  27      26.257  15.302 -22.871  1.00 86.22           H  
ATOM    419  C   GLU A  27      28.194  15.125 -21.975  1.00 86.22           C  
ATOM    420  CB  GLU A  27      27.485  16.825 -23.755  1.00 86.22           C  
ATOM    421  HB2 GLU A  27      27.624  16.165 -24.612  1.00 86.22           H  
ATOM    422  HB3 GLU A  27      28.428  17.326 -23.537  1.00 86.22           H  
ATOM    423  O   GLU A  27      29.136  15.670 -21.408  1.00 86.22           O  
ATOM    424  CG  GLU A  27      26.424  17.881 -24.112  1.00 86.22           C  
ATOM    425  HG2 GLU A  27      25.451  17.393 -24.166  1.00 86.22           H  
ATOM    426  HG3 GLU A  27      26.372  18.608 -23.302  1.00 86.22           H  
ATOM    427  CD  GLU A  27      26.637  18.680 -25.405  1.00 86.22           C  
ATOM    428  OE1 GLU A  27      25.633  19.319 -25.815  1.00 86.22           O  
ATOM    429  OE2 GLU A  27      27.773  18.785 -25.924  1.00 86.22           O  
ATOM    430  N   ALA A  28      28.101  13.800 -22.058  1.00 82.23           N  
ATOM    431  H   ALA A  28      27.291  13.390 -22.499  1.00 82.23           H  
ATOM    432  CA  ALA A  28      29.178  12.919 -21.606  1.00 82.23           C  
ATOM    433  HA  ALA A  28      30.124  13.406 -21.839  1.00 82.23           H  
ATOM    434  C   ALA A  28      29.140  11.566 -22.335  1.00 82.23           C  
ATOM    435  CB  ALA A  28      29.087  12.734 -20.081  1.00 82.23           C  
ATOM    436  HB1 ALA A  28      29.049  13.705 -19.587  1.00 82.23           H  
ATOM    437  HB2 ALA A  28      29.968  12.203 -19.720  1.00 82.23           H  
ATOM    438  HB3 ALA A  28      28.192  12.168 -19.823  1.00 82.23           H  
ATOM    439  O   ALA A  28      28.069  11.167 -22.829  1.00 82.23           O  
ATOM    440  N   PRO A  29      30.259  10.817 -22.354  1.00 80.63           N  
ATOM    441  CA  PRO A  29      30.288   9.464 -22.894  1.00 80.63           C  
ATOM    442  HA  PRO A  29      30.058   9.504 -23.959  1.00 80.63           H  
ATOM    443  C   PRO A  29      29.278   8.540 -22.220  1.00 80.63           C  
ATOM    444  CB  PRO A  29      31.728   8.967 -22.728  1.00 80.63           C  
ATOM    445  HB2 PRO A  29      31.849   8.457 -21.772  1.00 80.63           H  
ATOM    446  HB3 PRO A  29      32.027   8.315 -23.549  1.00 80.63           H  
ATOM    447  O   PRO A  29      28.848   8.739 -21.076  1.00 80.63           O  
ATOM    448  CG  PRO A  29      32.532  10.262 -22.719  1.00 80.63           C  
ATOM    449  HG2 PRO A  29      33.488  10.152 -22.206  1.00 80.63           H  
ATOM    450  HG3 PRO A  29      32.675  10.584 -23.750  1.00 80.63           H  
ATOM    451  CD  PRO A  29      31.608  11.246 -22.008  1.00 80.63           C  
ATOM    452  HD2 PRO A  29      31.754  11.181 -20.930  1.00 80.63           H  
ATOM    453  HD3 PRO A  29      31.817  12.255 -22.363  1.00 80.63           H  
ATOM    454  N   ASN A  30      28.888   7.484 -22.929  1.00 77.34           N  
ATOM    455  H   ASN A  30      29.283   7.347 -23.849  1.00 77.34           H  
ATOM    456  CA  ASN A  30      28.127   6.405 -22.311  1.00 77.34           C  
ATOM    457  HA  ASN A  30      27.243   6.837 -21.842  1.00 77.34           H  
ATOM    458  C   ASN A  30      28.950   5.768 -21.181  1.00 77.34           C  
ATOM    459  CB  ASN A  30      27.660   5.419 -23.393  1.00 77.34           C  
ATOM    460  HB2 ASN A  30      27.231   4.533 -22.926  1.00 77.34           H  
ATOM    461  HB3 ASN A  30      28.511   5.109 -23.999  1.00 77.34           H  
ATOM    462  O   ASN A  30      30.175   5.732 -21.239  1.00 77.34           O  
ATOM    463  CG  ASN A  30      26.593   6.038 -24.282  1.00 77.34           C  
ATOM    464  ND2 ASN A  30      26.392   5.499 -25.461  1.00 77.34           N  
ATOM    465 HD21 ASN A  30      25.700   5.943 -26.047  1.00 77.34           H  
ATOM    466 HD22 ASN A  30      26.936   4.709 -25.778  1.00 77.34           H  
ATOM    467  OD1 ASN A  30      25.926   6.999 -23.911  1.00 77.34           O  
ATOM    468  N   ALA A  31      28.269   5.324 -20.123  1.00 71.98           N  
ATOM    469  H   ALA A  31      27.260   5.336 -20.174  1.00 71.98           H  
ATOM    470  CA  ALA A  31      28.873   4.829 -18.880  1.00 71.98           C  
ATOM    471  HA  ALA A  31      28.040   4.573 -18.225  1.00 71.98           H  
ATOM    472  C   ALA A  31      29.709   5.845 -18.064  1.00 71.98           C  
ATOM    473  CB  ALA A  31      29.608   3.507 -19.149  1.00 71.98           C  
ATOM    474  HB1 ALA A  31      29.890   3.046 -18.203  1.00 71.98           H  
ATOM    475  HB2 ALA A  31      30.514   3.685 -19.727  1.00 71.98           H  
ATOM    476  HB3 ALA A  31      28.961   2.820 -19.694  1.00 71.98           H  
ATOM    477  O   ALA A  31      30.232   5.481 -17.016  1.00 71.98           O  
ATOM    478  N   TYR A  32      29.750   7.131 -18.439  1.00 78.49           N  
ATOM    479  H   TYR A  32      29.402   7.382 -19.353  1.00 78.49           H  
ATOM    480  CA  TYR A  32      30.456   8.176 -17.675  1.00 78.49           C  
ATOM    481  HA  TYR A  32      31.366   7.730 -17.274  1.00 78.49           H  
ATOM    482  C   TYR A  32      29.666   8.716 -16.460  1.00 78.49           C  
ATOM    483  CB  TYR A  32      30.887   9.292 -18.637  1.00 78.49           C  
ATOM    484  HB2 TYR A  32      30.069  10.002 -18.761  1.00 78.49           H  
ATOM    485  HB3 TYR A  32      31.090   8.857 -19.616  1.00 78.49           H  
ATOM    486  O   TYR A  32      30.045   9.704 -15.841  1.00 78.49           O  
ATOM    487  CG  TYR A  32      32.145  10.017 -18.208  1.00 78.49           C  
ATOM    488  CD1 TYR A  32      32.071  11.235 -17.506  1.00 78.49           C  
ATOM    489  HD1 TYR A  32      31.110  11.665 -17.268  1.00 78.49           H  
ATOM    490  CD2 TYR A  32      33.401   9.456 -18.515  1.00 78.49           C  
ATOM    491  HD2 TYR A  32      33.460   8.523 -19.055  1.00 78.49           H  
ATOM    492  CE1 TYR A  32      33.250  11.891 -17.104  1.00 78.49           C  
ATOM    493  HE1 TYR A  32      33.188  12.829 -16.573  1.00 78.49           H  
ATOM    494  CE2 TYR A  32      34.581  10.114 -18.122  1.00 78.49           C  
ATOM    495  HE2 TYR A  32      35.550   9.699 -18.358  1.00 78.49           H  
ATOM    496  OH  TYR A  32      35.650  11.965 -17.046  1.00 78.49           O  
ATOM    497  HH  TYR A  32      35.464  12.790 -16.591  1.00 78.49           H  
ATOM    498  CZ  TYR A  32      34.507  11.333 -17.418  1.00 78.49           C  
ATOM    499  N   GLY A  33      28.533   8.093 -16.113  1.00 79.44           N  
ATOM    500  H   GLY A  33      28.337   7.218 -16.577  1.00 79.44           H  
ATOM    501  CA  GLY A  33      27.750   8.461 -14.927  1.00 79.44           C  
ATOM    502  HA2 GLY A  33      27.344   7.550 -14.489  1.00 79.44           H  
ATOM    503  HA3 GLY A  33      28.407   8.911 -14.184  1.00 79.44           H  
ATOM    504  C   GLY A  33      26.580   9.426 -15.156  1.00 79.44           C  
ATOM    505  O   GLY A  33      26.021   9.900 -14.174  1.00 79.44           O  
ATOM    506  N   LYS A  34      26.129   9.672 -16.398  1.00 85.74           N  
ATOM    507  H   LYS A  34      26.686   9.330 -17.168  1.00 85.74           H  
ATOM    508  CA  LYS A  34      24.920  10.487 -16.693  1.00 85.74           C  
ATOM    509  HA  LYS A  34      25.089  11.511 -16.361  1.00 85.74           H  
ATOM    510  C   LYS A  34      23.696  10.044 -15.899  1.00 85.74           C  
ATOM    511  CB  LYS A  34      24.598  10.487 -18.200  1.00 85.74           C  
ATOM    512  HB2 LYS A  34      23.637  10.979 -18.355  1.00 85.74           H  
ATOM    513  HB3 LYS A  34      24.512   9.458 -18.548  1.00 85.74           H  
ATOM    514  O   LYS A  34      23.150  10.817 -15.117  1.00 85.74           O  
ATOM    515  CG  LYS A  34      25.652  11.230 -19.030  1.00 85.74           C  
ATOM    516  HG2 LYS A  34      26.638  10.809 -18.829  1.00 85.74           H  
ATOM    517  HG3 LYS A  34      25.652  12.279 -18.735  1.00 85.74           H  
ATOM    518  CD  LYS A  34      25.392  11.191 -20.539  1.00 85.74           C  
ATOM    519  HD2 LYS A  34      26.103  11.868 -21.012  1.00 85.74           H  
ATOM    520  HD3 LYS A  34      24.385  11.550 -20.754  1.00 85.74           H  
ATOM    521  CE  LYS A  34      25.587   9.780 -21.109  1.00 85.74           C  
ATOM    522  HE2 LYS A  34      26.533   9.386 -20.739  1.00 85.74           H  
ATOM    523  HE3 LYS A  34      24.778   9.140 -20.758  1.00 85.74           H  
ATOM    524  NZ  LYS A  34      25.621   9.789 -22.586  1.00 85.74           N  
ATOM    525  HZ1 LYS A  34      26.437  10.306 -22.880  1.00 85.74           H  
ATOM    526  HZ2 LYS A  34      25.693   8.863 -22.983  1.00 85.74           H  
ATOM    527  HZ3 LYS A  34      24.808  10.252 -22.967  1.00 85.74           H  
ATOM    528  N   THR A  35      23.324   8.773 -16.018  1.00 87.64           N  
ATOM    529  H   THR A  35      23.730   8.208 -16.750  1.00 87.64           H  
ATOM    530  CA  THR A  35      22.210   8.187 -15.260  1.00 87.64           C  
ATOM    531  HA  THR A  35      21.297   8.734 -15.492  1.00 87.64           H  
ATOM    532  C   THR A  35      22.447   8.271 -13.751  1.00 87.64           C  
ATOM    533  CB  THR A  35      22.017   6.720 -15.668  1.00 87.64           C  
ATOM    534  HB  THR A  35      22.843   6.131 -15.270  1.00 87.64           H  
ATOM    535  O   THR A  35      21.505   8.459 -12.990  1.00 87.64           O  
ATOM    536  CG2 THR A  35      20.703   6.127 -15.169  1.00 87.64           C  
ATOM    537 HG21 THR A  35      19.863   6.727 -15.519  1.00 87.64           H  
ATOM    538 HG22 THR A  35      20.591   5.111 -15.548  1.00 87.64           H  
ATOM    539 HG23 THR A  35      20.692   6.094 -14.079  1.00 87.64           H  
ATOM    540  OG1 THR A  35      22.047   6.618 -17.071  1.00 87.64           O  
ATOM    541  HG1 THR A  35      21.162   6.408 -17.377  1.00 87.64           H  
ATOM    542  N   SER A  36      23.702   8.178 -13.299  1.00 91.04           N  
ATOM    543  H   SER A  36      24.458   8.107 -13.966  1.00 91.04           H  
ATOM    544  CA  SER A  36      24.056   8.314 -11.882  1.00 91.04           C  
ATOM    545  HA  SER A  36      23.380   7.692 -11.295  1.00 91.04           H  
ATOM    546  C   SER A  36      23.884   9.745 -11.373  1.00 91.04           C  
ATOM    547  CB  SER A  36      25.480   7.824 -11.621  1.00 91.04           C  
ATOM    548  HB2 SER A  36      26.202   8.494 -12.087  1.00 91.04           H  
ATOM    549  HB3 SER A  36      25.658   7.804 -10.546  1.00 91.04           H  
ATOM    550  O   SER A  36      23.331   9.917 -10.293  1.00 91.04           O  
ATOM    551  OG  SER A  36      25.627   6.520 -12.157  1.00 91.04           O  
ATOM    552  HG  SER A  36      24.796   6.055 -12.034  1.00 91.04           H  
ATOM    553  N   LEU A  37      24.258  10.763 -12.156  1.00 91.29           N  
ATOM    554  H   LEU A  37      24.735  10.554 -13.022  1.00 91.29           H  
ATOM    555  CA  LEU A  37      24.001  12.172 -11.846  1.00 91.29           C  
ATOM    556  HA  LEU A  37      24.419  12.390 -10.863  1.00 91.29           H  
ATOM    557  C   LEU A  37      22.495  12.456 -11.793  1.00 91.29           C  
ATOM    558  CB  LEU A  37      24.693  13.060 -12.900  1.00 91.29           C  
ATOM    559  HB2 LEU A  37      24.303  12.808 -13.886  1.00 91.29           H  
ATOM    560  HB3 LEU A  37      25.762  12.846 -12.905  1.00 91.29           H  
ATOM    561  O   LEU A  37      22.013  13.087 -10.856  1.00 91.29           O  
ATOM    562  CG  LEU A  37      24.497  14.573 -12.678  1.00 91.29           C  
ATOM    563  HG  LEU A  37      23.433  14.810 -12.680  1.00 91.29           H  
ATOM    564  CD1 LEU A  37      25.105  15.047 -11.357  1.00 91.29           C  
ATOM    565 HD11 LEU A  37      26.152  14.749 -11.297  1.00 91.29           H  
ATOM    566 HD12 LEU A  37      24.550  14.624 -10.519  1.00 91.29           H  
ATOM    567 HD13 LEU A  37      25.039  16.133 -11.292  1.00 91.29           H  
ATOM    568  CD2 LEU A  37      25.148  15.348 -13.820  1.00 91.29           C  
ATOM    569 HD21 LEU A  37      24.698  15.056 -14.769  1.00 91.29           H  
ATOM    570 HD22 LEU A  37      24.988  16.418 -13.681  1.00 91.29           H  
ATOM    571 HD23 LEU A  37      26.218  15.146 -13.856  1.00 91.29           H  
ATOM    572  N   VAL A  38      21.737  11.943 -12.764  1.00 92.46           N  
ATOM    573  H   VAL A  38      22.200  11.474 -13.530  1.00 92.46           H  
ATOM    574  CA  VAL A  38      20.276  12.086 -12.798  1.00 92.46           C  
ATOM    575  HA  VAL A  38      20.027  13.146 -12.755  1.00 92.46           H  
ATOM    576  C   VAL A  38      19.628  11.431 -11.581  1.00 92.46           C  
ATOM    577  CB  VAL A  38      19.710  11.511 -14.105  1.00 92.46           C  
ATOM    578  HB  VAL A  38      20.080  10.496 -14.252  1.00 92.46           H  
ATOM    579  O   VAL A  38      18.848  12.078 -10.883  1.00 92.46           O  
ATOM    580  CG1 VAL A  38      18.186  11.461 -14.067  1.00 92.46           C  
ATOM    581 HG11 VAL A  38      17.853  10.678 -13.386  1.00 92.46           H  
ATOM    582 HG12 VAL A  38      17.816  11.208 -15.061  1.00 92.46           H  
ATOM    583 HG13 VAL A  38      17.775  12.425 -13.767  1.00 92.46           H  
ATOM    584  CG2 VAL A  38      20.151  12.370 -15.293  1.00 92.46           C  
ATOM    585 HG21 VAL A  38      21.229  12.293 -15.437  1.00 92.46           H  
ATOM    586 HG22 VAL A  38      19.919  13.419 -15.109  1.00 92.46           H  
ATOM    587 HG23 VAL A  38      19.660  12.034 -16.206  1.00 92.46           H  
ATOM    588  N   ARG A  39      19.982  10.176 -11.274  1.00 93.26           N  
ATOM    589  H   ARG A  39      20.621   9.695 -11.892  1.00 93.26           H  
ATOM    590  CA  ARG A  39      19.503   9.486 -10.068  1.00 93.26           C  
ATOM    591  HA  ARG A  39      18.413   9.480 -10.073  1.00 93.26           H  
ATOM    592  C   ARG A  39      19.899  10.240  -8.805  1.00 93.26           C  
ATOM    593  CB  ARG A  39      20.011   8.037 -10.016  1.00 93.26           C  
ATOM    594  HB2 ARG A  39      21.074   8.009 -10.257  1.00 93.26           H  
ATOM    595  HB3 ARG A  39      19.885   7.662  -9.000  1.00 93.26           H  
ATOM    596  O   ARG A  39      19.057  10.378  -7.924  1.00 93.26           O  
ATOM    597  CG  ARG A  39      19.229   7.114 -10.962  1.00 93.26           C  
ATOM    598  HG2 ARG A  39      18.170   7.153 -10.706  1.00 93.26           H  
ATOM    599  HG3 ARG A  39      19.350   7.448 -11.992  1.00 93.26           H  
ATOM    600  CD  ARG A  39      19.722   5.668 -10.828  1.00 93.26           C  
ATOM    601  HD2 ARG A  39      20.790   5.641 -11.042  1.00 93.26           H  
ATOM    602  HD3 ARG A  39      19.560   5.336  -9.803  1.00 93.26           H  
ATOM    603  NE  ARG A  39      19.015   4.766 -11.758  1.00 93.26           N  
ATOM    604  HE  ARG A  39      18.365   5.182 -12.410  1.00 93.26           H  
ATOM    605  NH1 ARG A  39      19.986   2.793 -11.088  1.00 93.26           N  
ATOM    606 HH11 ARG A  39      20.422   3.262 -10.307  1.00 93.26           H  
ATOM    607 HH12 ARG A  39      20.043   1.787 -11.159  1.00 93.26           H  
ATOM    608  NH2 ARG A  39      18.524   2.798 -12.786  1.00 93.26           N  
ATOM    609 HH21 ARG A  39      17.947   3.273 -13.465  1.00 93.26           H  
ATOM    610 HH22 ARG A  39      18.651   1.803 -12.903  1.00 93.26           H  
ATOM    611  CZ  ARG A  39      19.177   3.459 -11.870  1.00 93.26           C  
ATOM    612  N   ALA A  40      21.120  10.774  -8.731  1.00 94.90           N  
ATOM    613  H   ALA A  40      21.772  10.604  -9.483  1.00 94.90           H  
ATOM    614  CA  ALA A  40      21.577  11.571  -7.598  1.00 94.90           C  
ATOM    615  HA  ALA A  40      21.513  10.944  -6.709  1.00 94.90           H  
ATOM    616  C   ALA A  40      20.682  12.799  -7.374  1.00 94.90           C  
ATOM    617  CB  ALA A  40      23.043  11.974  -7.807  1.00 94.90           C  
ATOM    618  HB1 ALA A  40      23.149  12.608  -8.688  1.00 94.90           H  
ATOM    619  HB2 ALA A  40      23.396  12.535  -6.941  1.00 94.90           H  
ATOM    620  HB3 ALA A  40      23.664  11.087  -7.934  1.00 94.90           H  
ATOM    621  O   ALA A  40      20.205  13.009  -6.259  1.00 94.90           O  
ATOM    622  N   LEU A  41      20.378  13.553  -8.434  1.00 95.18           N  
ATOM    623  H   LEU A  41      20.802  13.326  -9.322  1.00 95.18           H  
ATOM    624  CA  LEU A  41      19.469  14.695  -8.363  1.00 95.18           C  
ATOM    625  HA  LEU A  41      19.819  15.370  -7.582  1.00 95.18           H  
ATOM    626  C   LEU A  41      18.061  14.262  -7.936  1.00 95.18           C  
ATOM    627  CB  LEU A  41      19.468  15.443  -9.707  1.00 95.18           C  
ATOM    628  HB2 LEU A  41      19.271  14.729 -10.506  1.00 95.18           H  
ATOM    629  HB3 LEU A  41      18.654  16.168  -9.703  1.00 95.18           H  
ATOM    630  O   LEU A  41      17.584  14.709  -6.899  1.00 95.18           O  
ATOM    631  CG  LEU A  41      20.779  16.192 -10.017  1.00 95.18           C  
ATOM    632  HG  LEU A  41      21.624  15.505  -9.975  1.00 95.18           H  
ATOM    633  CD1 LEU A  41      20.698  16.781 -11.423  1.00 95.18           C  
ATOM    634 HD11 LEU A  41      21.628  17.298 -11.661  1.00 95.18           H  
ATOM    635 HD12 LEU A  41      20.553  15.980 -12.148  1.00 95.18           H  
ATOM    636 HD13 LEU A  41      19.867  17.483 -11.481  1.00 95.18           H  
ATOM    637  CD2 LEU A  41      21.034  17.340  -9.035  1.00 95.18           C  
ATOM    638 HD21 LEU A  41      20.164  17.995  -8.990  1.00 95.18           H  
ATOM    639 HD22 LEU A  41      21.253  16.947  -8.043  1.00 95.18           H  
ATOM    640 HD23 LEU A  41      21.895  17.918  -9.369  1.00 95.18           H  
ATOM    641  N   ILE A  42      17.422  13.322  -8.642  1.00 95.33           N  
ATOM    642  H   ILE A  42      17.885  12.932  -9.450  1.00 95.33           H  
ATOM    643  CA  ILE A  42      16.058  12.861  -8.302  1.00 95.33           C  
ATOM    644  HA  ILE A  42      15.376  13.707  -8.386  1.00 95.33           H  
ATOM    645  C   ILE A  42      15.977  12.357  -6.855  1.00 95.33           C  
ATOM    646  CB  ILE A  42      15.591  11.755  -9.271  1.00 95.33           C  
ATOM    647  HB  ILE A  42      16.299  10.929  -9.198  1.00 95.33           H  
ATOM    648  O   ILE A  42      14.977  12.579  -6.176  1.00 95.33           O  
ATOM    649  CG1 ILE A  42      15.550  12.251 -10.731  1.00 95.33           C  
ATOM    650 HG12 ILE A  42      14.697  12.913 -10.884  1.00 95.33           H  
ATOM    651 HG13 ILE A  42      16.450  12.819 -10.967  1.00 95.33           H  
ATOM    652  CG2 ILE A  42      14.190  11.236  -8.890  1.00 95.33           C  
ATOM    653 HG21 ILE A  42      13.481  12.062  -8.851  1.00 95.33           H  
ATOM    654 HG22 ILE A  42      13.841  10.511  -9.626  1.00 95.33           H  
ATOM    655 HG23 ILE A  42      14.208  10.737  -7.921  1.00 95.33           H  
ATOM    656  CD1 ILE A  42      15.474  11.077 -11.713  1.00 95.33           C  
ATOM    657 HD11 ILE A  42      16.159  10.284 -11.411  1.00 95.33           H  
ATOM    658 HD12 ILE A  42      15.784  11.422 -12.700  1.00 95.33           H  
ATOM    659 HD13 ILE A  42      14.459  10.684 -11.771  1.00 95.33           H  
ATOM    660  N   SER A  43      17.041  11.734  -6.347  1.00 96.47           N  
ATOM    661  H   SER A  43      17.828  11.559  -6.956  1.00 96.47           H  
ATOM    662  CA  SER A  43      17.095  11.216  -4.979  1.00 96.47           C  
ATOM    663  HA  SER A  43      16.246  10.547  -4.841  1.00 96.47           H  
ATOM    664  C   SER A  43      16.994  12.295  -3.892  1.00 96.47           C  
ATOM    665  CB  SER A  43      18.371  10.398  -4.805  1.00 96.47           C  
ATOM    666  HB2 SER A  43      18.580   9.829  -5.712  1.00 96.47           H  
ATOM    667  HB3 SER A  43      18.207   9.660  -4.020  1.00 96.47           H  
ATOM    668  O   SER A  43      16.681  11.966  -2.750  1.00 96.47           O  
ATOM    669  OG  SER A  43      19.479  11.199  -4.451  1.00 96.47           O  
ATOM    670  HG  SER A  43      19.660  11.836  -5.146  1.00 96.47           H  
ATOM    671  N   LEU A  44      17.232  13.570  -4.228  1.00 97.07           N  
ATOM    672  H   LEU A  44      17.498  13.767  -5.182  1.00 97.07           H  
ATOM    673  CA  LEU A  44      17.002  14.718  -3.343  1.00 97.07           C  
ATOM    674  HA  LEU A  44      17.237  14.425  -2.320  1.00 97.07           H  
ATOM    675  C   LEU A  44      15.540  15.190  -3.328  1.00 97.07           C  
ATOM    676  CB  LEU A  44      17.929  15.877  -3.743  1.00 97.07           C  
ATOM    677  HB2 LEU A  44      17.790  16.084  -4.804  1.00 97.07           H  
ATOM    678  HB3 LEU A  44      17.631  16.773  -3.199  1.00 97.07           H  
ATOM    679  O   LEU A  44      15.202  16.063  -2.527  1.00 97.07           O  
ATOM    680  CG  LEU A  44      19.417  15.628  -3.460  1.00 97.07           C  
ATOM    681  HG  LEU A  44      19.730  14.667  -3.871  1.00 97.07           H  
ATOM    682  CD1 LEU A  44      20.214  16.738  -4.128  1.00 97.07           C  
ATOM    683 HD11 LEU A  44      21.263  16.652  -3.846  1.00 97.07           H  
ATOM    684 HD12 LEU A  44      19.839  17.711  -3.811  1.00 97.07           H  
ATOM    685 HD13 LEU A  44      20.128  16.643  -5.211  1.00 97.07           H  
ATOM    686  CD2 LEU A  44      19.734  15.671  -1.963  1.00 97.07           C  
ATOM    687 HD21 LEU A  44      19.494  16.652  -1.552  1.00 97.07           H  
ATOM    688 HD22 LEU A  44      20.795  15.468  -1.812  1.00 97.07           H  
ATOM    689 HD23 LEU A  44      19.155  14.914  -1.435  1.00 97.07           H  
ATOM    690  N   LEU A  45      14.691  14.648  -4.207  1.00 96.29           N  
ATOM    691  H   LEU A  45      15.060  13.974  -4.863  1.00 96.29           H  
ATOM    692  CA  LEU A  45      13.253  14.927  -4.283  1.00 96.29           C  
ATOM    693  HA  LEU A  45      13.027  15.804  -3.676  1.00 96.29           H  
ATOM    694  C   LEU A  45      12.390  13.784  -3.727  1.00 96.29           C  
ATOM    695  CB  LEU A  45      12.851  15.213  -5.741  1.00 96.29           C  
ATOM    696  HB2 LEU A  45      12.935  14.282  -6.302  1.00 96.29           H  
ATOM    697  HB3 LEU A  45      11.802  15.510  -5.746  1.00 96.29           H  
ATOM    698  O   LEU A  45      11.185  13.957  -3.558  1.00 96.29           O  
ATOM    699  CG  LEU A  45      13.663  16.284  -6.483  1.00 96.29           C  
ATOM    700  HG  LEU A  45      14.697  15.953  -6.577  1.00 96.29           H  
ATOM    701  CD1 LEU A  45      13.082  16.471  -7.879  1.00 96.29           C  
ATOM    702 HD11 LEU A  45      12.034  16.766  -7.817  1.00 96.29           H  
ATOM    703 HD12 LEU A  45      13.641  17.247  -8.402  1.00 96.29           H  
ATOM    704 HD13 LEU A  45      13.162  15.533  -8.427  1.00 96.29           H  
ATOM    705  CD2 LEU A  45      13.630  17.641  -5.784  1.00 96.29           C  
ATOM    706 HD21 LEU A  45      14.068  17.531  -4.793  1.00 96.29           H  
ATOM    707 HD22 LEU A  45      12.601  17.993  -5.702  1.00 96.29           H  
ATOM    708 HD23 LEU A  45      14.225  18.356  -6.352  1.00 96.29           H  
ATOM    709  N   THR A  46      12.972  12.608  -3.482  1.00 95.68           N  
ATOM    710  H   THR A  46      13.961  12.511  -3.664  1.00 95.68           H  
ATOM    711  CA  THR A  46      12.256  11.438  -2.960  1.00 95.68           C  
ATOM    712  HA  THR A  46      11.530  11.776  -2.221  1.00 95.68           H  
ATOM    713  C   THR A  46      13.196  10.460  -2.258  1.00 95.68           C  
ATOM    714  CB  THR A  46      11.467  10.719  -4.069  1.00 95.68           C  
ATOM    715  HB  THR A  46      10.647  11.355  -4.400  1.00 95.68           H  
ATOM    716  O   THR A  46      14.284  10.129  -2.740  1.00 95.68           O  
ATOM    717  CG2 THR A  46      12.321  10.351  -5.287  1.00 95.68           C  
ATOM    718 HG21 THR A  46      12.700  11.254  -5.765  1.00 95.68           H  
ATOM    719 HG22 THR A  46      13.155   9.711  -5.000  1.00 95.68           H  
ATOM    720 HG23 THR A  46      11.698   9.819  -6.005  1.00 95.68           H  
ATOM    721  OG1 THR A  46      10.948   9.499  -3.595  1.00 95.68           O  
ATOM    722  HG1 THR A  46      10.073   9.591  -3.210  1.00 95.68           H  
ATOM    723  N   SER A  47      12.739   9.943  -1.122  1.00 94.82           N  
ATOM    724  H   SER A  47      11.864  10.293  -0.757  1.00 94.82           H  
ATOM    725  CA  SER A  47      13.370   8.862  -0.372  1.00 94.82           C  
ATOM    726  HA  SER A  47      14.448   9.021  -0.387  1.00 94.82           H  
ATOM    727  C   SER A  47      13.120   7.472  -0.968  1.00 94.82           C  
ATOM    728  CB  SER A  47      12.910   8.915   1.087  1.00 94.82           C  
ATOM    729  HB2 SER A  47      13.156   9.888   1.512  1.00 94.82           H  
ATOM    730  HB3 SER A  47      13.433   8.143   1.651  1.00 94.82           H  
ATOM    731  O   SER A  47      13.773   6.520  -0.539  1.00 94.82           O  
ATOM    732  OG  SER A  47      11.524   8.701   1.199  1.00 94.82           O  
ATOM    733  HG  SER A  47      11.084   9.548   1.100  1.00 94.82           H  
ATOM    734  N   SER A  48      12.257   7.349  -1.988  1.00 94.20           N  
ATOM    735  H   SER A  48      11.719   8.158  -2.264  1.00 94.20           H  
ATOM    736  CA  SER A  48      12.006   6.083  -2.693  1.00 94.20           C  
ATOM    737  HA  SER A  48      11.659   5.342  -1.972  1.00 94.20           H  
ATOM    738  C   SER A  48      13.248   5.510  -3.370  1.00 94.20           C  
ATOM    739  CB  SER A  48      10.930   6.245  -3.766  1.00 94.20           C  
ATOM    740  HB2 SER A  48      10.996   5.405  -4.457  1.00 94.20           H  
ATOM    741  HB3 SER A  48      11.073   7.164  -4.336  1.00 94.20           H  
ATOM    742  O   SER A  48      13.355   4.293  -3.504  1.00 94.20           O  
ATOM    743  OG  SER A  48       9.658   6.201  -3.178  1.00 94.20           O  
ATOM    744  HG  SER A  48       9.388   7.069  -2.869  1.00 94.20           H  
ATOM    745  N   ILE A  49      14.202   6.356  -3.775  1.00 94.57           N  
ATOM    746  H   ILE A  49      14.065   7.342  -3.603  1.00 94.57           H  
ATOM    747  CA  ILE A  49      15.524   5.884  -4.204  1.00 94.57           C  
ATOM    748  HA  ILE A  49      15.401   4.951  -4.752  1.00 94.57           H  
ATOM    749  C   ILE A  49      16.337   5.593  -2.943  1.00 94.57           C  
ATOM    750  CB  ILE A  49      16.233   6.885  -5.142  1.00 94.57           C  
ATOM    751  HB  ILE A  49      16.468   7.793  -4.588  1.00 94.57           H  
ATOM    752  O   ILE A  49      16.697   6.522  -2.208  1.00 94.57           O  
ATOM    753  CG1 ILE A  49      15.331   7.259  -6.339  1.00 94.57           C  
ATOM    754 HG12 ILE A  49      15.021   6.350  -6.855  1.00 94.57           H  
ATOM    755 HG13 ILE A  49      14.438   7.757  -5.961  1.00 94.57           H  
ATOM    756  CG2 ILE A  49      17.543   6.245  -5.633  1.00 94.57           C  
ATOM    757 HG21 ILE A  49      18.154   5.928  -4.788  1.00 94.57           H  
ATOM    758 HG22 ILE A  49      17.328   5.369  -6.246  1.00 94.57           H  
ATOM    759 HG23 ILE A  49      18.121   6.958  -6.221  1.00 94.57           H  
ATOM    760  CD1 ILE A  49      15.976   8.205  -7.360  1.00 94.57           C  
ATOM    761 HD11 ILE A  49      16.792   7.709  -7.885  1.00 94.57           H  
ATOM    762 HD12 ILE A  49      16.352   9.096  -6.856  1.00 94.57           H  
ATOM    763 HD13 ILE A  49      15.230   8.501  -8.097  1.00 94.57           H  
ATOM    764  N   LYS A  50      16.616   4.316  -2.671  1.00 94.74           N  
ATOM    765  H   LYS A  50      16.364   3.604  -3.342  1.00 94.74           H  
ATOM    766  CA  LYS A  50      17.283   3.896  -1.435  1.00 94.74           C  
ATOM    767  HA  LYS A  50      16.859   4.468  -0.610  1.00 94.74           H  
ATOM    768  C   LYS A  50      18.779   4.188  -1.484  1.00 94.74           C  
ATOM    769  CB  LYS A  50      17.023   2.408  -1.171  1.00 94.74           C  
ATOM    770  HB2 LYS A  50      17.557   2.112  -0.268  1.00 94.74           H  
ATOM    771  HB3 LYS A  50      17.416   1.818  -1.999  1.00 94.74           H  
ATOM    772  O   LYS A  50      19.385   4.254  -2.548  1.00 94.74           O  
ATOM    773  CG  LYS A  50      15.531   2.104  -0.982  1.00 94.74           C  
ATOM    774  HG2 LYS A  50      14.977   2.353  -1.887  1.00 94.74           H  
ATOM    775  HG3 LYS A  50      15.142   2.690  -0.149  1.00 94.74           H  
ATOM    776  CD  LYS A  50      15.364   0.614  -0.687  1.00 94.74           C  
ATOM    777  HD2 LYS A  50      15.736   0.046  -1.539  1.00 94.74           H  
ATOM    778  HD3 LYS A  50      15.953   0.353   0.192  1.00 94.74           H  
ATOM    779  CE  LYS A  50      13.895   0.275  -0.443  1.00 94.74           C  
ATOM    780  HE2 LYS A  50      13.327   0.538  -1.336  1.00 94.74           H  
ATOM    781  HE3 LYS A  50      13.526   0.880   0.386  1.00 94.74           H  
ATOM    782  NZ  LYS A  50      13.761  -1.168  -0.140  1.00 94.74           N  
ATOM    783  HZ1 LYS A  50      14.125  -1.705  -0.915  1.00 94.74           H  
ATOM    784  HZ2 LYS A  50      14.319  -1.405   0.668  1.00 94.74           H  
ATOM    785  HZ3 LYS A  50      12.797  -1.420   0.025  1.00 94.74           H  
ATOM    786  N   ALA A  51      19.394   4.317  -0.309  1.00 94.54           N  
ATOM    787  H   ALA A  51      18.846   4.259   0.538  1.00 94.54           H  
ATOM    788  CA  ALA A  51      20.841   4.506  -0.188  1.00 94.54           C  
ATOM    789  HA  ALA A  51      21.117   5.434  -0.689  1.00 94.54           H  
ATOM    790  C   ALA A  51      21.645   3.365  -0.849  1.00 94.54           C  
ATOM    791  CB  ALA A  51      21.173   4.633   1.303  1.00 94.54           C  
ATOM    792  HB1 ALA A  51      22.244   4.791   1.423  1.00 94.54           H  
ATOM    793  HB2 ALA A  51      20.644   5.485   1.730  1.00 94.54           H  
ATOM    794  HB3 ALA A  51      20.890   3.724   1.834  1.00 94.54           H  
ATOM    795  O   ALA A  51      22.715   3.606  -1.403  1.00 94.54           O  
ATOM    796  N   GLU A  52      21.102   2.146  -0.826  1.00 92.67           N  
ATOM    797  H   GLU A  52      20.222   2.023  -0.345  1.00 92.67           H  
ATOM    798  CA  GLU A  52      21.669   0.948  -1.462  1.00 92.67           C  
ATOM    799  HA  GLU A  52      22.693   0.794  -1.121  1.00 92.67           H  
ATOM    800  C   GLU A  52      21.736   1.064  -2.990  1.00 92.67           C  
ATOM    801  CB  GLU A  52      20.821  -0.272  -1.061  1.00 92.67           C  
ATOM    802  HB2 GLU A  52      19.787  -0.079  -1.345  1.00 92.67           H  
ATOM    803  HB3 GLU A  52      21.175  -1.149  -1.604  1.00 92.67           H  
ATOM    804  O   GLU A  52      22.698   0.591  -3.588  1.00 92.67           O  
ATOM    805  CG  GLU A  52      20.889  -0.567   0.449  1.00 92.67           C  
ATOM    806  HG2 GLU A  52      21.891  -0.920   0.693  1.00 92.67           H  
ATOM    807  HG3 GLU A  52      20.716   0.359   0.998  1.00 92.67           H  
ATOM    808  CD  GLU A  52      19.849  -1.584   0.943  1.00 92.67           C  
ATOM    809  OE1 GLU A  52      19.696  -1.659   2.182  1.00 92.67           O  
ATOM    810  OE2 GLU A  52      19.173  -2.228   0.112  1.00 92.67           O  
ATOM    811  N   ASP A  53      20.768   1.751  -3.605  1.00 93.04           N  
ATOM    812  H   ASP A  53      20.008   2.122  -3.052  1.00 93.04           H  
ATOM    813  CA  ASP A  53      20.706   1.976  -5.055  1.00 93.04           C  
ATOM    814  HA  ASP A  53      21.060   1.082  -5.569  1.00 93.04           H  
ATOM    815  C   ASP A  53      21.574   3.166  -5.506  1.00 93.04           C  
ATOM    816  CB  ASP A  53      19.248   2.232  -5.473  1.00 93.04           C  
ATOM    817  HB2 ASP A  53      18.919   3.177  -5.041  1.00 93.04           H  
ATOM    818  HB3 ASP A  53      19.207   2.335  -6.557  1.00 93.04           H  
ATOM    819  O   ASP A  53      21.807   3.364  -6.702  1.00 93.04           O  
ATOM    820  CG  ASP A  53      18.275   1.124  -5.061  1.00 93.04           C  
ATOM    821  OD1 ASP A  53      18.591  -0.058  -5.308  1.00 93.04           O  
ATOM    822  OD2 ASP A  53      17.206   1.487  -4.511  1.00 93.04           O  
ATOM    823  N   LEU A  54      22.014   3.996  -4.552  1.00 95.83           N  
ATOM    824  H   LEU A  54      21.778   3.751  -3.601  1.00 95.83           H  
ATOM    825  CA  LEU A  54      22.804   5.202  -4.793  1.00 95.83           C  
ATOM    826  HA  LEU A  54      22.674   5.520  -5.827  1.00 95.83           H  
ATOM    827  C   LEU A  54      24.295   4.961  -4.606  1.00 95.83           C  
ATOM    828  CB  LEU A  54      22.348   6.329  -3.854  1.00 95.83           C  
ATOM    829  HB2 LEU A  54      23.067   7.146  -3.901  1.00 95.83           H  
ATOM    830  HB3 LEU A  54      22.345   5.946  -2.833  1.00 95.83           H  
ATOM    831  O   LEU A  54      25.078   5.332  -5.475  1.00 95.83           O  
ATOM    832  CG  LEU A  54      20.961   6.888  -4.178  1.00 95.83           C  
ATOM    833  HG  LEU A  54      20.244   6.067  -4.216  1.00 95.83           H  
ATOM    834  CD1 LEU A  54      20.539   7.848  -3.070  1.00 95.83           C  
ATOM    835 HD11 LEU A  54      19.508   8.152  -3.251  1.00 95.83           H  
ATOM    836 HD12 LEU A  54      21.186   8.725  -3.057  1.00 95.83           H  
ATOM    837 HD13 LEU A  54      20.582   7.342  -2.106  1.00 95.83           H  
ATOM    838  CD2 LEU A  54      20.941   7.634  -5.515  1.00 95.83           C  
ATOM    839 HD21 LEU A  54      21.737   8.378  -5.544  1.00 95.83           H  
ATOM    840 HD22 LEU A  54      19.983   8.137  -5.643  1.00 95.83           H  
ATOM    841 HD23 LEU A  54      21.070   6.927  -6.335  1.00 95.83           H  
ATOM    842  N   LEU A  55      24.705   4.400  -3.466  1.00 96.02           N  
ATOM    843  H   LEU A  55      24.013   4.043  -2.823  1.00 96.02           H  
ATOM    844  CA  LEU A  55      26.119   4.254  -3.135  1.00 96.02           C  
ATOM    845  HA  LEU A  55      26.585   5.235  -3.222  1.00 96.02           H  
ATOM    846  C   LEU A  55      26.801   3.309  -4.130  1.00 96.02           C  
ATOM    847  CB  LEU A  55      26.254   3.764  -1.682  1.00 96.02           C  
ATOM    848  HB2 LEU A  55      25.721   4.455  -1.029  1.00 96.02           H  
ATOM    849  HB3 LEU A  55      25.771   2.789  -1.607  1.00 96.02           H  
ATOM    850  O   LEU A  55      26.318   2.208  -4.387  1.00 96.02           O  
ATOM    851  CG  LEU A  55      27.709   3.635  -1.193  1.00 96.02           C  
ATOM    852  HG  LEU A  55      28.276   3.015  -1.887  1.00 96.02           H  
ATOM    853  CD1 LEU A  55      28.408   4.988  -1.060  1.00 96.02           C  
ATOM    854 HD11 LEU A  55      27.870   5.624  -0.356  1.00 96.02           H  
ATOM    855 HD12 LEU A  55      29.428   4.829  -0.711  1.00 96.02           H  
ATOM    856 HD13 LEU A  55      28.458   5.484  -2.029  1.00 96.02           H  
ATOM    857  CD2 LEU A  55      27.753   2.955   0.174  1.00 96.02           C  
ATOM    858 HD21 LEU A  55      27.286   1.973   0.099  1.00 96.02           H  
ATOM    859 HD22 LEU A  55      28.790   2.827   0.485  1.00 96.02           H  
ATOM    860 HD23 LEU A  55      27.224   3.559   0.912  1.00 96.02           H  
ATOM    861  N   ASN A  56      27.956   3.716  -4.658  1.00 93.83           N  
ATOM    862  H   ASN A  56      28.304   4.637  -4.432  1.00 93.83           H  
ATOM    863  CA  ASN A  56      28.771   2.829  -5.480  1.00 93.83           C  
ATOM    864  HA  ASN A  56      28.189   2.557  -6.360  1.00 93.83           H  
ATOM    865  C   ASN A  56      29.100   1.536  -4.703  1.00 93.83           C  
ATOM    866  CB  ASN A  56      30.026   3.583  -5.942  1.00 93.83           C  
ATOM    867  HB2 ASN A  56      30.619   3.880  -5.077  1.00 93.83           H  
ATOM    868  HB3 ASN A  56      29.728   4.485  -6.477  1.00 93.83           H  
ATOM    869  O   ASN A  56      29.516   1.576  -3.544  1.00 93.83           O  
ATOM    870  CG  ASN A  56      30.902   2.735  -6.847  1.00 93.83           C  
ATOM    871  ND2 ASN A  56      30.989   3.046  -8.113  1.00 93.83           N  
ATOM    872 HD21 ASN A  56      31.571   2.464  -8.698  1.00 93.83           H  
ATOM    873 HD22 ASN A  56      30.365   3.742  -8.497  1.00 93.83           H  
ATOM    874  OD1 ASN A  56      31.487   1.748  -6.443  1.00 93.83           O  
ATOM    875  N   VAL A  57      28.933   0.381  -5.352  1.00 91.33           N  
ATOM    876  H   VAL A  57      28.569   0.414  -6.294  1.00 91.33           H  
ATOM    877  CA  VAL A  57      29.100  -0.941  -4.722  1.00 91.33           C  
ATOM    878  HA  VAL A  57      28.382  -1.022  -3.906  1.00 91.33           H  
ATOM    879  C   VAL A  57      30.497  -1.123  -4.112  1.00 91.33           C  
ATOM    880  CB  VAL A  57      28.791  -2.058  -5.742  1.00 91.33           C  
ATOM    881  HB  VAL A  57      29.488  -1.982  -6.576  1.00 91.33           H  
ATOM    882  O   VAL A  57      30.630  -1.783  -3.083  1.00 91.33           O  
ATOM    883  CG1 VAL A  57      28.915  -3.460  -5.131  1.00 91.33           C  
ATOM    884 HG11 VAL A  57      28.274  -3.546  -4.254  1.00 91.33           H  
ATOM    885 HG12 VAL A  57      28.623  -4.211  -5.865  1.00 91.33           H  
ATOM    886 HG13 VAL A  57      29.948  -3.658  -4.846  1.00 91.33           H  
ATOM    887  CG2 VAL A  57      27.360  -1.924  -6.288  1.00 91.33           C  
ATOM    888 HG21 VAL A  57      27.240  -0.990  -6.837  1.00 91.33           H  
ATOM    889 HG22 VAL A  57      26.640  -1.950  -5.471  1.00 91.33           H  
ATOM    890 HG23 VAL A  57      27.147  -2.743  -6.975  1.00 91.33           H  
ATOM    891  N   PHE A  58      31.518  -0.487  -4.691  1.00 92.12           N  
ATOM    892  H   PHE A  58      31.322   0.102  -5.488  1.00 92.12           H  
ATOM    893  CA  PHE A  58      32.916  -0.552  -4.261  1.00 92.12           C  
ATOM    894  HA  PHE A  58      33.076  -1.496  -3.740  1.00 92.12           H  
ATOM    895  C   PHE A  58      33.326   0.559  -3.285  1.00 92.12           C  
ATOM    896  CB  PHE A  58      33.817  -0.536  -5.504  1.00 92.12           C  
ATOM    897  HB2 PHE A  58      34.847  -0.713  -5.194  1.00 92.12           H  
ATOM    898  HB3 PHE A  58      33.782   0.456  -5.956  1.00 92.12           H  
ATOM    899  O   PHE A  58      34.487   0.618  -2.889  1.00 92.12           O  
ATOM    900  CG  PHE A  58      33.451  -1.575  -6.543  1.00 92.12           C  
ATOM    901  CD1 PHE A  58      33.664  -2.938  -6.270  1.00 92.12           C  
ATOM    902  HD1 PHE A  58      34.100  -3.239  -5.329  1.00 92.12           H  
ATOM    903  CD2 PHE A  58      32.875  -1.186  -7.767  1.00 92.12           C  
ATOM    904  HD2 PHE A  58      32.702  -0.140  -7.974  1.00 92.12           H  
ATOM    905  CE1 PHE A  58      33.307  -3.910  -7.220  1.00 92.12           C  
ATOM    906  HE1 PHE A  58      33.470  -4.957  -7.010  1.00 92.12           H  
ATOM    907  CE2 PHE A  58      32.520  -2.158  -8.718  1.00 92.12           C  
ATOM    908  HE2 PHE A  58      32.080  -1.860  -9.658  1.00 92.12           H  
ATOM    909  CZ  PHE A  58      32.737  -3.520  -8.445  1.00 92.12           C  
ATOM    910  HZ  PHE A  58      32.463  -4.267  -9.175  1.00 92.12           H  
ATOM    911  N   ALA A  59      32.408   1.450  -2.902  1.00 93.50           N  
ATOM    912  H   ALA A  59      31.458   1.347  -3.229  1.00 93.50           H  
ATOM    913  CA  ALA A  59      32.699   2.551  -1.995  1.00 93.50           C  
ATOM    914  HA  ALA A  59      33.779   2.694  -1.951  1.00 93.50           H  
ATOM    915  C   ALA A  59      32.216   2.275  -0.563  1.00 93.50           C  
ATOM    916  CB  ALA A  59      32.111   3.840  -2.570  1.00 93.50           C  
ATOM    917  HB1 ALA A  59      32.533   4.028  -3.557  1.00 93.50           H  
ATOM    918  HB2 ALA A  59      32.354   4.676  -1.913  1.00 93.50           H  
ATOM    919  HB3 ALA A  59      31.027   3.751  -2.645  1.00 93.50           H  
ATOM    920  O   ALA A  59      31.124   1.743  -0.329  1.00 93.50           O  
ATOM    921  N   ASP A  60      33.017   2.721   0.407  1.00 94.70           N  
ATOM    922  H   ASP A  60      33.960   2.987   0.160  1.00 94.70           H  
ATOM    923  CA  ASP A  60      32.652   2.736   1.829  1.00 94.70           C  
ATOM    924  HA  ASP A  60      32.066   1.848   2.066  1.00 94.70           H  
ATOM    925  C   ASP A  60      31.812   3.960   2.202  1.00 94.70           C  
ATOM    926  CB  ASP A  60      33.921   2.727   2.689  1.00 94.70           C  
ATOM    927  HB2 ASP A  60      34.574   3.541   2.373  1.00 94.70           H  
ATOM    928  HB3 ASP A  60      33.644   2.903   3.728  1.00 94.70           H  
ATOM    929  O   ASP A  60      31.084   3.950   3.193  1.00 94.70           O  
ATOM    930  CG  ASP A  60      34.672   1.399   2.626  1.00 94.70           C  
ATOM    931  OD1 ASP A  60      33.988   0.352   2.564  1.00 94.70           O  
ATOM    932  OD2 ASP A  60      35.918   1.461   2.684  1.00 94.70           O  
ATOM    933  N   SER A  61      31.904   5.039   1.424  1.00 96.76           N  
ATOM    934  H   SER A  61      32.473   4.980   0.592  1.00 96.76           H  
ATOM    935  CA  SER A  61      31.100   6.238   1.634  1.00 96.76           C  
ATOM    936  HA  SER A  61      30.108   5.917   1.951  1.00 96.76           H  
ATOM    937  C   SER A  61      30.940   7.043   0.356  1.00 96.76           C  
ATOM    938  CB  SER A  61      31.704   7.119   2.733  1.00 96.76           C  
ATOM    939  HB2 SER A  61      31.011   7.929   2.960  1.00 96.76           H  
ATOM    940  HB3 SER A  61      31.844   6.520   3.634  1.00 96.76           H  
ATOM    941  O   SER A  61      31.829   7.030  -0.496  1.00 96.76           O  
ATOM    942  OG  SER A  61      32.946   7.675   2.348  1.00 96.76           O  
ATOM    943  HG  SER A  61      33.242   7.224   1.554  1.00 96.76           H  
ATOM    944  N   GLY A  62      29.836   7.774   0.266  1.00 97.03           N  
ATOM    945  H   GLY A  62      29.170   7.737   1.024  1.00 97.03           H  
ATOM    946  CA  GLY A  62      29.526   8.665  -0.842  1.00 97.03           C  
ATOM    947  HA2 GLY A  62      30.439   9.143  -1.196  1.00 97.03           H  
ATOM    948  HA3 GLY A  62      29.087   8.103  -1.666  1.00 97.03           H  
ATOM    949  C   GLY A  62      28.556   9.754  -0.415  1.00 97.03           C  
ATOM    950  O   GLY A  62      27.955   9.687   0.663  1.00 97.03           O  
ATOM    951  N   TYR A  63      28.426  10.783  -1.241  1.00 97.75           N  
ATOM    952  H   TYR A  63      28.898  10.764  -2.133  1.00 97.75           H  
ATOM    953  CA  TYR A  63      27.516  11.880  -0.962  1.00 97.75           C  
ATOM    954  HA  TYR A  63      26.669  11.465  -0.415  1.00 97.75           H  
ATOM    955  C   TYR A  63      26.945  12.511  -2.228  1.00 97.75           C  
ATOM    956  CB  TYR A  63      28.192  12.920  -0.056  1.00 97.75           C  
ATOM    957  HB2 TYR A  63      27.457  13.679   0.212  1.00 97.75           H  
ATOM    958  HB3 TYR A  63      28.502  12.433   0.868  1.00 97.75           H  
ATOM    959  O   TYR A  63      27.522  12.451  -3.312  1.00 97.75           O  
ATOM    960  CG  TYR A  63      29.388  13.612  -0.672  1.00 97.75           C  
ATOM    961  CD1 TYR A  63      30.700  13.206  -0.346  1.00 97.75           C  
ATOM    962  HD1 TYR A  63      30.856  12.386   0.339  1.00 97.75           H  
ATOM    963  CD2 TYR A  63      29.178  14.669  -1.575  1.00 97.75           C  
ATOM    964  HD2 TYR A  63      28.180  14.976  -1.849  1.00 97.75           H  
ATOM    965  CE1 TYR A  63      31.805  13.868  -0.919  1.00 97.75           C  
ATOM    966  HE1 TYR A  63      32.817  13.570  -0.685  1.00 97.75           H  
ATOM    967  CE2 TYR A  63      30.273  15.332  -2.140  1.00 97.75           C  
ATOM    968  HE2 TYR A  63      30.125  16.148  -2.831  1.00 97.75           H  
ATOM    969  OH  TYR A  63      32.586  15.630  -2.375  1.00 97.75           O  
ATOM    970  HH  TYR A  63      33.471  15.258  -2.357  1.00 97.75           H  
ATOM    971  CZ  TYR A  63      31.579  14.935  -1.814  1.00 97.75           C  
ATOM    972  N   ILE A  64      25.796  13.145  -2.038  1.00 97.78           N  
ATOM    973  H   ILE A  64      25.381  13.075  -1.120  1.00 97.78           H  
ATOM    974  CA  ILE A  64      25.107  14.012  -2.984  1.00 97.78           C  
ATOM    975  HA  ILE A  64      25.745  14.222  -3.843  1.00 97.78           H  
ATOM    976  C   ILE A  64      24.829  15.294  -2.213  1.00 97.78           C  
ATOM    977  CB  ILE A  64      23.786  13.368  -3.456  1.00 97.78           C  
ATOM    978  HB  ILE A  64      23.116  13.293  -2.600  1.00 97.78           H  
ATOM    979  O   ILE A  64      24.193  15.231  -1.164  1.00 97.78           O  
ATOM    980  CG1 ILE A  64      24.004  11.948  -4.016  1.00 97.78           C  
ATOM    981 HG12 ILE A  64      24.663  11.376  -3.363  1.00 97.78           H  
ATOM    982 HG13 ILE A  64      24.468  12.020  -5.000  1.00 97.78           H  
ATOM    983  CG2 ILE A  64      23.130  14.275  -4.512  1.00 97.78           C  
ATOM    984 HG21 ILE A  64      22.143  13.896  -4.778  1.00 97.78           H  
ATOM    985 HG22 ILE A  64      23.753  14.329  -5.405  1.00 97.78           H  
ATOM    986 HG23 ILE A  64      23.004  15.284  -4.121  1.00 97.78           H  
ATOM    987  CD1 ILE A  64      22.720  11.129  -4.112  1.00 97.78           C  
ATOM    988 HD11 ILE A  64      22.290  10.997  -3.119  1.00 97.78           H  
ATOM    989 HD12 ILE A  64      22.944  10.151  -4.537  1.00 97.78           H  
ATOM    990 HD13 ILE A  64      22.001  11.647  -4.747  1.00 97.78           H  
ATOM    991  N   GLU A  65      25.299  16.436  -2.692  1.00 97.61           N  
ATOM    992  H   GLU A  65      25.842  16.417  -3.544  1.00 97.61           H  
ATOM    993  CA  GLU A  65      25.101  17.739  -2.058  1.00 97.61           C  
ATOM    994  HA  GLU A  65      24.329  17.658  -1.293  1.00 97.61           H  
ATOM    995  C   GLU A  65      24.615  18.745  -3.098  1.00 97.61           C  
ATOM    996  CB  GLU A  65      26.387  18.228  -1.368  1.00 97.61           C  
ATOM    997  HB2 GLU A  65      26.214  19.234  -0.988  1.00 97.61           H  
ATOM    998  HB3 GLU A  65      27.194  18.268  -2.099  1.00 97.61           H  
ATOM    999  O   GLU A  65      25.148  18.824  -4.202  1.00 97.61           O  
ATOM   1000  CG  GLU A  65      26.802  17.324  -0.197  1.00 97.61           C  
ATOM   1001  HG2 GLU A  65      25.962  17.261   0.495  1.00 97.61           H  
ATOM   1002  HG3 GLU A  65      26.995  16.315  -0.562  1.00 97.61           H  
ATOM   1003  CD  GLU A  65      28.035  17.811   0.582  1.00 97.61           C  
ATOM   1004  OE1 GLU A  65      28.144  17.388   1.764  1.00 97.61           O  
ATOM   1005  OE2 GLU A  65      28.846  18.605   0.049  1.00 97.61           O  
ATOM   1006  N   VAL A  66      23.590  19.514  -2.748  1.00 96.43           N  
ATOM   1007  H   VAL A  66      23.195  19.392  -1.826  1.00 96.43           H  
ATOM   1008  CA  VAL A  66      23.041  20.581  -3.575  1.00 96.43           C  
ATOM   1009  HA  VAL A  66      23.753  20.794  -4.373  1.00 96.43           H  
ATOM   1010  C   VAL A  66      22.887  21.840  -2.740  1.00 96.43           C  
ATOM   1011  CB  VAL A  66      21.724  20.162  -4.249  1.00 96.43           C  
ATOM   1012  HB  VAL A  66      21.049  19.727  -3.512  1.00 96.43           H  
ATOM   1013  O   VAL A  66      22.141  21.862  -1.763  1.00 96.43           O  
ATOM   1014  CG1 VAL A  66      21.027  21.348  -4.917  1.00 96.43           C  
ATOM   1015 HG11 VAL A  66      20.679  22.061  -4.169  1.00 96.43           H  
ATOM   1016 HG12 VAL A  66      21.742  21.829  -5.584  1.00 96.43           H  
ATOM   1017 HG13 VAL A  66      20.164  21.000  -5.486  1.00 96.43           H  
ATOM   1018  CG2 VAL A  66      22.010  19.138  -5.354  1.00 96.43           C  
ATOM   1019 HG21 VAL A  66      22.472  18.245  -4.931  1.00 96.43           H  
ATOM   1020 HG22 VAL A  66      21.090  18.860  -5.868  1.00 96.43           H  
ATOM   1021 HG23 VAL A  66      22.709  19.565  -6.072  1.00 96.43           H  
ATOM   1022  N   GLU A  67      23.558  22.908  -3.153  1.00 95.15           N  
ATOM   1023  H   GLU A  67      24.156  22.806  -3.960  1.00 95.15           H  
ATOM   1024  CA  GLU A  67      23.395  24.240  -2.583  1.00 95.15           C  
ATOM   1025  HA  GLU A  67      22.900  24.150  -1.616  1.00 95.15           H  
ATOM   1026  C   GLU A  67      22.508  25.095  -3.501  1.00 95.15           C  
ATOM   1027  CB  GLU A  67      24.767  24.870  -2.317  1.00 95.15           C  
ATOM   1028  HB2 GLU A  67      25.403  24.138  -1.819  1.00 95.15           H  
ATOM   1029  HB3 GLU A  67      25.222  25.147  -3.268  1.00 95.15           H  
ATOM   1030  O   GLU A  67      22.828  25.341  -4.672  1.00 95.15           O  
ATOM   1031  CG  GLU A  67      24.650  26.109  -1.418  1.00 95.15           C  
ATOM   1032  HG2 GLU A  67      24.228  25.807  -0.460  1.00 95.15           H  
ATOM   1033  HG3 GLU A  67      23.959  26.815  -1.880  1.00 95.15           H  
ATOM   1034  CD  GLU A  67      25.994  26.818  -1.182  1.00 95.15           C  
ATOM   1035  OE1 GLU A  67      25.964  27.851  -0.479  1.00 95.15           O  
ATOM   1036  OE2 GLU A  67      27.029  26.375  -1.734  1.00 95.15           O  
ATOM   1037  N   SER A  68      21.371  25.547  -2.972  1.00 90.30           N  
ATOM   1038  H   SER A  68      21.168  25.319  -2.010  1.00 90.30           H  
ATOM   1039  CA  SER A  68      20.434  26.433  -3.671  1.00 90.30           C  
ATOM   1040  HA  SER A  68      20.974  26.994  -4.434  1.00 90.30           H  
ATOM   1041  C   SER A  68      19.821  27.421  -2.686  1.00 90.30           C  
ATOM   1042  CB  SER A  68      19.336  25.618  -4.358  1.00 90.30           C  
ATOM   1043  HB2 SER A  68      19.798  24.778  -4.876  1.00 90.30           H  
ATOM   1044  HB3 SER A  68      18.636  25.230  -3.619  1.00 90.30           H  
ATOM   1045  O   SER A  68      19.397  27.023  -1.605  1.00 90.30           O  
ATOM   1046  OG  SER A  68      18.656  26.412  -5.314  1.00 90.30           O  
ATOM   1047  HG  SER A  68      18.007  26.974  -4.884  1.00 90.30           H  
ATOM   1048  N   ASP A  69      19.771  28.706  -3.049  1.00 87.20           N  
ATOM   1049  H   ASP A  69      20.035  28.949  -3.993  1.00 87.20           H  
ATOM   1050  CA  ASP A  69      19.192  29.787  -2.233  1.00 87.20           C  
ATOM   1051  HA  ASP A  69      19.532  30.727  -2.668  1.00 87.20           H  
ATOM   1052  C   ASP A  69      19.689  29.803  -0.771  1.00 87.20           C  
ATOM   1053  CB  ASP A  69      17.658  29.784  -2.357  1.00 87.20           C  
ATOM   1054  HB2 ASP A  69      17.256  30.644  -1.821  1.00 87.20           H  
ATOM   1055  HB3 ASP A  69      17.261  28.880  -1.895  1.00 87.20           H  
ATOM   1056  O   ASP A  69      18.903  29.903   0.173  1.00 87.20           O  
ATOM   1057  CG  ASP A  69      17.190  29.865  -3.811  1.00 87.20           C  
ATOM   1058  OD1 ASP A  69      17.783  30.661  -4.574  1.00 87.20           O  
ATOM   1059  OD2 ASP A  69      16.262  29.103  -4.159  1.00 87.20           O  
ATOM   1060  N   ASN A  70      21.010  29.671  -0.580  1.00 88.30           N  
ATOM   1061  H   ASN A  70      21.597  29.623  -1.400  1.00 88.30           H  
ATOM   1062  CA  ASN A  70      21.690  29.592   0.725  1.00 88.30           C  
ATOM   1063  HA  ASN A  70      22.741  29.394   0.518  1.00 88.30           H  
ATOM   1064  C   ASN A  70      21.234  28.423   1.622  1.00 88.30           C  
ATOM   1065  CB  ASN A  70      21.621  30.951   1.449  1.00 88.30           C  
ATOM   1066  HB2 ASN A  70      22.161  30.880   2.393  1.00 88.30           H  
ATOM   1067  HB3 ASN A  70      20.581  31.187   1.675  1.00 88.30           H  
ATOM   1068  O   ASN A  70      21.440  28.450   2.837  1.00 88.30           O  
ATOM   1069  CG  ASN A  70      22.235  32.098   0.674  1.00 88.30           C  
ATOM   1070  ND2 ASN A  70      21.875  33.315   1.005  1.00 88.30           N  
ATOM   1071 HD21 ASN A  70      22.308  34.056   0.474  1.00 88.30           H  
ATOM   1072 HD22 ASN A  70      21.201  33.465   1.742  1.00 88.30           H  
ATOM   1073  OD1 ASN A  70      23.044  31.941  -0.222  1.00 88.30           O  
ATOM   1074  N   LYS A  71      20.608  27.392   1.046  1.00 94.77           N  
ATOM   1075  H   LYS A  71      20.399  27.451   0.059  1.00 94.77           H  
ATOM   1076  CA  LYS A  71      20.252  26.148   1.731  1.00 94.77           C  
ATOM   1077  HA  LYS A  71      20.511  26.232   2.787  1.00 94.77           H  
ATOM   1078  C   LYS A  71      21.055  24.990   1.155  1.00 94.77           C  
ATOM   1079  CB  LYS A  71      18.746  25.888   1.624  1.00 94.77           C  
ATOM   1080  HB2 LYS A  71      18.452  25.879   0.575  1.00 94.77           H  
ATOM   1081  HB3 LYS A  71      18.527  24.907   2.047  1.00 94.77           H  
ATOM   1082  O   LYS A  71      21.164  24.846  -0.062  1.00 94.77           O  
ATOM   1083  CG  LYS A  71      17.936  26.948   2.379  1.00 94.77           C  
ATOM   1084  HG2 LYS A  71      18.134  27.935   1.959  1.00 94.77           H  
ATOM   1085  HG3 LYS A  71      18.223  26.944   3.431  1.00 94.77           H  
ATOM   1086  CD  LYS A  71      16.443  26.645   2.254  1.00 94.77           C  
ATOM   1087  HD2 LYS A  71      16.238  25.662   2.679  1.00 94.77           H  
ATOM   1088  HD3 LYS A  71      16.175  26.643   1.198  1.00 94.77           H  
ATOM   1089  CE  LYS A  71      15.642  27.717   2.990  1.00 94.77           C  
ATOM   1090  HE2 LYS A  71      15.910  28.687   2.572  1.00 94.77           H  
ATOM   1091  HE3 LYS A  71      15.932  27.712   4.041  1.00 94.77           H  
ATOM   1092  NZ  LYS A  71      14.189  27.473   2.843  1.00 94.77           N  
ATOM   1093  HZ1 LYS A  71      13.950  27.478   1.862  1.00 94.77           H  
ATOM   1094  HZ2 LYS A  71      13.947  26.571   3.228  1.00 94.77           H  
ATOM   1095  HZ3 LYS A  71      13.660  28.194   3.313  1.00 94.77           H  
ATOM   1096  N   LEU A  72      21.584  24.157   2.049  1.00 96.73           N  
ATOM   1097  H   LEU A  72      21.447  24.359   3.029  1.00 96.73           H  
ATOM   1098  CA  LEU A  72      22.307  22.937   1.706  1.00 96.73           C  
ATOM   1099  HA  LEU A  72      22.638  23.001   0.670  1.00 96.73           H  
ATOM   1100  C   LEU A  72      21.383  21.727   1.846  1.00 96.73           C  
ATOM   1101  CB  LEU A  72      23.552  22.815   2.601  1.00 96.73           C  
ATOM   1102  HB2 LEU A  72      24.173  23.702   2.473  1.00 96.73           H  
ATOM   1103  HB3 LEU A  72      23.230  22.775   3.641  1.00 96.73           H  
ATOM   1104  O   LEU A  72      20.951  21.392   2.949  1.00 96.73           O  
ATOM   1105  CG  LEU A  72      24.400  21.564   2.298  1.00 96.73           C  
ATOM   1106  HG  LEU A  72      23.767  20.677   2.324  1.00 96.73           H  
ATOM   1107  CD1 LEU A  72      25.062  21.633   0.923  1.00 96.73           C  
ATOM   1108 HD11 LEU A  72      24.309  21.599   0.136  1.00 96.73           H  
ATOM   1109 HD12 LEU A  72      25.724  20.778   0.790  1.00 96.73           H  
ATOM   1110 HD13 LEU A  72      25.645  22.549   0.827  1.00 96.73           H  
ATOM   1111  CD2 LEU A  72      25.479  21.394   3.366  1.00 96.73           C  
ATOM   1112 HD21 LEU A  72      25.015  21.302   4.347  1.00 96.73           H  
ATOM   1113 HD22 LEU A  72      26.149  22.255   3.354  1.00 96.73           H  
ATOM   1114 HD23 LEU A  72      26.053  20.491   3.157  1.00 96.73           H  
ATOM   1115  N   TYR A  73      21.140  21.051   0.735  1.00 97.63           N  
ATOM   1116  H   TYR A  73      21.540  21.395  -0.126  1.00 97.63           H  
ATOM   1117  CA  TYR A  73      20.446  19.773   0.656  1.00 97.63           C  
ATOM   1118  HA  TYR A  73      19.925  19.578   1.594  1.00 97.63           H  
ATOM   1119  C   TYR A  73      21.463  18.671   0.417  1.00 97.63           C  
ATOM   1120  CB  TYR A  73      19.417  19.831  -0.469  1.00 97.63           C  
ATOM   1121  HB2 TYR A  73      19.930  19.959  -1.422  1.00 97.63           H  
ATOM   1122  HB3 TYR A  73      18.875  18.886  -0.508  1.00 97.63           H  
ATOM   1123  O   TYR A  73      22.436  18.882  -0.303  1.00 97.63           O  
ATOM   1124  CG  TYR A  73      18.429  20.956  -0.278  1.00 97.63           C  
ATOM   1125  CD1 TYR A  73      17.377  20.795   0.637  1.00 97.63           C  
ATOM   1126  HD1 TYR A  73      17.288  19.877   1.200  1.00 97.63           H  
ATOM   1127  CD2 TYR A  73      18.583  22.171  -0.977  1.00 97.63           C  
ATOM   1128  HD2 TYR A  73      19.424  22.309  -1.641  1.00 97.63           H  
ATOM   1129  CE1 TYR A  73      16.430  21.817   0.807  1.00 97.63           C  
ATOM   1130  HE1 TYR A  73      15.605  21.660   1.487  1.00 97.63           H  
ATOM   1131  CE2 TYR A  73      17.644  23.205  -0.799  1.00 97.63           C  
ATOM   1132  HE2 TYR A  73      17.748  24.139  -1.333  1.00 97.63           H  
ATOM   1133  OH  TYR A  73      15.600  23.973   0.223  1.00 97.63           O  
ATOM   1134  HH  TYR A  73      14.855  23.592   0.693  1.00 97.63           H  
ATOM   1135  CZ  TYR A  73      16.553  23.016   0.075  1.00 97.63           C  
ATOM   1136  N   TYR A  74      21.282  17.507   1.028  1.00 97.96           N  
ATOM   1137  H   TYR A  74      20.430  17.338   1.543  1.00 97.96           H  
ATOM   1138  CA  TYR A  74      22.262  16.439   0.899  1.00 97.96           C  
ATOM   1139  HA  TYR A  74      22.582  16.443  -0.143  1.00 97.96           H  
ATOM   1140  C   TYR A  74      21.707  15.049   1.187  1.00 97.96           C  
ATOM   1141  CB  TYR A  74      23.483  16.729   1.791  1.00 97.96           C  
ATOM   1142  HB2 TYR A  74      24.228  15.948   1.641  1.00 97.96           H  
ATOM   1143  HB3 TYR A  74      23.942  17.664   1.468  1.00 97.96           H  
ATOM   1144  O   TYR A  74      20.700  14.884   1.872  1.00 97.96           O  
ATOM   1145  CG  TYR A  74      23.181  16.836   3.272  1.00 97.96           C  
ATOM   1146  CD1 TYR A  74      22.874  18.091   3.832  1.00 97.96           C  
ATOM   1147  HD1 TYR A  74      22.835  18.964   3.198  1.00 97.96           H  
ATOM   1148  CD2 TYR A  74      23.190  15.687   4.084  1.00 97.96           C  
ATOM   1149  HD2 TYR A  74      23.397  14.714   3.664  1.00 97.96           H  
ATOM   1150  CE1 TYR A  74      22.588  18.208   5.204  1.00 97.96           C  
ATOM   1151  HE1 TYR A  74      22.345  19.171   5.627  1.00 97.96           H  
ATOM   1152  CE2 TYR A  74      22.896  15.801   5.453  1.00 97.96           C  
ATOM   1153  HE2 TYR A  74      22.875  14.929   6.090  1.00 97.96           H  
ATOM   1154  OH  TYR A  74      22.306  17.157   7.337  1.00 97.96           O  
ATOM   1155  HH  TYR A  74      22.047  18.040   7.608  1.00 97.96           H  
ATOM   1156  CZ  TYR A  74      22.597  17.056   6.017  1.00 97.96           C  
ATOM   1157  N   ARG A  75      22.434  14.042   0.704  1.00 98.18           N  
ATOM   1158  H   ARG A  75      23.192  14.298   0.087  1.00 98.18           H  
ATOM   1159  CA  ARG A  75      22.389  12.648   1.154  1.00 98.18           C  
ATOM   1160  HA  ARG A  75      21.899  12.585   2.126  1.00 98.18           H  
ATOM   1161  C   ARG A  75      23.823  12.171   1.306  1.00 98.18           C  
ATOM   1162  CB  ARG A  75      21.629  11.764   0.154  1.00 98.18           C  
ATOM   1163  HB2 ARG A  75      22.104  11.830  -0.825  1.00 98.18           H  
ATOM   1164  HB3 ARG A  75      21.678  10.730   0.493  1.00 98.18           H  
ATOM   1165  O   ARG A  75      24.589  12.223   0.351  1.00 98.18           O  
ATOM   1166  CG  ARG A  75      20.161  12.183   0.032  1.00 98.18           C  
ATOM   1167  HG2 ARG A  75      19.688  12.159   1.013  1.00 98.18           H  
ATOM   1168  HG3 ARG A  75      20.115  13.203  -0.349  1.00 98.18           H  
ATOM   1169  CD  ARG A  75      19.374  11.293  -0.928  1.00 98.18           C  
ATOM   1170  HD2 ARG A  75      18.422  11.788  -1.121  1.00 98.18           H  
ATOM   1171  HD3 ARG A  75      19.915  11.207  -1.871  1.00 98.18           H  
ATOM   1172  NE  ARG A  75      19.118   9.956  -0.370  1.00 98.18           N  
ATOM   1173  HE  ARG A  75      19.671   9.628   0.409  1.00 98.18           H  
ATOM   1174  NH1 ARG A  75      17.434   9.291  -1.796  1.00 98.18           N  
ATOM   1175 HH11 ARG A  75      16.830   8.539  -2.095  1.00 98.18           H  
ATOM   1176 HH12 ARG A  75      17.266  10.238  -2.105  1.00 98.18           H  
ATOM   1177  NH2 ARG A  75      18.252   7.872  -0.333  1.00 98.18           N  
ATOM   1178 HH21 ARG A  75      17.666   7.171  -0.764  1.00 98.18           H  
ATOM   1179 HH22 ARG A  75      18.839   7.714   0.473  1.00 98.18           H  
ATOM   1180  CZ  ARG A  75      18.281   9.059  -0.844  1.00 98.18           C  
ATOM   1181  N   ARG A  76      24.205  11.741   2.502  1.00 98.07           N  
ATOM   1182  H   ARG A  76      23.513  11.744   3.237  1.00 98.07           H  
ATOM   1183  CA  ARG A  76      25.550  11.269   2.846  1.00 98.07           C  
ATOM   1184  HA  ARG A  76      26.194  11.269   1.967  1.00 98.07           H  
ATOM   1185  C   ARG A  76      25.429   9.843   3.345  1.00 98.07           C  
ATOM   1186  CB  ARG A  76      26.159  12.186   3.912  1.00 98.07           C  
ATOM   1187  HB2 ARG A  76      25.460  12.268   4.744  1.00 98.07           H  
ATOM   1188  HB3 ARG A  76      27.081  11.738   4.283  1.00 98.07           H  
ATOM   1189  O   ARG A  76      24.771   9.591   4.350  1.00 98.07           O  
ATOM   1190  CG  ARG A  76      26.476  13.589   3.375  1.00 98.07           C  
ATOM   1191  HG2 ARG A  76      25.608  14.012   2.869  1.00 98.07           H  
ATOM   1192  HG3 ARG A  76      27.308  13.533   2.673  1.00 98.07           H  
ATOM   1193  CD  ARG A  76      26.854  14.492   4.547  1.00 98.07           C  
ATOM   1194  HD2 ARG A  76      27.688  14.043   5.087  1.00 98.07           H  
ATOM   1195  HD3 ARG A  76      25.996  14.554   5.216  1.00 98.07           H  
ATOM   1196  NE  ARG A  76      27.239  15.842   4.108  1.00 98.07           N  
ATOM   1197  HE  ARG A  76      27.476  16.007   3.140  1.00 98.07           H  
ATOM   1198  NH1 ARG A  76      27.060  16.857   6.160  1.00 98.07           N  
ATOM   1199 HH11 ARG A  76      26.585  16.039   6.513  1.00 98.07           H  
ATOM   1200 HH12 ARG A  76      27.059  17.708   6.705  1.00 98.07           H  
ATOM   1201  NH2 ARG A  76      27.739  18.019   4.367  1.00 98.07           N  
ATOM   1202 HH21 ARG A  76      27.965  17.997   3.383  1.00 98.07           H  
ATOM   1203 HH22 ARG A  76      27.817  18.876   4.895  1.00 98.07           H  
ATOM   1204  CZ  ARG A  76      27.341  16.899   4.885  1.00 98.07           C  
ATOM   1205  N   ILE A  77      26.052   8.916   2.632  1.00 97.68           N  
ATOM   1206  H   ILE A  77      26.633   9.211   1.860  1.00 97.68           H  
ATOM   1207  CA  ILE A  77      25.882   7.480   2.835  1.00 97.68           C  
ATOM   1208  HA  ILE A  77      25.155   7.316   3.630  1.00 97.68           H  
ATOM   1209  C   ILE A  77      27.219   6.894   3.281  1.00 97.68           C  
ATOM   1210  CB  ILE A  77      25.331   6.801   1.561  1.00 97.68           C  
ATOM   1211  HB  ILE A  77      26.099   6.847   0.789  1.00 97.68           H  
ATOM   1212  O   ILE A  77      28.263   7.200   2.704  1.00 97.68           O  
ATOM   1213  CG1 ILE A  77      24.054   7.499   1.025  1.00 97.68           C  
ATOM   1214 HG12 ILE A  77      24.195   8.579   0.988  1.00 97.68           H  
ATOM   1215 HG13 ILE A  77      23.216   7.298   1.694  1.00 97.68           H  
ATOM   1216  CG2 ILE A  77      25.025   5.325   1.882  1.00 97.68           C  
ATOM   1217 HG21 ILE A  77      24.268   5.263   2.664  1.00 97.68           H  
ATOM   1218 HG22 ILE A  77      25.922   4.807   2.222  1.00 97.68           H  
ATOM   1219 HG23 ILE A  77      24.661   4.808   0.994  1.00 97.68           H  
ATOM   1220  CD1 ILE A  77      23.679   7.077  -0.400  1.00 97.68           C  
ATOM   1221 HD11 ILE A  77      24.502   7.296  -1.081  1.00 97.68           H  
ATOM   1222 HD12 ILE A  77      23.454   6.012  -0.442  1.00 97.68           H  
ATOM   1223 HD13 ILE A  77      22.798   7.634  -0.720  1.00 97.68           H  
ATOM   1224  N   LYS A  78      27.193   6.046   4.311  1.00 96.98           N  
ATOM   1225  H   LYS A  78      26.300   5.881   4.751  1.00 96.98           H  
ATOM   1226  CA  LYS A  78      28.357   5.309   4.814  1.00 96.98           C  
ATOM   1227  HA  LYS A  78      29.162   5.353   4.081  1.00 96.98           H  
ATOM   1228  C   LYS A  78      28.014   3.844   5.017  1.00 96.98           C  
ATOM   1229  CB  LYS A  78      28.860   5.916   6.131  1.00 96.98           C  
ATOM   1230  HB2 LYS A  78      29.636   5.266   6.536  1.00 96.98           H  
ATOM   1231  HB3 LYS A  78      28.040   5.962   6.846  1.00 96.98           H  
ATOM   1232  O   LYS A  78      26.996   3.518   5.623  1.00 96.98           O  
ATOM   1233  CG  LYS A  78      29.450   7.316   5.930  1.00 96.98           C  
ATOM   1234  HG2 LYS A  78      30.240   7.268   5.180  1.00 96.98           H  
ATOM   1235  HG3 LYS A  78      28.672   7.997   5.583  1.00 96.98           H  
ATOM   1236  CD  LYS A  78      30.036   7.852   7.238  1.00 96.98           C  
ATOM   1237  HD2 LYS A  78      29.244   7.913   7.985  1.00 96.98           H  
ATOM   1238  HD3 LYS A  78      30.816   7.175   7.588  1.00 96.98           H  
ATOM   1239  CE  LYS A  78      30.627   9.241   6.986  1.00 96.98           C  
ATOM   1240  HE2 LYS A  78      29.841   9.882   6.584  1.00 96.98           H  
ATOM   1241  HE3 LYS A  78      31.402   9.154   6.224  1.00 96.98           H  
ATOM   1242  NZ  LYS A  78      31.185   9.831   8.226  1.00 96.98           N  
ATOM   1243  HZ1 LYS A  78      31.571  10.744   8.032  1.00 96.98           H  
ATOM   1244  HZ2 LYS A  78      31.919   9.242   8.593  1.00 96.98           H  
ATOM   1245  HZ3 LYS A  78      30.460   9.931   8.922  1.00 96.98           H  
ATOM   1246  N   ARG A  79      28.895   2.958   4.575  1.00 95.14           N  
ATOM   1247  H   ARG A  79      29.722   3.303   4.110  1.00 95.14           H  
ATOM   1248  CA  ARG A  79      28.817   1.528   4.849  1.00 95.14           C  
ATOM   1249  HA  ARG A  79      27.775   1.220   4.763  1.00 95.14           H  
ATOM   1250  C   ARG A  79      29.250   1.259   6.288  1.00 95.14           C  
ATOM   1251  CB  ARG A  79      29.641   0.787   3.787  1.00 95.14           C  
ATOM   1252  HB2 ARG A  79      29.419   1.228   2.815  1.00 95.14           H  
ATOM   1253  HB3 ARG A  79      30.704   0.924   3.986  1.00 95.14           H  
ATOM   1254  O   ARG A  79      30.287   1.734   6.743  1.00 95.14           O  
ATOM   1255  CG  ARG A  79      29.316  -0.712   3.728  1.00 95.14           C  
ATOM   1256  HG2 ARG A  79      28.244  -0.853   3.589  1.00 95.14           H  
ATOM   1257  HG3 ARG A  79      29.606  -1.178   4.669  1.00 95.14           H  
ATOM   1258  CD  ARG A  79      30.075  -1.399   2.581  1.00 95.14           C  
ATOM   1259  HD2 ARG A  79      31.142  -1.228   2.719  1.00 95.14           H  
ATOM   1260  HD3 ARG A  79      29.908  -2.475   2.634  1.00 95.14           H  
ATOM   1261  NE  ARG A  79      29.685  -0.897   1.245  1.00 95.14           N  
ATOM   1262  HE  ARG A  79      30.327  -0.254   0.804  1.00 95.14           H  
ATOM   1263  NH1 ARG A  79      27.701  -2.037   0.987  1.00 95.14           N  
ATOM   1264 HH11 ARG A  79      27.837  -2.464   1.893  1.00 95.14           H  
ATOM   1265 HH12 ARG A  79      26.906  -2.270   0.410  1.00 95.14           H  
ATOM   1266  NH2 ARG A  79      28.446  -0.701  -0.644  1.00 95.14           N  
ATOM   1267 HH21 ARG A  79      29.164  -0.104  -1.029  1.00 95.14           H  
ATOM   1268 HH22 ARG A  79      27.654  -0.941  -1.223  1.00 95.14           H  
ATOM   1269  CZ  ARG A  79      28.615  -1.218   0.538  1.00 95.14           C  
ATOM   1270  N   ILE A  80      28.425   0.519   7.019  1.00 93.68           N  
ATOM   1271  H   ILE A  80      27.615   0.130   6.557  1.00 93.68           H  
ATOM   1272  CA  ILE A  80      28.665   0.090   8.402  1.00 93.68           C  
ATOM   1273  HA  ILE A  80      29.680   0.368   8.686  1.00 93.68           H  
ATOM   1274  C   ILE A  80      28.598  -1.440   8.474  1.00 93.68           C  
ATOM   1275  CB  ILE A  80      27.693   0.789   9.383  1.00 93.68           C  
ATOM   1276  HB  ILE A  80      27.895   0.395  10.379  1.00 93.68           H  
ATOM   1277  O   ILE A  80      28.142  -2.083   7.532  1.00 93.68           O  
ATOM   1278  CG1 ILE A  80      26.211   0.506   9.049  1.00 93.68           C  
ATOM   1279 HG12 ILE A  80      26.073  -0.565   8.895  1.00 93.68           H  
ATOM   1280 HG13 ILE A  80      25.940   1.016   8.125  1.00 93.68           H  
ATOM   1281  CG2 ILE A  80      27.979   2.302   9.422  1.00 93.68           C  
ATOM   1282 HG21 ILE A  80      29.045   2.477   9.571  1.00 93.68           H  
ATOM   1283 HG22 ILE A  80      27.678   2.765   8.482  1.00 93.68           H  
ATOM   1284 HG23 ILE A  80      27.433   2.772  10.240  1.00 93.68           H  
ATOM   1285  CD1 ILE A  80      25.236   0.941  10.149  1.00 93.68           C  
ATOM   1286 HD11 ILE A  80      24.223   0.659   9.860  1.00 93.68           H  
ATOM   1287 HD12 ILE A  80      25.488   0.446  11.086  1.00 93.68           H  
ATOM   1288 HD13 ILE A  80      25.268   2.022  10.287  1.00 93.68           H  
ATOM   1289  N   LYS A  81      29.037  -2.043   9.590  1.00 84.03           N  
ATOM   1290  H   LYS A  81      29.406  -1.456  10.325  1.00 84.03           H  
ATOM   1291  CA  LYS A  81      29.181  -3.512   9.720  1.00 84.03           C  
ATOM   1292  HA  LYS A  81      29.978  -3.841   9.053  1.00 84.03           H  
ATOM   1293  C   LYS A  81      27.948  -4.316   9.267  1.00 84.03           C  
ATOM   1294  CB  LYS A  81      29.551  -3.902  11.164  1.00 84.03           C  
ATOM   1295  HB2 LYS A  81      29.458  -4.985  11.254  1.00 84.03           H  
ATOM   1296  HB3 LYS A  81      28.845  -3.447  11.858  1.00 84.03           H  
ATOM   1297  O   LYS A  81      28.128  -5.379   8.690  1.00 84.03           O  
ATOM   1298  CG  LYS A  81      30.989  -3.516  11.549  1.00 84.03           C  
ATOM   1299  HG2 LYS A  81      31.087  -2.430  11.552  1.00 84.03           H  
ATOM   1300  HG3 LYS A  81      31.678  -3.930  10.813  1.00 84.03           H  
ATOM   1301  CD  LYS A  81      31.350  -4.066  12.938  1.00 84.03           C  
ATOM   1302  HD2 LYS A  81      31.232  -5.150  12.926  1.00 84.03           H  
ATOM   1303  HD3 LYS A  81      30.669  -3.645  13.677  1.00 84.03           H  
ATOM   1304  CE  LYS A  81      32.798  -3.712  13.299  1.00 84.03           C  
ATOM   1305  HE2 LYS A  81      33.452  -4.099  12.518  1.00 84.03           H  
ATOM   1306  HE3 LYS A  81      32.899  -2.627  13.307  1.00 84.03           H  
ATOM   1307  NZ  LYS A  81      33.188  -4.276  14.616  1.00 84.03           N  
ATOM   1308  HZ1 LYS A  81      34.144  -4.033  14.835  1.00 84.03           H  
ATOM   1309  HZ2 LYS A  81      32.588  -3.923  15.348  1.00 84.03           H  
ATOM   1310  HZ3 LYS A  81      33.115  -5.284  14.599  1.00 84.03           H  
ATOM   1311  N   ASN A  82      26.735  -3.794   9.489  1.00 80.75           N  
ATOM   1312  H   ASN A  82      26.691  -2.875   9.905  1.00 80.75           H  
ATOM   1313  CA  ASN A  82      25.467  -4.479   9.200  1.00 80.75           C  
ATOM   1314  HA  ASN A  82      25.684  -5.409   8.675  1.00 80.75           H  
ATOM   1315  C   ASN A  82      24.539  -3.687   8.251  1.00 80.75           C  
ATOM   1316  CB  ASN A  82      24.764  -4.849  10.525  1.00 80.75           C  
ATOM   1317  HB2 ASN A  82      23.786  -5.273  10.295  1.00 80.75           H  
ATOM   1318  HB3 ASN A  82      24.602  -3.949  11.117  1.00 80.75           H  
ATOM   1319  O   ASN A  82      23.323  -3.736   8.413  1.00 80.75           O  
ATOM   1320  CG  ASN A  82      25.481  -5.882  11.375  1.00 80.75           C  
ATOM   1321  ND2 ASN A  82      24.903  -6.241  12.495  1.00 80.75           N  
ATOM   1322 HD21 ASN A  82      23.975  -5.910  12.714  1.00 80.75           H  
ATOM   1323 HD22 ASN A  82      25.358  -6.985  13.005  1.00 80.75           H  
ATOM   1324  OD1 ASN A  82      26.558  -6.368  11.091  1.00 80.75           O  
ATOM   1325  N   GLY A  83      25.081  -2.929   7.292  1.00 89.31           N  
ATOM   1326  H   GLY A  83      26.085  -2.874   7.205  1.00 89.31           H  
ATOM   1327  CA  GLY A  83      24.265  -2.238   6.285  1.00 89.31           C  
ATOM   1328  HA2 GLY A  83      24.214  -2.846   5.382  1.00 89.31           H  
ATOM   1329  HA3 GLY A  83      23.246  -2.109   6.649  1.00 89.31           H  
ATOM   1330  C   GLY A  83      24.806  -0.866   5.905  1.00 89.31           C  
ATOM   1331  O   GLY A  83      26.017  -0.640   5.890  1.00 89.31           O  
ATOM   1332  N   LEU A  84      23.900   0.060   5.602  1.00 92.41           N  
ATOM   1333  H   LEU A  84      22.920  -0.180   5.659  1.00 92.41           H  
ATOM   1334  CA  LEU A  84      24.224   1.447   5.284  1.00 92.41           C  
ATOM   1335  HA  LEU A  84      25.306   1.582   5.295  1.00 92.41           H  
ATOM   1336  C   LEU A  84      23.650   2.385   6.348  1.00 92.41           C  
ATOM   1337  CB  LEU A  84      23.721   1.800   3.873  1.00 92.41           C  
ATOM   1338  HB2 LEU A  84      23.943   2.850   3.683  1.00 92.41           H  
ATOM   1339  HB3 LEU A  84      22.638   1.682   3.853  1.00 92.41           H  
ATOM   1340  O   LEU A  84      22.540   2.193   6.837  1.00 92.41           O  
ATOM   1341  CG  LEU A  84      24.329   0.957   2.736  1.00 92.41           C  
ATOM   1342  HG  LEU A  84      24.060  -0.091   2.872  1.00 92.41           H  
ATOM   1343  CD1 LEU A  84      23.773   1.418   1.398  1.00 92.41           C  
ATOM   1344 HD11 LEU A  84      22.684   1.407   1.437  1.00 92.41           H  
ATOM   1345 HD12 LEU A  84      24.107   0.743   0.609  1.00 92.41           H  
ATOM   1346 HD13 LEU A  84      24.108   2.430   1.169  1.00 92.41           H  
ATOM   1347  CD2 LEU A  84      25.850   1.070   2.660  1.00 92.41           C  
ATOM   1348 HD21 LEU A  84      26.277   0.517   3.497  1.00 92.41           H  
ATOM   1349 HD22 LEU A  84      26.210   0.613   1.738  1.00 92.41           H  
ATOM   1350 HD23 LEU A  84      26.157   2.115   2.695  1.00 92.41           H  
ATOM   1351  N   SER A  85      24.420   3.412   6.687  1.00 94.37           N  
ATOM   1352  H   SER A  85      25.312   3.493   6.220  1.00 94.37           H  
ATOM   1353  CA  SER A  85      23.977   4.575   7.446  1.00 94.37           C  
ATOM   1354  HA  SER A  85      23.019   4.368   7.922  1.00 94.37           H  
ATOM   1355  C   SER A  85      23.809   5.746   6.483  1.00 94.37           C  
ATOM   1356  CB  SER A  85      24.996   4.894   8.538  1.00 94.37           C  
ATOM   1357  HB2 SER A  85      25.112   4.023   9.183  1.00 94.37           H  
ATOM   1358  HB3 SER A  85      25.957   5.135   8.084  1.00 94.37           H  
ATOM   1359  O   SER A  85      24.696   6.001   5.667  1.00 94.37           O  
ATOM   1360  OG  SER A  85      24.546   5.988   9.310  1.00 94.37           O  
ATOM   1361  HG  SER A  85      25.097   6.087  10.090  1.00 94.37           H  
ATOM   1362  N   GLU A  86      22.679   6.443   6.564  1.00 96.28           N  
ATOM   1363  H   GLU A  86      22.021   6.222   7.298  1.00 96.28           H  
ATOM   1364  CA  GLU A  86      22.357   7.602   5.732  1.00 96.28           C  
ATOM   1365  HA  GLU A  86      23.225   7.870   5.130  1.00 96.28           H  
ATOM   1366  C   GLU A  86      22.011   8.804   6.615  1.00 96.28           C  
ATOM   1367  CB  GLU A  86      21.212   7.258   4.762  1.00 96.28           C  
ATOM   1368  HB2 GLU A  86      20.360   6.882   5.328  1.00 96.28           H  
ATOM   1369  HB3 GLU A  86      21.549   6.476   4.081  1.00 96.28           H  
ATOM   1370  O   GLU A  86      21.129   8.722   7.467  1.00 96.28           O  
ATOM   1371  CG  GLU A  86      20.767   8.479   3.942  1.00 96.28           C  
ATOM   1372  HG2 GLU A  86      20.407   9.263   4.609  1.00 96.28           H  
ATOM   1373  HG3 GLU A  86      21.631   8.871   3.404  1.00 96.28           H  
ATOM   1374  CD  GLU A  86      19.643   8.156   2.956  1.00 96.28           C  
ATOM   1375  OE1 GLU A  86      19.879   8.341   1.743  1.00 96.28           O  
ATOM   1376  OE2 GLU A  86      18.505   7.813   3.369  1.00 96.28           O  
ATOM   1377  N   ASP A  87      22.676   9.927   6.354  1.00 97.14           N  
ATOM   1378  H   ASP A  87      23.387   9.899   5.637  1.00 97.14           H  
ATOM   1379  CA  ASP A  87      22.298  11.253   6.838  1.00 97.14           C  
ATOM   1380  HA  ASP A  87      21.498  11.165   7.573  1.00 97.14           H  
ATOM   1381  C   ASP A  87      21.780  12.082   5.654  1.00 97.14           C  
ATOM   1382  CB  ASP A  87      23.508  11.897   7.528  1.00 97.14           C  
ATOM   1383  HB2 ASP A  87      23.832  11.254   8.346  1.00 97.14           H  
ATOM   1384  HB3 ASP A  87      24.328  11.973   6.813  1.00 97.14           H  
ATOM   1385  O   ASP A  87      22.417  12.115   4.596  1.00 97.14           O  
ATOM   1386  CG  ASP A  87      23.199  13.281   8.094  1.00 97.14           C  
ATOM   1387  OD1 ASP A  87      22.022  13.510   8.446  1.00 97.14           O  
ATOM   1388  OD2 ASP A  87      24.153  14.095   8.133  1.00 97.14           O  
ATOM   1389  N   LYS A  88      20.611  12.716   5.786  1.00 96.75           N  
ATOM   1390  H   LYS A  88      20.212  12.795   6.710  1.00 96.75           H  
ATOM   1391  CA  LYS A  88      19.954  13.393   4.659  1.00 96.75           C  
ATOM   1392  HA  LYS A  88      20.744  13.733   3.990  1.00 96.75           H  
ATOM   1393  C   LYS A  88      19.182  14.645   5.051  1.00 96.75           C  
ATOM   1394  CB  LYS A  88      19.068  12.418   3.859  1.00 96.75           C  
ATOM   1395  HB2 LYS A  88      18.652  12.955   3.008  1.00 96.75           H  
ATOM   1396  HB3 LYS A  88      19.702  11.619   3.474  1.00 96.75           H  
ATOM   1397  O   LYS A  88      18.470  14.676   6.048  1.00 96.75           O  
ATOM   1398  CG  LYS A  88      17.913  11.792   4.660  1.00 96.75           C  
ATOM   1399  HG2 LYS A  88      17.264  12.567   5.067  1.00 96.75           H  
ATOM   1400  HG3 LYS A  88      18.327  11.204   5.479  1.00 96.75           H  
ATOM   1401  CD  LYS A  88      17.084  10.878   3.753  1.00 96.75           C  
ATOM   1402  HD2 LYS A  88      16.525  11.478   3.035  1.00 96.75           H  
ATOM   1403  HD3 LYS A  88      17.772  10.238   3.200  1.00 96.75           H  
ATOM   1404  CE  LYS A  88      16.118  10.017   4.570  1.00 96.75           C  
ATOM   1405  HE2 LYS A  88      15.189  10.563   4.736  1.00 96.75           H  
ATOM   1406  HE3 LYS A  88      16.578   9.815   5.537  1.00 96.75           H  
ATOM   1407  NZ  LYS A  88      15.876   8.731   3.875  1.00 96.75           N  
ATOM   1408  HZ1 LYS A  88      15.319   8.103   4.435  1.00 96.75           H  
ATOM   1409  HZ2 LYS A  88      15.433   8.874   2.979  1.00 96.75           H  
ATOM   1410  HZ3 LYS A  88      16.767   8.287   3.701  1.00 96.75           H  
ATOM   1411  N   ASN A  89      19.245  15.633   4.166  1.00 97.34           N  
ATOM   1412  H   ASN A  89      19.855  15.487   3.375  1.00 97.34           H  
ATOM   1413  CA  ASN A  89      18.388  16.809   4.131  1.00 97.34           C  
ATOM   1414  HA  ASN A  89      17.537  16.667   4.797  1.00 97.34           H  
ATOM   1415  C   ASN A  89      17.866  16.982   2.698  1.00 97.34           C  
ATOM   1416  CB  ASN A  89      19.191  18.026   4.611  1.00 97.34           C  
ATOM   1417  HB2 ASN A  89      20.021  18.212   3.930  1.00 97.34           H  
ATOM   1418  HB3 ASN A  89      19.590  17.830   5.607  1.00 97.34           H  
ATOM   1419  O   ASN A  89      18.571  17.507   1.837  1.00 97.34           O  
ATOM   1420  CG  ASN A  89      18.321  19.265   4.690  1.00 97.34           C  
ATOM   1421  ND2 ASN A  89      18.870  20.441   4.523  1.00 97.34           N  
ATOM   1422 HD21 ASN A  89      18.226  21.219   4.521  1.00 97.34           H  
ATOM   1423 HD22 ASN A  89      19.805  20.541   4.155  1.00 97.34           H  
ATOM   1424  OD1 ASN A  89      17.125  19.207   4.907  1.00 97.34           O  
ATOM   1425  N   LEU A  90      16.664  16.480   2.418  1.00 96.57           N  
ATOM   1426  H   LEU A  90      16.097  16.132   3.177  1.00 96.57           H  
ATOM   1427  CA  LEU A  90      16.095  16.471   1.068  1.00 96.57           C  
ATOM   1428  HA  LEU A  90      16.897  16.296   0.351  1.00 96.57           H  
ATOM   1429  C   LEU A  90      15.470  17.829   0.713  1.00 96.57           C  
ATOM   1430  CB  LEU A  90      15.078  15.321   0.931  1.00 96.57           C  
ATOM   1431  HB2 LEU A  90      14.207  15.550   1.545  1.00 96.57           H  
ATOM   1432  HB3 LEU A  90      14.750  15.290  -0.108  1.00 96.57           H  
ATOM   1433  O   LEU A  90      15.019  18.563   1.591  1.00 96.57           O  
ATOM   1434  CG  LEU A  90      15.585  13.916   1.309  1.00 96.57           C  
ATOM   1435  HG  LEU A  90      15.826  13.892   2.372  1.00 96.57           H  
ATOM   1436  CD1 LEU A  90      14.490  12.883   1.041  1.00 96.57           C  
ATOM   1437 HD11 LEU A  90      13.616  13.104   1.653  1.00 96.57           H  
ATOM   1438 HD12 LEU A  90      14.193  12.914  -0.008  1.00 96.57           H  
ATOM   1439 HD13 LEU A  90      14.841  11.879   1.279  1.00 96.57           H  
ATOM   1440  CD2 LEU A  90      16.825  13.495   0.522  1.00 96.57           C  
ATOM   1441 HD21 LEU A  90      16.582  13.472  -0.540  1.00 96.57           H  
ATOM   1442 HD22 LEU A  90      17.129  12.494   0.830  1.00 96.57           H  
ATOM   1443 HD23 LEU A  90      17.649  14.183   0.706  1.00 96.57           H  
ATOM   1444  N   ILE A  91      15.405  18.155  -0.581  1.00 95.12           N  
ATOM   1445  H   ILE A  91      15.701  17.468  -1.259  1.00 95.12           H  
ATOM   1446  CA  ILE A  91      14.657  19.330  -1.066  1.00 95.12           C  
ATOM   1447  HA  ILE A  91      14.952  20.211  -0.496  1.00 95.12           H  
ATOM   1448  C   ILE A  91      13.160  19.115  -0.824  1.00 95.12           C  
ATOM   1449  CB  ILE A  91      14.942  19.588  -2.563  1.00 95.12           C  
ATOM   1450  HB  ILE A  91      14.667  18.686  -3.111  1.00 95.12           H  
ATOM   1451  O   ILE A  91      12.446  20.029  -0.412  1.00 95.12           O  
ATOM   1452  CG1 ILE A  91      16.436  19.877  -2.825  1.00 95.12           C  
ATOM   1453 HG12 ILE A  91      16.686  20.849  -2.401  1.00 95.12           H  
ATOM   1454 HG13 ILE A  91      17.046  19.120  -2.331  1.00 95.12           H  
ATOM   1455  CG2 ILE A  91      14.080  20.756  -3.080  1.00 95.12           C  
ATOM   1456 HG21 ILE A  91      14.284  20.945  -4.134  1.00 95.12           H  
ATOM   1457 HG22 ILE A  91      13.019  20.525  -2.990  1.00 95.12           H  
ATOM   1458 HG23 ILE A  91      14.299  21.658  -2.508  1.00 95.12           H  
ATOM   1459  CD1 ILE A  91      16.836  19.876  -4.307  1.00 95.12           C  
ATOM   1460 HD11 ILE A  91      17.922  19.941  -4.383  1.00 95.12           H  
ATOM   1461 HD12 ILE A  91      16.504  18.952  -4.780  1.00 95.12           H  
ATOM   1462 HD13 ILE A  91      16.404  20.732  -4.824  1.00 95.12           H  
ATOM   1463  N   MET A  92      12.703  17.892  -1.088  1.00 94.71           N  
ATOM   1464  H   MET A  92      13.368  17.201  -1.405  1.00 94.71           H  
ATOM   1465  CA  MET A  92      11.371  17.385  -0.781  1.00 94.71           C  
ATOM   1466  HA  MET A  92      11.065  17.767   0.193  1.00 94.71           H  
ATOM   1467  C   MET A  92      11.417  15.859  -0.696  1.00 94.71           C  
ATOM   1468  CB  MET A  92      10.362  17.864  -1.836  1.00 94.71           C  
ATOM   1469  HB2 MET A  92      10.360  18.954  -1.830  1.00 94.71           H  
ATOM   1470  HB3 MET A  92       9.361  17.535  -1.554  1.00 94.71           H  
ATOM   1471  O   MET A  92      12.415  15.248  -1.072  1.00 94.71           O  
ATOM   1472  CG  MET A  92      10.660  17.361  -3.252  1.00 94.71           C  
ATOM   1473  HG2 MET A  92      10.480  16.286  -3.282  1.00 94.71           H  
ATOM   1474  HG3 MET A  92      11.708  17.545  -3.489  1.00 94.71           H  
ATOM   1475  SD  MET A  92       9.649  18.134  -4.535  1.00 94.71           S  
ATOM   1476  CE  MET A  92      10.314  19.815  -4.476  1.00 94.71           C  
ATOM   1477  HE1 MET A  92      11.403  19.775  -4.518  1.00 94.71           H  
ATOM   1478  HE2 MET A  92       9.953  20.387  -5.331  1.00 94.71           H  
ATOM   1479  HE3 MET A  92      10.000  20.310  -3.557  1.00 94.71           H  
ATOM   1480  N   ASP A  93      10.339  15.254  -0.208  1.00 95.64           N  
ATOM   1481  H   ASP A  93       9.545  15.803   0.089  1.00 95.64           H  
ATOM   1482  CA  ASP A  93      10.205  13.801  -0.135  1.00 95.64           C  
ATOM   1483  HA  ASP A  93      10.989  13.343  -0.738  1.00 95.64           H  
ATOM   1484  C   ASP A  93       8.865  13.367  -0.732  1.00 95.64           C  
ATOM   1485  CB  ASP A  93      10.404  13.336   1.312  1.00 95.64           C  
ATOM   1486  HB2 ASP A  93       9.556  13.642   1.925  1.00 95.64           H  
ATOM   1487  HB3 ASP A  93      11.297  13.814   1.715  1.00 95.64           H  
ATOM   1488  O   ASP A  93       7.842  13.273  -0.049  1.00 95.64           O  
ATOM   1489  CG  ASP A  93      10.596  11.823   1.403  1.00 95.64           C  
ATOM   1490  OD1 ASP A  93      10.779  11.169   0.351  1.00 95.64           O  
ATOM   1491  OD2 ASP A  93      10.672  11.308   2.535  1.00 95.64           O  
ATOM   1492  N   ASP A  94       8.843  13.228  -2.055  1.00 94.85           N  
ATOM   1493  H   ASP A  94       9.692  13.396  -2.576  1.00 94.85           H  
ATOM   1494  CA  ASP A  94       7.626  12.960  -2.801  1.00 94.85           C  
ATOM   1495  HA  ASP A  94       6.925  12.428  -2.157  1.00 94.85           H  
ATOM   1496  C   ASP A  94       7.889  12.096  -4.035  1.00 94.85           C  
ATOM   1497  CB  ASP A  94       7.012  14.300  -3.177  1.00 94.85           C  
ATOM   1498  HB2 ASP A  94       6.934  14.917  -2.282  1.00 94.85           H  
ATOM   1499  HB3 ASP A  94       7.695  14.801  -3.863  1.00 94.85           H  
ATOM   1500  O   ASP A  94       8.425  12.544  -5.048  1.00 94.85           O  
ATOM   1501  CG  ASP A  94       5.617  14.181  -3.777  1.00 94.85           C  
ATOM   1502  OD1 ASP A  94       5.092  13.080  -4.070  1.00 94.85           O  
ATOM   1503  OD2 ASP A  94       4.945  15.222  -3.869  1.00 94.85           O  
ATOM   1504  N   ASP A  95       7.437  10.848  -3.962  1.00 93.63           N  
ATOM   1505  H   ASP A  95       7.159  10.520  -3.048  1.00 93.63           H  
ATOM   1506  CA  ASP A  95       7.669   9.800  -4.966  1.00 93.63           C  
ATOM   1507  HA  ASP A  95       8.740   9.615  -5.040  1.00 93.63           H  
ATOM   1508  C   ASP A  95       7.171  10.146  -6.371  1.00 93.63           C  
ATOM   1509  CB  ASP A  95       6.988   8.513  -4.489  1.00 93.63           C  
ATOM   1510  HB2 ASP A  95       5.908   8.660  -4.498  1.00 93.63           H  
ATOM   1511  HB3 ASP A  95       7.231   7.705  -5.179  1.00 93.63           H  
ATOM   1512  O   ASP A  95       7.625   9.568  -7.360  1.00 93.63           O  
ATOM   1513  CG  ASP A  95       7.430   8.110  -3.085  1.00 93.63           C  
ATOM   1514  OD1 ASP A  95       8.560   8.499  -2.696  1.00 93.63           O  
ATOM   1515  OD2 ASP A  95       6.615   7.462  -2.403  1.00 93.63           O  
ATOM   1516  N   ARG A  96       6.284  11.141  -6.490  1.00 95.10           N  
ATOM   1517  H   ARG A  96       6.023  11.621  -5.640  1.00 95.10           H  
ATOM   1518  CA  ARG A  96       5.864  11.695  -7.782  1.00 95.10           C  
ATOM   1519  HA  ARG A  96       5.417  10.899  -8.377  1.00 95.10           H  
ATOM   1520  C   ARG A  96       7.047  12.218  -8.600  1.00 95.10           C  
ATOM   1521  CB  ARG A  96       4.832  12.800  -7.545  1.00 95.10           C  
ATOM   1522  HB2 ARG A  96       5.260  13.563  -6.894  1.00 95.10           H  
ATOM   1523  HB3 ARG A  96       4.579  13.258  -8.501  1.00 95.10           H  
ATOM   1524  O   ARG A  96       6.970  12.185  -9.827  1.00 95.10           O  
ATOM   1525  CG  ARG A  96       3.553  12.229  -6.920  1.00 95.10           C  
ATOM   1526  HG2 ARG A  96       3.770  11.734  -5.974  1.00 95.10           H  
ATOM   1527  HG3 ARG A  96       3.131  11.490  -7.601  1.00 95.10           H  
ATOM   1528  CD  ARG A  96       2.518  13.321  -6.682  1.00 95.10           C  
ATOM   1529  HD2 ARG A  96       1.573  12.830  -6.449  1.00 95.10           H  
ATOM   1530  HD3 ARG A  96       2.400  13.895  -7.601  1.00 95.10           H  
ATOM   1531  NE  ARG A  96       2.860  14.227  -5.572  1.00 95.10           N  
ATOM   1532  HE  ARG A  96       3.740  14.096  -5.094  1.00 95.10           H  
ATOM   1533  NH1 ARG A  96       0.996  15.518  -5.762  1.00 95.10           N  
ATOM   1534 HH11 ARG A  96       0.705  14.884  -6.492  1.00 95.10           H  
ATOM   1535 HH12 ARG A  96       0.723  16.490  -5.805  1.00 95.10           H  
ATOM   1536  NH2 ARG A  96       2.534  16.111  -4.308  1.00 95.10           N  
ATOM   1537 HH21 ARG A  96       2.038  16.973  -4.133  1.00 95.10           H  
ATOM   1538 HH22 ARG A  96       3.470  15.967  -3.958  1.00 95.10           H  
ATOM   1539  CZ  ARG A  96       2.141  15.270  -5.210  1.00 95.10           C  
ATOM   1540  N   ALA A  97       8.147  12.619  -7.956  1.00 95.21           N  
ATOM   1541  H   ALA A  97       8.144  12.600  -6.946  1.00 95.21           H  
ATOM   1542  CA  ALA A  97       9.384  13.034  -8.615  1.00 95.21           C  
ATOM   1543  HA  ALA A  97       9.197  13.952  -9.172  1.00 95.21           H  
ATOM   1544  C   ALA A  97       9.925  11.983  -9.603  1.00 95.21           C  
ATOM   1545  CB  ALA A  97      10.426  13.329  -7.531  1.00 95.21           C  
ATOM   1546  HB1 ALA A  97      10.044  14.076  -6.835  1.00 95.21           H  
ATOM   1547  HB2 ALA A  97      11.334  13.707  -8.000  1.00 95.21           H  
ATOM   1548  HB3 ALA A  97      10.659  12.421  -6.974  1.00 95.21           H  
ATOM   1549  O   ALA A  97      10.416  12.351 -10.669  1.00 95.21           O  
ATOM   1550  N   LEU A  98       9.771  10.683  -9.308  1.00 93.28           N  
ATOM   1551  H   LEU A  98       9.309  10.434  -8.445  1.00 93.28           H  
ATOM   1552  CA  LEU A  98      10.219   9.596 -10.192  1.00 93.28           C  
ATOM   1553  HA  LEU A  98      11.285   9.709 -10.392  1.00 93.28           H  
ATOM   1554  C   LEU A  98       9.514   9.615 -11.554  1.00 93.28           C  
ATOM   1555  CB  LEU A  98       9.957   8.233  -9.520  1.00 93.28           C  
ATOM   1556  HB2 LEU A  98      10.154   7.444 -10.246  1.00 93.28           H  
ATOM   1557  HB3 LEU A  98       8.901   8.175  -9.256  1.00 93.28           H  
ATOM   1558  O   LEU A  98      10.119   9.283 -12.567  1.00 93.28           O  
ATOM   1559  CG  LEU A  98      10.798   7.950  -8.268  1.00 93.28           C  
ATOM   1560  HG  LEU A  98      10.674   8.775  -7.566  1.00 93.28           H  
ATOM   1561  CD1 LEU A  98      10.319   6.669  -7.589  1.00 93.28           C  
ATOM   1562 HD11 LEU A  98       9.283   6.791  -7.271  1.00 93.28           H  
ATOM   1563 HD12 LEU A  98      10.394   5.826  -8.275  1.00 93.28           H  
ATOM   1564 HD13 LEU A  98      10.927   6.470  -6.707  1.00 93.28           H  
ATOM   1565  CD2 LEU A  98      12.279   7.775  -8.603  1.00 93.28           C  
ATOM   1566 HD21 LEU A  98      12.826   7.532  -7.693  1.00 93.28           H  
ATOM   1567 HD22 LEU A  98      12.682   8.702  -9.013  1.00 93.28           H  
ATOM   1568 HD23 LEU A  98      12.409   6.971  -9.327  1.00 93.28           H  
ATOM   1569  N   LEU A  99       8.235  10.001 -11.578  1.00 94.54           N  
ATOM   1570  H   LEU A  99       7.822  10.303 -10.707  1.00 94.54           H  
ATOM   1571  CA  LEU A  99       7.422  10.048 -12.796  1.00 94.54           C  
ATOM   1572  HA  LEU A  99       7.832   9.359 -13.534  1.00 94.54           H  
ATOM   1573  C   LEU A  99       7.421  11.429 -13.457  1.00 94.54           C  
ATOM   1574  CB  LEU A  99       5.981   9.627 -12.452  1.00 94.54           C  
ATOM   1575  HB2 LEU A  99       5.345   9.842 -13.311  1.00 94.54           H  
ATOM   1576  HB3 LEU A  99       5.631  10.243 -11.623  1.00 94.54           H  
ATOM   1577  O   LEU A  99       7.209  11.513 -14.666  1.00 94.54           O  
ATOM   1578  CG  LEU A  99       5.805   8.143 -12.086  1.00 94.54           C  
ATOM   1579  HG  LEU A  99       6.471   7.884 -11.264  1.00 94.54           H  
ATOM   1580  CD1 LEU A  99       4.362   7.908 -11.630  1.00 94.54           C  
ATOM   1581 HD11 LEU A  99       4.143   8.542 -10.771  1.00 94.54           H  
ATOM   1582 HD12 LEU A  99       4.237   6.867 -11.331  1.00 94.54           H  
ATOM   1583 HD13 LEU A  99       3.668   8.143 -12.438  1.00 94.54           H  
ATOM   1584  CD2 LEU A  99       6.083   7.214 -13.272  1.00 94.54           C  
ATOM   1585 HD21 LEU A  99       5.875   6.182 -12.990  1.00 94.54           H  
ATOM   1586 HD22 LEU A  99       5.466   7.494 -14.126  1.00 94.54           H  
ATOM   1587 HD23 LEU A  99       7.133   7.281 -13.557  1.00 94.54           H  
ATOM   1588  N   LEU A 100       7.595  12.495 -12.667  1.00 95.66           N  
ATOM   1589  H   LEU A 100       7.730  12.326 -11.681  1.00 95.66           H  
ATOM   1590  CA  LEU A 100       7.319  13.872 -13.087  1.00 95.66           C  
ATOM   1591  HA  LEU A 100       6.872  13.851 -14.081  1.00 95.66           H  
ATOM   1592  C   LEU A 100       8.552  14.764 -13.241  1.00 95.66           C  
ATOM   1593  CB  LEU A 100       6.303  14.517 -12.127  1.00 95.66           C  
ATOM   1594  HB2 LEU A 100       6.741  14.563 -11.130  1.00 95.66           H  
ATOM   1595  HB3 LEU A 100       6.128  15.540 -12.459  1.00 95.66           H  
ATOM   1596  O   LEU A 100       8.424  15.823 -13.845  1.00 95.66           O  
ATOM   1597  CG  LEU A 100       4.938  13.816 -12.046  1.00 95.66           C  
ATOM   1598  HG  LEU A 100       5.054  12.814 -11.633  1.00 95.66           H  
ATOM   1599  CD1 LEU A 100       4.014  14.614 -11.125  1.00 95.66           C  
ATOM   1600 HD11 LEU A 100       3.792  15.584 -11.570  1.00 95.66           H  
ATOM   1601 HD12 LEU A 100       3.083  14.070 -10.968  1.00 95.66           H  
ATOM   1602 HD13 LEU A 100       4.510  14.767 -10.167  1.00 95.66           H  
ATOM   1603  CD2 LEU A 100       4.267  13.712 -13.416  1.00 95.66           C  
ATOM   1604 HD21 LEU A 100       4.816  13.013 -14.047  1.00 95.66           H  
ATOM   1605 HD22 LEU A 100       4.243  14.690 -13.896  1.00 95.66           H  
ATOM   1606 HD23 LEU A 100       3.250  13.339 -13.300  1.00 95.66           H  
ATOM   1607  N   THR A 101       9.719  14.376 -12.722  1.00 94.76           N  
ATOM   1608  H   THR A 101       9.752  13.536 -12.162  1.00 94.76           H  
ATOM   1609  CA  THR A 101      10.942  15.193 -12.817  1.00 94.76           C  
ATOM   1610  HA  THR A 101      10.674  16.207 -13.116  1.00 94.76           H  
ATOM   1611  C   THR A 101      11.918  14.689 -13.878  1.00 94.76           C  
ATOM   1612  CB  THR A 101      11.629  15.309 -11.447  1.00 94.76           C  
ATOM   1613  HB  THR A 101      11.870  14.317 -11.063  1.00 94.76           H  
ATOM   1614  O   THR A 101      12.716  15.478 -14.379  1.00 94.76           O  
ATOM   1615  CG2 THR A 101      12.915  16.129 -11.501  1.00 94.76           C  
ATOM   1616 HG21 THR A 101      12.802  16.931 -12.231  1.00 94.76           H  
ATOM   1617 HG22 THR A 101      13.740  15.490 -11.815  1.00 94.76           H  
ATOM   1618 HG23 THR A 101      13.159  16.559 -10.530  1.00 94.76           H  
ATOM   1619  OG1 THR A 101      10.767  15.955 -10.539  1.00 94.76           O  
ATOM   1620  HG1 THR A 101      11.192  16.778 -10.287  1.00 94.76           H  
ATOM   1621  N   TYR A 102      11.863  13.406 -14.243  1.00 93.58           N  
ATOM   1622  H   TYR A 102      11.169  12.806 -13.820  1.00 93.58           H  
ATOM   1623  CA  TYR A 102      12.764  12.809 -15.229  1.00 93.58           C  
ATOM   1624  HA  TYR A 102      13.401  13.592 -15.640  1.00 93.58           H  
ATOM   1625  C   TYR A 102      11.994  12.193 -16.392  1.00 93.58           C  
ATOM   1626  CB  TYR A 102      13.690  11.812 -14.539  1.00 93.58           C  
ATOM   1627  HB2 TYR A 102      13.080  11.068 -14.026  1.00 93.58           H  
ATOM   1628  HB3 TYR A 102      14.234  12.383 -13.787  1.00 93.58           H  
ATOM   1629  O   TYR A 102      11.239  11.228 -16.237  1.00 93.58           O  
ATOM   1630  CG  TYR A 102      14.710  11.097 -15.420  1.00 93.58           C  
ATOM   1631  CD1 TYR A 102      14.981   9.733 -15.195  1.00 93.58           C  
ATOM   1632  HD1 TYR A 102      14.441   9.194 -14.431  1.00 93.58           H  
ATOM   1633  CD2 TYR A 102      15.425  11.786 -16.424  1.00 93.58           C  
ATOM   1634  HD2 TYR A 102      15.235  12.832 -16.615  1.00 93.58           H  
ATOM   1635  CE1 TYR A 102      15.964   9.067 -15.954  1.00 93.58           C  
ATOM   1636  HE1 TYR A 102      16.181   8.024 -15.780  1.00 93.58           H  
ATOM   1637  CE2 TYR A 102      16.400  11.120 -17.198  1.00 93.58           C  
ATOM   1638  HE2 TYR A 102      16.942  11.652 -17.966  1.00 93.58           H  
ATOM   1639  OH  TYR A 102      17.580   9.056 -17.704  1.00 93.58           O  
ATOM   1640  HH  TYR A 102      17.931   9.478 -18.492  1.00 93.58           H  
ATOM   1641  CZ  TYR A 102      16.679   9.754 -16.959  1.00 93.58           C  
ATOM   1642  N   PHE A 103      12.194  12.775 -17.570  1.00 94.57           N  
ATOM   1643  H   PHE A 103      12.823  13.564 -17.617  1.00 94.57           H  
ATOM   1644  CA  PHE A 103      11.647  12.276 -18.816  1.00 94.57           C  
ATOM   1645  HA  PHE A 103      10.806  11.616 -18.601  1.00 94.57           H  
ATOM   1646  C   PHE A 103      12.711  11.467 -19.556  1.00 94.57           C  
ATOM   1647  CB  PHE A 103      11.107  13.441 -19.644  1.00 94.57           C  
ATOM   1648  HB2 PHE A 103      11.935  14.012 -20.062  1.00 94.57           H  
ATOM   1649  HB3 PHE A 103      10.529  14.102 -18.998  1.00 94.57           H  
ATOM   1650  O   PHE A 103      13.655  12.026 -20.114  1.00 94.57           O  
ATOM   1651  CG  PHE A 103      10.216  12.946 -20.755  1.00 94.57           C  
ATOM   1652  CD1 PHE A 103      10.773  12.512 -21.968  1.00 94.57           C  
ATOM   1653  HD1 PHE A 103      11.841  12.560 -22.117  1.00 94.57           H  
ATOM   1654  CD2 PHE A 103       8.839  12.795 -20.523  1.00 94.57           C  
ATOM   1655  HD2 PHE A 103       8.419  13.085 -19.572  1.00 94.57           H  
ATOM   1656  CE1 PHE A 103       9.945  11.951 -22.956  1.00 94.57           C  
ATOM   1657  HE1 PHE A 103      10.377  11.550 -23.861  1.00 94.57           H  
ATOM   1658  CE2 PHE A 103       8.015  12.246 -21.518  1.00 94.57           C  
ATOM   1659  HE2 PHE A 103       6.964  12.096 -21.319  1.00 94.57           H  
ATOM   1660  CZ  PHE A 103       8.562  11.854 -22.750  1.00 94.57           C  
ATOM   1661  HZ  PHE A 103       7.932  11.421 -23.513  1.00 94.57           H  
ATOM   1662  N   SER A 104      12.557  10.148 -19.549  1.00 92.78           N  
ATOM   1663  H   SER A 104      11.764   9.744 -19.071  1.00 92.78           H  
ATOM   1664  CA  SER A 104      13.511   9.204 -20.129  1.00 92.78           C  
ATOM   1665  HA  SER A 104      14.083   9.710 -20.906  1.00 92.78           H  
ATOM   1666  C   SER A 104      12.800   7.996 -20.735  1.00 92.78           C  
ATOM   1667  CB  SER A 104      14.486   8.755 -19.047  1.00 92.78           C  
ATOM   1668  HB2 SER A 104      14.806   9.657 -18.526  1.00 92.78           H  
ATOM   1669  HB3 SER A 104      15.357   8.275 -19.494  1.00 92.78           H  
ATOM   1670  O   SER A 104      11.610   7.797 -20.464  1.00 92.78           O  
ATOM   1671  OG  SER A 104      13.871   7.871 -18.130  1.00 92.78           O  
ATOM   1672  HG  SER A 104      14.492   7.723 -17.413  1.00 92.78           H  
ATOM   1673  N   PRO A 105      13.502   7.150 -21.511  1.00 89.68           N  
ATOM   1674  CA  PRO A 105      12.926   5.897 -21.997  1.00 89.68           C  
ATOM   1675  HA  PRO A 105      12.052   6.125 -22.607  1.00 89.68           H  
ATOM   1676  C   PRO A 105      12.508   4.942 -20.864  1.00 89.68           C  
ATOM   1677  CB  PRO A 105      14.013   5.271 -22.880  1.00 89.68           C  
ATOM   1678  HB2 PRO A 105      13.587   4.791 -23.761  1.00 89.68           H  
ATOM   1679  HB3 PRO A 105      14.594   4.550 -22.305  1.00 89.68           H  
ATOM   1680  O   PRO A 105      11.589   4.144 -21.049  1.00 89.68           O  
ATOM   1681  CG  PRO A 105      14.918   6.441 -23.262  1.00 89.68           C  
ATOM   1682  HG2 PRO A 105      14.490   6.977 -24.109  1.00 89.68           H  
ATOM   1683  HG3 PRO A 105      15.933   6.113 -23.487  1.00 89.68           H  
ATOM   1684  CD  PRO A 105      14.867   7.302 -22.008  1.00 89.68           C  
ATOM   1685  HD2 PRO A 105      15.133   8.331 -22.249  1.00 89.68           H  
ATOM   1686  HD3 PRO A 105      15.569   6.908 -21.273  1.00 89.68           H  
ATOM   1687  N   GLU A 106      13.153   5.046 -19.692  1.00 89.05           N  
ATOM   1688  H   GLU A 106      13.897   5.726 -19.621  1.00 89.05           H  
ATOM   1689  CA  GLU A 106      12.864   4.254 -18.483  1.00 89.05           C  
ATOM   1690  HA  GLU A 106      12.701   3.214 -18.767  1.00 89.05           H  
ATOM   1691  C   GLU A 106      11.602   4.726 -17.742  1.00 89.05           C  
ATOM   1692  CB  GLU A 106      14.054   4.312 -17.503  1.00 89.05           C  
ATOM   1693  HB2 GLU A 106      14.203   5.346 -17.191  1.00 89.05           H  
ATOM   1694  HB3 GLU A 106      13.793   3.728 -16.620  1.00 89.05           H  
ATOM   1695  O   GLU A 106      11.091   4.031 -16.861  1.00 89.05           O  
ATOM   1696  CG  GLU A 106      15.379   3.765 -18.058  1.00 89.05           C  
ATOM   1697  HG2 GLU A 106      15.215   2.741 -18.396  1.00 89.05           H  
ATOM   1698  HG3 GLU A 106      15.671   4.363 -18.922  1.00 89.05           H  
ATOM   1699  CD  GLU A 106      16.531   3.781 -17.027  1.00 89.05           C  
ATOM   1700  OE1 GLU A 106      17.648   3.362 -17.400  1.00 89.05           O  
ATOM   1701  OE2 GLU A 106      16.330   4.212 -15.862  1.00 89.05           O  
ATOM   1702  N   ASN A 107      11.076   5.911 -18.070  1.00 93.69           N  
ATOM   1703  H   ASN A 107      11.498   6.443 -18.818  1.00 93.69           H  
ATOM   1704  CA  ASN A 107       9.847   6.393 -17.462  1.00 93.69           C  
ATOM   1705  HA  ASN A 107       9.952   6.304 -16.381  1.00 93.69           H  
ATOM   1706  C   ASN A 107       8.677   5.504 -17.907  1.00 93.69           C  
ATOM   1707  CB  ASN A 107       9.659   7.881 -17.792  1.00 93.69           C  
ATOM   1708  HB2 ASN A 107       9.532   8.002 -18.867  1.00 93.69           H  
ATOM   1709  HB3 ASN A 107      10.564   8.414 -17.499  1.00 93.69           H  
ATOM   1710  O   ASN A 107       8.321   5.454 -19.084  1.00 93.69           O  
ATOM   1711  CG  ASN A 107       8.467   8.503 -17.083  1.00 93.69           C  
ATOM   1712  ND2 ASN A 107       8.658   9.662 -16.492  1.00 93.69           N  
ATOM   1713 HD21 ASN A 107       9.580  10.072 -16.448  1.00 93.69           H  
ATOM   1714 HD22 ASN A 107       7.891  10.113 -16.013  1.00 93.69           H  
ATOM   1715  OD1 ASN A 107       7.369   7.957 -17.051  1.00 93.69           O  
ATOM   1716  N   LYS A 108       8.037   4.833 -16.944  1.00 94.51           N  
ATOM   1717  H   LYS A 108       8.463   4.860 -16.029  1.00 94.51           H  
ATOM   1718  CA  LYS A 108       6.973   3.848 -17.190  1.00 94.51           C  
ATOM   1719  HA  LYS A 108       7.416   3.006 -17.723  1.00 94.51           H  
ATOM   1720  C   LYS A 108       5.842   4.374 -18.082  1.00 94.51           C  
ATOM   1721  CB  LYS A 108       6.452   3.368 -15.828  1.00 94.51           C  
ATOM   1722  HB2 LYS A 108       7.291   2.977 -15.254  1.00 94.51           H  
ATOM   1723  HB3 LYS A 108       6.032   4.215 -15.285  1.00 94.51           H  
ATOM   1724  O   LYS A 108       5.306   3.619 -18.892  1.00 94.51           O  
ATOM   1725  CG  LYS A 108       5.394   2.265 -15.962  1.00 94.51           C  
ATOM   1726  HG2 LYS A 108       4.535   2.645 -16.516  1.00 94.51           H  
ATOM   1727  HG3 LYS A 108       5.819   1.423 -16.508  1.00 94.51           H  
ATOM   1728  CD  LYS A 108       4.914   1.791 -14.589  1.00 94.51           C  
ATOM   1729  HD2 LYS A 108       4.534   2.643 -14.025  1.00 94.51           H  
ATOM   1730  HD3 LYS A 108       5.749   1.344 -14.049  1.00 94.51           H  
ATOM   1731  CE  LYS A 108       3.800   0.760 -14.786  1.00 94.51           C  
ATOM   1732  HE2 LYS A 108       3.020   1.211 -15.398  1.00 94.51           H  
ATOM   1733  HE3 LYS A 108       4.205  -0.089 -15.338  1.00 94.51           H  
ATOM   1734  NZ  LYS A 108       3.238   0.318 -13.489  1.00 94.51           N  
ATOM   1735  HZ1 LYS A 108       2.506  -0.360 -13.646  1.00 94.51           H  
ATOM   1736  HZ2 LYS A 108       2.842   1.110 -13.003  1.00 94.51           H  
ATOM   1737  HZ3 LYS A 108       3.959  -0.099 -12.918  1.00 94.51           H  
ATOM   1738  N   LEU A 109       5.479   5.655 -17.957  1.00 95.85           N  
ATOM   1739  H   LEU A 109       6.034   6.255 -17.364  1.00 95.85           H  
ATOM   1740  CA  LEU A 109       4.475   6.261 -18.832  1.00 95.85           C  
ATOM   1741  HA  LEU A 109       3.585   5.631 -18.833  1.00 95.85           H  
ATOM   1742  C   LEU A 109       4.974   6.342 -20.280  1.00 95.85           C  
ATOM   1743  CB  LEU A 109       4.104   7.653 -18.294  1.00 95.85           C  
ATOM   1744  HB2 LEU A 109       5.016   8.243 -18.207  1.00 95.85           H  
ATOM   1745  HB3 LEU A 109       3.664   7.554 -17.302  1.00 95.85           H  
ATOM   1746  O   LEU A 109       4.231   6.015 -21.202  1.00 95.85           O  
ATOM   1747  CG  LEU A 109       3.125   8.405 -19.215  1.00 95.85           C  
ATOM   1748  HG  LEU A 109       3.538   8.467 -20.222  1.00 95.85           H  
ATOM   1749  CD1 LEU A 109       1.760   7.715 -19.275  1.00 95.85           C  
ATOM   1750 HD11 LEU A 109       1.854   6.728 -19.728  1.00 95.85           H  
ATOM   1751 HD12 LEU A 109       1.082   8.300 -19.896  1.00 95.85           H  
ATOM   1752 HD13 LEU A 109       1.341   7.616 -18.273  1.00 95.85           H  
ATOM   1753  CD2 LEU A 109       2.939   9.834 -18.733  1.00 95.85           C  
ATOM   1754 HD21 LEU A 109       3.875  10.223 -18.332  1.00 95.85           H  
ATOM   1755 HD22 LEU A 109       2.171   9.875 -17.960  1.00 95.85           H  
ATOM   1756 HD23 LEU A 109       2.639  10.450 -19.581  1.00 95.85           H  
ATOM   1757  N   VAL A 110       6.228   6.753 -20.478  1.00 94.42           N  
ATOM   1758  H   VAL A 110       6.820   6.886 -19.671  1.00 94.42           H  
ATOM   1759  CA  VAL A 110       6.859   6.837 -21.802  1.00 94.42           C  
ATOM   1760  HA  VAL A 110       6.249   7.475 -22.442  1.00 94.42           H  
ATOM   1761  C   VAL A 110       6.886   5.457 -22.447  1.00 94.42           C  
ATOM   1762  CB  VAL A 110       8.272   7.451 -21.717  1.00 94.42           C  
ATOM   1763  HB  VAL A 110       8.906   6.847 -21.068  1.00 94.42           H  
ATOM   1764  O   VAL A 110       6.388   5.305 -23.560  1.00 94.42           O  
ATOM   1765  CG1 VAL A 110       8.946   7.530 -23.091  1.00 94.42           C  
ATOM   1766 HG11 VAL A 110       9.145   6.525 -23.462  1.00 94.42           H  
ATOM   1767 HG12 VAL A 110       9.903   8.044 -22.999  1.00 94.42           H  
ATOM   1768 HG13 VAL A 110       8.313   8.067 -23.798  1.00 94.42           H  
ATOM   1769  CG2 VAL A 110       8.194   8.872 -21.149  1.00 94.42           C  
ATOM   1770 HG21 VAL A 110       7.777   8.865 -20.142  1.00 94.42           H  
ATOM   1771 HG22 VAL A 110       7.561   9.485 -21.791  1.00 94.42           H  
ATOM   1772 HG23 VAL A 110       9.193   9.306 -21.105  1.00 94.42           H  
ATOM   1773  N   THR A 111       7.356   4.433 -21.729  1.00 94.38           N  
ATOM   1774  H   THR A 111       7.770   4.621 -20.827  1.00 94.38           H  
ATOM   1775  CA  THR A 111       7.374   3.047 -22.219  1.00 94.38           C  
ATOM   1776  HA  THR A 111       8.029   2.991 -23.088  1.00 94.38           H  
ATOM   1777  C   THR A 111       5.980   2.571 -22.642  1.00 94.38           C  
ATOM   1778  CB  THR A 111       7.905   2.094 -21.137  1.00 94.38           C  
ATOM   1779  HB  THR A 111       7.123   1.941 -20.393  1.00 94.38           H  
ATOM   1780  O   THR A 111       5.819   1.983 -23.713  1.00 94.38           O  
ATOM   1781  CG2 THR A 111       8.291   0.731 -21.705  1.00 94.38           C  
ATOM   1782 HG21 THR A 111       7.416   0.236 -22.126  1.00 94.38           H  
ATOM   1783 HG22 THR A 111       8.696   0.111 -20.905  1.00 94.38           H  
ATOM   1784 HG23 THR A 111       9.050   0.853 -22.478  1.00 94.38           H  
ATOM   1785  OG1 THR A 111       9.020   2.622 -20.455  1.00 94.38           O  
ATOM   1786  HG1 THR A 111       9.720   2.895 -21.052  1.00 94.38           H  
ATOM   1787  N   GLN A 112       4.955   2.862 -21.835  1.00 95.69           N  
ATOM   1788  H   GLN A 112       5.139   3.340 -20.965  1.00 95.69           H  
ATOM   1789  CA  GLN A 112       3.583   2.463 -22.130  1.00 95.69           C  
ATOM   1790  HA  GLN A 112       3.567   1.387 -22.304  1.00 95.69           H  
ATOM   1791  C   GLN A 112       3.035   3.149 -23.388  1.00 95.69           C  
ATOM   1792  CB  GLN A 112       2.699   2.765 -20.918  1.00 95.69           C  
ATOM   1793  HB2 GLN A 112       2.654   3.840 -20.747  1.00 95.69           H  
ATOM   1794  HB3 GLN A 112       3.111   2.281 -20.033  1.00 95.69           H  
ATOM   1795  O   GLN A 112       2.545   2.472 -24.296  1.00 95.69           O  
ATOM   1796  CG  GLN A 112       1.293   2.225 -21.176  1.00 95.69           C  
ATOM   1797  HG2 GLN A 112       1.316   1.136 -21.232  1.00 95.69           H  
ATOM   1798  HG3 GLN A 112       0.910   2.617 -22.118  1.00 95.69           H  
ATOM   1799  CD  GLN A 112       0.343   2.635 -20.086  1.00 95.69           C  
ATOM   1800  NE2 GLN A 112      -0.590   3.508 -20.387  1.00 95.69           N  
ATOM   1801 HE21 GLN A 112      -0.728   3.723 -21.364  1.00 95.69           H  
ATOM   1802 HE22 GLN A 112      -1.363   3.597 -19.743  1.00 95.69           H  
ATOM   1803  OE1 GLN A 112       0.487   2.225 -18.950  1.00 95.69           O  
ATOM   1804  N   ILE A 113       3.141   4.476 -23.476  1.00 95.96           N  
ATOM   1805  H   ILE A 113       3.569   4.980 -22.712  1.00 95.96           H  
ATOM   1806  CA  ILE A 113       2.618   5.231 -24.621  1.00 95.96           C  
ATOM   1807  HA  ILE A 113       1.577   4.948 -24.776  1.00 95.96           H  
ATOM   1808  C   ILE A 113       3.372   4.853 -25.899  1.00 95.96           C  
ATOM   1809  CB  ILE A 113       2.681   6.747 -24.335  1.00 95.96           C  
ATOM   1810  HB  ILE A 113       3.713   6.987 -24.077  1.00 95.96           H  
ATOM   1811  O   ILE A 113       2.749   4.677 -26.946  1.00 95.96           O  
ATOM   1812  CG1 ILE A 113       1.794   7.167 -23.139  1.00 95.96           C  
ATOM   1813 HG12 ILE A 113       2.037   6.555 -22.270  1.00 95.96           H  
ATOM   1814 HG13 ILE A 113       2.027   8.200 -22.879  1.00 95.96           H  
ATOM   1815  CG2 ILE A 113       2.303   7.574 -25.575  1.00 95.96           C  
ATOM   1816 HG21 ILE A 113       2.220   8.628 -25.310  1.00 95.96           H  
ATOM   1817 HG22 ILE A 113       3.082   7.482 -26.332  1.00 95.96           H  
ATOM   1818 HG23 ILE A 113       1.357   7.229 -25.993  1.00 95.96           H  
ATOM   1819  CD1 ILE A 113       0.280   7.062 -23.363  1.00 95.96           C  
ATOM   1820 HD11 ILE A 113       0.009   6.055 -23.680  1.00 95.96           H  
ATOM   1821 HD12 ILE A 113      -0.237   7.289 -22.431  1.00 95.96           H  
ATOM   1822 HD13 ILE A 113      -0.040   7.778 -24.120  1.00 95.96           H  
ATOM   1823  N   LEU A 114       4.691   4.636 -25.821  1.00 93.43           N  
ATOM   1824  H   LEU A 114       5.157   4.797 -24.939  1.00 93.43           H  
ATOM   1825  CA  LEU A 114       5.486   4.136 -26.944  1.00 93.43           C  
ATOM   1826  HA  LEU A 114       5.336   4.798 -27.797  1.00 93.43           H  
ATOM   1827  C   LEU A 114       5.027   2.746 -27.406  1.00 93.43           C  
ATOM   1828  CB  LEU A 114       6.978   4.125 -26.573  1.00 93.43           C  
ATOM   1829  HB2 LEU A 114       7.512   3.530 -27.315  1.00 93.43           H  
ATOM   1830  HB3 LEU A 114       7.100   3.628 -25.610  1.00 93.43           H  
ATOM   1831  O   LEU A 114       4.956   2.510 -28.612  1.00 93.43           O  
ATOM   1832  CG  LEU A 114       7.643   5.513 -26.515  1.00 93.43           C  
ATOM   1833  HG  LEU A 114       7.136   6.150 -25.789  1.00 93.43           H  
ATOM   1834  CD1 LEU A 114       9.104   5.349 -26.100  1.00 93.43           C  
ATOM   1835 HD11 LEU A 114       9.646   4.765 -26.844  1.00 93.43           H  
ATOM   1836 HD12 LEU A 114       9.158   4.841 -25.138  1.00 93.43           H  
ATOM   1837 HD13 LEU A 114       9.573   6.328 -26.006  1.00 93.43           H  
ATOM   1838  CD2 LEU A 114       7.611   6.222 -27.869  1.00 93.43           C  
ATOM   1839 HD21 LEU A 114       6.592   6.525 -28.111  1.00 93.43           H  
ATOM   1840 HD22 LEU A 114       8.006   5.569 -28.648  1.00 93.43           H  
ATOM   1841 HD23 LEU A 114       8.223   7.122 -27.822  1.00 93.43           H  
ATOM   1842  N   SER A 115       4.625   1.862 -26.487  1.00 93.68           N  
ATOM   1843  H   SER A 115       4.753   2.096 -25.512  1.00 93.68           H  
ATOM   1844  CA  SER A 115       4.031   0.555 -26.823  1.00 93.68           C  
ATOM   1845  HA  SER A 115       4.663   0.098 -27.585  1.00 93.68           H  
ATOM   1846  C   SER A 115       2.619   0.641 -27.431  1.00 93.68           C  
ATOM   1847  CB  SER A 115       4.062  -0.371 -25.603  1.00 93.68           C  
ATOM   1848  HB2 SER A 115       3.938  -1.399 -25.944  1.00 93.68           H  
ATOM   1849  HB3 SER A 115       5.032  -0.291 -25.113  1.00 93.68           H  
ATOM   1850  O   SER A 115       2.091  -0.353 -27.934  1.00 93.68           O  
ATOM   1851  OG  SER A 115       3.041  -0.089 -24.671  1.00 93.68           O  
ATOM   1852  HG  SER A 115       2.960   0.858 -24.536  1.00 93.68           H  
ATOM   1853  N   GLY A 116       2.022   1.838 -27.438  1.00 93.89           N  
ATOM   1854  H   GLY A 116       2.510   2.614 -27.013  1.00 93.89           H  
ATOM   1855  CA  GLY A 116       0.712   2.117 -28.016  1.00 93.89           C  
ATOM   1856  HA2 GLY A 116       0.564   1.501 -28.903  1.00 93.89           H  
ATOM   1857  HA3 GLY A 116       0.701   3.163 -28.325  1.00 93.89           H  
ATOM   1858  C   GLY A 116      -0.468   1.902 -27.070  1.00 93.89           C  
ATOM   1859  O   GLY A 116      -1.602   1.842 -27.538  1.00 93.89           O  
ATOM   1860  N   ASP A 117      -0.229   1.781 -25.763  1.00 95.41           N  
ATOM   1861  H   ASP A 117       0.720   1.856 -25.426  1.00 95.41           H  
ATOM   1862  CA  ASP A 117      -1.294   1.681 -24.762  1.00 95.41           C  
ATOM   1863  HA  ASP A 117      -2.185   1.270 -25.237  1.00 95.41           H  
ATOM   1864  C   ASP A 117      -1.673   3.064 -24.206  1.00 95.41           C  
ATOM   1865  CB  ASP A 117      -0.911   0.675 -23.671  1.00 95.41           C  
ATOM   1866  HB2 ASP A 117      -0.819  -0.310 -24.129  1.00 95.41           H  
ATOM   1867  HB3 ASP A 117       0.066   0.936 -23.264  1.00 95.41           H  
ATOM   1868  O   ASP A 117      -0.896   3.730 -23.519  1.00 95.41           O  
ATOM   1869  CG  ASP A 117      -1.946   0.591 -22.539  1.00 95.41           C  
ATOM   1870  OD1 ASP A 117      -3.070   1.129 -22.705  1.00 95.41           O  
ATOM   1871  OD2 ASP A 117      -1.609  -0.023 -21.509  1.00 95.41           O  
ATOM   1872  N   GLY A 118      -2.904   3.483 -24.504  1.00 94.99           N  
ATOM   1873  H   GLY A 118      -3.490   2.837 -25.013  1.00 94.99           H  
ATOM   1874  CA  GLY A 118      -3.471   4.772 -24.117  1.00 94.99           C  
ATOM   1875  HA2 GLY A 118      -4.221   5.056 -24.855  1.00 94.99           H  
ATOM   1876  HA3 GLY A 118      -2.683   5.525 -24.107  1.00 94.99           H  
ATOM   1877  C   GLY A 118      -4.179   4.818 -22.770  1.00 94.99           C  
ATOM   1878  O   GLY A 118      -4.766   5.856 -22.470  1.00 94.99           O  
ATOM   1879  N   ASN A 119      -4.199   3.743 -21.978  1.00 96.32           N  
ATOM   1880  H   ASN A 119      -3.724   2.898 -22.259  1.00 96.32           H  
ATOM   1881  CA  ASN A 119      -4.839   3.777 -20.663  1.00 96.32           C  
ATOM   1882  HA  ASN A 119      -5.763   4.350 -20.736  1.00 96.32           H  
ATOM   1883  C   ASN A 119      -3.947   4.485 -19.629  1.00 96.32           C  
ATOM   1884  CB  ASN A 119      -5.226   2.355 -20.229  1.00 96.32           C  
ATOM   1885  HB2 ASN A 119      -5.843   1.896 -21.001  1.00 96.32           H  
ATOM   1886  HB3 ASN A 119      -4.328   1.750 -20.105  1.00 96.32           H  
ATOM   1887  O   ASN A 119      -2.992   3.912 -19.107  1.00 96.32           O  
ATOM   1888  CG  ASN A 119      -6.002   2.368 -18.920  1.00 96.32           C  
ATOM   1889  ND2 ASN A 119      -6.579   1.258 -18.532  1.00 96.32           N  
ATOM   1890 HD21 ASN A 119      -7.090   1.318 -17.663  1.00 96.32           H  
ATOM   1891 HD22 ASN A 119      -6.429   0.397 -19.038  1.00 96.32           H  
ATOM   1892  OD1 ASN A 119      -6.120   3.371 -18.235  1.00 96.32           O  
ATOM   1893  N   VAL A 120      -4.278   5.732 -19.295  1.00 95.62           N  
ATOM   1894  H   VAL A 120      -5.120   6.127 -19.689  1.00 95.62           H  
ATOM   1895  CA  VAL A 120      -3.482   6.572 -18.386  1.00 95.62           C  
ATOM   1896  HA  VAL A 120      -2.508   6.101 -18.256  1.00 95.62           H  
ATOM   1897  C   VAL A 120      -4.062   6.654 -16.970  1.00 95.62           C  
ATOM   1898  CB  VAL A 120      -3.196   7.954 -19.004  1.00 95.62           C  
ATOM   1899  HB  VAL A 120      -2.601   8.535 -18.298  1.00 95.62           H  
ATOM   1900  O   VAL A 120      -3.580   7.445 -16.157  1.00 95.62           O  
ATOM   1901  CG1 VAL A 120      -2.372   7.818 -20.290  1.00 95.62           C  
ATOM   1902 HG11 VAL A 120      -2.920   7.248 -21.041  1.00 95.62           H  
ATOM   1903 HG12 VAL A 120      -2.163   8.809 -20.692  1.00 95.62           H  
ATOM   1904 HG13 VAL A 120      -1.431   7.311 -20.075  1.00 95.62           H  
ATOM   1905  CG2 VAL A 120      -4.460   8.754 -19.330  1.00 95.62           C  
ATOM   1906 HG21 VAL A 120      -4.179   9.772 -19.599  1.00 95.62           H  
ATOM   1907 HG22 VAL A 120      -4.981   8.307 -20.176  1.00 95.62           H  
ATOM   1908 HG23 VAL A 120      -5.124   8.784 -18.465  1.00 95.62           H  
ATOM   1909  N   GLU A 121      -5.059   5.826 -16.634  1.00 94.52           N  
ATOM   1910  H   GLU A 121      -5.416   5.190 -17.333  1.00 94.52           H  
ATOM   1911  CA  GLU A 121      -5.718   5.823 -15.319  1.00 94.52           C  
ATOM   1912  HA  GLU A 121      -6.218   6.780 -15.170  1.00 94.52           H  
ATOM   1913  C   GLU A 121      -4.719   5.629 -14.171  1.00 94.52           C  
ATOM   1914  CB  GLU A 121      -6.775   4.708 -15.273  1.00 94.52           C  
ATOM   1915  HB2 GLU A 121      -6.275   3.741 -15.333  1.00 94.52           H  
ATOM   1916  HB3 GLU A 121      -7.438   4.804 -16.133  1.00 94.52           H  
ATOM   1917  O   GLU A 121      -4.734   6.378 -13.191  1.00 94.52           O  
ATOM   1918  CG  GLU A 121      -7.612   4.773 -13.985  1.00 94.52           C  
ATOM   1919  HG2 GLU A 121      -8.069   5.761 -13.920  1.00 94.52           H  
ATOM   1920  HG3 GLU A 121      -6.953   4.652 -13.124  1.00 94.52           H  
ATOM   1921  CD  GLU A 121      -8.708   3.700 -13.908  1.00 94.52           C  
ATOM   1922  OE1 GLU A 121      -9.506   3.781 -12.946  1.00 94.52           O  
ATOM   1923  OE2 GLU A 121      -8.731   2.798 -14.776  1.00 94.52           O  
ATOM   1924  N   TRP A 122      -3.805   4.660 -14.298  1.00 94.38           N  
ATOM   1925  H   TRP A 122      -3.844   4.075 -15.121  1.00 94.38           H  
ATOM   1926  CA  TRP A 122      -2.803   4.389 -13.264  1.00 94.38           C  
ATOM   1927  HA  TRP A 122      -3.322   4.227 -12.319  1.00 94.38           H  
ATOM   1928  C   TRP A 122      -1.846   5.574 -13.076  1.00 94.38           C  
ATOM   1929  CB  TRP A 122      -2.012   3.120 -13.605  1.00 94.38           C  
ATOM   1930  HB2 TRP A 122      -2.702   2.328 -13.896  1.00 94.38           H  
ATOM   1931  HB3 TRP A 122      -1.496   2.789 -12.703  1.00 94.38           H  
ATOM   1932  O   TRP A 122      -1.454   5.867 -11.948  1.00 94.38           O  
ATOM   1933  CG  TRP A 122      -0.986   3.310 -14.677  1.00 94.38           C  
ATOM   1934  CD1 TRP A 122      -1.194   3.127 -15.997  1.00 94.38           C  
ATOM   1935  HD1 TRP A 122      -2.101   2.765 -16.458  1.00 94.38           H  
ATOM   1936  CD2 TRP A 122       0.383   3.823 -14.554  1.00 94.38           C  
ATOM   1937  CE2 TRP A 122       0.940   3.935 -15.859  1.00 94.38           C  
ATOM   1938  CE3 TRP A 122       1.196   4.251 -13.479  1.00 94.38           C  
ATOM   1939  HE3 TRP A 122       0.796   4.224 -12.476  1.00 94.38           H  
ATOM   1940  NE1 TRP A 122      -0.061   3.491 -16.683  1.00 94.38           N  
ATOM   1941  HE1 TRP A 122       0.046   3.307 -17.670  1.00 94.38           H  
ATOM   1942  CH2 TRP A 122       3.004   4.858 -15.011  1.00 94.38           C  
ATOM   1943  HH2 TRP A 122       3.982   5.284 -15.181  1.00 94.38           H  
ATOM   1944  CZ2 TRP A 122       2.232   4.418 -16.098  1.00 94.38           C  
ATOM   1945  HZ2 TRP A 122       2.605   4.479 -17.110  1.00 94.38           H  
ATOM   1946  CZ3 TRP A 122       2.487   4.770 -13.705  1.00 94.38           C  
ATOM   1947  HZ3 TRP A 122       3.076   5.130 -12.874  1.00 94.38           H  
ATOM   1948  N   PHE A 123      -1.484   6.265 -14.163  1.00 95.69           N  
ATOM   1949  H   PHE A 123      -1.867   5.982 -15.054  1.00 95.69           H  
ATOM   1950  CA  PHE A 123      -0.564   7.400 -14.132  1.00 95.69           C  
ATOM   1951  HA  PHE A 123       0.319   7.130 -13.554  1.00 95.69           H  
ATOM   1952  C   PHE A 123      -1.219   8.597 -13.441  1.00 95.69           C  
ATOM   1953  CB  PHE A 123      -0.117   7.746 -15.559  1.00 95.69           C  
ATOM   1954  HB2 PHE A 123       0.486   6.926 -15.949  1.00 95.69           H  
ATOM   1955  HB3 PHE A 123      -0.990   7.846 -16.204  1.00 95.69           H  
ATOM   1956  O   PHE A 123      -0.623   9.206 -12.550  1.00 95.69           O  
ATOM   1957  CG  PHE A 123       0.690   9.027 -15.627  1.00 95.69           C  
ATOM   1958  CD1 PHE A 123       0.076  10.229 -16.033  1.00 95.69           C  
ATOM   1959  HD1 PHE A 123      -0.963  10.236 -16.328  1.00 95.69           H  
ATOM   1960  CD2 PHE A 123       2.043   9.026 -15.240  1.00 95.69           C  
ATOM   1961  HD2 PHE A 123       2.517   8.106 -14.930  1.00 95.69           H  
ATOM   1962  CE1 PHE A 123       0.815  11.425 -16.054  1.00 95.69           C  
ATOM   1963  HE1 PHE A 123       0.350  12.345 -16.375  1.00 95.69           H  
ATOM   1964  CE2 PHE A 123       2.782  10.222 -15.265  1.00 95.69           C  
ATOM   1965  HE2 PHE A 123       3.826  10.222 -14.988  1.00 95.69           H  
ATOM   1966  CZ  PHE A 123       2.166  11.419 -15.667  1.00 95.69           C  
ATOM   1967  HZ  PHE A 123       2.735  12.337 -15.680  1.00 95.69           H  
ATOM   1968  N   ILE A 124      -2.478   8.889 -13.782  1.00 94.08           N  
ATOM   1969  H   ILE A 124      -2.912   8.349 -14.516  1.00 94.08           H  
ATOM   1970  CA  ILE A 124      -3.271   9.923 -13.106  1.00 94.08           C  
ATOM   1971  HA  ILE A 124      -2.724  10.865 -13.135  1.00 94.08           H  
ATOM   1972  C   ILE A 124      -3.451   9.558 -11.632  1.00 94.08           C  
ATOM   1973  CB  ILE A 124      -4.617  10.131 -13.832  1.00 94.08           C  
ATOM   1974  HB  ILE A 124      -5.100   9.164 -13.967  1.00 94.08           H  
ATOM   1975  O   ILE A 124      -3.253  10.404 -10.763  1.00 94.08           O  
ATOM   1976  CG1 ILE A 124      -4.330  10.752 -15.218  1.00 94.08           C  
ATOM   1977 HG12 ILE A 124      -3.945  11.764 -15.092  1.00 94.08           H  
ATOM   1978 HG13 ILE A 124      -3.569  10.169 -15.737  1.00 94.08           H  
ATOM   1979  CG2 ILE A 124      -5.559  11.039 -13.015  1.00 94.08           C  
ATOM   1980 HG21 ILE A 124      -6.509  11.172 -13.531  1.00 94.08           H  
ATOM   1981 HG22 ILE A 124      -5.102  12.015 -12.851  1.00 94.08           H  
ATOM   1982 HG23 ILE A 124      -5.791  10.587 -12.051  1.00 94.08           H  
ATOM   1983  CD1 ILE A 124      -5.550  10.796 -16.133  1.00 94.08           C  
ATOM   1984 HD11 ILE A 124      -5.244  11.158 -17.115  1.00 94.08           H  
ATOM   1985 HD12 ILE A 124      -6.308  11.471 -15.735  1.00 94.08           H  
ATOM   1986 HD13 ILE A 124      -5.947   9.786 -16.240  1.00 94.08           H  
ATOM   1987  N   SER A 125      -3.740   8.294 -11.323  1.00 92.71           N  
ATOM   1988  H   SER A 125      -3.933   7.652 -12.079  1.00 92.71           H  
ATOM   1989  CA  SER A 125      -3.907   7.820  -9.946  1.00 92.71           C  
ATOM   1990  HA  SER A 125      -4.688   8.421  -9.481  1.00 92.71           H  
ATOM   1991  C   SER A 125      -2.631   7.969  -9.107  1.00 92.71           C  
ATOM   1992  CB  SER A 125      -4.356   6.357  -9.933  1.00 92.71           C  
ATOM   1993  HB2 SER A 125      -3.600   5.731 -10.409  1.00 92.71           H  
ATOM   1994  HB3 SER A 125      -4.479   6.034  -8.900  1.00 92.71           H  
ATOM   1995  O   SER A 125      -2.683   8.451  -7.973  1.00 92.71           O  
ATOM   1996  OG  SER A 125      -5.585   6.204 -10.607  1.00 92.71           O  
ATOM   1997  HG  SER A 125      -5.439   6.238 -11.555  1.00 92.71           H  
ATOM   1998  N   ALA A 126      -1.476   7.604  -9.672  1.00 93.39           N  
ATOM   1999  H   ALA A 126      -1.501   7.183 -10.590  1.00 93.39           H  
ATOM   2000  CA  ALA A 126      -0.178   7.714  -9.012  1.00 93.39           C  
ATOM   2001  HA  ALA A 126      -0.239   7.241  -8.032  1.00 93.39           H  
ATOM   2002  C   ALA A 126       0.235   9.180  -8.790  1.00 93.39           C  
ATOM   2003  CB  ALA A 126       0.855   6.951  -9.853  1.00 93.39           C  
ATOM   2004  HB1 ALA A 126       0.549   5.911  -9.961  1.00 93.39           H  
ATOM   2005  HB2 ALA A 126       1.826   6.983  -9.358  1.00 93.39           H  
ATOM   2006  HB3 ALA A 126       0.945   7.401 -10.842  1.00 93.39           H  
ATOM   2007  O   ALA A 126       0.638   9.559  -7.692  1.00 93.39           O  
ATOM   2008  N   THR A 127       0.088  10.032  -9.806  1.00 95.05           N  
ATOM   2009  H   THR A 127      -0.271   9.676 -10.680  1.00 95.05           H  
ATOM   2010  CA  THR A 127       0.524  11.441  -9.748  1.00 95.05           C  
ATOM   2011  HA  THR A 127       1.503  11.480  -9.271  1.00 95.05           H  
ATOM   2012  C   THR A 127      -0.402  12.331  -8.913  1.00 95.05           C  
ATOM   2013  CB  THR A 127       0.681  12.024 -11.156  1.00 95.05           C  
ATOM   2014  HB  THR A 127       0.925  13.083 -11.073  1.00 95.05           H  
ATOM   2015  O   THR A 127       0.050  13.302  -8.303  1.00 95.05           O  
ATOM   2016  CG2 THR A 127       1.796  11.331 -11.937  1.00 95.05           C  
ATOM   2017 HG21 THR A 127       1.786  11.690 -12.966  1.00 95.05           H  
ATOM   2018 HG22 THR A 127       1.664  10.249 -11.948  1.00 95.05           H  
ATOM   2019 HG23 THR A 127       2.761  11.562 -11.485  1.00 95.05           H  
ATOM   2020  OG1 THR A 127      -0.509  11.893 -11.893  1.00 95.05           O  
ATOM   2021  HG1 THR A 127      -0.529  10.997 -12.239  1.00 95.05           H  
ATOM   2022  N   SER A 128      -1.684  11.980  -8.811  1.00 93.93           N  
ATOM   2023  H   SER A 128      -2.016  11.229  -9.399  1.00 93.93           H  
ATOM   2024  CA  SER A 128      -2.670  12.690  -7.985  1.00 93.93           C  
ATOM   2025  HA  SER A 128      -2.435  13.754  -8.003  1.00 93.93           H  
ATOM   2026  C   SER A 128      -2.689  12.250  -6.512  1.00 93.93           C  
ATOM   2027  CB  SER A 128      -4.055  12.521  -8.608  1.00 93.93           C  
ATOM   2028  HB2 SER A 128      -4.777  13.128  -8.061  1.00 93.93           H  
ATOM   2029  HB3 SER A 128      -4.037  12.851  -9.646  1.00 93.93           H  
ATOM   2030  O   SER A 128      -3.303  12.927  -5.678  1.00 93.93           O  
ATOM   2031  OG  SER A 128      -4.443  11.167  -8.562  1.00 93.93           O  
ATOM   2032  HG  SER A 128      -4.145  10.778  -9.387  1.00 93.93           H  
ATOM   2033  N   LYS A 129      -2.024  11.133  -6.167  1.00 92.64           N  
ATOM   2034  H   LYS A 129      -1.535  10.640  -6.900  1.00 92.64           H  
ATOM   2035  CA  LYS A 129      -2.053  10.512  -4.826  1.00 92.64           C  
ATOM   2036  HA  LYS A 129      -1.592   9.529  -4.918  1.00 92.64           H  
ATOM   2037  C   LYS A 129      -3.476  10.217  -4.322  1.00 92.64           C  
ATOM   2038  CB  LYS A 129      -1.189  11.318  -3.830  1.00 92.64           C  
ATOM   2039  HB2 LYS A 129      -1.441  12.378  -3.879  1.00 92.64           H  
ATOM   2040  HB3 LYS A 129      -1.382  10.969  -2.816  1.00 92.64           H  
ATOM   2041  O   LYS A 129      -3.745  10.229  -3.121  1.00 92.64           O  
ATOM   2042  CG  LYS A 129       0.308  11.125  -4.098  1.00 92.64           C  
ATOM   2043  HG2 LYS A 129       0.527  10.063  -3.988  1.00 92.64           H  
ATOM   2044  HG3 LYS A 129       0.548  11.415  -5.121  1.00 92.64           H  
ATOM   2045  CD  LYS A 129       1.186  11.926  -3.120  1.00 92.64           C  
ATOM   2046  HD2 LYS A 129       1.329  12.939  -3.497  1.00 92.64           H  
ATOM   2047  HD3 LYS A 129       0.711  11.968  -2.140  1.00 92.64           H  
ATOM   2048  CE  LYS A 129       2.531  11.204  -2.979  1.00 92.64           C  
ATOM   2049  HE2 LYS A 129       2.959  11.020  -3.964  1.00 92.64           H  
ATOM   2050  HE3 LYS A 129       2.322  10.238  -2.520  1.00 92.64           H  
ATOM   2051  NZ  LYS A 129       3.506  11.931  -2.138  1.00 92.64           N  
ATOM   2052  HZ1 LYS A 129       3.981  12.630  -2.692  1.00 92.64           H  
ATOM   2053  HZ2 LYS A 129       4.223  11.288  -1.834  1.00 92.64           H  
ATOM   2054  HZ3 LYS A 129       3.067  12.318  -1.315  1.00 92.64           H  
ATOM   2055  N   ILE A 130      -4.413   9.926  -5.227  1.00 92.25           N  
ATOM   2056  H   ILE A 130      -4.163   9.959  -6.205  1.00 92.25           H  
ATOM   2057  CA  ILE A 130      -5.807   9.611  -4.860  1.00 92.25           C  
ATOM   2058  HA  ILE A 130      -6.185  10.417  -4.232  1.00 92.25           H  
ATOM   2059  C   ILE A 130      -5.937   8.328  -4.034  1.00 92.25           C  
ATOM   2060  CB  ILE A 130      -6.720   9.518  -6.094  1.00 92.25           C  
ATOM   2061  HB  ILE A 130      -7.692   9.165  -5.749  1.00 92.25           H  
ATOM   2062  O   ILE A 130      -6.892   8.205  -3.274  1.00 92.25           O  
ATOM   2063  CG1 ILE A 130      -6.189   8.459  -7.080  1.00 92.25           C  
ATOM   2064 HG12 ILE A 130      -5.212   8.762  -7.457  1.00 92.25           H  
ATOM   2065 HG13 ILE A 130      -6.077   7.504  -6.565  1.00 92.25           H  
ATOM   2066  CG2 ILE A 130      -6.967  10.922  -6.672  1.00 92.25           C  
ATOM   2067 HG21 ILE A 130      -6.041  11.494  -6.719  1.00 92.25           H  
ATOM   2068 HG22 ILE A 130      -7.411  10.863  -7.666  1.00 92.25           H  
ATOM   2069 HG23 ILE A 130      -7.665  11.455  -6.026  1.00 92.25           H  
ATOM   2070  CD1 ILE A 130      -7.128   8.212  -8.251  1.00 92.25           C  
ATOM   2071 HD11 ILE A 130      -8.164   8.206  -7.913  1.00 92.25           H  
ATOM   2072 HD12 ILE A 130      -6.973   8.997  -8.991  1.00 92.25           H  
ATOM   2073 HD13 ILE A 130      -6.907   7.243  -8.699  1.00 92.25           H  
ATOM   2074  N   ASN A 131      -4.981   7.398  -4.132  1.00 90.59           N  
ATOM   2075  H   ASN A 131      -4.248   7.534  -4.813  1.00 90.59           H  
ATOM   2076  CA  ASN A 131      -4.982   6.170  -3.331  1.00 90.59           C  
ATOM   2077  HA  ASN A 131      -5.943   5.669  -3.453  1.00 90.59           H  
ATOM   2078  C   ASN A 131      -4.838   6.466  -1.830  1.00 90.59           C  
ATOM   2079  CB  ASN A 131      -3.874   5.230  -3.837  1.00 90.59           C  
ATOM   2080  HB2 ASN A 131      -2.927   5.766  -3.885  1.00 90.59           H  
ATOM   2081  HB3 ASN A 131      -3.760   4.405  -3.133  1.00 90.59           H  
ATOM   2082  O   ASN A 131      -5.500   5.824  -1.021  1.00 90.59           O  
ATOM   2083  CG  ASN A 131      -4.188   4.621  -5.193  1.00 90.59           C  
ATOM   2084  ND2 ASN A 131      -3.187   4.180  -5.916  1.00 90.59           N  
ATOM   2085 HD21 ASN A 131      -3.432   3.756  -6.800  1.00 90.59           H  
ATOM   2086 HD22 ASN A 131      -2.240   4.210  -5.566  1.00 90.59           H  
ATOM   2087  OD1 ASN A 131      -5.326   4.529  -5.620  1.00 90.59           O  
ATOM   2088  N   GLU A 132      -4.055   7.484  -1.455  1.00 91.76           N  
ATOM   2089  H   GLU A 132      -3.553   8.006  -2.159  1.00 91.76           H  
ATOM   2090  CA  GLU A 132      -3.938   7.934  -0.061  1.00 91.76           C  
ATOM   2091  HA  GLU A 132      -3.679   7.091   0.579  1.00 91.76           H  
ATOM   2092  C   GLU A 132      -5.262   8.525   0.447  1.00 91.76           C  
ATOM   2093  CB  GLU A 132      -2.847   9.009   0.060  1.00 91.76           C  
ATOM   2094  HB2 GLU A 132      -3.122   9.853  -0.573  1.00 91.76           H  
ATOM   2095  HB3 GLU A 132      -2.831   9.357   1.092  1.00 91.76           H  
ATOM   2096  O   GLU A 132      -5.666   8.280   1.584  1.00 91.76           O  
ATOM   2097  CG  GLU A 132      -1.431   8.544  -0.319  1.00 91.76           C  
ATOM   2098  HG2 GLU A 132      -1.459   8.091  -1.310  1.00 91.76           H  
ATOM   2099  HG3 GLU A 132      -1.104   7.789   0.395  1.00 91.76           H  
ATOM   2100  CD  GLU A 132      -0.431   9.716  -0.337  1.00 91.76           C  
ATOM   2101  OE1 GLU A 132       0.588   9.606  -1.054  1.00 91.76           O  
ATOM   2102  OE2 GLU A 132      -0.718  10.761   0.298  1.00 91.76           O  
ATOM   2103  N   ILE A 133      -5.969   9.281  -0.403  1.00 91.97           N  
ATOM   2104  H   ILE A 133      -5.585   9.436  -1.324  1.00 91.97           H  
ATOM   2105  CA  ILE A 133      -7.296   9.829  -0.080  1.00 91.97           C  
ATOM   2106  HA  ILE A 133      -7.245  10.332   0.885  1.00 91.97           H  
ATOM   2107  C   ILE A 133      -8.318   8.703   0.053  1.00 91.97           C  
ATOM   2108  CB  ILE A 133      -7.752  10.852  -1.141  1.00 91.97           C  
ATOM   2109  HB  ILE A 133      -7.698  10.389  -2.126  1.00 91.97           H  
ATOM   2110  O   ILE A 133      -9.100   8.699   1.001  1.00 91.97           O  
ATOM   2111  CG1 ILE A 133      -6.830  12.086  -1.115  1.00 91.97           C  
ATOM   2112 HG12 ILE A 133      -7.072  12.703  -0.251  1.00 91.97           H  
ATOM   2113 HG13 ILE A 133      -5.785  11.788  -1.031  1.00 91.97           H  
ATOM   2114  CG2 ILE A 133      -9.212  11.286  -0.891  1.00 91.97           C  
ATOM   2115 HG21 ILE A 133      -9.525  12.076  -1.573  1.00 91.97           H  
ATOM   2116 HG22 ILE A 133      -9.328  11.651   0.130  1.00 91.97           H  
ATOM   2117 HG23 ILE A 133      -9.898  10.453  -1.040  1.00 91.97           H  
ATOM   2118  CD1 ILE A 133      -6.968  12.922  -2.385  1.00 91.97           C  
ATOM   2119 HD11 ILE A 133      -6.492  12.405  -3.218  1.00 91.97           H  
ATOM   2120 HD12 ILE A 133      -6.482  13.882  -2.212  1.00 91.97           H  
ATOM   2121 HD13 ILE A 133      -8.012  13.104  -2.642  1.00 91.97           H  
ATOM   2122  N   LYS A 134      -8.297   7.738  -0.871  1.00 91.92           N  
ATOM   2123  H   LYS A 134      -7.633   7.823  -1.627  1.00 91.92           H  
ATOM   2124  CA  LYS A 134      -9.182   6.575  -0.853  1.00 91.92           C  
ATOM   2125  HA  LYS A 134     -10.215   6.923  -0.854  1.00 91.92           H  
ATOM   2126  C   LYS A 134      -8.999   5.769   0.436  1.00 91.92           C  
ATOM   2127  CB  LYS A 134      -8.940   5.739  -2.118  1.00 91.92           C  
ATOM   2128  HB2 LYS A 134      -9.038   6.382  -2.993  1.00 91.92           H  
ATOM   2129  HB3 LYS A 134      -7.930   5.329  -2.097  1.00 91.92           H  
ATOM   2130  O   LYS A 134      -9.993   5.493   1.096  1.00 91.92           O  
ATOM   2131  CG  LYS A 134      -9.951   4.593  -2.233  1.00 91.92           C  
ATOM   2132  HG2 LYS A 134      -9.857   3.943  -1.363  1.00 91.92           H  
ATOM   2133  HG3 LYS A 134     -10.961   4.999  -2.262  1.00 91.92           H  
ATOM   2134  CD  LYS A 134      -9.699   3.762  -3.494  1.00 91.92           C  
ATOM   2135  HD2 LYS A 134      -9.859   4.378  -4.379  1.00 91.92           H  
ATOM   2136  HD3 LYS A 134      -8.672   3.397  -3.483  1.00 91.92           H  
ATOM   2137  CE  LYS A 134     -10.665   2.574  -3.492  1.00 91.92           C  
ATOM   2138  HE2 LYS A 134     -11.690   2.946  -3.497  1.00 91.92           H  
ATOM   2139  HE3 LYS A 134     -10.529   2.030  -2.557  1.00 91.92           H  
ATOM   2140  NZ  LYS A 134     -10.426   1.665  -4.637  1.00 91.92           N  
ATOM   2141  HZ1 LYS A 134      -9.482   1.308  -4.593  1.00 91.92           H  
ATOM   2142  HZ2 LYS A 134     -11.057   0.879  -4.577  1.00 91.92           H  
ATOM   2143  HZ3 LYS A 134     -10.563   2.142  -5.517  1.00 91.92           H  
ATOM   2144  N   ALA A 135      -7.757   5.492   0.841  1.00 93.88           N  
ATOM   2145  H   ALA A 135      -6.985   5.735   0.236  1.00 93.88           H  
ATOM   2146  CA  ALA A 135      -7.456   4.785   2.087  1.00 93.88           C  
ATOM   2147  HA  ALA A 135      -7.948   3.813   2.066  1.00 93.88           H  
ATOM   2148  C   ALA A 135      -7.980   5.535   3.327  1.00 93.88           C  
ATOM   2149  CB  ALA A 135      -5.941   4.560   2.160  1.00 93.88           C  
ATOM   2150  HB1 ALA A 135      -5.698   4.011   3.070  1.00 93.88           H  
ATOM   2151  HB2 ALA A 135      -5.415   5.514   2.168  1.00 93.88           H  
ATOM   2152  HB3 ALA A 135      -5.613   3.976   1.300  1.00 93.88           H  
ATOM   2153  O   ALA A 135      -8.677   4.948   4.154  1.00 93.88           O  
ATOM   2154  N   LYS A 136      -7.729   6.851   3.421  1.00 94.09           N  
ATOM   2155  H   LYS A 136      -7.133   7.272   2.722  1.00 94.09           H  
ATOM   2156  CA  LYS A 136      -8.258   7.695   4.512  1.00 94.09           C  
ATOM   2157  HA  LYS A 136      -7.949   7.281   5.472  1.00 94.09           H  
ATOM   2158  C   LYS A 136      -9.786   7.720   4.537  1.00 94.09           C  
ATOM   2159  CB  LYS A 136      -7.724   9.127   4.374  1.00 94.09           C  
ATOM   2160  HB2 LYS A 136      -8.290   9.780   5.038  1.00 94.09           H  
ATOM   2161  HB3 LYS A 136      -7.865   9.472   3.350  1.00 94.09           H  
ATOM   2162  O   LYS A 136     -10.394   7.661   5.602  1.00 94.09           O  
ATOM   2163  CG  LYS A 136      -6.244   9.222   4.758  1.00 94.09           C  
ATOM   2164  HG2 LYS A 136      -5.661   8.510   4.174  1.00 94.09           H  
ATOM   2165  HG3 LYS A 136      -6.136   8.973   5.814  1.00 94.09           H  
ATOM   2166  CD  LYS A 136      -5.710  10.636   4.511  1.00 94.09           C  
ATOM   2167  HD2 LYS A 136      -6.284  11.350   5.102  1.00 94.09           H  
ATOM   2168  HD3 LYS A 136      -5.809  10.873   3.451  1.00 94.09           H  
ATOM   2169  CE  LYS A 136      -4.236  10.675   4.919  1.00 94.09           C  
ATOM   2170  HE2 LYS A 136      -4.165  10.420   5.977  1.00 94.09           H  
ATOM   2171  HE3 LYS A 136      -3.705   9.904   4.362  1.00 94.09           H  
ATOM   2172  NZ  LYS A 136      -3.621  12.000   4.665  1.00 94.09           N  
ATOM   2173  HZ1 LYS A 136      -2.657  11.988   4.965  1.00 94.09           H  
ATOM   2174  HZ2 LYS A 136      -3.635  12.200   3.675  1.00 94.09           H  
ATOM   2175  HZ3 LYS A 136      -4.114  12.722   5.171  1.00 94.09           H  
ATOM   2176  N   LYS A 137     -10.420   7.799   3.364  1.00 94.04           N  
ATOM   2177  H   LYS A 137      -9.859   7.870   2.528  1.00 94.04           H  
ATOM   2178  CA  LYS A 137     -11.879   7.781   3.239  1.00 94.04           C  
ATOM   2179  HA  LYS A 137     -12.295   8.544   3.897  1.00 94.04           H  
ATOM   2180  C   LYS A 137     -12.453   6.445   3.712  1.00 94.04           C  
ATOM   2181  CB  LYS A 137     -12.272   8.100   1.791  1.00 94.04           C  
ATOM   2182  HB2 LYS A 137     -11.781   9.019   1.471  1.00 94.04           H  
ATOM   2183  HB3 LYS A 137     -11.945   7.286   1.144  1.00 94.04           H  
ATOM   2184  O   LYS A 137     -13.415   6.450   4.470  1.00 94.04           O  
ATOM   2185  CG  LYS A 137     -13.787   8.283   1.667  1.00 94.04           C  
ATOM   2186  HG2 LYS A 137     -14.080   9.212   2.156  1.00 94.04           H  
ATOM   2187  HG3 LYS A 137     -14.299   7.453   2.154  1.00 94.04           H  
ATOM   2188  CD  LYS A 137     -14.224   8.308   0.204  1.00 94.04           C  
ATOM   2189  HD2 LYS A 137     -13.823   9.188  -0.299  1.00 94.04           H  
ATOM   2190  HD3 LYS A 137     -13.861   7.404  -0.286  1.00 94.04           H  
ATOM   2191  CE  LYS A 137     -15.751   8.334   0.186  1.00 94.04           C  
ATOM   2192  HE2 LYS A 137     -16.085   9.348   0.405  1.00 94.04           H  
ATOM   2193  HE3 LYS A 137     -16.118   7.685   0.981  1.00 94.04           H  
ATOM   2194  NZ  LYS A 137     -16.279   7.874  -1.112  1.00 94.04           N  
ATOM   2195  HZ1 LYS A 137     -17.286   7.951  -1.129  1.00 94.04           H  
ATOM   2196  HZ2 LYS A 137     -15.918   8.468  -1.844  1.00 94.04           H  
ATOM   2197  HZ3 LYS A 137     -15.996   6.922  -1.296  1.00 94.04           H  
ATOM   2198  N   GLU A 138     -11.863   5.323   3.305  1.00 94.88           N  
ATOM   2199  H   GLU A 138     -11.083   5.391   2.667  1.00 94.88           H  
ATOM   2200  CA  GLU A 138     -12.288   3.982   3.729  1.00 94.88           C  
ATOM   2201  HA  GLU A 138     -13.338   3.840   3.473  1.00 94.88           H  
ATOM   2202  C   GLU A 138     -12.166   3.792   5.250  1.00 94.88           C  
ATOM   2203  CB  GLU A 138     -11.456   2.915   2.996  1.00 94.88           C  
ATOM   2204  HB2 GLU A 138     -10.401   3.184   3.048  1.00 94.88           H  
ATOM   2205  HB3 GLU A 138     -11.591   1.961   3.505  1.00 94.88           H  
ATOM   2206  O   GLU A 138     -13.049   3.196   5.869  1.00 94.88           O  
ATOM   2207  CG  GLU A 138     -11.875   2.734   1.526  1.00 94.88           C  
ATOM   2208  HG2 GLU A 138     -11.870   3.701   1.024  1.00 94.88           H  
ATOM   2209  HG3 GLU A 138     -12.900   2.363   1.505  1.00 94.88           H  
ATOM   2210  CD  GLU A 138     -10.975   1.757   0.745  1.00 94.88           C  
ATOM   2211  OE1 GLU A 138     -11.149   1.679  -0.498  1.00 94.88           O  
ATOM   2212  OE2 GLU A 138     -10.131   1.079   1.373  1.00 94.88           O  
ATOM   2213  N   GLU A 139     -11.114   4.328   5.874  1.00 95.63           N  
ATOM   2214  H   GLU A 139     -10.386   4.753   5.318  1.00 95.63           H  
ATOM   2215  CA  GLU A 139     -10.949   4.327   7.333  1.00 95.63           C  
ATOM   2216  HA  GLU A 139     -11.018   3.302   7.696  1.00 95.63           H  
ATOM   2217  C   GLU A 139     -12.056   5.131   8.035  1.00 95.63           C  
ATOM   2218  CB  GLU A 139      -9.551   4.861   7.671  1.00 95.63           C  
ATOM   2219  HB2 GLU A 139      -9.482   5.903   7.361  1.00 95.63           H  
ATOM   2220  HB3 GLU A 139      -8.816   4.281   7.113  1.00 95.63           H  
ATOM   2221  O   GLU A 139     -12.734   4.607   8.923  1.00 95.63           O  
ATOM   2222  CG  GLU A 139      -9.227   4.751   9.168  1.00 95.63           C  
ATOM   2223  HG2 GLU A 139      -9.311   3.705   9.462  1.00 95.63           H  
ATOM   2224  HG3 GLU A 139      -9.962   5.323   9.734  1.00 95.63           H  
ATOM   2225  CD  GLU A 139      -7.823   5.271   9.515  1.00 95.63           C  
ATOM   2226  OE1 GLU A 139      -7.428   5.076  10.684  1.00 95.63           O  
ATOM   2227  OE2 GLU A 139      -7.161   5.859   8.628  1.00 95.63           O  
ATOM   2228  N   LEU A 140     -12.316   6.365   7.587  1.00 95.71           N  
ATOM   2229  H   LEU A 140     -11.724   6.747   6.863  1.00 95.71           H  
ATOM   2230  CA  LEU A 140     -13.391   7.192   8.144  1.00 95.71           C  
ATOM   2231  HA  LEU A 140     -13.262   7.251   9.225  1.00 95.71           H  
ATOM   2232  C   LEU A 140     -14.780   6.585   7.918  1.00 95.71           C  
ATOM   2233  CB  LEU A 140     -13.336   8.606   7.550  1.00 95.71           C  
ATOM   2234  HB2 LEU A 140     -13.329   8.529   6.463  1.00 95.71           H  
ATOM   2235  HB3 LEU A 140     -14.249   9.124   7.842  1.00 95.71           H  
ATOM   2236  O   LEU A 140     -15.630   6.666   8.800  1.00 95.71           O  
ATOM   2237  CG  LEU A 140     -12.145   9.469   7.998  1.00 95.71           C  
ATOM   2238  HG  LEU A 140     -11.209   9.032   7.650  1.00 95.71           H  
ATOM   2239  CD1 LEU A 140     -12.306  10.856   7.383  1.00 95.71           C  
ATOM   2240 HD11 LEU A 140     -11.422  11.461   7.584  1.00 95.71           H  
ATOM   2241 HD12 LEU A 140     -12.442  10.761   6.305  1.00 95.71           H  
ATOM   2242 HD13 LEU A 140     -13.192  11.335   7.800  1.00 95.71           H  
ATOM   2243  CD2 LEU A 140     -12.076   9.657   9.514  1.00 95.71           C  
ATOM   2244 HD21 LEU A 140     -11.308  10.389   9.763  1.00 95.71           H  
ATOM   2245 HD22 LEU A 140     -11.796   8.714   9.984  1.00 95.71           H  
ATOM   2246 HD23 LEU A 140     -13.041   9.985   9.901  1.00 95.71           H  
ATOM   2247  N   GLN A 141     -15.018   5.933   6.778  1.00 95.40           N  
ATOM   2248  H   GLN A 141     -14.293   5.925   6.075  1.00 95.40           H  
ATOM   2249  CA  GLN A 141     -16.280   5.242   6.500  1.00 95.40           C  
ATOM   2250  HA  GLN A 141     -17.104   5.940   6.650  1.00 95.40           H  
ATOM   2251  C   GLN A 141     -16.520   4.059   7.447  1.00 95.40           C  
ATOM   2252  CB  GLN A 141     -16.297   4.762   5.043  1.00 95.40           C  
ATOM   2253  HB2 GLN A 141     -17.081   4.014   4.926  1.00 95.40           H  
ATOM   2254  HB3 GLN A 141     -15.342   4.296   4.801  1.00 95.40           H  
ATOM   2255  O   GLN A 141     -17.662   3.825   7.853  1.00 95.40           O  
ATOM   2256  CG  GLN A 141     -16.591   5.908   4.067  1.00 95.40           C  
ATOM   2257  HG2 GLN A 141     -15.865   6.713   4.181  1.00 95.40           H  
ATOM   2258  HG3 GLN A 141     -17.573   6.317   4.303  1.00 95.40           H  
ATOM   2259  CD  GLN A 141     -16.581   5.436   2.617  1.00 95.40           C  
ATOM   2260  NE2 GLN A 141     -17.508   5.896   1.804  1.00 95.40           N  
ATOM   2261 HE21 GLN A 141     -17.619   5.345   0.965  1.00 95.40           H  
ATOM   2262 HE22 GLN A 141     -18.261   6.445   2.193  1.00 95.40           H  
ATOM   2263  OE1 GLN A 141     -15.773   4.644   2.168  1.00 95.40           O  
ATOM   2264  N   LYS A 142     -15.467   3.328   7.841  1.00 96.19           N  
ATOM   2265  H   LYS A 142     -14.557   3.562   7.468  1.00 96.19           H  
ATOM   2266  CA  LYS A 142     -15.572   2.269   8.859  1.00 96.19           C  
ATOM   2267  HA  LYS A 142     -16.371   1.582   8.581  1.00 96.19           H  
ATOM   2268  C   LYS A 142     -15.963   2.843  10.220  1.00 96.19           C  
ATOM   2269  CB  LYS A 142     -14.256   1.489   8.973  1.00 96.19           C  
ATOM   2270  HB2 LYS A 142     -14.284   0.883   9.879  1.00 96.19           H  
ATOM   2271  HB3 LYS A 142     -13.426   2.189   9.066  1.00 96.19           H  
ATOM   2272  O   LYS A 142     -16.860   2.296  10.857  1.00 96.19           O  
ATOM   2273  CG  LYS A 142     -14.015   0.554   7.782  1.00 96.19           C  
ATOM   2274  HG2 LYS A 142     -14.758  -0.243   7.791  1.00 96.19           H  
ATOM   2275  HG3 LYS A 142     -14.110   1.107   6.847  1.00 96.19           H  
ATOM   2276  CD  LYS A 142     -12.609  -0.048   7.878  1.00 96.19           C  
ATOM   2277  HD2 LYS A 142     -11.886   0.767   7.916  1.00 96.19           H  
ATOM   2278  HD3 LYS A 142     -12.528  -0.638   8.791  1.00 96.19           H  
ATOM   2279  CE  LYS A 142     -12.318  -0.923   6.657  1.00 96.19           C  
ATOM   2280  HE2 LYS A 142     -12.499  -0.325   5.764  1.00 96.19           H  
ATOM   2281  HE3 LYS A 142     -13.012  -1.763   6.649  1.00 96.19           H  
ATOM   2282  NZ  LYS A 142     -10.913  -1.399   6.663  1.00 96.19           N  
ATOM   2283  HZ1 LYS A 142     -10.716  -1.944   5.836  1.00 96.19           H  
ATOM   2284  HZ2 LYS A 142     -10.717  -1.949   7.488  1.00 96.19           H  
ATOM   2285  HZ3 LYS A 142     -10.288  -0.606   6.656  1.00 96.19           H  
ATOM   2286  N   LEU A 143     -15.337   3.950  10.632  1.00 95.95           N  
ATOM   2287  H   LEU A 143     -14.602   4.328  10.052  1.00 95.95           H  
ATOM   2288  CA  LEU A 143     -15.677   4.644  11.881  1.00 95.95           C  
ATOM   2289  HA  LEU A 143     -15.626   3.937  12.709  1.00 95.95           H  
ATOM   2290  C   LEU A 143     -17.116   5.168  11.858  1.00 95.95           C  
ATOM   2291  CB  LEU A 143     -14.686   5.793  12.136  1.00 95.95           C  
ATOM   2292  HB2 LEU A 143     -14.676   6.451  11.267  1.00 95.95           H  
ATOM   2293  HB3 LEU A 143     -15.046   6.377  12.983  1.00 95.95           H  
ATOM   2294  O   LEU A 143     -17.880   4.892  12.776  1.00 95.95           O  
ATOM   2295  CG  LEU A 143     -13.245   5.345  12.437  1.00 95.95           C  
ATOM   2296  HG  LEU A 143     -12.872   4.730  11.618  1.00 95.95           H  
ATOM   2297  CD1 LEU A 143     -12.352   6.578  12.562  1.00 95.95           C  
ATOM   2298 HD11 LEU A 143     -12.389   7.150  11.635  1.00 95.95           H  
ATOM   2299 HD12 LEU A 143     -11.321   6.268  12.734  1.00 95.95           H  
ATOM   2300 HD13 LEU A 143     -12.685   7.203  13.390  1.00 95.95           H  
ATOM   2301  CD2 LEU A 143     -13.147   4.544  13.737  1.00 95.95           C  
ATOM   2302 HD21 LEU A 143     -13.574   5.115  14.562  1.00 95.95           H  
ATOM   2303 HD22 LEU A 143     -13.674   3.595  13.640  1.00 95.95           H  
ATOM   2304 HD23 LEU A 143     -12.100   4.332  13.956  1.00 95.95           H  
ATOM   2305  N   LEU A 144     -17.516   5.829  10.770  1.00 96.12           N  
ATOM   2306  H   LEU A 144     -16.825   6.054  10.069  1.00 96.12           H  
ATOM   2307  CA  LEU A 144     -18.879   6.322  10.573  1.00 96.12           C  
ATOM   2308  HA  LEU A 144     -19.108   7.050  11.351  1.00 96.12           H  
ATOM   2309  C   LEU A 144     -19.913   5.192  10.677  1.00 96.12           C  
ATOM   2310  CB  LEU A 144     -18.928   7.010   9.200  1.00 96.12           C  
ATOM   2311  HB2 LEU A 144     -18.595   6.297   8.446  1.00 96.12           H  
ATOM   2312  HB3 LEU A 144     -18.233   7.850   9.197  1.00 96.12           H  
ATOM   2313  O   LEU A 144     -20.921   5.332  11.361  1.00 96.12           O  
ATOM   2314  CG  LEU A 144     -20.322   7.514   8.799  1.00 96.12           C  
ATOM   2315  HG  LEU A 144     -21.026   6.682   8.805  1.00 96.12           H  
ATOM   2316  CD1 LEU A 144     -20.834   8.613   9.724  1.00 96.12           C  
ATOM   2317 HD11 LEU A 144     -21.778   8.996   9.335  1.00 96.12           H  
ATOM   2318 HD12 LEU A 144     -20.123   9.438   9.767  1.00 96.12           H  
ATOM   2319 HD13 LEU A 144     -21.004   8.220  10.727  1.00 96.12           H  
ATOM   2320  CD2 LEU A 144     -20.258   8.050   7.375  1.00 96.12           C  
ATOM   2321 HD21 LEU A 144     -19.831   7.303   6.705  1.00 96.12           H  
ATOM   2322 HD22 LEU A 144     -21.275   8.261   7.045  1.00 96.12           H  
ATOM   2323 HD23 LEU A 144     -19.668   8.965   7.337  1.00 96.12           H  
ATOM   2324  N   THR A 145     -19.647   4.048  10.043  1.00 96.25           N  
ATOM   2325  H   THR A 145     -18.801   3.998   9.493  1.00 96.25           H  
ATOM   2326  CA  THR A 145     -20.538   2.880  10.105  1.00 96.25           C  
ATOM   2327  HA  THR A 145     -21.538   3.183   9.795  1.00 96.25           H  
ATOM   2328  C   THR A 145     -20.644   2.328  11.530  1.00 96.25           C  
ATOM   2329  CB  THR A 145     -20.053   1.771   9.160  1.00 96.25           C  
ATOM   2330  HB  THR A 145     -19.075   1.418   9.487  1.00 96.25           H  
ATOM   2331  O   THR A 145     -21.727   1.939  11.963  1.00 96.25           O  
ATOM   2332  CG2 THR A 145     -21.013   0.582   9.104  1.00 96.25           C  
ATOM   2333 HG21 THR A 145     -22.023   0.931   8.890  1.00 96.25           H  
ATOM   2334 HG22 THR A 145     -21.004   0.050  10.055  1.00 96.25           H  
ATOM   2335 HG23 THR A 145     -20.697  -0.104   8.317  1.00 96.25           H  
ATOM   2336  OG1 THR A 145     -19.932   2.251   7.840  1.00 96.25           O  
ATOM   2337  HG1 THR A 145     -19.206   2.880   7.821  1.00 96.25           H  
ATOM   2338  N   ALA A 146     -19.536   2.286  12.276  1.00 96.06           N  
ATOM   2339  H   ALA A 146     -18.672   2.646  11.896  1.00 96.06           H  
ATOM   2340  CA  ALA A 146     -19.541   1.852  13.671  1.00 96.06           C  
ATOM   2341  HA  ALA A 146     -20.008   0.869  13.730  1.00 96.06           H  
ATOM   2342  C   ALA A 146     -20.367   2.797  14.561  1.00 96.06           C  
ATOM   2343  CB  ALA A 146     -18.093   1.721  14.155  1.00 96.06           C  
ATOM   2344  HB1 ALA A 146     -17.542   1.038  13.508  1.00 96.06           H  
ATOM   2345  HB2 ALA A 146     -18.085   1.336  15.175  1.00 96.06           H  
ATOM   2346  HB3 ALA A 146     -17.603   2.695  14.148  1.00 96.06           H  
ATOM   2347  O   ALA A 146     -21.163   2.319  15.369  1.00 96.06           O  
ATOM   2348  N   GLU A 147     -20.235   4.110  14.365  1.00 94.21           N  
ATOM   2349  H   GLU A 147     -19.537   4.437  13.712  1.00 94.21           H  
ATOM   2350  CA  GLU A 147     -20.994   5.120  15.110  1.00 94.21           C  
ATOM   2351  HA  GLU A 147     -20.919   4.896  16.174  1.00 94.21           H  
ATOM   2352  C   GLU A 147     -22.492   5.088  14.788  1.00 94.21           C  
ATOM   2353  CB  GLU A 147     -20.409   6.520  14.845  1.00 94.21           C  
ATOM   2354  HB2 GLU A 147     -20.338   6.680  13.769  1.00 94.21           H  
ATOM   2355  HB3 GLU A 147     -21.091   7.270  15.246  1.00 94.21           H  
ATOM   2356  O   GLU A 147     -23.314   5.117  15.702  1.00 94.21           O  
ATOM   2357  CG  GLU A 147     -19.022   6.749  15.474  1.00 94.21           C  
ATOM   2358  HG2 GLU A 147     -18.655   7.719  15.137  1.00 94.21           H  
ATOM   2359  HG3 GLU A 147     -18.327   5.988  15.118  1.00 94.21           H  
ATOM   2360  CD  GLU A 147     -19.032   6.742  17.009  1.00 94.21           C  
ATOM   2361  OE1 GLU A 147     -17.972   6.932  17.640  1.00 94.21           O  
ATOM   2362  OE2 GLU A 147     -20.097   6.547  17.623  1.00 94.21           O  
ATOM   2363  N   ILE A 148     -22.862   4.930  13.511  1.00 96.09           N  
ATOM   2364  H   ILE A 148     -22.142   4.958  12.803  1.00 96.09           H  
ATOM   2365  CA  ILE A 148     -24.260   4.749  13.089  1.00 96.09           C  
ATOM   2366  HA  ILE A 148     -24.840   5.613  13.414  1.00 96.09           H  
ATOM   2367  C   ILE A 148     -24.883   3.531  13.779  1.00 96.09           C  
ATOM   2368  CB  ILE A 148     -24.346   4.656  11.547  1.00 96.09           C  
ATOM   2369  HB  ILE A 148     -23.560   3.987  11.198  1.00 96.09           H  
ATOM   2370  O   ILE A 148     -25.972   3.641  14.338  1.00 96.09           O  
ATOM   2371  CG1 ILE A 148     -24.116   6.057  10.936  1.00 96.09           C  
ATOM   2372 HG12 ILE A 148     -23.235   6.513  11.387  1.00 96.09           H  
ATOM   2373 HG13 ILE A 148     -24.968   6.697  11.168  1.00 96.09           H  
ATOM   2374  CG2 ILE A 148     -25.697   4.082  11.075  1.00 96.09           C  
ATOM   2375 HG21 ILE A 148     -26.519   4.677  11.472  1.00 96.09           H  
ATOM   2376 HG22 ILE A 148     -25.822   3.054  11.415  1.00 96.09           H  
ATOM   2377 HG23 ILE A 148     -25.754   4.062   9.987  1.00 96.09           H  
ATOM   2378  CD1 ILE A 148     -23.903   6.047   9.417  1.00 96.09           C  
ATOM   2379 HD11 ILE A 148     -24.817   5.758   8.899  1.00 96.09           H  
ATOM   2380 HD12 ILE A 148     -23.100   5.356   9.159  1.00 96.09           H  
ATOM   2381 HD13 ILE A 148     -23.627   7.050   9.089  1.00 96.09           H  
ATOM   2382  N   ASN A 149     -24.182   2.392  13.800  1.00 95.87           N  
ATOM   2383  H   ASN A 149     -23.291   2.367  13.327  1.00 95.87           H  
ATOM   2384  CA  ASN A 149     -24.677   1.185  14.467  1.00 95.87           C  
ATOM   2385  HA  ASN A 149     -25.660   0.937  14.065  1.00 95.87           H  
ATOM   2386  C   ASN A 149     -24.854   1.395  15.981  1.00 95.87           C  
ATOM   2387  CB  ASN A 149     -23.714   0.020  14.193  1.00 95.87           C  
ATOM   2388  HB2 ASN A 149     -22.702   0.318  14.464  1.00 95.87           H  
ATOM   2389  HB3 ASN A 149     -23.998  -0.822  14.825  1.00 95.87           H  
ATOM   2390  O   ASN A 149     -25.868   0.985  16.541  1.00 95.87           O  
ATOM   2391  CG  ASN A 149     -23.742  -0.473  12.758  1.00 95.87           C  
ATOM   2392  ND2 ASN A 149     -22.611  -0.864  12.222  1.00 95.87           N  
ATOM   2393 HD21 ASN A 149     -22.695  -1.016  11.227  1.00 95.87           H  
ATOM   2394 HD22 ASN A 149     -21.769  -0.500  12.643  1.00 95.87           H  
ATOM   2395  OD1 ASN A 149     -24.756  -0.564  12.095  1.00 95.87           O  
ATOM   2396  N   ALA A 150     -23.899   2.061  16.640  1.00 94.14           N  
ATOM   2397  H   ALA A 150     -23.090   2.388  16.131  1.00 94.14           H  
ATOM   2398  CA  ALA A 150     -23.989   2.368  18.067  1.00 94.14           C  
ATOM   2399  HA  ALA A 150     -24.151   1.438  18.613  1.00 94.14           H  
ATOM   2400  C   ALA A 150     -25.177   3.296  18.382  1.00 94.14           C  
ATOM   2401  CB  ALA A 150     -22.655   2.975  18.521  1.00 94.14           C  
ATOM   2402  HB1 ALA A 150     -21.842   2.281  18.309  1.00 94.14           H  
ATOM   2403  HB2 ALA A 150     -22.470   3.913  17.997  1.00 94.14           H  
ATOM   2404  HB3 ALA A 150     -22.690   3.168  19.593  1.00 94.14           H  
ATOM   2405  O   ALA A 150     -25.931   3.040  19.323  1.00 94.14           O  
ATOM   2406  N   ARG A 151     -25.386   4.333  17.561  1.00 96.17           N  
ATOM   2407  H   ARG A 151     -24.708   4.495  16.829  1.00 96.17           H  
ATOM   2408  CA  ARG A 151     -26.540   5.240  17.640  1.00 96.17           C  
ATOM   2409  HA  ARG A 151     -26.582   5.676  18.638  1.00 96.17           H  
ATOM   2410  C   ARG A 151     -27.855   4.488  17.442  1.00 96.17           C  
ATOM   2411  CB  ARG A 151     -26.322   6.371  16.620  1.00 96.17           C  
ATOM   2412  HB2 ARG A 151     -26.194   5.947  15.624  1.00 96.17           H  
ATOM   2413  HB3 ARG A 151     -25.373   6.845  16.870  1.00 96.17           H  
ATOM   2414  O   ARG A 151     -28.787   4.689  18.213  1.00 96.17           O  
ATOM   2415  CG  ARG A 151     -27.383   7.489  16.581  1.00 96.17           C  
ATOM   2416  HG2 ARG A 151     -27.638   7.783  17.599  1.00 96.17           H  
ATOM   2417  HG3 ARG A 151     -26.928   8.357  16.103  1.00 96.17           H  
ATOM   2418  CD  ARG A 151     -28.671   7.168  15.808  1.00 96.17           C  
ATOM   2419  HD2 ARG A 151     -29.260   8.081  15.729  1.00 96.17           H  
ATOM   2420  HD3 ARG A 151     -29.267   6.462  16.388  1.00 96.17           H  
ATOM   2421  NE  ARG A 151     -28.407   6.586  14.477  1.00 96.17           N  
ATOM   2422  HE  ARG A 151     -28.257   5.587  14.448  1.00 96.17           H  
ATOM   2423  NH1 ARG A 151     -29.069   8.315  13.120  1.00 96.17           N  
ATOM   2424 HH11 ARG A 151     -29.169   8.714  12.197  1.00 96.17           H  
ATOM   2425 HH12 ARG A 151     -29.228   8.879  13.942  1.00 96.17           H  
ATOM   2426  NH2 ARG A 151     -28.388   6.379  12.242  1.00 96.17           N  
ATOM   2427 HH21 ARG A 151     -28.365   5.390  12.449  1.00 96.17           H  
ATOM   2428 HH22 ARG A 151     -28.645   6.695  11.318  1.00 96.17           H  
ATOM   2429  CZ  ARG A 151     -28.610   7.110  13.289  1.00 96.17           C  
ATOM   2430  N   ASP A 152     -27.934   3.592  16.459  1.00 95.37           N  
ATOM   2431  H   ASP A 152     -27.146   3.495  15.834  1.00 95.37           H  
ATOM   2432  CA  ASP A 152     -29.140   2.798  16.192  1.00 95.37           C  
ATOM   2433  HA  ASP A 152     -29.983   3.475  16.049  1.00 95.37           H  
ATOM   2434  C   ASP A 152     -29.491   1.867  17.366  1.00 95.37           C  
ATOM   2435  CB  ASP A 152     -28.962   1.972  14.905  1.00 95.37           C  
ATOM   2436  HB2 ASP A 152     -28.044   1.389  14.975  1.00 95.37           H  
ATOM   2437  HB3 ASP A 152     -29.791   1.267  14.838  1.00 95.37           H  
ATOM   2438  O   ASP A 152     -30.666   1.699  17.705  1.00 95.37           O  
ATOM   2439  CG  ASP A 152     -28.940   2.789  13.604  1.00 95.37           C  
ATOM   2440  OD1 ASP A 152     -29.103   4.033  13.639  1.00 95.37           O  
ATOM   2441  OD2 ASP A 152     -28.798   2.154  12.539  1.00 95.37           O  
ATOM   2442  N   ASP A 153     -28.490   1.277  18.022  1.00 93.78           N  
ATOM   2443  H   ASP A 153     -27.549   1.398  17.676  1.00 93.78           H  
ATOM   2444  CA  ASP A 153     -28.704   0.430  19.197  1.00 93.78           C  
ATOM   2445  HA  ASP A 153     -29.530  -0.249  18.987  1.00 93.78           H  
ATOM   2446  C   ASP A 153     -29.136   1.239  20.432  1.00 93.78           C  
ATOM   2447  CB  ASP A 153     -27.452  -0.420  19.459  1.00 93.78           C  
ATOM   2448  HB2 ASP A 153     -27.545  -0.872  20.446  1.00 93.78           H  
ATOM   2449  HB3 ASP A 153     -26.571   0.220  19.463  1.00 93.78           H  
ATOM   2450  O   ASP A 153     -30.047   0.815  21.153  1.00 93.78           O  
ATOM   2451  CG  ASP A 153     -27.271  -1.558  18.438  1.00 93.78           C  
ATOM   2452  OD1 ASP A 153     -28.275  -1.953  17.772  1.00 93.78           O  
ATOM   2453  OD2 ASP A 153     -26.147  -2.107  18.396  1.00 93.78           O  
ATOM   2454  N   LEU A 154     -28.571   2.433  20.642  1.00 92.77           N  
ATOM   2455  H   LEU A 154     -27.819   2.722  20.032  1.00 92.77           H  
ATOM   2456  CA  LEU A 154     -29.042   3.377  21.664  1.00 92.77           C  
ATOM   2457  HA  LEU A 154     -29.063   2.874  22.631  1.00 92.77           H  
ATOM   2458  C   LEU A 154     -30.477   3.847  21.388  1.00 92.77           C  
ATOM   2459  CB  LEU A 154     -28.091   4.583  21.739  1.00 92.77           C  
ATOM   2460  HB2 LEU A 154     -28.586   5.381  22.292  1.00 92.77           H  
ATOM   2461  HB3 LEU A 154     -27.910   4.948  20.728  1.00 92.77           H  
ATOM   2462  O   LEU A 154     -31.298   3.901  22.305  1.00 92.77           O  
ATOM   2463  CG  LEU A 154     -26.740   4.310  22.420  1.00 92.77           C  
ATOM   2464  HG  LEU A 154     -26.261   3.444  21.963  1.00 92.77           H  
ATOM   2465  CD1 LEU A 154     -25.839   5.528  22.230  1.00 92.77           C  
ATOM   2466 HD11 LEU A 154     -25.652   5.677  21.167  1.00 92.77           H  
ATOM   2467 HD12 LEU A 154     -24.892   5.374  22.747  1.00 92.77           H  
ATOM   2468 HD13 LEU A 154     -26.316   6.417  22.643  1.00 92.77           H  
ATOM   2469  CD2 LEU A 154     -26.900   4.049  23.919  1.00 92.77           C  
ATOM   2470 HD21 LEU A 154     -25.916   3.937  24.375  1.00 92.77           H  
ATOM   2471 HD22 LEU A 154     -27.382   4.904  24.395  1.00 92.77           H  
ATOM   2472 HD23 LEU A 154     -27.480   3.144  24.100  1.00 92.77           H  
ATOM   2473  N   GLN A 155     -30.822   4.106  20.124  1.00 93.18           N  
ATOM   2474  H   GLN A 155     -30.093   4.107  19.425  1.00 93.18           H  
ATOM   2475  CA  GLN A 155     -32.165   4.534  19.732  1.00 93.18           C  
ATOM   2476  HA  GLN A 155     -32.421   5.417  20.317  1.00 93.18           H  
ATOM   2477  C   GLN A 155     -33.208   3.449  20.028  1.00 93.18           C  
ATOM   2478  CB  GLN A 155     -32.165   4.912  18.242  1.00 93.18           C  
ATOM   2479  HB2 GLN A 155     -31.957   4.026  17.642  1.00 93.18           H  
ATOM   2480  HB3 GLN A 155     -31.374   5.638  18.055  1.00 93.18           H  
ATOM   2481  O   GLN A 155     -34.297   3.752  20.520  1.00 93.18           O  
ATOM   2482  CG  GLN A 155     -33.505   5.512  17.787  1.00 93.18           C  
ATOM   2483  HG2 GLN A 155     -33.456   5.704  16.715  1.00 93.18           H  
ATOM   2484  HG3 GLN A 155     -34.313   4.801  17.961  1.00 93.18           H  
ATOM   2485  CD  GLN A 155     -33.814   6.832  18.484  1.00 93.18           C  
ATOM   2486  NE2 GLN A 155     -34.992   7.027  19.036  1.00 93.18           N  
ATOM   2487 HE21 GLN A 155     -35.664   6.282  19.155  1.00 93.18           H  
ATOM   2488 HE22 GLN A 155     -35.076   7.922  19.496  1.00 93.18           H  
ATOM   2489  OE1 GLN A 155     -32.994   7.722  18.563  1.00 93.18           O  
ATOM   2490  N   LYS A 156     -32.880   2.172  19.781  1.00 93.26           N  
ATOM   2491  H   LYS A 156     -31.987   1.993  19.344  1.00 93.26           H  
ATOM   2492  CA  LYS A 156     -33.738   1.038  20.168  1.00 93.26           C  
ATOM   2493  HA  LYS A 156     -34.728   1.164  19.730  1.00 93.26           H  
ATOM   2494  C   LYS A 156     -33.939   0.985  21.684  1.00 93.26           C  
ATOM   2495  CB  LYS A 156     -33.139  -0.288  19.688  1.00 93.26           C  
ATOM   2496  HB2 LYS A 156     -33.692  -1.111  20.143  1.00 93.26           H  
ATOM   2497  HB3 LYS A 156     -32.110  -0.342  20.043  1.00 93.26           H  
ATOM   2498  O   LYS A 156     -35.076   0.852  22.131  1.00 93.26           O  
ATOM   2499  CG  LYS A 156     -33.174  -0.476  18.165  1.00 93.26           C  
ATOM   2500  HG2 LYS A 156     -32.791   0.419  17.674  1.00 93.26           H  
ATOM   2501  HG3 LYS A 156     -34.198  -0.643  17.831  1.00 93.26           H  
ATOM   2502  CD  LYS A 156     -32.299  -1.682  17.800  1.00 93.26           C  
ATOM   2503  HD2 LYS A 156     -31.387  -1.633  18.395  1.00 93.26           H  
ATOM   2504  HD3 LYS A 156     -32.817  -2.610  18.043  1.00 93.26           H  
ATOM   2505  CE  LYS A 156     -31.891  -1.665  16.327  1.00 93.26           C  
ATOM   2506  HE2 LYS A 156     -31.731  -0.626  16.039  1.00 93.26           H  
ATOM   2507  HE3 LYS A 156     -32.692  -2.074  15.712  1.00 93.26           H  
ATOM   2508  NZ  LYS A 156     -30.616  -2.407  16.142  1.00 93.26           N  
ATOM   2509  HZ1 LYS A 156     -29.894  -2.047  16.748  1.00 93.26           H  
ATOM   2510  HZ2 LYS A 156     -30.695  -3.388  16.370  1.00 93.26           H  
ATOM   2511  HZ3 LYS A 156     -30.244  -2.285  15.211  1.00 93.26           H  
ATOM   2512  N   LYS A 157     -32.865   1.135  22.473  1.00 90.81           N  
ATOM   2513  H   LYS A 157     -31.964   1.255  22.032  1.00 90.81           H  
ATOM   2514  CA  LYS A 157     -32.953   1.189  23.946  1.00 90.81           C  
ATOM   2515  HA  LYS A 157     -33.412   0.271  24.312  1.00 90.81           H  
ATOM   2516  C   LYS A 157     -33.869   2.326  24.411  1.00 90.81           C  
ATOM   2517  CB  LYS A 157     -31.556   1.331  24.580  1.00 90.81           C  
ATOM   2518  HB2 LYS A 157     -31.011   2.141  24.097  1.00 90.81           H  
ATOM   2519  HB3 LYS A 157     -31.682   1.598  25.630  1.00 90.81           H  
ATOM   2520  O   LYS A 157     -34.742   2.097  25.245  1.00 90.81           O  
ATOM   2521  CG  LYS A 157     -30.717   0.045  24.520  1.00 90.81           C  
ATOM   2522  HG2 LYS A 157     -30.584  -0.264  23.483  1.00 90.81           H  
ATOM   2523  HG3 LYS A 157     -31.238  -0.747  25.058  1.00 90.81           H  
ATOM   2524  CD  LYS A 157     -29.339   0.276  25.164  1.00 90.81           C  
ATOM   2525  HD2 LYS A 157     -29.480   0.607  26.193  1.00 90.81           H  
ATOM   2526  HD3 LYS A 157     -28.817   1.057  24.612  1.00 90.81           H  
ATOM   2527  CE  LYS A 157     -28.500  -1.010  25.149  1.00 90.81           C  
ATOM   2528  HE2 LYS A 157     -29.060  -1.794  25.660  1.00 90.81           H  
ATOM   2529  HE3 LYS A 157     -28.356  -1.319  24.114  1.00 90.81           H  
ATOM   2530  NZ  LYS A 157     -27.183  -0.824  25.813  1.00 90.81           N  
ATOM   2531  HZ1 LYS A 157     -27.303  -0.514  26.767  1.00 90.81           H  
ATOM   2532  HZ2 LYS A 157     -26.627  -0.133  25.330  1.00 90.81           H  
ATOM   2533  HZ3 LYS A 157     -26.665  -1.692  25.839  1.00 90.81           H  
ATOM   2534  N   TYR A 158     -33.733   3.518  23.828  1.00 91.22           N  
ATOM   2535  H   TYR A 158     -32.967   3.649  23.183  1.00 91.22           H  
ATOM   2536  CA  TYR A 158     -34.577   4.670  24.150  1.00 91.22           C  
ATOM   2537  HA  TYR A 158     -34.517   4.854  25.223  1.00 91.22           H  
ATOM   2538  C   TYR A 158     -36.060   4.447  23.806  1.00 91.22           C  
ATOM   2539  CB  TYR A 158     -34.040   5.906  23.421  1.00 91.22           C  
ATOM   2540  HB2 TYR A 158     -34.072   5.739  22.344  1.00 91.22           H  
ATOM   2541  HB3 TYR A 158     -32.996   6.061  23.695  1.00 91.22           H  
ATOM   2542  O   TYR A 158     -36.944   4.774  24.601  1.00 91.22           O  
ATOM   2543  CG  TYR A 158     -34.823   7.155  23.762  1.00 91.22           C  
ATOM   2544  CD1 TYR A 158     -35.753   7.679  22.845  1.00 91.22           C  
ATOM   2545  HD1 TYR A 158     -35.876   7.209  21.880  1.00 91.22           H  
ATOM   2546  CD2 TYR A 158     -34.663   7.752  25.027  1.00 91.22           C  
ATOM   2547  HD2 TYR A 158     -33.939   7.357  25.725  1.00 91.22           H  
ATOM   2548  CE1 TYR A 158     -36.511   8.816  23.183  1.00 91.22           C  
ATOM   2549  HE1 TYR A 158     -37.201   9.235  22.466  1.00 91.22           H  
ATOM   2550  CE2 TYR A 158     -35.445   8.864  25.383  1.00 91.22           C  
ATOM   2551  HE2 TYR A 158     -35.323   9.330  26.350  1.00 91.22           H  
ATOM   2552  OH  TYR A 158     -37.083  10.510  24.783  1.00 91.22           O  
ATOM   2553  HH  TYR A 158     -37.526  10.875  24.014  1.00 91.22           H  
ATOM   2554  CZ  TYR A 158     -36.360   9.406  24.458  1.00 91.22           C  
ATOM   2555  N   ASN A 159     -36.351   3.846  22.650  1.00 91.83           N  
ATOM   2556  H   ASN A 159     -35.598   3.635  22.011  1.00 91.83           H  
ATOM   2557  CA  ASN A 159     -37.726   3.526  22.261  1.00 91.83           C  
ATOM   2558  HA  ASN A 159     -38.321   4.438  22.300  1.00 91.83           H  
ATOM   2559  C   ASN A 159     -38.374   2.539  23.248  1.00 91.83           C  
ATOM   2560  CB  ASN A 159     -37.739   2.997  20.819  1.00 91.83           C  
ATOM   2561  HB2 ASN A 159     -37.028   2.176  20.730  1.00 91.83           H  
ATOM   2562  HB3 ASN A 159     -38.731   2.602  20.600  1.00 91.83           H  
ATOM   2563  O   ASN A 159     -39.500   2.778  23.683  1.00 91.83           O  
ATOM   2564  CG  ASN A 159     -37.423   4.051  19.768  1.00 91.83           C  
ATOM   2565  ND2 ASN A 159     -37.163   3.623  18.555  1.00 91.83           N  
ATOM   2566 HD21 ASN A 159     -36.975   4.319  17.847  1.00 91.83           H  
ATOM   2567 HD22 ASN A 159     -37.163   2.630  18.368  1.00 91.83           H  
ATOM   2568  OD1 ASN A 159     -37.433   5.255  19.984  1.00 91.83           O  
ATOM   2569  N   ASN A 160     -37.642   1.507  23.684  1.00 91.42           N  
ATOM   2570  H   ASN A 160     -36.744   1.337  23.254  1.00 91.42           H  
ATOM   2571  CA  ASN A 160     -38.124   0.550  24.688  1.00 91.42           C  
ATOM   2572  HA  ASN A 160     -39.042   0.087  24.327  1.00 91.42           H  
ATOM   2573  C   ASN A 160     -38.448   1.237  26.024  1.00 91.42           C  
ATOM   2574  CB  ASN A 160     -37.067  -0.545  24.907  1.00 91.42           C  
ATOM   2575  HB2 ASN A 160     -36.114  -0.091  25.178  1.00 91.42           H  
ATOM   2576  HB3 ASN A 160     -37.388  -1.174  25.738  1.00 91.42           H  
ATOM   2577  O   ASN A 160     -39.507   1.006  26.606  1.00 91.42           O  
ATOM   2578  CG  ASN A 160     -36.849  -1.456  23.715  1.00 91.42           C  
ATOM   2579  ND2 ASN A 160     -35.885  -2.341  23.808  1.00 91.42           N  
ATOM   2580 HD21 ASN A 160     -35.378  -2.443  24.675  1.00 91.42           H  
ATOM   2581 HD22 ASN A 160     -35.809  -2.978  23.027  1.00 91.42           H  
ATOM   2582  OD1 ASN A 160     -37.520  -1.417  22.701  1.00 91.42           O  
ATOM   2583  N   ILE A 161     -37.573   2.136  26.485  1.00 90.11           N  
ATOM   2584  H   ILE A 161     -36.712   2.266  25.972  1.00 90.11           H  
ATOM   2585  CA  ILE A 161     -37.801   2.949  27.690  1.00 90.11           C  
ATOM   2586  HA  ILE A 161     -37.897   2.290  28.553  1.00 90.11           H  
ATOM   2587  C   ILE A 161     -39.111   3.733  27.580  1.00 90.11           C  
ATOM   2588  CB  ILE A 161     -36.590   3.883  27.902  1.00 90.11           C  
ATOM   2589  HB  ILE A 161     -36.282   4.278  26.934  1.00 90.11           H  
ATOM   2590  O   ILE A 161     -39.922   3.729  28.509  1.00 90.11           O  
ATOM   2591  CG1 ILE A 161     -35.422   3.059  28.473  1.00 90.11           C  
ATOM   2592 HG12 ILE A 161     -35.224   2.218  27.809  1.00 90.11           H  
ATOM   2593 HG13 ILE A 161     -35.694   2.664  29.452  1.00 90.11           H  
ATOM   2594  CG2 ILE A 161     -36.881   5.093  28.800  1.00 90.11           C  
ATOM   2595 HG21 ILE A 161     -37.047   4.762  29.826  1.00 90.11           H  
ATOM   2596 HG22 ILE A 161     -37.736   5.669  28.446  1.00 90.11           H  
ATOM   2597 HG23 ILE A 161     -36.022   5.763  28.761  1.00 90.11           H  
ATOM   2598  CD1 ILE A 161     -34.125   3.853  28.606  1.00 90.11           C  
ATOM   2599 HD11 ILE A 161     -34.207   4.602  29.394  1.00 90.11           H  
ATOM   2600 HD12 ILE A 161     -33.894   4.334  27.656  1.00 90.11           H  
ATOM   2601 HD13 ILE A 161     -33.318   3.171  28.874  1.00 90.11           H  
ATOM   2602  N   ARG A 162     -39.346   4.390  26.439  1.00 91.23           N  
ATOM   2603  H   ARG A 162     -38.638   4.347  25.720  1.00 91.23           H  
ATOM   2604  CA  ARG A 162     -40.558   5.184  26.202  1.00 91.23           C  
ATOM   2605  HA  ARG A 162     -40.661   5.900  27.018  1.00 91.23           H  
ATOM   2606  C   ARG A 162     -41.823   4.322  26.211  1.00 91.23           C  
ATOM   2607  CB  ARG A 162     -40.383   5.943  24.881  1.00 91.23           C  
ATOM   2608  HB2 ARG A 162     -39.442   6.492  24.911  1.00 91.23           H  
ATOM   2609  HB3 ARG A 162     -40.339   5.230  24.057  1.00 91.23           H  
ATOM   2610  O   ARG A 162     -42.842   4.746  26.756  1.00 91.23           O  
ATOM   2611  CG  ARG A 162     -41.527   6.931  24.637  1.00 91.23           C  
ATOM   2612  HG2 ARG A 162     -41.555   7.663  25.443  1.00 91.23           H  
ATOM   2613  HG3 ARG A 162     -42.476   6.395  24.602  1.00 91.23           H  
ATOM   2614  CD  ARG A 162     -41.317   7.641  23.300  1.00 91.23           C  
ATOM   2615  HD2 ARG A 162     -40.395   8.220  23.350  1.00 91.23           H  
ATOM   2616  HD3 ARG A 162     -41.217   6.886  22.520  1.00 91.23           H  
ATOM   2617  NE  ARG A 162     -42.452   8.528  22.987  1.00 91.23           N  
ATOM   2618  HE  ARG A 162     -43.159   8.621  23.702  1.00 91.23           H  
ATOM   2619  NH1 ARG A 162     -41.786   9.091  20.866  1.00 91.23           N  
ATOM   2620 HH11 ARG A 162     -40.980   8.492  20.975  1.00 91.23           H  
ATOM   2621 HH12 ARG A 162     -41.932   9.581  19.995  1.00 91.23           H  
ATOM   2622  NH2 ARG A 162     -43.688   9.927  21.683  1.00 91.23           N  
ATOM   2623 HH21 ARG A 162     -43.822  10.410  20.807  1.00 91.23           H  
ATOM   2624 HH22 ARG A 162     -44.380  10.001  22.415  1.00 91.23           H  
ATOM   2625  CZ  ARG A 162     -42.636   9.176  21.851  1.00 91.23           C  
ATOM   2626  N   GLU A 163     -41.764   3.124  25.634  1.00 92.62           N  
ATOM   2627  H   GLU A 163     -40.906   2.852  25.175  1.00 92.62           H  
ATOM   2628  CA  GLU A 163     -42.873   2.166  25.659  1.00 92.62           C  
ATOM   2629  HA  GLU A 163     -43.771   2.640  25.264  1.00 92.62           H  
ATOM   2630  C   GLU A 163     -43.197   1.704  27.083  1.00 92.62           C  
ATOM   2631  CB  GLU A 163     -42.548   0.945  24.791  1.00 92.62           C  
ATOM   2632  HB2 GLU A 163     -43.288   0.174  25.007  1.00 92.62           H  
ATOM   2633  HB3 GLU A 163     -41.562   0.559  25.052  1.00 92.62           H  
ATOM   2634  O   GLU A 163     -44.362   1.710  27.482  1.00 92.62           O  
ATOM   2635  CG  GLU A 163     -42.600   1.255  23.289  1.00 92.62           C  
ATOM   2636  HG2 GLU A 163     -43.597   1.627  23.051  1.00 92.62           H  
ATOM   2637  HG3 GLU A 163     -41.888   2.046  23.053  1.00 92.62           H  
ATOM   2638  CD  GLU A 163     -42.308   0.020  22.421  1.00 92.62           C  
ATOM   2639  OE1 GLU A 163     -42.210   0.211  21.189  1.00 92.62           O  
ATOM   2640  OE2 GLU A 163     -42.257  -1.101  22.981  1.00 92.62           O  
ATOM   2641  N   ILE A 164     -42.184   1.359  27.879  1.00 89.92           N  
ATOM   2642  H   ILE A 164     -41.252   1.351  27.490  1.00 89.92           H  
ATOM   2643  CA  ILE A 164     -42.356   0.938  29.277  1.00 89.92           C  
ATOM   2644  HA  ILE A 164     -43.064   0.111  29.317  1.00 89.92           H  
ATOM   2645  C   ILE A 164     -42.946   2.076  30.116  1.00 89.92           C  
ATOM   2646  CB  ILE A 164     -41.010   0.444  29.838  1.00 89.92           C  
ATOM   2647  HB  ILE A 164     -40.260   1.214  29.658  1.00 89.92           H  
ATOM   2648  O   ILE A 164     -43.908   1.862  30.851  1.00 89.92           O  
ATOM   2649  CG1 ILE A 164     -40.592  -0.860  29.124  1.00 89.92           C  
ATOM   2650 HG12 ILE A 164     -40.801  -0.800  28.056  1.00 89.92           H  
ATOM   2651 HG13 ILE A 164     -41.150  -1.708  29.523  1.00 89.92           H  
ATOM   2652  CG2 ILE A 164     -41.078   0.179  31.350  1.00 89.92           C  
ATOM   2653 HG21 ILE A 164     -40.104  -0.140  31.722  1.00 89.92           H  
ATOM   2654 HG22 ILE A 164     -41.795  -0.618  31.543  1.00 89.92           H  
ATOM   2655 HG23 ILE A 164     -41.358   1.074  31.906  1.00 89.92           H  
ATOM   2656  CD1 ILE A 164     -39.097  -1.115  29.277  1.00 89.92           C  
ATOM   2657 HD11 ILE A 164     -38.558  -0.238  28.921  1.00 89.92           H  
ATOM   2658 HD12 ILE A 164     -38.837  -1.307  30.318  1.00 89.92           H  
ATOM   2659 HD13 ILE A 164     -38.813  -1.969  28.662  1.00 89.92           H  
ATOM   2660  N   GLN A 165     -42.454   3.308  29.954  1.00 90.20           N  
ATOM   2661  H   GLN A 165     -41.653   3.428  29.350  1.00 90.20           H  
ATOM   2662  CA  GLN A 165     -43.022   4.480  30.628  1.00 90.20           C  
ATOM   2663  HA  GLN A 165     -42.967   4.328  31.706  1.00 90.20           H  
ATOM   2664  C   GLN A 165     -44.501   4.700  30.280  1.00 90.20           C  
ATOM   2665  CB  GLN A 165     -42.225   5.735  30.257  1.00 90.20           C  
ATOM   2666  HB2 GLN A 165     -42.085   5.769  29.176  1.00 90.20           H  
ATOM   2667  HB3 GLN A 165     -42.795   6.615  30.556  1.00 90.20           H  
ATOM   2668  O   GLN A 165     -45.285   5.066  31.155  1.00 90.20           O  
ATOM   2669  CG  GLN A 165     -40.866   5.793  30.961  1.00 90.20           C  
ATOM   2670  HG2 GLN A 165     -41.024   5.776  32.039  1.00 90.20           H  
ATOM   2671  HG3 GLN A 165     -40.269   4.920  30.694  1.00 90.20           H  
ATOM   2672  CD  GLN A 165     -40.081   7.047  30.594  1.00 90.20           C  
ATOM   2673  NE2 GLN A 165     -39.157   7.466  31.429  1.00 90.20           N  
ATOM   2674 HE21 GLN A 165     -38.633   8.278  31.137  1.00 90.20           H  
ATOM   2675 HE22 GLN A 165     -38.932   6.926  32.252  1.00 90.20           H  
ATOM   2676  OE1 GLN A 165     -40.297   7.699  29.584  1.00 90.20           O  
ATOM   2677  N   ALA A 166     -44.906   4.466  29.027  1.00 91.92           N  
ATOM   2678  H   ALA A 166     -44.223   4.183  28.338  1.00 91.92           H  
ATOM   2679  CA  ALA A 166     -46.310   4.549  28.627  1.00 91.92           C  
ATOM   2680  HA  ALA A 166     -46.707   5.510  28.954  1.00 91.92           H  
ATOM   2681  C   ALA A 166     -47.166   3.458  29.295  1.00 91.92           C  
ATOM   2682  CB  ALA A 166     -46.396   4.492  27.098  1.00 91.92           C  
ATOM   2683  HB1 ALA A 166     -45.788   5.286  26.662  1.00 91.92           H  
ATOM   2684  HB2 ALA A 166     -46.039   3.529  26.733  1.00 91.92           H  
ATOM   2685  HB3 ALA A 166     -47.433   4.624  26.787  1.00 91.92           H  
ATOM   2686  O   ALA A 166     -48.275   3.745  29.743  1.00 91.92           O  
ATOM   2687  N   LYS A 167     -46.638   2.231  29.426  1.00 92.17           N  
ATOM   2688  H   LYS A 167     -45.725   2.065  29.028  1.00 92.17           H  
ATOM   2689  CA  LYS A 167     -47.311   1.131  30.138  1.00 92.17           C  
ATOM   2690  HA  LYS A 167     -48.320   1.015  29.743  1.00 92.17           H  
ATOM   2691  C   LYS A 167     -47.472   1.426  31.631  1.00 92.17           C  
ATOM   2692  CB  LYS A 167     -46.546  -0.186  29.945  1.00 92.17           C  
ATOM   2693  HB2 LYS A 167     -45.521  -0.057  30.292  1.00 92.17           H  
ATOM   2694  HB3 LYS A 167     -47.012  -0.951  30.566  1.00 92.17           H  
ATOM   2695  O   LYS A 167     -48.546   1.179  32.169  1.00 92.17           O  
ATOM   2696  CG  LYS A 167     -46.539  -0.687  28.491  1.00 92.17           C  
ATOM   2697  HG2 LYS A 167     -46.172   0.091  27.822  1.00 92.17           H  
ATOM   2698  HG3 LYS A 167     -47.551  -0.953  28.189  1.00 92.17           H  
ATOM   2699  CD  LYS A 167     -45.630  -1.915  28.389  1.00 92.17           C  
ATOM   2700  HD2 LYS A 167     -46.122  -2.731  28.917  1.00 92.17           H  
ATOM   2701  HD3 LYS A 167     -44.678  -1.695  28.872  1.00 92.17           H  
ATOM   2702  CE  LYS A 167     -45.364  -2.365  26.952  1.00 92.17           C  
ATOM   2703  HE2 LYS A 167     -44.979  -1.512  26.392  1.00 92.17           H  
ATOM   2704  HE3 LYS A 167     -46.301  -2.679  26.493  1.00 92.17           H  
ATOM   2705  NZ  LYS A 167     -44.366  -3.467  26.928  1.00 92.17           N  
ATOM   2706  HZ1 LYS A 167     -44.132  -3.723  25.979  1.00 92.17           H  
ATOM   2707  HZ2 LYS A 167     -44.694  -4.277  27.435  1.00 92.17           H  
ATOM   2708  HZ3 LYS A 167     -43.506  -3.168  27.364  1.00 92.17           H  
ATOM   2709  N   ILE A 168     -46.448   1.991  32.279  1.00 90.76           N  
ATOM   2710  H   ILE A 168     -45.577   2.102  31.779  1.00 90.76           H  
ATOM   2711  CA  ILE A 168     -46.516   2.412  33.689  1.00 90.76           C  
ATOM   2712  HA  ILE A 168     -46.803   1.553  34.296  1.00 90.76           H  
ATOM   2713  C   ILE A 168     -47.616   3.461  33.875  1.00 90.76           C  
ATOM   2714  CB  ILE A 168     -45.143   2.915  34.198  1.00 90.76           C  
ATOM   2715  HB  ILE A 168     -44.761   3.659  33.500  1.00 90.76           H  
ATOM   2716  O   ILE A 168     -48.476   3.281  34.730  1.00 90.76           O  
ATOM   2717  CG1 ILE A 168     -44.147   1.735  34.266  1.00 90.76           C  
ATOM   2718 HG12 ILE A 168     -44.139   1.219  33.305  1.00 90.76           H  
ATOM   2719 HG13 ILE A 168     -44.479   1.023  35.021  1.00 90.76           H  
ATOM   2720  CG2 ILE A 168     -45.273   3.575  35.585  1.00 90.76           C  
ATOM   2721 HG21 ILE A 168     -44.304   3.911  35.953  1.00 90.76           H  
ATOM   2722 HG22 ILE A 168     -45.920   4.451  35.547  1.00 90.76           H  
ATOM   2723 HG23 ILE A 168     -45.698   2.871  36.300  1.00 90.76           H  
ATOM   2724  CD1 ILE A 168     -42.698   2.139  34.574  1.00 90.76           C  
ATOM   2725 HD11 ILE A 168     -42.052   1.267  34.469  1.00 90.76           H  
ATOM   2726 HD12 ILE A 168     -42.365   2.906  33.874  1.00 90.76           H  
ATOM   2727 HD13 ILE A 168     -42.610   2.508  35.595  1.00 90.76           H  
ATOM   2728  N   ARG A 169     -47.657   4.500  33.027  1.00 92.22           N  
ATOM   2729  H   ARG A 169     -46.921   4.584  32.341  1.00 92.22           H  
ATOM   2730  CA  ARG A 169     -48.708   5.534  33.090  1.00 92.22           C  
ATOM   2731  HA  ARG A 169     -48.701   5.989  34.081  1.00 92.22           H  
ATOM   2732  C   ARG A 169     -50.112   4.957  32.919  1.00 92.22           C  
ATOM   2733  CB  ARG A 169     -48.475   6.609  32.025  1.00 92.22           C  
ATOM   2734  HB2 ARG A 169     -49.364   7.236  31.962  1.00 92.22           H  
ATOM   2735  HB3 ARG A 169     -48.327   6.129  31.058  1.00 92.22           H  
ATOM   2736  O   ARG A 169     -51.007   5.319  33.670  1.00 92.22           O  
ATOM   2737  CG  ARG A 169     -47.279   7.506  32.350  1.00 92.22           C  
ATOM   2738  HG2 ARG A 169     -46.379   6.903  32.468  1.00 92.22           H  
ATOM   2739  HG3 ARG A 169     -47.464   8.045  33.279  1.00 92.22           H  
ATOM   2740  CD  ARG A 169     -47.092   8.501  31.204  1.00 92.22           C  
ATOM   2741  HD2 ARG A 169     -47.930   9.198  31.211  1.00 92.22           H  
ATOM   2742  HD3 ARG A 169     -47.095   7.951  30.263  1.00 92.22           H  
ATOM   2743  NE  ARG A 169     -45.818   9.229  31.325  1.00 92.22           N  
ATOM   2744  HE  ARG A 169     -45.210   8.934  32.075  1.00 92.22           H  
ATOM   2745  NH1 ARG A 169     -46.136  10.638  29.549  1.00 92.22           N  
ATOM   2746 HH11 ARG A 169     -45.826  11.409  28.974  1.00 92.22           H  
ATOM   2747 HH12 ARG A 169     -47.066  10.257  29.454  1.00 92.22           H  
ATOM   2748  NH2 ARG A 169     -44.213  10.711  30.687  1.00 92.22           N  
ATOM   2749 HH21 ARG A 169     -43.879  11.436  30.069  1.00 92.22           H  
ATOM   2750 HH22 ARG A 169     -43.613  10.361  31.421  1.00 92.22           H  
ATOM   2751  CZ  ARG A 169     -45.395  10.187  30.523  1.00 92.22           C  
ATOM   2752  N   ALA A 170     -50.298   4.042  31.967  1.00 92.95           N  
ATOM   2753  H   ALA A 170     -49.527   3.809  31.357  1.00 92.95           H  
ATOM   2754  CA  ALA A 170     -51.588   3.387  31.757  1.00 92.95           C  
ATOM   2755  HA  ALA A 170     -52.347   4.152  31.590  1.00 92.95           H  
ATOM   2756  C   ALA A 170     -52.027   2.567  32.984  1.00 92.95           C  
ATOM   2757  CB  ALA A 170     -51.486   2.511  30.503  1.00 92.95           C  
ATOM   2758  HB1 ALA A 170     -50.735   1.734  30.648  1.00 92.95           H  
ATOM   2759  HB2 ALA A 170     -52.452   2.043  30.312  1.00 92.95           H  
ATOM   2760  HB3 ALA A 170     -51.212   3.125  29.646  1.00 92.95           H  
ATOM   2761  O   ALA A 170     -53.203   2.574  33.339  1.00 92.95           O  
ATOM   2762  N   ILE A 171     -51.082   1.891  33.648  1.00 91.01           N  
ATOM   2763  H   ILE A 171     -50.132   1.925  33.307  1.00 91.01           H  
ATOM   2764  CA  ILE A 171     -51.345   1.169  34.897  1.00 91.01           C  
ATOM   2765  HA  ILE A 171     -52.225   0.541  34.755  1.00 91.01           H  
ATOM   2766  C   ILE A 171     -51.689   2.135  36.035  1.00 91.01           C  
ATOM   2767  CB  ILE A 171     -50.154   0.255  35.256  1.00 91.01           C  
ATOM   2768  HB  ILE A 171     -49.224   0.817  35.170  1.00 91.01           H  
ATOM   2769  O   ILE A 171     -52.646   1.877  36.761  1.00 91.01           O  
ATOM   2770  CG1 ILE A 171     -50.109  -0.948  34.293  1.00 91.01           C  
ATOM   2771 HG12 ILE A 171     -50.217  -0.598  33.266  1.00 91.01           H  
ATOM   2772 HG13 ILE A 171     -50.944  -1.614  34.506  1.00 91.01           H  
ATOM   2773  CG2 ILE A 171     -50.292  -0.240  36.703  1.00 91.01           C  
ATOM   2774 HG21 ILE A 171     -50.042   0.564  37.395  1.00 91.01           H  
ATOM   2775 HG22 ILE A 171     -49.629  -1.082  36.901  1.00 91.01           H  
ATOM   2776 HG23 ILE A 171     -51.321  -0.553  36.874  1.00 91.01           H  
ATOM   2777  CD1 ILE A 171     -48.802  -1.738  34.374  1.00 91.01           C  
ATOM   2778 HD11 ILE A 171     -48.849  -2.549  33.648  1.00 91.01           H  
ATOM   2779 HD12 ILE A 171     -48.655  -2.177  35.361  1.00 91.01           H  
ATOM   2780 HD13 ILE A 171     -47.970  -1.074  34.139  1.00 91.01           H  
ATOM   2781  N   ASP A 172     -50.955   3.238  36.183  1.00 90.08           N  
ATOM   2782  H   ASP A 172     -50.150   3.370  35.588  1.00 90.08           H  
ATOM   2783  CA  ASP A 172     -51.227   4.256  37.206  1.00 90.08           C  
ATOM   2784  HA  ASP A 172     -51.194   3.789  38.191  1.00 90.08           H  
ATOM   2785  C   ASP A 172     -52.636   4.853  37.042  1.00 90.08           C  
ATOM   2786  CB  ASP A 172     -50.154   5.362  37.152  1.00 90.08           C  
ATOM   2787  HB2 ASP A 172     -50.049   5.720  36.128  1.00 90.08           H  
ATOM   2788  HB3 ASP A 172     -50.495   6.200  37.760  1.00 90.08           H  
ATOM   2789  O   ASP A 172     -53.376   4.983  38.016  1.00 90.08           O  
ATOM   2790  CG  ASP A 172     -48.781   4.935  37.689  1.00 90.08           C  
ATOM   2791  OD1 ASP A 172     -48.730   4.046  38.566  1.00 90.08           O  
ATOM   2792  OD2 ASP A 172     -47.758   5.531  37.280  1.00 90.08           O  
ATOM   2793  N   GLU A 173     -53.050   5.142  35.804  1.00 91.63           N  
ATOM   2794  H   GLU A 173     -52.386   5.048  35.049  1.00 91.63           H  
ATOM   2795  CA  GLU A 173     -54.408   5.602  35.487  1.00 91.63           C  
ATOM   2796  HA  GLU A 173     -54.641   6.478  36.092  1.00 91.63           H  
ATOM   2797  C   GLU A 173     -55.485   4.542  35.787  1.00 91.63           C  
ATOM   2798  CB  GLU A 173     -54.491   5.979  33.999  1.00 91.63           C  
ATOM   2799  HB2 GLU A 173     -55.542   6.097  33.736  1.00 91.63           H  
ATOM   2800  HB3 GLU A 173     -54.085   5.160  33.405  1.00 91.63           H  
ATOM   2801  O   GLU A 173     -56.590   4.888  36.210  1.00 91.63           O  
ATOM   2802  CG  GLU A 173     -53.763   7.283  33.631  1.00 91.63           C  
ATOM   2803  HG2 GLU A 173     -54.254   8.108  34.147  1.00 91.63           H  
ATOM   2804  HG3 GLU A 173     -52.732   7.240  33.982  1.00 91.63           H  
ATOM   2805  CD  GLU A 173     -53.776   7.558  32.114  1.00 91.63           C  
ATOM   2806  OE1 GLU A 173     -53.022   8.460  31.678  1.00 91.63           O  
ATOM   2807  OE2 GLU A 173     -54.566   6.904  31.388  1.00 91.63           O  
ATOM   2808  N   GLU A 174     -55.201   3.254  35.557  1.00 91.36           N  
ATOM   2809  H   GLU A 174     -54.292   3.026  35.180  1.00 91.36           H  
ATOM   2810  CA  GLU A 174     -56.121   2.154  35.884  1.00 91.36           C  
ATOM   2811  HA  GLU A 174     -57.111   2.413  35.509  1.00 91.36           H  
ATOM   2812  C   GLU A 174     -56.257   1.977  37.404  1.00 91.36           C  
ATOM   2813  CB  GLU A 174     -55.674   0.851  35.180  1.00 91.36           C  
ATOM   2814  HB2 GLU A 174     -55.457   1.082  34.137  1.00 91.36           H  
ATOM   2815  HB3 GLU A 174     -54.762   0.480  35.646  1.00 91.36           H  
ATOM   2816  O   GLU A 174     -57.371   1.812  37.905  1.00 91.36           O  
ATOM   2817  CG  GLU A 174     -56.756  -0.252  35.207  1.00 91.36           C  
ATOM   2818  HG2 GLU A 174     -57.025  -0.454  36.244  1.00 91.36           H  
ATOM   2819  HG3 GLU A 174     -57.646   0.130  34.707  1.00 91.36           H  
ATOM   2820  CD  GLU A 174     -56.342  -1.582  34.530  1.00 91.36           C  
ATOM   2821  OE1 GLU A 174     -56.956  -2.643  34.827  1.00 91.36           O  
ATOM   2822  OE2 GLU A 174     -55.409  -1.604  33.698  1.00 91.36           O  
ATOM   2823  N   ILE A 175     -55.149   2.080  38.145  1.00 88.94           N  
ATOM   2824  H   ILE A 175     -54.275   2.243  37.668  1.00 88.94           H  
ATOM   2825  CA  ILE A 175     -55.145   2.041  39.613  1.00 88.94           C  
ATOM   2826  HA  ILE A 175     -55.646   1.128  39.934  1.00 88.94           H  
ATOM   2827  C   ILE A 175     -55.963   3.207  40.180  1.00 88.94           C  
ATOM   2828  CB  ILE A 175     -53.696   2.011  40.159  1.00 88.94           C  
ATOM   2829  HB  ILE A 175     -53.125   2.802  39.673  1.00 88.94           H  
ATOM   2830  O   ILE A 175     -56.838   2.966  41.008  1.00 88.94           O  
ATOM   2831  CG1 ILE A 175     -53.037   0.647  39.841  1.00 88.94           C  
ATOM   2832 HG12 ILE A 175     -53.195   0.404  38.790  1.00 88.94           H  
ATOM   2833 HG13 ILE A 175     -53.515  -0.134  40.432  1.00 88.94           H  
ATOM   2834  CG2 ILE A 175     -53.666   2.259  41.682  1.00 88.94           C  
ATOM   2835 HG21 ILE A 175     -54.046   3.254  41.912  1.00 88.94           H  
ATOM   2836 HG22 ILE A 175     -52.644   2.229  42.060  1.00 88.94           H  
ATOM   2837 HG23 ILE A 175     -54.279   1.523  42.201  1.00 88.94           H  
ATOM   2838  CD1 ILE A 175     -51.524   0.613  40.097  1.00 88.94           C  
ATOM   2839 HD11 ILE A 175     -51.039   1.418  39.545  1.00 88.94           H  
ATOM   2840 HD12 ILE A 175     -51.308   0.721  41.160  1.00 88.94           H  
ATOM   2841 HD13 ILE A 175     -51.121  -0.341  39.757  1.00 88.94           H  
ATOM   2842  N   ASP A 176     -55.748   4.440  39.709  1.00 88.67           N  
ATOM   2843  H   ASP A 176     -54.996   4.580  39.050  1.00 88.67           H  
ATOM   2844  CA  ASP A 176     -56.486   5.627  40.176  1.00 88.67           C  
ATOM   2845  HA  ASP A 176     -56.336   5.737  41.250  1.00 88.67           H  
ATOM   2846  C   ASP A 176     -58.004   5.502  39.933  1.00 88.67           C  
ATOM   2847  CB  ASP A 176     -55.901   6.871  39.484  1.00 88.67           C  
ATOM   2848  HB2 ASP A 176     -54.847   6.959  39.748  1.00 88.67           H  
ATOM   2849  HB3 ASP A 176     -55.963   6.736  38.404  1.00 88.67           H  
ATOM   2850  O   ASP A 176     -58.815   5.850  40.795  1.00 88.67           O  
ATOM   2851  CG  ASP A 176     -56.614   8.176  39.869  1.00 88.67           C  
ATOM   2852  OD1 ASP A 176     -56.676   8.533  41.062  1.00 88.67           O  
ATOM   2853  OD2 ASP A 176     -57.156   8.855  38.962  1.00 88.67           O  
ATOM   2854  N   LYS A 177     -58.420   4.931  38.792  1.00 88.59           N  
ATOM   2855  H   LYS A 177     -57.714   4.660  38.122  1.00 88.59           H  
ATOM   2856  CA  LYS A 177     -59.840   4.641  38.512  1.00 88.59           C  
ATOM   2857  HA  LYS A 177     -60.422   5.554  38.637  1.00 88.59           H  
ATOM   2858  C   LYS A 177     -60.427   3.636  39.504  1.00 88.59           C  
ATOM   2859  CB  LYS A 177     -60.009   4.122  37.079  1.00 88.59           C  
ATOM   2860  HB2 LYS A 177     -59.265   3.348  36.890  1.00 88.59           H  
ATOM   2861  HB3 LYS A 177     -60.997   3.675  36.974  1.00 88.59           H  
ATOM   2862  O   LYS A 177     -61.479   3.900  40.085  1.00 88.59           O  
ATOM   2863  CG  LYS A 177     -59.874   5.243  36.044  1.00 88.59           C  
ATOM   2864  HG2 LYS A 177     -60.730   5.913  36.123  1.00 88.59           H  
ATOM   2865  HG3 LYS A 177     -58.966   5.816  36.232  1.00 88.59           H  
ATOM   2866  CD  LYS A 177     -59.816   4.643  34.637  1.00 88.59           C  
ATOM   2867  HD2 LYS A 177     -60.755   4.137  34.413  1.00 88.59           H  
ATOM   2868  HD3 LYS A 177     -58.999   3.922  34.603  1.00 88.59           H  
ATOM   2869  CE  LYS A 177     -59.549   5.754  33.621  1.00 88.59           C  
ATOM   2870  HE2 LYS A 177     -60.407   6.425  33.594  1.00 88.59           H  
ATOM   2871  HE3 LYS A 177     -58.685   6.321  33.968  1.00 88.59           H  
ATOM   2872  NZ  LYS A 177     -59.266   5.194  32.280  1.00 88.59           N  
ATOM   2873  HZ1 LYS A 177     -58.452   4.599  32.343  1.00 88.59           H  
ATOM   2874  HZ2 LYS A 177     -59.037   5.932  31.630  1.00 88.59           H  
ATOM   2875  HZ3 LYS A 177     -60.045   4.648  31.942  1.00 88.59           H  
ATOM   2876  N   LEU A 178     -59.742   2.515  39.728  1.00 85.51           N  
ATOM   2877  H   LEU A 178     -58.871   2.385  39.234  1.00 85.51           H  
ATOM   2878  CA  LEU A 178     -60.195   1.465  40.648  1.00 85.51           C  
ATOM   2879  HA  LEU A 178     -61.216   1.181  40.393  1.00 85.51           H  
ATOM   2880  C   LEU A 178     -60.213   1.942  42.108  1.00 85.51           C  
ATOM   2881  CB  LEU A 178     -59.271   0.248  40.499  1.00 85.51           C  
ATOM   2882  HB2 LEU A 178     -58.241   0.587  40.612  1.00 85.51           H  
ATOM   2883  HB3 LEU A 178     -59.482  -0.453  41.307  1.00 85.51           H  
ATOM   2884  O   LEU A 178     -61.093   1.557  42.881  1.00 85.51           O  
ATOM   2885  CG  LEU A 178     -59.413  -0.502  39.164  1.00 85.51           C  
ATOM   2886  HG  LEU A 178     -59.353   0.197  38.330  1.00 85.51           H  
ATOM   2887  CD1 LEU A 178     -58.268  -1.505  39.046  1.00 85.51           C  
ATOM   2888 HD11 LEU A 178     -58.321  -2.235  39.853  1.00 85.51           H  
ATOM   2889 HD12 LEU A 178     -58.330  -1.999  38.076  1.00 85.51           H  
ATOM   2890 HD13 LEU A 178     -57.324  -0.963  39.094  1.00 85.51           H  
ATOM   2891  CD2 LEU A 178     -60.727  -1.277  39.060  1.00 85.51           C  
ATOM   2892 HD21 LEU A 178     -61.572  -0.590  39.102  1.00 85.51           H  
ATOM   2893 HD22 LEU A 178     -60.771  -1.795  38.103  1.00 85.51           H  
ATOM   2894 HD23 LEU A 178     -60.815  -2.000  39.871  1.00 85.51           H  
ATOM   2895  N   GLU A 179     -59.265   2.795  42.503  1.00 80.55           N  
ATOM   2896  H   GLU A 179     -58.530   3.037  41.853  1.00 80.55           H  
ATOM   2897  CA  GLU A 179     -59.239   3.409  43.832  1.00 80.55           C  
ATOM   2898  HA  GLU A 179     -59.348   2.618  44.574  1.00 80.55           H  
ATOM   2899  C   GLU A 179     -60.442   4.344  44.045  1.00 80.55           C  
ATOM   2900  CB  GLU A 179     -57.882   4.100  44.087  1.00 80.55           C  
ATOM   2901  HB2 GLU A 179     -57.981   4.743  44.961  1.00 80.55           H  
ATOM   2902  HB3 GLU A 179     -57.612   4.714  43.228  1.00 80.55           H  
ATOM   2903  O   GLU A 179     -61.090   4.259  45.092  1.00 80.55           O  
ATOM   2904  CG  GLU A 179     -56.776   3.059  44.374  1.00 80.55           C  
ATOM   2905  HG2 GLU A 179     -56.676   2.387  43.522  1.00 80.55           H  
ATOM   2906  HG3 GLU A 179     -57.104   2.452  45.218  1.00 80.55           H  
ATOM   2907  CD  GLU A 179     -55.389   3.639  44.716  1.00 80.55           C  
ATOM   2908  OE1 GLU A 179     -54.521   2.824  45.142  1.00 80.55           O  
ATOM   2909  OE2 GLU A 179     -55.198   4.868  44.637  1.00 80.55           O  
ATOM   2910  N   LYS A 180     -60.833   5.133  43.033  1.00 81.17           N  
ATOM   2911  H   LYS A 180     -60.241   5.171  42.216  1.00 81.17           H  
ATOM   2912  CA  LYS A 180     -62.052   5.969  43.061  1.00 81.17           C  
ATOM   2913  HA  LYS A 180     -62.043   6.568  43.972  1.00 81.17           H  
ATOM   2914  C   LYS A 180     -63.350   5.150  43.101  1.00 81.17           C  
ATOM   2915  CB  LYS A 180     -62.049   6.909  41.846  1.00 81.17           C  
ATOM   2916  HB2 LYS A 180     -61.826   6.335  40.946  1.00 81.17           H  
ATOM   2917  HB3 LYS A 180     -63.037   7.355  41.731  1.00 81.17           H  
ATOM   2918  O   LYS A 180     -64.275   5.496  43.843  1.00 81.17           O  
ATOM   2919  CG  LYS A 180     -61.026   8.039  42.009  1.00 81.17           C  
ATOM   2920  HG2 LYS A 180     -61.381   8.732  42.771  1.00 81.17           H  
ATOM   2921  HG3 LYS A 180     -60.070   7.629  42.337  1.00 81.17           H  
ATOM   2922  CD  LYS A 180     -60.810   8.785  40.690  1.00 81.17           C  
ATOM   2923  HD2 LYS A 180     -61.750   9.206  40.332  1.00 81.17           H  
ATOM   2924  HD3 LYS A 180     -60.414   8.081  39.958  1.00 81.17           H  
ATOM   2925  CE  LYS A 180     -59.787   9.892  40.941  1.00 81.17           C  
ATOM   2926  HE2 LYS A 180     -60.251  10.691  41.520  1.00 81.17           H  
ATOM   2927  HE3 LYS A 180     -58.978   9.470  41.536  1.00 81.17           H  
ATOM   2928  NZ  LYS A 180     -59.206  10.402  39.684  1.00 81.17           N  
ATOM   2929  HZ1 LYS A 180     -58.536  11.133  39.874  1.00 81.17           H  
ATOM   2930  HZ2 LYS A 180     -58.611   9.676  39.310  1.00 81.17           H  
ATOM   2931  HZ3 LYS A 180     -59.894  10.665  38.993  1.00 81.17           H  
ATOM   2932  N   GLU A 181     -63.431   4.051  42.348  1.00 78.21           N  
ATOM   2933  H   GLU A 181     -62.675   3.860  41.706  1.00 78.21           H  
ATOM   2934  CA  GLU A 181     -64.573   3.115  42.389  1.00 78.21           C  
ATOM   2935  HA  GLU A 181     -65.497   3.648  42.166  1.00 78.21           H  
ATOM   2936  C   GLU A 181     -64.732   2.477  43.774  1.00 78.21           C  
ATOM   2937  CB  GLU A 181     -64.384   1.998  41.352  1.00 78.21           C  
ATOM   2938  HB2 GLU A 181     -65.087   1.196  41.578  1.00 78.21           H  
ATOM   2939  HB3 GLU A 181     -63.372   1.600  41.432  1.00 78.21           H  
ATOM   2940  O   GLU A 181     -65.841   2.366  44.312  1.00 78.21           O  
ATOM   2941  CG  GLU A 181     -64.646   2.469  39.915  1.00 78.21           C  
ATOM   2942  HG2 GLU A 181     -65.682   2.801  39.846  1.00 78.21           H  
ATOM   2943  HG3 GLU A 181     -64.010   3.326  39.695  1.00 78.21           H  
ATOM   2944  CD  GLU A 181     -64.399   1.370  38.867  1.00 78.21           C  
ATOM   2945  OE1 GLU A 181     -64.484   1.706  37.663  1.00 78.21           O  
ATOM   2946  OE2 GLU A 181     -64.136   0.210  39.262  1.00 78.21           O  
ATOM   2947  N   ARG A 182     -63.605   2.110  44.393  1.00 72.39           N  
ATOM   2948  H   ARG A 182     -62.743   2.192  43.873  1.00 72.39           H  
ATOM   2949  CA  ARG A 182     -63.564   1.574  45.754  1.00 72.39           C  
ATOM   2950  HA  ARG A 182     -64.259   0.737  45.815  1.00 72.39           H  
ATOM   2951  C   ARG A 182     -64.012   2.605  46.788  1.00 72.39           C  
ATOM   2952  CB  ARG A 182     -62.140   1.082  46.024  1.00 72.39           C  
ATOM   2953  HB2 ARG A 182     -61.450   1.921  45.944  1.00 72.39           H  
ATOM   2954  HB3 ARG A 182     -61.865   0.343  45.271  1.00 72.39           H  
ATOM   2955  O   ARG A 182     -64.768   2.259  47.696  1.00 72.39           O  
ATOM   2956  CG  ARG A 182     -62.006   0.452  47.411  1.00 72.39           C  
ATOM   2957  HG2 ARG A 182     -62.371   1.140  48.174  1.00 72.39           H  
ATOM   2958  HG3 ARG A 182     -62.582  -0.473  47.453  1.00 72.39           H  
ATOM   2959  CD  ARG A 182     -60.535   0.172  47.693  1.00 72.39           C  
ATOM   2960  HD2 ARG A 182     -59.977   1.094  47.527  1.00 72.39           H  
ATOM   2961  HD3 ARG A 182     -60.175  -0.586  46.997  1.00 72.39           H  
ATOM   2962  NE  ARG A 182     -60.359  -0.286  49.081  1.00 72.39           N  
ATOM   2963  HE  ARG A 182     -61.172  -0.702  49.511  1.00 72.39           H  
ATOM   2964  NH1 ARG A 182     -58.149   0.294  49.278  1.00 72.39           N  
ATOM   2965 HH11 ARG A 182     -58.181   0.665  48.339  1.00 72.39           H  
ATOM   2966 HH12 ARG A 182     -57.285   0.355  49.797  1.00 72.39           H  
ATOM   2967  NH2 ARG A 182     -59.196  -0.695  50.988  1.00 72.39           N  
ATOM   2968 HH21 ARG A 182     -58.304  -0.729  51.460  1.00 72.39           H  
ATOM   2969 HH22 ARG A 182     -59.992  -1.213  51.334  1.00 72.39           H  
ATOM   2970  CZ  ARG A 182     -59.241  -0.217  49.775  1.00 72.39           C  
ATOM   2971  N   GLU A 183     -63.541   3.845  46.679  1.00 65.82           N  
ATOM   2972  H   GLU A 183     -62.883   4.047  45.940  1.00 65.82           H  
ATOM   2973  CA  GLU A 183     -63.871   4.923  47.620  1.00 65.82           C  
ATOM   2974  HA  GLU A 183     -63.660   4.572  48.630  1.00 65.82           H  
ATOM   2975  C   GLU A 183     -65.363   5.282  47.579  1.00 65.82           C  
ATOM   2976  CB  GLU A 183     -62.952   6.120  47.334  1.00 65.82           C  
ATOM   2977  HB2 GLU A 183     -63.245   6.603  46.402  1.00 65.82           H  
ATOM   2978  HB3 GLU A 183     -61.938   5.737  47.225  1.00 65.82           H  
ATOM   2979  O   GLU A 183     -65.976   5.509  48.620  1.00 65.82           O  
ATOM   2980  CG  GLU A 183     -62.944   7.139  48.481  1.00 65.82           C  
ATOM   2981  HG2 GLU A 183     -63.848   7.745  48.428  1.00 65.82           H  
ATOM   2982  HG3 GLU A 183     -62.957   6.598  49.427  1.00 65.82           H  
ATOM   2983  CD  GLU A 183     -61.702   8.044  48.447  1.00 65.82           C  
ATOM   2984  OE1 GLU A 183     -61.235   8.400  49.555  1.00 65.82           O  
ATOM   2985  OE2 GLU A 183     -61.222   8.352  47.335  1.00 65.82           O  
ATOM   2986  N   SER A 184     -65.976   5.182  46.398  1.00 60.50           N  
ATOM   2987  H   SER A 184     -65.400   5.010  45.587  1.00 60.50           H  
ATOM   2988  CA  SER A 184     -67.419   5.363  46.197  1.00 60.50           C  
ATOM   2989  HA  SER A 184     -67.721   6.296  46.674  1.00 60.50           H  
ATOM   2990  C   SER A 184     -68.280   4.238  46.805  1.00 60.50           C  
ATOM   2991  CB  SER A 184     -67.709   5.484  44.696  1.00 60.50           C  
ATOM   2992  HB2 SER A 184     -67.504   4.532  44.206  1.00 60.50           H  
ATOM   2993  HB3 SER A 184     -68.762   5.728  44.556  1.00 60.50           H  
ATOM   2994  O   SER A 184     -69.481   4.422  46.988  1.00 60.50           O  
ATOM   2995  OG  SER A 184     -66.913   6.497  44.101  1.00 60.50           O  
ATOM   2996  HG  SER A 184     -66.005   6.191  44.037  1.00 60.50           H  
ATOM   2997  N   SER A 185     -67.685   3.084  47.140  1.00 54.15           N  
ATOM   2998  H   SER A 185     -66.689   3.018  46.985  1.00 54.15           H  
ATOM   2999  CA  SER A 185     -68.410   1.838  47.450  1.00 54.15           C  
ATOM   3000  HA  SER A 185     -69.478   2.015  47.322  1.00 54.15           H  
ATOM   3001  C   SER A 185     -68.239   1.308  48.882  1.00 54.15           C  
ATOM   3002  CB  SER A 185     -68.028   0.746  46.441  1.00 54.15           C  
ATOM   3003  HB2 SER A 185     -66.973   0.495  46.554  1.00 54.15           H  
ATOM   3004  HB3 SER A 185     -68.625  -0.145  46.635  1.00 54.15           H  
ATOM   3005  O   SER A 185     -68.804   0.264  49.203  1.00 54.15           O  
ATOM   3006  OG  SER A 185     -68.272   1.171  45.116  1.00 54.15           O  
ATOM   3007  HG  SER A 185     -67.485   1.607  44.780  1.00 54.15           H  
ATOM   3008  N   SER A 186     -67.488   1.965  49.780  1.00 46.66           N  
ATOM   3009  H   SER A 186     -67.040   2.825  49.496  1.00 46.66           H  
ATOM   3010  CA  SER A 186     -67.244   1.410  51.127  1.00 46.66           C  
ATOM   3011  HA  SER A 186     -67.968   0.614  51.301  1.00 46.66           H  
ATOM   3012  C   SER A 186     -67.489   2.408  52.267  1.00 46.66           C  
ATOM   3013  CB  SER A 186     -65.880   0.686  51.187  1.00 46.66           C  
ATOM   3014  HB2 SER A 186     -65.512   0.520  50.175  1.00 46.66           H  
ATOM   3015  HB3 SER A 186     -66.029  -0.290  51.648  1.00 46.66           H  
ATOM   3016  O   SER A 186     -66.650   3.268  52.552  1.00 46.66           O  
ATOM   3017  OG  SER A 186     -64.894   1.381  51.939  1.00 46.66           O  
ATOM   3018  HG  SER A 186     -65.256   2.264  52.039  1.00 46.66           H  
ATOM   3019  N   ASN A 187     -68.604   2.204  52.981  1.00 45.71           N  
ATOM   3020  H   ASN A 187     -69.241   1.496  52.646  1.00 45.71           H  
ATOM   3021  CA  ASN A 187     -68.813   2.701  54.340  1.00 45.71           C  
ATOM   3022  HA  ASN A 187     -68.526   3.753  54.342  1.00 45.71           H  
ATOM   3023  C   ASN A 187     -67.870   1.990  55.329  1.00 45.71           C  
ATOM   3024  CB  ASN A 187     -70.301   2.585  54.746  1.00 45.71           C  
ATOM   3025  HB2 ASN A 187     -70.371   2.283  55.791  1.00 45.71           H  
ATOM   3026  HB3 ASN A 187     -70.793   1.815  54.151  1.00 45.71           H  
ATOM   3027  O   ASN A 187     -67.490   0.831  55.176  1.00 45.71           O  
ATOM   3028  CG  ASN A 187     -71.068   3.894  54.619  1.00 45.71           C  
ATOM   3029  ND2 ASN A 187     -72.364   3.842  54.421  1.00 45.71           N  
ATOM   3030 HD21 ASN A 187     -72.838   2.960  54.294  1.00 45.71           H  
ATOM   3031 HD22 ASN A 187     -72.826   4.734  54.315  1.00 45.71           H  
ATOM   3032  OD1 ASN A 187     -70.525   4.977  54.741  1.00 45.71           O  
ATOM   3033  N   ILE A 188     -67.449   2.767  56.317  1.00 41.25           N  
ATOM   3034  H   ILE A 188     -67.924   3.655  56.393  1.00 41.25           H  
ATOM   3035  CA  ILE A 188     -66.290   2.585  57.195  1.00 41.25           C  
ATOM   3036  HA  ILE A 188     -65.485   2.123  56.623  1.00 41.25           H  
ATOM   3037  C   ILE A 188     -66.645   1.634  58.369  1.00 41.25           C  
ATOM   3038  CB  ILE A 188     -65.877   4.037  57.585  1.00 41.25           C  
ATOM   3039  HB  ILE A 188     -66.762   4.530  57.987  1.00 41.25           H  
ATOM   3040  O   ILE A 188     -67.822   1.438  58.640  1.00 41.25           O  
ATOM   3041  CG1 ILE A 188     -65.408   4.829  56.327  1.00 41.25           C  
ATOM   3042 HG12 ILE A 188     -65.998   4.562  55.450  1.00 41.25           H  
ATOM   3043 HG13 ILE A 188     -64.373   4.571  56.099  1.00 41.25           H  
ATOM   3044  CG2 ILE A 188     -64.787   4.124  58.665  1.00 41.25           C  
ATOM   3045 HG21 ILE A 188     -63.890   3.592  58.347  1.00 41.25           H  
ATOM   3046 HG22 ILE A 188     -64.530   5.166  58.857  1.00 41.25           H  
ATOM   3047 HG23 ILE A 188     -65.152   3.709  59.605  1.00 41.25           H  
ATOM   3048  CD1 ILE A 188     -65.528   6.352  56.465  1.00 41.25           C  
ATOM   3049 HD11 ILE A 188     -64.859   6.724  57.242  1.00 41.25           H  
ATOM   3050 HD12 ILE A 188     -66.555   6.622  56.709  1.00 41.25           H  
ATOM   3051 HD13 ILE A 188     -65.258   6.822  55.519  1.00 41.25           H  
ATOM   3052  N   VAL A 189     -65.638   1.106  59.096  1.00 44.06           N  
ATOM   3053  H   VAL A 189     -64.714   1.353  58.770  1.00 44.06           H  
ATOM   3054  CA  VAL A 189     -65.702   0.472  60.455  1.00 44.06           C  
ATOM   3055  HA  VAL A 189     -64.887   0.971  60.978  1.00 44.06           H  
ATOM   3056  C   VAL A 189     -65.257  -1.019  60.586  1.00 44.06           C  
ATOM   3057  CB  VAL A 189     -66.935   0.898  61.331  1.00 44.06           C  
ATOM   3058  HB  VAL A 189     -67.844   0.437  60.945  1.00 44.06           H  
ATOM   3059  O   VAL A 189     -65.705  -1.742  61.463  1.00 44.06           O  
ATOM   3060  CG1 VAL A 189     -66.808   0.525  62.824  1.00 44.06           C  
ATOM   3061 HG11 VAL A 189     -67.542   1.059  63.427  1.00 44.06           H  
ATOM   3062 HG12 VAL A 189     -67.029  -0.531  62.978  1.00 44.06           H  
ATOM   3063 HG13 VAL A 189     -65.809   0.752  63.196  1.00 44.06           H  
ATOM   3064  CG2 VAL A 189     -67.126   2.432  61.413  1.00 44.06           C  
ATOM   3065 HG21 VAL A 189     -66.261   2.895  61.888  1.00 44.06           H  
ATOM   3066 HG22 VAL A 189     -68.016   2.661  62.000  1.00 44.06           H  
ATOM   3067 HG23 VAL A 189     -67.285   2.910  60.447  1.00 44.06           H  
ATOM   3068  N   ALA A 190     -64.252  -1.490  59.829  1.00 46.63           N  
ATOM   3069  H   ALA A 190     -63.984  -0.972  59.004  1.00 46.63           H  
ATOM   3070  CA  ALA A 190     -63.494  -2.724  60.183  1.00 46.63           C  
ATOM   3071  HA  ALA A 190     -63.585  -2.884  61.257  1.00 46.63           H  
ATOM   3072  C   ALA A 190     -61.969  -2.627  59.915  1.00 46.63           C  
ATOM   3073  CB  ALA A 190     -64.147  -3.937  59.501  1.00 46.63           C  
ATOM   3074  HB1 ALA A 190     -64.063  -3.850  58.418  1.00 46.63           H  
ATOM   3075  HB2 ALA A 190     -63.656  -4.855  59.825  1.00 46.63           H  
ATOM   3076  HB3 ALA A 190     -65.200  -3.993  59.776  1.00 46.63           H  
ATOM   3077  O   ALA A 190     -61.285  -3.611  59.641  1.00 46.63           O  
ATOM   3078  N   LYS A 191     -61.430  -1.400  59.924  1.00 48.17           N  
ATOM   3079  H   LYS A 191     -62.003  -0.668  60.319  1.00 48.17           H  
ATOM   3080  CA  LYS A 191     -60.334  -0.980  59.031  1.00 48.17           C  
ATOM   3081  HA  LYS A 191     -60.258  -1.734  58.248  1.00 48.17           H  
ATOM   3082  C   LYS A 191     -58.918  -0.933  59.627  1.00 48.17           C  
ATOM   3083  CB  LYS A 191     -60.733   0.360  58.358  1.00 48.17           C  
ATOM   3084  HB2 LYS A 191     -61.755   0.615  58.636  1.00 48.17           H  
ATOM   3085  HB3 LYS A 191     -60.096   1.165  58.725  1.00 48.17           H  
ATOM   3086  O   LYS A 191     -58.039  -0.424  58.937  1.00 48.17           O  
ATOM   3087  CG  LYS A 191     -60.667   0.318  56.820  1.00 48.17           C  
ATOM   3088  HG2 LYS A 191     -61.279  -0.511  56.464  1.00 48.17           H  
ATOM   3089  HG3 LYS A 191     -59.637   0.155  56.504  1.00 48.17           H  
ATOM   3090  CD  LYS A 191     -61.196   1.628  56.200  1.00 48.17           C  
ATOM   3091  HD2 LYS A 191     -62.197   1.823  56.587  1.00 48.17           H  
ATOM   3092  HD3 LYS A 191     -60.543   2.450  56.493  1.00 48.17           H  
ATOM   3093  CE  LYS A 191     -61.267   1.548  54.664  1.00 48.17           C  
ATOM   3094  HE2 LYS A 191     -60.258   1.401  54.278  1.00 48.17           H  
ATOM   3095  HE3 LYS A 191     -61.859   0.674  54.391  1.00 48.17           H  
ATOM   3096  NZ  LYS A 191     -61.872   2.763  54.042  1.00 48.17           N  
ATOM   3097  HZ1 LYS A 191     -61.918   2.675  53.037  1.00 48.17           H  
ATOM   3098  HZ2 LYS A 191     -61.344   3.600  54.247  1.00 48.17           H  
ATOM   3099  HZ3 LYS A 191     -62.825   2.901  54.346  1.00 48.17           H  
ATOM   3100  N   THR A 192     -58.663  -1.441  60.837  1.00 45.00           N  
ATOM   3101  H   THR A 192     -59.437  -1.804  61.374  1.00 45.00           H  
ATOM   3102  CA  THR A 192     -57.360  -1.190  61.505  1.00 45.00           C  
ATOM   3103  HA  THR A 192     -56.723  -0.617  60.831  1.00 45.00           H  
ATOM   3104  C   THR A 192     -56.540  -2.444  61.817  1.00 45.00           C  
ATOM   3105  CB  THR A 192     -57.524  -0.297  62.746  1.00 45.00           C  
ATOM   3106  HB  THR A 192     -57.865  -0.899  63.589  1.00 45.00           H  
ATOM   3107  O   THR A 192     -55.325  -2.411  61.666  1.00 45.00           O  
ATOM   3108  CG2 THR A 192     -56.227   0.422  63.116  1.00 45.00           C  
ATOM   3109 HG21 THR A 192     -55.454  -0.307  63.361  1.00 45.00           H  
ATOM   3110 HG22 THR A 192     -56.390   1.055  63.989  1.00 45.00           H  
ATOM   3111 HG23 THR A 192     -55.886   1.036  62.283  1.00 45.00           H  
ATOM   3112  OG1 THR A 192     -58.477   0.713  62.490  1.00 45.00           O  
ATOM   3113  HG1 THR A 192     -58.411   1.356  63.200  1.00 45.00           H  
ATOM   3114  N   THR A 193     -57.154  -3.569  62.190  1.00 42.53           N  
ATOM   3115  H   THR A 193     -58.138  -3.541  62.416  1.00 42.53           H  
ATOM   3116  CA  THR A 193     -56.387  -4.769  62.592  1.00 42.53           C  
ATOM   3117  HA  THR A 193     -55.391  -4.452  62.901  1.00 42.53           H  
ATOM   3118  C   THR A 193     -56.179  -5.747  61.430  1.00 42.53           C  
ATOM   3119  CB  THR A 193     -57.011  -5.452  63.821  1.00 42.53           C  
ATOM   3120  HB  THR A 193     -57.802  -6.130  63.500  1.00 42.53           H  
ATOM   3121  O   THR A 193     -55.066  -6.221  61.232  1.00 42.53           O  
ATOM   3122  CG2 THR A 193     -55.972  -6.222  64.632  1.00 42.53           C  
ATOM   3123 HG21 THR A 193     -55.207  -5.542  65.008  1.00 42.53           H  
ATOM   3124 HG22 THR A 193     -55.498  -6.976  64.003  1.00 42.53           H  
ATOM   3125 HG23 THR A 193     -56.452  -6.727  65.469  1.00 42.53           H  
ATOM   3126  OG1 THR A 193     -57.568  -4.484  64.686  1.00 42.53           O  
ATOM   3127  HG1 THR A 193     -57.754  -4.923  65.520  1.00 42.53           H  
ATOM   3128  N   TYR A 194     -57.199  -5.965  60.586  1.00 46.91           N  
ATOM   3129  H   TYR A 194     -58.095  -5.547  60.796  1.00 46.91           H  
ATOM   3130  CA  TYR A 194     -57.093  -6.774  59.357  1.00 46.91           C  
ATOM   3131  HA  TYR A 194     -56.695  -7.757  59.608  1.00 46.91           H  
ATOM   3132  C   TYR A 194     -56.150  -6.142  58.328  1.00 46.91           C  
ATOM   3133  CB  TYR A 194     -58.493  -6.947  58.747  1.00 46.91           C  
ATOM   3134  HB2 TYR A 194     -59.138  -7.424  59.485  1.00 46.91           H  
ATOM   3135  HB3 TYR A 194     -58.915  -5.964  58.537  1.00 46.91           H  
ATOM   3136  O   TYR A 194     -55.360  -6.828  57.690  1.00 46.91           O  
ATOM   3137  CG  TYR A 194     -58.531  -7.781  57.477  1.00 46.91           C  
ATOM   3138  CD1 TYR A 194     -58.699  -7.168  56.217  1.00 46.91           C  
ATOM   3139  HD1 TYR A 194     -58.791  -6.095  56.146  1.00 46.91           H  
ATOM   3140  CD2 TYR A 194     -58.425  -9.183  57.562  1.00 46.91           C  
ATOM   3141  HD2 TYR A 194     -58.311  -9.661  58.523  1.00 46.91           H  
ATOM   3142  CE1 TYR A 194     -58.781  -7.956  55.050  1.00 46.91           C  
ATOM   3143  HE1 TYR A 194     -58.939  -7.491  54.089  1.00 46.91           H  
ATOM   3144  CE2 TYR A 194     -58.494  -9.971  56.398  1.00 46.91           C  
ATOM   3145  HE2 TYR A 194     -58.433 -11.047  56.456  1.00 46.91           H  
ATOM   3146  OH  TYR A 194     -58.768 -10.134  54.027  1.00 46.91           O  
ATOM   3147  HH  TYR A 194     -58.963  -9.623  53.238  1.00 46.91           H  
ATOM   3148  CZ  TYR A 194     -58.681  -9.362  55.141  1.00 46.91           C  
ATOM   3149  N   THR A 195     -56.175  -4.816  58.210  1.00 52.72           N  
ATOM   3150  H   THR A 195     -56.799  -4.280  58.796  1.00 52.72           H  
ATOM   3151  CA  THR A 195     -55.251  -4.047  57.369  1.00 52.72           C  
ATOM   3152  HA  THR A 195     -55.332  -4.398  56.340  1.00 52.72           H  
ATOM   3153  C   THR A 195     -53.809  -4.251  57.792  1.00 52.72           C  
ATOM   3154  CB  THR A 195     -55.560  -2.543  57.414  1.00 52.72           C  
ATOM   3155  HB  THR A 195     -54.639  -1.963  57.349  1.00 52.72           H  
ATOM   3156  O   THR A 195     -52.971  -4.399  56.916  1.00 52.72           O  
ATOM   3157  CG2 THR A 195     -56.476  -2.122  56.269  1.00 52.72           C  
ATOM   3158 HG21 THR A 195     -57.408  -2.685  56.315  1.00 52.72           H  
ATOM   3159 HG22 THR A 195     -56.688  -1.056  56.345  1.00 52.72           H  
ATOM   3160 HG23 THR A 195     -55.981  -2.317  55.318  1.00 52.72           H  
ATOM   3161  OG1 THR A 195     -56.216  -2.257  58.622  1.00 52.72           O  
ATOM   3162  HG1 THR A 195     -56.639  -1.397  58.556  1.00 52.72           H  
ATOM   3163  N   ILE A 196     -53.490  -4.326  59.087  1.00 53.36           N  
ATOM   3164  H   ILE A 196     -54.215  -4.214  59.780  1.00 53.36           H  
ATOM   3165  CA  ILE A 196     -52.108  -4.549  59.527  1.00 53.36           C  
ATOM   3166  HA  ILE A 196     -51.466  -3.850  58.990  1.00 53.36           H  
ATOM   3167  C   ILE A 196     -51.635  -5.950  59.121  1.00 53.36           C  
ATOM   3168  CB  ILE A 196     -51.951  -4.248  61.035  1.00 53.36           C  
ATOM   3169  HB  ILE A 196     -52.728  -4.781  61.583  1.00 53.36           H  
ATOM   3170  O   ILE A 196     -50.580  -6.062  58.504  1.00 53.36           O  
ATOM   3171  CG1 ILE A 196     -52.107  -2.729  61.275  1.00 53.36           C  
ATOM   3172 HG12 ILE A 196     -52.984  -2.362  60.742  1.00 53.36           H  
ATOM   3173 HG13 ILE A 196     -51.242  -2.206  60.865  1.00 53.36           H  
ATOM   3174  CG2 ILE A 196     -50.578  -4.711  61.556  1.00 53.36           C  
ATOM   3175 HG21 ILE A 196     -50.502  -5.795  61.477  1.00 53.36           H  
ATOM   3176 HG22 ILE A 196     -50.469  -4.458  62.610  1.00 53.36           H  
ATOM   3177 HG23 ILE A 196     -49.784  -4.237  60.978  1.00 53.36           H  
ATOM   3178  CD1 ILE A 196     -52.263  -2.342  62.752  1.00 53.36           C  
ATOM   3179 HD11 ILE A 196     -53.070  -2.917  63.207  1.00 53.36           H  
ATOM   3180 HD12 ILE A 196     -52.506  -1.282  62.820  1.00 53.36           H  
ATOM   3181 HD13 ILE A 196     -51.336  -2.518  63.299  1.00 53.36           H  
ATOM   3182  N   THR A 197     -52.403  -7.011  59.381  1.00 57.47           N  
ATOM   3183  H   THR A 197     -53.250  -6.902  59.920  1.00 57.47           H  
ATOM   3184  CA  THR A 197     -52.004  -8.387  59.022  1.00 57.47           C  
ATOM   3185  HA  THR A 197     -50.990  -8.547  59.388  1.00 57.47           H  
ATOM   3186  C   THR A 197     -51.967  -8.604  57.508  1.00 57.47           C  
ATOM   3187  CB  THR A 197     -52.914  -9.446  59.674  1.00 57.47           C  
ATOM   3188  HB  THR A 197     -53.660  -9.788  58.957  1.00 57.47           H  
ATOM   3189  O   THR A 197     -51.018  -9.196  56.998  1.00 57.47           O  
ATOM   3190  CG2 THR A 197     -52.100 -10.636  60.176  1.00 57.47           C  
ATOM   3191 HG21 THR A 197     -51.548 -11.080  59.347  1.00 57.47           H  
ATOM   3192 HG22 THR A 197     -52.767 -11.392  60.591  1.00 57.47           H  
ATOM   3193 HG23 THR A 197     -51.398 -10.317  60.946  1.00 57.47           H  
ATOM   3194  OG1 THR A 197     -53.583  -8.923  60.797  1.00 57.47           O  
ATOM   3195  HG1 THR A 197     -54.005  -9.651  61.258  1.00 57.47           H  
ATOM   3196  N   LEU A 198     -52.938  -8.054  56.772  1.00 62.22           N  
ATOM   3197  H   LEU A 198     -53.707  -7.599  57.244  1.00 62.22           H  
ATOM   3198  CA  LEU A 198     -52.975  -8.106  55.310  1.00 62.22           C  
ATOM   3199  HA  LEU A 198     -52.858  -9.146  55.004  1.00 62.22           H  
ATOM   3200  C   LEU A 198     -51.815  -7.311  54.692  1.00 62.22           C  
ATOM   3201  CB  LEU A 198     -54.343  -7.591  54.826  1.00 62.22           C  
ATOM   3202  HB2 LEU A 198     -55.130  -7.992  55.465  1.00 62.22           H  
ATOM   3203  HB3 LEU A 198     -54.356  -6.505  54.921  1.00 62.22           H  
ATOM   3204  O   LEU A 198     -51.151  -7.812  53.796  1.00 62.22           O  
ATOM   3205  CG  LEU A 198     -54.671  -7.990  53.376  1.00 62.22           C  
ATOM   3206  HG  LEU A 198     -53.780  -7.905  52.754  1.00 62.22           H  
ATOM   3207  CD1 LEU A 198     -55.199  -9.425  53.315  1.00 62.22           C  
ATOM   3208 HD11 LEU A 198     -56.082  -9.535  53.944  1.00 62.22           H  
ATOM   3209 HD12 LEU A 198     -54.428 -10.117  53.656  1.00 62.22           H  
ATOM   3210 HD13 LEU A 198     -55.452  -9.680  52.286  1.00 62.22           H  
ATOM   3211  CD2 LEU A 198     -55.741  -7.058  52.807  1.00 62.22           C  
ATOM   3212 HD21 LEU A 198     -55.356  -6.039  52.777  1.00 62.22           H  
ATOM   3213 HD22 LEU A 198     -56.634  -7.095  53.431  1.00 62.22           H  
ATOM   3214 HD23 LEU A 198     -55.991  -7.367  51.792  1.00 62.22           H  
ATOM   3215  N   THR A 199     -51.491  -6.121  55.212  1.00 67.16           N  
ATOM   3216  H   THR A 199     -52.068  -5.747  55.952  1.00 67.16           H  
ATOM   3217  CA  THR A 199     -50.338  -5.326  54.740  1.00 67.16           C  
ATOM   3218  HA  THR A 199     -50.422  -5.197  53.661  1.00 67.16           H  
ATOM   3219  C   THR A 199     -49.018  -6.051  55.013  1.00 67.16           C  
ATOM   3220  CB  THR A 199     -50.295  -3.927  55.385  1.00 67.16           C  
ATOM   3221  HB  THR A 199     -50.121  -4.024  56.456  1.00 67.16           H  
ATOM   3222  O   THR A 199     -48.109  -6.012  54.186  1.00 67.16           O  
ATOM   3223  CG2 THR A 199     -49.230  -3.014  54.782  1.00 67.16           C  
ATOM   3224 HG21 THR A 199     -48.233  -3.403  54.990  1.00 67.16           H  
ATOM   3225 HG22 THR A 199     -49.313  -2.017  55.216  1.00 67.16           H  
ATOM   3226 HG23 THR A 199     -49.367  -2.948  53.703  1.00 67.16           H  
ATOM   3227  OG1 THR A 199     -51.505  -3.245  55.183  1.00 67.16           O  
ATOM   3228  HG1 THR A 199     -52.139  -3.649  55.779  1.00 67.16           H  
ATOM   3229  N   ARG A 200     -48.912  -6.757  56.149  1.00 67.06           N  
ATOM   3230  H   ARG A 200     -49.693  -6.743  56.789  1.00 67.06           H  
ATOM   3231  CA  ARG A 200     -47.738  -7.579  56.489  1.00 67.06           C  
ATOM   3232  HA  ARG A 200     -46.833  -6.982  56.382  1.00 67.06           H  
ATOM   3233  C   ARG A 200     -47.571  -8.751  55.522  1.00 67.06           C  
ATOM   3234  CB  ARG A 200     -47.838  -8.088  57.936  1.00 67.06           C  
ATOM   3235  HB2 ARG A 200     -48.807  -8.563  58.086  1.00 67.06           H  
ATOM   3236  HB3 ARG A 200     -47.069  -8.845  58.094  1.00 67.06           H  
ATOM   3237  O   ARG A 200     -46.492  -8.910  54.957  1.00 67.06           O  
ATOM   3238  CG  ARG A 200     -47.642  -6.985  58.985  1.00 67.06           C  
ATOM   3239  HG2 ARG A 200     -46.609  -6.639  58.957  1.00 67.06           H  
ATOM   3240  HG3 ARG A 200     -48.259  -6.114  58.768  1.00 67.06           H  
ATOM   3241  CD  ARG A 200     -47.971  -7.540  60.377  1.00 67.06           C  
ATOM   3242  HD2 ARG A 200     -49.001  -7.897  60.376  1.00 67.06           H  
ATOM   3243  HD3 ARG A 200     -47.310  -8.384  60.573  1.00 67.06           H  
ATOM   3244  NE  ARG A 200     -47.815  -6.524  61.435  1.00 67.06           N  
ATOM   3245  HE  ARG A 200     -47.747  -5.562  61.136  1.00 67.06           H  
ATOM   3246  NH1 ARG A 200     -47.900  -7.959  63.235  1.00 67.06           N  
ATOM   3247 HH11 ARG A 200     -47.736  -8.117  64.219  1.00 67.06           H  
ATOM   3248 HH12 ARG A 200     -48.051  -8.747  62.622  1.00 67.06           H  
ATOM   3249  NH2 ARG A 200     -47.584  -5.799  63.592  1.00 67.06           N  
ATOM   3250 HH21 ARG A 200     -47.478  -4.842  63.288  1.00 67.06           H  
ATOM   3251 HH22 ARG A 200     -47.444  -6.047  64.561  1.00 67.06           H  
ATOM   3252  CZ  ARG A 200     -47.776  -6.762  62.737  1.00 67.06           C  
ATOM   3253  N   GLN A 201     -48.634  -9.523  55.291  1.00 71.85           N  
ATOM   3254  H   GLN A 201     -49.488  -9.342  55.800  1.00 71.85           H  
ATOM   3255  CA  GLN A 201     -48.601 -10.660  54.370  1.00 71.85           C  
ATOM   3256  HA  GLN A 201     -47.767 -11.300  54.658  1.00 71.85           H  
ATOM   3257  C   GLN A 201     -48.363 -10.210  52.925  1.00 71.85           C  
ATOM   3258  CB  GLN A 201     -49.908 -11.460  54.491  1.00 71.85           C  
ATOM   3259  HB2 GLN A 201     -50.732 -10.871  54.090  1.00 71.85           H  
ATOM   3260  HB3 GLN A 201     -50.115 -11.657  55.543  1.00 71.85           H  
ATOM   3261  O   GLN A 201     -47.572 -10.830  52.217  1.00 71.85           O  
ATOM   3262  CG  GLN A 201     -49.833 -12.801  53.740  1.00 71.85           C  
ATOM   3263  HG2 GLN A 201     -50.797 -13.303  53.815  1.00 71.85           H  
ATOM   3264  HG3 GLN A 201     -49.637 -12.616  52.684  1.00 71.85           H  
ATOM   3265  CD  GLN A 201     -48.766 -13.737  54.304  1.00 71.85           C  
ATOM   3266  NE2 GLN A 201     -48.045 -14.471  53.485  1.00 71.85           N  
ATOM   3267 HE21 GLN A 201     -48.043 -14.315  52.487  1.00 71.85           H  
ATOM   3268 HE22 GLN A 201     -47.342 -15.044  53.930  1.00 71.85           H  
ATOM   3269  OE1 GLN A 201     -48.551 -13.811  55.500  1.00 71.85           O  
ATOM   3270  N   ASN A 202     -48.983  -9.104  52.506  1.00 75.35           N  
ATOM   3271  H   ASN A 202     -49.683  -8.681  53.098  1.00 75.35           H  
ATOM   3272  CA  ASN A 202     -48.772  -8.525  51.184  1.00 75.35           C  
ATOM   3273  HA  ASN A 202     -48.996  -9.277  50.427  1.00 75.35           H  
ATOM   3274  C   ASN A 202     -47.307  -8.132  50.987  1.00 75.35           C  
ATOM   3275  CB  ASN A 202     -49.720  -7.337  50.960  1.00 75.35           C  
ATOM   3276  HB2 ASN A 202     -49.636  -6.629  51.785  1.00 75.35           H  
ATOM   3277  HB3 ASN A 202     -49.426  -6.828  50.043  1.00 75.35           H  
ATOM   3278  O   ASN A 202     -46.746  -8.468  49.956  1.00 75.35           O  
ATOM   3279  CG  ASN A 202     -51.174  -7.749  50.794  1.00 75.35           C  
ATOM   3280  ND2 ASN A 202     -52.054  -6.792  50.630  1.00 75.35           N  
ATOM   3281 HD21 ASN A 202     -52.967  -7.112  50.341  1.00 75.35           H  
ATOM   3282 HD22 ASN A 202     -51.713  -5.874  50.381  1.00 75.35           H  
ATOM   3283  OD1 ASN A 202     -51.546  -8.913  50.789  1.00 75.35           O  
ATOM   3284  N   LYS A 203     -46.645  -7.551  51.996  1.00 77.89           N  
ATOM   3285  H   LYS A 203     -47.167  -7.274  52.815  1.00 77.89           H  
ATOM   3286  CA  LYS A 203     -45.223  -7.187  51.904  1.00 77.89           C  
ATOM   3287  HA  LYS A 203     -45.092  -6.608  50.990  1.00 77.89           H  
ATOM   3288  C   LYS A 203     -44.284  -8.394  51.774  1.00 77.89           C  
ATOM   3289  CB  LYS A 203     -44.865  -6.292  53.096  1.00 77.89           C  
ATOM   3290  HB2 LYS A 203     -45.593  -5.481  53.138  1.00 77.89           H  
ATOM   3291  HB3 LYS A 203     -44.916  -6.858  54.026  1.00 77.89           H  
ATOM   3292  O   LYS A 203     -43.323  -8.339  51.011  1.00 77.89           O  
ATOM   3293  CG  LYS A 203     -43.465  -5.695  52.922  1.00 77.89           C  
ATOM   3294  HG2 LYS A 203     -43.345  -5.367  51.889  1.00 77.89           H  
ATOM   3295  HG3 LYS A 203     -42.712  -6.453  53.139  1.00 77.89           H  
ATOM   3296  CD  LYS A 203     -43.263  -4.488  53.839  1.00 77.89           C  
ATOM   3297  HD2 LYS A 203     -44.045  -3.758  53.632  1.00 77.89           H  
ATOM   3298  HD3 LYS A 203     -43.312  -4.800  54.883  1.00 77.89           H  
ATOM   3299  CE  LYS A 203     -41.894  -3.884  53.521  1.00 77.89           C  
ATOM   3300  HE2 LYS A 203     -41.802  -3.813  52.437  1.00 77.89           H  
ATOM   3301  HE3 LYS A 203     -41.117  -4.566  53.867  1.00 77.89           H  
ATOM   3302  NZ  LYS A 203     -41.735  -2.540  54.120  1.00 77.89           N  
ATOM   3303  HZ1 LYS A 203     -42.436  -1.923  53.737  1.00 77.89           H  
ATOM   3304  HZ2 LYS A 203     -41.825  -2.582  55.126  1.00 77.89           H  
ATOM   3305  HZ3 LYS A 203     -40.830  -2.169  53.870  1.00 77.89           H  
ATOM   3306  N   ILE A 204     -44.549  -9.499  52.481  1.00 82.14           N  
ATOM   3307  H   ILE A 204     -45.342  -9.494  53.105  1.00 82.14           H  
ATOM   3308  CA  ILE A 204     -43.785 -10.747  52.270  1.00 82.14           C  
ATOM   3309  HA  ILE A 204     -42.720 -10.524  52.335  1.00 82.14           H  
ATOM   3310  C   ILE A 204     -44.052 -11.287  50.868  1.00 82.14           C  
ATOM   3311  CB  ILE A 204     -44.115 -11.843  53.307  1.00 82.14           C  
ATOM   3312  HB  ILE A 204     -45.178 -12.073  53.242  1.00 82.14           H  
ATOM   3313  O   ILE A 204     -43.114 -11.635  50.155  1.00 82.14           O  
ATOM   3314  CG1 ILE A 204     -43.815 -11.357  54.732  1.00 82.14           C  
ATOM   3315 HG12 ILE A 204     -42.761 -11.095  54.827  1.00 82.14           H  
ATOM   3316 HG13 ILE A 204     -44.424 -10.472  54.915  1.00 82.14           H  
ATOM   3317  CG2 ILE A 204     -43.324 -13.136  53.011  1.00 82.14           C  
ATOM   3318 HG21 ILE A 204     -43.556 -13.911  53.742  1.00 82.14           H  
ATOM   3319 HG22 ILE A 204     -42.253 -12.937  53.043  1.00 82.14           H  
ATOM   3320 HG23 ILE A 204     -43.589 -13.541  52.034  1.00 82.14           H  
ATOM   3321  CD1 ILE A 204     -44.185 -12.392  55.802  1.00 82.14           C  
ATOM   3322 HD11 ILE A 204     -45.095 -12.918  55.515  1.00 82.14           H  
ATOM   3323 HD12 ILE A 204     -43.375 -13.110  55.932  1.00 82.14           H  
ATOM   3324 HD13 ILE A 204     -44.388 -11.897  56.752  1.00 82.14           H  
ATOM   3325  N   ASN A 205     -45.323 -11.346  50.465  1.00 82.27           N  
ATOM   3326  H   ASN A 205     -46.049 -11.048  51.101  1.00 82.27           H  
ATOM   3327  CA  ASN A 205     -45.720 -11.842  49.151  1.00 82.27           C  
ATOM   3328  HA  ASN A 205     -45.348 -12.859  49.030  1.00 82.27           H  
ATOM   3329  C   ASN A 205     -45.108 -10.999  48.020  1.00 82.27           C  
ATOM   3330  CB  ASN A 205     -47.254 -11.863  49.062  1.00 82.27           C  
ATOM   3331  HB2 ASN A 205     -47.645 -10.883  49.336  1.00 82.27           H  
ATOM   3332  HB3 ASN A 205     -47.540 -12.052  48.027  1.00 82.27           H  
ATOM   3333  O   ASN A 205     -44.705 -11.554  47.003  1.00 82.27           O  
ATOM   3334  CG  ASN A 205     -47.930 -12.924  49.915  1.00 82.27           C  
ATOM   3335  ND2 ASN A 205     -49.234 -12.840  50.041  1.00 82.27           N  
ATOM   3336 HD21 ASN A 205     -49.724 -12.046  49.654  1.00 82.27           H  
ATOM   3337 HD22 ASN A 205     -49.700 -13.567  50.564  1.00 82.27           H  
ATOM   3338  OD1 ASN A 205     -47.341 -13.857  50.442  1.00 82.27           O  
ATOM   3339  N   GLU A 206     -44.984  -9.686  48.207  1.00 84.59           N  
ATOM   3340  H   GLU A 206     -45.431  -9.282  49.017  1.00 84.59           H  
ATOM   3341  CA  GLU A 206     -44.318  -8.743  47.307  1.00 84.59           C  
ATOM   3342  HA  GLU A 206     -44.777  -8.786  46.319  1.00 84.59           H  
ATOM   3343  C   GLU A 206     -42.829  -9.083  47.162  1.00 84.59           C  
ATOM   3344  CB  GLU A 206     -44.525  -7.328  47.865  1.00 84.59           C  
ATOM   3345  HB2 GLU A 206     -45.587  -7.179  48.064  1.00 84.59           H  
ATOM   3346  HB3 GLU A 206     -43.986  -7.248  48.809  1.00 84.59           H  
ATOM   3347  O   GLU A 206     -42.358  -9.307  46.048  1.00 84.59           O  
ATOM   3348  CG  GLU A 206     -44.070  -6.196  46.939  1.00 84.59           C  
ATOM   3349  HG2 GLU A 206     -44.795  -6.076  46.134  1.00 84.59           H  
ATOM   3350  HG3 GLU A 206     -43.108  -6.463  46.502  1.00 84.59           H  
ATOM   3351  CD  GLU A 206     -43.916  -4.886  47.730  1.00 84.59           C  
ATOM   3352  OE1 GLU A 206     -42.880  -4.214  47.511  1.00 84.59           O  
ATOM   3353  OE2 GLU A 206     -44.693  -4.643  48.684  1.00 84.59           O  
ATOM   3354  N   ILE A 207     -42.096  -9.241  48.272  1.00 85.90           N  
ATOM   3355  H   ILE A 207     -42.527  -9.039  49.163  1.00 85.90           H  
ATOM   3356  CA  ILE A 207     -40.679  -9.640  48.232  1.00 85.90           C  
ATOM   3357  HA  ILE A 207     -40.144  -8.935  47.597  1.00 85.90           H  
ATOM   3358  C   ILE A 207     -40.518 -11.028  47.590  1.00 85.90           C  
ATOM   3359  CB  ILE A 207     -40.043  -9.585  49.641  1.00 85.90           C  
ATOM   3360  HB  ILE A 207     -40.637 -10.201  50.317  1.00 85.90           H  
ATOM   3361  O   ILE A 207     -39.640 -11.225  46.752  1.00 85.90           O  
ATOM   3362  CG1 ILE A 207     -40.001  -8.139  50.188  1.00 85.90           C  
ATOM   3363 HG12 ILE A 207     -39.212  -7.583  49.681  1.00 85.90           H  
ATOM   3364 HG13 ILE A 207     -40.943  -7.632  49.980  1.00 85.90           H  
ATOM   3365  CG2 ILE A 207     -38.608 -10.144  49.592  1.00 85.90           C  
ATOM   3366 HG21 ILE A 207     -38.093  -9.987  50.540  1.00 85.90           H  
ATOM   3367 HG22 ILE A 207     -38.622 -11.215  49.391  1.00 85.90           H  
ATOM   3368 HG23 ILE A 207     -38.034  -9.644  48.811  1.00 85.90           H  
ATOM   3369  CD1 ILE A 207     -39.766  -8.066  51.706  1.00 85.90           C  
ATOM   3370 HD11 ILE A 207     -38.811  -8.512  51.983  1.00 85.90           H  
ATOM   3371 HD12 ILE A 207     -39.761  -7.021  52.016  1.00 85.90           H  
ATOM   3372 HD13 ILE A 207     -40.574  -8.581  52.226  1.00 85.90           H  
ATOM   3373  N   VAL A 208     -41.381 -11.993  47.924  1.00 86.74           N  
ATOM   3374  H   VAL A 208     -42.085 -11.771  48.614  1.00 86.74           H  
ATOM   3375  CA  VAL A 208     -41.365 -13.342  47.330  1.00 86.74           C  
ATOM   3376  HA  VAL A 208     -40.370 -13.767  47.456  1.00 86.74           H  
ATOM   3377  C   VAL A 208     -41.629 -13.289  45.824  1.00 86.74           C  
ATOM   3378  CB  VAL A 208     -42.380 -14.260  48.042  1.00 86.74           C  
ATOM   3379  HB  VAL A 208     -43.341 -13.750  48.113  1.00 86.74           H  
ATOM   3380  O   VAL A 208     -40.952 -13.977  45.059  1.00 86.74           O  
ATOM   3381  CG1 VAL A 208     -42.597 -15.594  47.312  1.00 86.74           C  
ATOM   3382 HG11 VAL A 208     -43.092 -15.422  46.356  1.00 86.74           H  
ATOM   3383 HG12 VAL A 208     -43.242 -16.240  47.908  1.00 86.74           H  
ATOM   3384 HG13 VAL A 208     -41.642 -16.090  47.140  1.00 86.74           H  
ATOM   3385  CG2 VAL A 208     -41.890 -14.602  49.456  1.00 86.74           C  
ATOM   3386 HG21 VAL A 208     -41.672 -13.692  50.015  1.00 86.74           H  
ATOM   3387 HG22 VAL A 208     -40.984 -15.205  49.400  1.00 86.74           H  
ATOM   3388 HG23 VAL A 208     -42.666 -15.152  49.989  1.00 86.74           H  
ATOM   3389  N   ASN A 209     -42.567 -12.451  45.382  1.00 86.92           N  
ATOM   3390  H   ASN A 209     -43.091 -11.914  46.059  1.00 86.92           H  
ATOM   3391  CA  ASN A 209     -42.826 -12.212  43.967  1.00 86.92           C  
ATOM   3392  HA  ASN A 209     -43.001 -13.168  43.472  1.00 86.92           H  
ATOM   3393  C   ASN A 209     -41.609 -11.584  43.276  1.00 86.92           C  
ATOM   3394  CB  ASN A 209     -44.076 -11.330  43.818  1.00 86.92           C  
ATOM   3395  HB2 ASN A 209     -44.053 -10.527  44.554  1.00 86.92           H  
ATOM   3396  HB3 ASN A 209     -44.064 -10.858  42.835  1.00 86.92           H  
ATOM   3397  O   ASN A 209     -41.221 -12.067  42.216  1.00 86.92           O  
ATOM   3398  CG  ASN A 209     -45.380 -12.095  43.937  1.00 86.92           C  
ATOM   3399  ND2 ASN A 209     -46.411 -11.478  44.458  1.00 86.92           N  
ATOM   3400 HD21 ASN A 209     -47.252 -12.011  44.627  1.00 86.92           H  
ATOM   3401 HD22 ASN A 209     -46.263 -10.593  44.922  1.00 86.92           H  
ATOM   3402  OD1 ASN A 209     -45.545 -13.193  43.419  1.00 86.92           O  
ATOM   3403  N   LYS A 210     -40.966 -10.580  43.888  1.00 89.18           N  
ATOM   3404  H   LYS A 210     -41.367 -10.205  44.736  1.00 89.18           H  
ATOM   3405  CA  LYS A 210     -39.736  -9.958  43.368  1.00 89.18           C  
ATOM   3406  HA  LYS A 210     -39.931  -9.577  42.366  1.00 89.18           H  
ATOM   3407  C   LYS A 210     -38.615 -10.983  43.214  1.00 89.18           C  
ATOM   3408  CB  LYS A 210     -39.311  -8.777  44.265  1.00 89.18           C  
ATOM   3409  HB2 LYS A 210     -39.311  -9.079  45.312  1.00 89.18           H  
ATOM   3410  HB3 LYS A 210     -38.302  -8.463  43.995  1.00 89.18           H  
ATOM   3411  O   LYS A 210     -38.010 -11.063  42.150  1.00 89.18           O  
ATOM   3412  CG  LYS A 210     -40.252  -7.581  44.066  1.00 89.18           C  
ATOM   3413  HG2 LYS A 210     -40.144  -7.232  43.039  1.00 89.18           H  
ATOM   3414  HG3 LYS A 210     -41.283  -7.910  44.193  1.00 89.18           H  
ATOM   3415  CD  LYS A 210     -40.002  -6.401  45.021  1.00 89.18           C  
ATOM   3416  HD2 LYS A 210     -38.990  -6.016  44.899  1.00 89.18           H  
ATOM   3417  HD3 LYS A 210     -40.170  -6.718  46.050  1.00 89.18           H  
ATOM   3418  CE  LYS A 210     -41.038  -5.342  44.617  1.00 89.18           C  
ATOM   3419  HE2 LYS A 210     -40.833  -5.006  43.601  1.00 89.18           H  
ATOM   3420  HE3 LYS A 210     -42.016  -5.822  44.581  1.00 89.18           H  
ATOM   3421  NZ  LYS A 210     -41.161  -4.169  45.510  1.00 89.18           N  
ATOM   3422  HZ1 LYS A 210     -40.347  -3.574  45.557  1.00 89.18           H  
ATOM   3423  HZ2 LYS A 210     -41.960  -3.639  45.192  1.00 89.18           H  
ATOM   3424  HZ3 LYS A 210     -41.521  -4.410  46.423  1.00 89.18           H  
ATOM   3425  N   ILE A 211     -38.395 -11.829  44.224  1.00 90.08           N  
ATOM   3426  H   ILE A 211     -38.914 -11.684  45.078  1.00 90.08           H  
ATOM   3427  CA  ILE A 211     -37.416 -12.927  44.159  1.00 90.08           C  
ATOM   3428  HA  ILE A 211     -36.432 -12.507  43.951  1.00 90.08           H  
ATOM   3429  C   ILE A 211     -37.750 -13.878  43.008  1.00 90.08           C  
ATOM   3430  CB  ILE A 211     -37.345 -13.693  45.500  1.00 90.08           C  
ATOM   3431  HB  ILE A 211     -38.357 -13.973  45.795  1.00 90.08           H  
ATOM   3432  O   ILE A 211     -36.857 -14.240  42.247  1.00 90.08           O  
ATOM   3433  CG1 ILE A 211     -36.737 -12.800  46.599  1.00 90.08           C  
ATOM   3434 HG12 ILE A 211     -37.177 -11.805  46.538  1.00 90.08           H  
ATOM   3435 HG13 ILE A 211     -35.664 -12.701  46.435  1.00 90.08           H  
ATOM   3436  CG2 ILE A 211     -36.503 -14.979  45.365  1.00 90.08           C  
ATOM   3437 HG21 ILE A 211     -36.990 -15.687  44.694  1.00 90.08           H  
ATOM   3438 HG22 ILE A 211     -36.381 -15.467  46.332  1.00 90.08           H  
ATOM   3439 HG23 ILE A 211     -35.516 -14.726  44.977  1.00 90.08           H  
ATOM   3440  CD1 ILE A 211     -36.983 -13.319  48.020  1.00 90.08           C  
ATOM   3441 HD11 ILE A 211     -36.499 -14.283  48.177  1.00 90.08           H  
ATOM   3442 HD12 ILE A 211     -36.576 -12.606  48.737  1.00 90.08           H  
ATOM   3443 HD13 ILE A 211     -38.054 -13.419  48.196  1.00 90.08           H  
ATOM   3444  N   LYS A 212     -39.020 -14.277  42.860  1.00 91.06           N  
ATOM   3445  H   LYS A 212     -39.707 -13.948  43.523  1.00 91.06           H  
ATOM   3446  CA  LYS A 212     -39.450 -15.168  41.775  1.00 91.06           C  
ATOM   3447  HA  LYS A 212     -38.870 -16.089  41.829  1.00 91.06           H  
ATOM   3448  C   LYS A 212     -39.143 -14.563  40.402  1.00 91.06           C  
ATOM   3449  CB  LYS A 212     -40.937 -15.511  41.936  1.00 91.06           C  
ATOM   3450  HB2 LYS A 212     -41.107 -15.930  42.927  1.00 91.06           H  
ATOM   3451  HB3 LYS A 212     -41.537 -14.607  41.829  1.00 91.06           H  
ATOM   3452  O   LYS A 212     -38.511 -15.225  39.591  1.00 91.06           O  
ATOM   3453  CG  LYS A 212     -41.365 -16.533  40.875  1.00 91.06           C  
ATOM   3454  HG2 LYS A 212     -40.798 -17.453  41.013  1.00 91.06           H  
ATOM   3455  HG3 LYS A 212     -41.150 -16.138  39.882  1.00 91.06           H  
ATOM   3456  CD  LYS A 212     -42.860 -16.840  40.945  1.00 91.06           C  
ATOM   3457  HD2 LYS A 212     -43.423 -15.912  40.842  1.00 91.06           H  
ATOM   3458  HD3 LYS A 212     -43.097 -17.318  41.895  1.00 91.06           H  
ATOM   3459  CE  LYS A 212     -43.170 -17.775  39.773  1.00 91.06           C  
ATOM   3460  HE2 LYS A 212     -42.802 -17.309  38.859  1.00 91.06           H  
ATOM   3461  HE3 LYS A 212     -42.601 -18.696  39.900  1.00 91.06           H  
ATOM   3462  NZ  LYS A 212     -44.617 -18.063  39.657  1.00 91.06           N  
ATOM   3463  HZ1 LYS A 212     -44.962 -18.507  40.496  1.00 91.06           H  
ATOM   3464  HZ2 LYS A 212     -45.121 -17.205  39.481  1.00 91.06           H  
ATOM   3465  HZ3 LYS A 212     -44.763 -18.677  38.868  1.00 91.06           H  
ATOM   3466  N   VAL A 213     -39.508 -13.299  40.182  1.00 89.92           N  
ATOM   3467  H   VAL A 213     -40.008 -12.813  40.913  1.00 89.92           H  
ATOM   3468  CA  VAL A 213     -39.242 -12.583  38.923  1.00 89.92           C  
ATOM   3469  HA  VAL A 213     -39.697 -13.133  38.100  1.00 89.92           H  
ATOM   3470  C   VAL A 213     -37.742 -12.516  38.629  1.00 89.92           C  
ATOM   3471  CB  VAL A 213     -39.866 -11.172  38.965  1.00 89.92           C  
ATOM   3472  HB  VAL A 213     -39.551 -10.671  39.880  1.00 89.92           H  
ATOM   3473  O   VAL A 213     -37.330 -12.793  37.507  1.00 89.92           O  
ATOM   3474  CG1 VAL A 213     -39.452 -10.300  37.774  1.00 89.92           C  
ATOM   3475 HG11 VAL A 213     -38.386 -10.075  37.812  1.00 89.92           H  
ATOM   3476 HG12 VAL A 213     -39.995  -9.355  37.800  1.00 89.92           H  
ATOM   3477 HG13 VAL A 213     -39.677 -10.810  36.838  1.00 89.92           H  
ATOM   3478  CG2 VAL A 213     -41.398 -11.260  38.959  1.00 89.92           C  
ATOM   3479 HG21 VAL A 213     -41.759 -11.897  39.766  1.00 89.92           H  
ATOM   3480 HG22 VAL A 213     -41.742 -11.669  38.008  1.00 89.92           H  
ATOM   3481 HG23 VAL A 213     -41.825 -10.265  39.082  1.00 89.92           H  
ATOM   3482  N   LYS A 214     -36.902 -12.223  39.632  1.00 89.81           N  
ATOM   3483  H   LYS A 214     -37.286 -11.980  40.534  1.00 89.81           H  
ATOM   3484  CA  LYS A 214     -35.441 -12.226  39.442  1.00 89.81           C  
ATOM   3485  HA  LYS A 214     -35.196 -11.655  38.547  1.00 89.81           H  
ATOM   3486  C   LYS A 214     -34.874 -13.610  39.167  1.00 89.81           C  
ATOM   3487  CB  LYS A 214     -34.714 -11.622  40.649  1.00 89.81           C  
ATOM   3488  HB2 LYS A 214     -33.644 -11.719  40.461  1.00 89.81           H  
ATOM   3489  HB3 LYS A 214     -34.964 -12.193  41.543  1.00 89.81           H  
ATOM   3490  O   LYS A 214     -33.936 -13.722  38.387  1.00 89.81           O  
ATOM   3491  CG  LYS A 214     -34.985 -10.146  40.923  1.00 89.81           C  
ATOM   3492  HG2 LYS A 214     -34.206  -9.774  41.588  1.00 89.81           H  
ATOM   3493  HG3 LYS A 214     -35.940 -10.040  41.439  1.00 89.81           H  
ATOM   3494  CD  LYS A 214     -35.024  -9.302  39.651  1.00 89.81           C  
ATOM   3495  HD2 LYS A 214     -34.096  -9.395  39.086  1.00 89.81           H  
ATOM   3496  HD3 LYS A 214     -35.854  -9.619  39.019  1.00 89.81           H  
ATOM   3497  CE  LYS A 214     -35.296  -7.868  40.059  1.00 89.81           C  
ATOM   3498  HE2 LYS A 214     -35.969  -7.850  40.917  1.00 89.81           H  
ATOM   3499  HE3 LYS A 214     -35.804  -7.365  39.236  1.00 89.81           H  
ATOM   3500  NZ  LYS A 214     -34.034  -7.187  40.358  1.00 89.81           N  
ATOM   3501  HZ1 LYS A 214     -33.410  -7.245  39.566  1.00 89.81           H  
ATOM   3502  HZ2 LYS A 214     -33.528  -7.619  41.117  1.00 89.81           H  
ATOM   3503  HZ3 LYS A 214     -34.180  -6.203  40.533  1.00 89.81           H  
ATOM   3504  N   LYS A 215     -35.425 -14.660  39.779  1.00 92.31           N  
ATOM   3505  H   LYS A 215     -36.177 -14.488  40.430  1.00 92.31           H  
ATOM   3506  CA  LYS A 215     -35.033 -16.046  39.486  1.00 92.31           C  
ATOM   3507  HA  LYS A 215     -33.946 -16.116  39.521  1.00 92.31           H  
ATOM   3508  C   LYS A 215     -35.403 -16.439  38.054  1.00 92.31           C  
ATOM   3509  CB  LYS A 215     -35.621 -17.008  40.534  1.00 92.31           C  
ATOM   3510  HB2 LYS A 215     -36.675 -16.785  40.703  1.00 92.31           H  
ATOM   3511  HB3 LYS A 215     -35.538 -18.029  40.162  1.00 92.31           H  
ATOM   3512  O   LYS A 215     -34.590 -17.076  37.390  1.00 92.31           O  
ATOM   3513  CG  LYS A 215     -34.833 -16.900  41.848  1.00 92.31           C  
ATOM   3514  HG2 LYS A 215     -33.791 -17.137  41.636  1.00 92.31           H  
ATOM   3515  HG3 LYS A 215     -34.872 -15.873  42.211  1.00 92.31           H  
ATOM   3516  CD  LYS A 215     -35.325 -17.839  42.962  1.00 92.31           C  
ATOM   3517  HD2 LYS A 215     -36.353 -17.589  43.223  1.00 92.31           H  
ATOM   3518  HD3 LYS A 215     -35.261 -18.875  42.628  1.00 92.31           H  
ATOM   3519  CE  LYS A 215     -34.384 -17.595  44.154  1.00 92.31           C  
ATOM   3520  HE2 LYS A 215     -34.407 -16.531  44.391  1.00 92.31           H  
ATOM   3521  HE3 LYS A 215     -33.362 -17.815  43.845  1.00 92.31           H  
ATOM   3522  NZ  LYS A 215     -34.696 -18.358  45.384  1.00 92.31           N  
ATOM   3523  HZ1 LYS A 215     -34.452 -19.334  45.297  1.00 92.31           H  
ATOM   3524  HZ2 LYS A 215     -34.126 -17.970  46.122  1.00 92.31           H  
ATOM   3525  HZ3 LYS A 215     -35.655 -18.226  45.674  1.00 92.31           H  
ATOM   3526  N   ASP A 216     -36.558 -15.999  37.560  1.00 91.56           N  
ATOM   3527  H   ASP A 216     -37.213 -15.551  38.185  1.00 91.56           H  
ATOM   3528  CA  ASP A 216     -36.968 -16.205  36.166  1.00 91.56           C  
ATOM   3529  HA  ASP A 216     -36.838 -17.258  35.917  1.00 91.56           H  
ATOM   3530  C   ASP A 216     -36.077 -15.398  35.190  1.00 91.56           C  
ATOM   3531  CB  ASP A 216     -38.466 -15.866  36.000  1.00 91.56           C  
ATOM   3532  HB2 ASP A 216     -38.709 -15.916  34.939  1.00 91.56           H  
ATOM   3533  HB3 ASP A 216     -38.638 -14.841  36.328  1.00 91.56           H  
ATOM   3534  O   ASP A 216     -35.623 -15.936  34.179  1.00 91.56           O  
ATOM   3535  CG  ASP A 216     -39.438 -16.804  36.748  1.00 91.56           C  
ATOM   3536  OD1 ASP A 216     -39.054 -17.952  37.068  1.00 91.56           O  
ATOM   3537  OD2 ASP A 216     -40.601 -16.391  36.988  1.00 91.56           O  
ATOM   3538  N   GLU A 217     -35.749 -14.134  35.501  1.00 93.18           N  
ATOM   3539  H   GLU A 217     -36.189 -13.712  36.306  1.00 93.18           H  
ATOM   3540  CA  GLU A 217     -34.778 -13.331  34.730  1.00 93.18           C  
ATOM   3541  HA  GLU A 217     -35.126 -13.251  33.700  1.00 93.18           H  
ATOM   3542  C   GLU A 217     -33.402 -14.003  34.699  1.00 93.18           C  
ATOM   3543  CB  GLU A 217     -34.643 -11.908  35.311  1.00 93.18           C  
ATOM   3544  HB2 GLU A 217     -35.630 -11.450  35.369  1.00 93.18           H  
ATOM   3545  HB3 GLU A 217     -34.238 -11.986  36.320  1.00 93.18           H  
ATOM   3546  O   GLU A 217     -32.800 -14.133  33.633  1.00 93.18           O  
ATOM   3547  CG  GLU A 217     -33.722 -10.999  34.457  1.00 93.18           C  
ATOM   3548  HG2 GLU A 217     -32.787 -11.520  34.253  1.00 93.18           H  
ATOM   3549  HG3 GLU A 217     -34.211 -10.809  33.502  1.00 93.18           H  
ATOM   3550  CD  GLU A 217     -33.360  -9.661  35.125  1.00 93.18           C  
ATOM   3551  OE1 GLU A 217     -32.631  -8.837  34.509  1.00 93.18           O  
ATOM   3552  OE2 GLU A 217     -33.760  -9.452  36.291  1.00 93.18           O  
ATOM   3553  N   LEU A 218     -32.918 -14.465  35.854  1.00 94.27           N  
ATOM   3554  H   LEU A 218     -33.454 -14.303  36.695  1.00 94.27           H  
ATOM   3555  CA  LEU A 218     -31.642 -15.154  35.971  1.00 94.27           C  
ATOM   3556  HA  LEU A 218     -30.869 -14.475  35.612  1.00 94.27           H  
ATOM   3557  C   LEU A 218     -31.606 -16.403  35.085  1.00 94.27           C  
ATOM   3558  CB  LEU A 218     -31.381 -15.485  37.452  1.00 94.27           C  
ATOM   3559  HB2 LEU A 218     -31.314 -14.555  38.017  1.00 94.27           H  
ATOM   3560  HB3 LEU A 218     -32.223 -16.058  37.838  1.00 94.27           H  
ATOM   3561  O   LEU A 218     -30.654 -16.570  34.327  1.00 94.27           O  
ATOM   3562  CG  LEU A 218     -30.101 -16.303  37.676  1.00 94.27           C  
ATOM   3563  HG  LEU A 218     -30.175 -17.245  37.134  1.00 94.27           H  
ATOM   3564  CD1 LEU A 218     -28.859 -15.553  37.202  1.00 94.27           C  
ATOM   3565 HD11 LEU A 218     -28.685 -14.663  37.807  1.00 94.27           H  
ATOM   3566 HD12 LEU A 218     -28.954 -15.274  36.153  1.00 94.27           H  
ATOM   3567 HD13 LEU A 218     -28.022 -16.249  37.254  1.00 94.27           H  
ATOM   3568  CD2 LEU A 218     -29.932 -16.631  39.159  1.00 94.27           C  
ATOM   3569 HD21 LEU A 218     -30.827 -17.137  39.522  1.00 94.27           H  
ATOM   3570 HD22 LEU A 218     -29.083 -17.305  39.281  1.00 94.27           H  
ATOM   3571 HD23 LEU A 218     -29.771 -15.717  39.732  1.00 94.27           H  
ATOM   3572  N   ALA A 219     -32.654 -17.230  35.118  1.00 93.69           N  
ATOM   3573  H   ALA A 219     -33.406 -17.037  35.763  1.00 93.69           H  
ATOM   3574  CA  ALA A 219     -32.751 -18.418  34.274  1.00 93.69           C  
ATOM   3575  HA  ALA A 219     -31.897 -19.063  34.484  1.00 93.69           H  
ATOM   3576  C   ALA A 219     -32.713 -18.069  32.773  1.00 93.69           C  
ATOM   3577  CB  ALA A 219     -34.035 -19.167  34.648  1.00 93.69           C  
ATOM   3578  HB1 ALA A 219     -34.013 -19.431  35.706  1.00 93.69           H  
ATOM   3579  HB2 ALA A 219     -34.113 -20.079  34.056  1.00 93.69           H  
ATOM   3580  HB3 ALA A 219     -34.906 -18.541  34.456  1.00 93.69           H  
ATOM   3581  O   ALA A 219     -32.041 -18.746  31.992  1.00 93.69           O  
ATOM   3582  N   ASN A 220     -33.380 -16.985  32.364  1.00 93.46           N  
ATOM   3583  H   ASN A 220     -33.932 -16.482  33.044  1.00 93.46           H  
ATOM   3584  CA  ASN A 220     -33.359 -16.509  30.978  1.00 93.46           C  
ATOM   3585  HA  ASN A 220     -33.600 -17.341  30.316  1.00 93.46           H  
ATOM   3586  C   ASN A 220     -31.976 -15.992  30.555  1.00 93.46           C  
ATOM   3587  CB  ASN A 220     -34.423 -15.412  30.807  1.00 93.46           C  
ATOM   3588  HB2 ASN A 220     -34.302 -14.660  31.586  1.00 93.46           H  
ATOM   3589  HB3 ASN A 220     -34.287 -14.925  29.842  1.00 93.46           H  
ATOM   3590  O   ASN A 220     -31.520 -16.285  29.447  1.00 93.46           O  
ATOM   3591  CG  ASN A 220     -35.839 -15.951  30.840  1.00 93.46           C  
ATOM   3592  ND2 ASN A 220     -36.780 -15.174  31.319  1.00 93.46           N  
ATOM   3593 HD21 ASN A 220     -36.526 -14.334  31.819  1.00 93.46           H  
ATOM   3594 HD22 ASN A 220     -37.688 -15.604  31.423  1.00 93.46           H  
ATOM   3595  OD1 ASN A 220     -36.131 -17.047  30.392  1.00 93.46           O  
ATOM   3596  N   LEU A 221     -31.296 -15.242  31.427  1.00 94.27           N  
ATOM   3597  H   LEU A 221     -31.733 -15.026  32.311  1.00 94.27           H  
ATOM   3598  CA  LEU A 221     -29.939 -14.752  31.181  1.00 94.27           C  
ATOM   3599  HA  LEU A 221     -29.912 -14.239  30.220  1.00 94.27           H  
ATOM   3600  C   LEU A 221     -28.933 -15.904  31.100  1.00 94.27           C  
ATOM   3601  CB  LEU A 221     -29.530 -13.775  32.292  1.00 94.27           C  
ATOM   3602  HB2 LEU A 221     -28.460 -13.588  32.198  1.00 94.27           H  
ATOM   3603  HB3 LEU A 221     -29.701 -14.259  33.254  1.00 94.27           H  
ATOM   3604  O   LEU A 221     -28.099 -15.916  30.197  1.00 94.27           O  
ATOM   3605  CG  LEU A 221     -30.249 -12.418  32.275  1.00 94.27           C  
ATOM   3606  HG  LEU A 221     -31.328 -12.558  32.209  1.00 94.27           H  
ATOM   3607  CD1 LEU A 221     -29.922 -11.687  33.576  1.00 94.27           C  
ATOM   3608 HD11 LEU A 221     -30.390 -10.703  33.572  1.00 94.27           H  
ATOM   3609 HD12 LEU A 221     -30.331 -12.252  34.414  1.00 94.27           H  
ATOM   3610 HD13 LEU A 221     -28.842 -11.601  33.698  1.00 94.27           H  
ATOM   3611  CD2 LEU A 221     -29.797 -11.544  31.102  1.00 94.27           C  
ATOM   3612 HD21 LEU A 221     -30.310 -10.583  31.150  1.00 94.27           H  
ATOM   3613 HD22 LEU A 221     -28.720 -11.381  31.150  1.00 94.27           H  
ATOM   3614 HD23 LEU A 221     -30.054 -12.023  30.157  1.00 94.27           H  
ATOM   3615  N   GLU A 222     -29.031 -16.891  31.993  1.00 94.31           N  
ATOM   3616  H   GLU A 222     -29.714 -16.806  32.732  1.00 94.31           H  
ATOM   3617  CA  GLU A 222     -28.188 -18.092  31.978  1.00 94.31           C  
ATOM   3618  HA  GLU A 222     -27.141 -17.787  31.952  1.00 94.31           H  
ATOM   3619  C   GLU A 222     -28.427 -18.929  30.708  1.00 94.31           C  
ATOM   3620  CB  GLU A 222     -28.414 -18.913  33.266  1.00 94.31           C  
ATOM   3621  HB2 GLU A 222     -27.963 -19.897  33.136  1.00 94.31           H  
ATOM   3622  HB3 GLU A 222     -29.484 -19.043  33.428  1.00 94.31           H  
ATOM   3623  O   GLU A 222     -27.473 -19.405  30.089  1.00 94.31           O  
ATOM   3624  CG  GLU A 222     -27.765 -18.245  34.500  1.00 94.31           C  
ATOM   3625  HG2 GLU A 222     -28.162 -17.237  34.621  1.00 94.31           H  
ATOM   3626  HG3 GLU A 222     -26.699 -18.142  34.299  1.00 94.31           H  
ATOM   3627  CD  GLU A 222     -27.939 -19.011  35.829  1.00 94.31           C  
ATOM   3628  OE1 GLU A 222     -27.122 -18.745  36.761  1.00 94.31           O  
ATOM   3629  OE2 GLU A 222     -28.861 -19.850  35.926  1.00 94.31           O  
ATOM   3630  N   PHE A 223     -29.677 -19.038  30.241  1.00 94.45           N  
ATOM   3631  H   PHE A 223     -30.434 -18.680  30.805  1.00 94.45           H  
ATOM   3632  CA  PHE A 223     -29.994 -19.676  28.959  1.00 94.45           C  
ATOM   3633  HA  PHE A 223     -29.544 -20.669  28.948  1.00 94.45           H  
ATOM   3634  C   PHE A 223     -29.415 -18.906  27.759  1.00 94.45           C  
ATOM   3635  CB  PHE A 223     -31.515 -19.832  28.833  1.00 94.45           C  
ATOM   3636  HB2 PHE A 223     -31.881 -20.404  29.685  1.00 94.45           H  
ATOM   3637  HB3 PHE A 223     -31.986 -18.850  28.873  1.00 94.45           H  
ATOM   3638  O   PHE A 223     -28.838 -19.507  26.848  1.00 94.45           O  
ATOM   3639  CG  PHE A 223     -31.941 -20.538  27.560  1.00 94.45           C  
ATOM   3640  CD1 PHE A 223     -32.399 -19.799  26.453  1.00 94.45           C  
ATOM   3641  HD1 PHE A 223     -32.469 -18.723  26.518  1.00 94.45           H  
ATOM   3642  CD2 PHE A 223     -31.853 -21.939  27.476  1.00 94.45           C  
ATOM   3643  HD2 PHE A 223     -31.501 -22.505  28.326  1.00 94.45           H  
ATOM   3644  CE1 PHE A 223     -32.770 -20.460  25.268  1.00 94.45           C  
ATOM   3645  HE1 PHE A 223     -33.134 -19.891  24.426  1.00 94.45           H  
ATOM   3646  CE2 PHE A 223     -32.221 -22.601  26.292  1.00 94.45           C  
ATOM   3647  HE2 PHE A 223     -32.155 -23.677  26.231  1.00 94.45           H  
ATOM   3648  CZ  PHE A 223     -32.680 -21.862  25.187  1.00 94.45           C  
ATOM   3649  HZ  PHE A 223     -32.968 -22.373  24.281  1.00 94.45           H  
ATOM   3650  N   ALA A 224     -29.529 -17.574  27.756  1.00 93.99           N  
ATOM   3651  H   ALA A 224     -30.025 -17.133  28.518  1.00 93.99           H  
ATOM   3652  CA  ALA A 224     -28.957 -16.725  26.714  1.00 93.99           C  
ATOM   3653  HA  ALA A 224     -29.323 -17.070  25.747  1.00 93.99           H  
ATOM   3654  C   ALA A 224     -27.422 -16.809  26.681  1.00 93.99           C  
ATOM   3655  CB  ALA A 224     -29.433 -15.284  26.931  1.00 93.99           C  
ATOM   3656  HB1 ALA A 224     -29.045 -14.646  26.137  1.00 93.99           H  
ATOM   3657  HB2 ALA A 224     -29.074 -14.912  27.891  1.00 93.99           H  
ATOM   3658  HB3 ALA A 224     -30.522 -15.249  26.923  1.00 93.99           H  
ATOM   3659  O   ALA A 224     -26.842 -16.887  25.596  1.00 93.99           O  
ATOM   3660  N   LEU A 225     -26.780 -16.845  27.854  1.00 95.22           N  
ATOM   3661  H   LEU A 225     -27.323 -16.736  28.699  1.00 95.22           H  
ATOM   3662  CA  LEU A 225     -25.338 -17.022  27.993  1.00 95.22           C  
ATOM   3663  HA  LEU A 225     -24.840 -16.221  27.447  1.00 95.22           H  
ATOM   3664  C   LEU A 225     -24.902 -18.348  27.367  1.00 95.22           C  
ATOM   3665  CB  LEU A 225     -24.953 -16.935  29.483  1.00 95.22           C  
ATOM   3666  HB2 LEU A 225     -25.260 -15.965  29.874  1.00 95.22           H  
ATOM   3667  HB3 LEU A 225     -25.496 -17.703  30.032  1.00 95.22           H  
ATOM   3668  O   LEU A 225     -24.040 -18.344  26.492  1.00 95.22           O  
ATOM   3669  CG  LEU A 225     -23.447 -17.128  29.744  1.00 95.22           C  
ATOM   3670  HG  LEU A 225     -23.113 -18.067  29.303  1.00 95.22           H  
ATOM   3671  CD1 LEU A 225     -22.631 -15.981  29.152  1.00 95.22           C  
ATOM   3672 HD11 LEU A 225     -22.983 -15.025  29.539  1.00 95.22           H  
ATOM   3673 HD12 LEU A 225     -21.585 -16.114  29.429  1.00 95.22           H  
ATOM   3674 HD13 LEU A 225     -22.712 -15.992  28.065  1.00 95.22           H  
ATOM   3675  CD2 LEU A 225     -23.159 -17.187  31.242  1.00 95.22           C  
ATOM   3676 HD21 LEU A 225     -23.367 -16.222  31.704  1.00 95.22           H  
ATOM   3677 HD22 LEU A 225     -22.110 -17.441  31.395  1.00 95.22           H  
ATOM   3678 HD23 LEU A 225     -23.773 -17.960  31.704  1.00 95.22           H  
ATOM   3679  N   LYS A 226     -25.563 -19.453  27.733  1.00 95.56           N  
ATOM   3680  H   LYS A 226     -26.248 -19.374  28.471  1.00 95.56           H  
ATOM   3681  CA  LYS A 226     -25.276 -20.782  27.180  1.00 95.56           C  
ATOM   3682  HA  LYS A 226     -24.248 -21.044  27.432  1.00 95.56           H  
ATOM   3683  C   LYS A 226     -25.377 -20.803  25.651  1.00 95.56           C  
ATOM   3684  CB  LYS A 226     -26.226 -21.797  27.827  1.00 95.56           C  
ATOM   3685  HB2 LYS A 226     -27.254 -21.570  27.545  1.00 95.56           H  
ATOM   3686  HB3 LYS A 226     -26.138 -21.728  28.911  1.00 95.56           H  
ATOM   3687  O   LYS A 226     -24.495 -21.330  24.981  1.00 95.56           O  
ATOM   3688  CG  LYS A 226     -25.877 -23.223  27.390  1.00 95.56           C  
ATOM   3689  HG2 LYS A 226     -24.860 -23.456  27.705  1.00 95.56           H  
ATOM   3690  HG3 LYS A 226     -25.934 -23.296  26.304  1.00 95.56           H  
ATOM   3691  CD  LYS A 226     -26.844 -24.241  27.990  1.00 95.56           C  
ATOM   3692  HD2 LYS A 226     -26.765 -24.232  29.077  1.00 95.56           H  
ATOM   3693  HD3 LYS A 226     -27.861 -23.991  27.685  1.00 95.56           H  
ATOM   3694  CE  LYS A 226     -26.449 -25.608  27.431  1.00 95.56           C  
ATOM   3695  HE2 LYS A 226     -26.412 -25.531  26.344  1.00 95.56           H  
ATOM   3696  HE3 LYS A 226     -25.440 -25.849  27.766  1.00 95.56           H  
ATOM   3697  NZ  LYS A 226     -27.407 -26.661  27.822  1.00 95.56           N  
ATOM   3698  HZ1 LYS A 226     -28.319 -26.424  27.458  1.00 95.56           H  
ATOM   3699  HZ2 LYS A 226     -27.442 -26.752  28.828  1.00 95.56           H  
ATOM   3700  HZ3 LYS A 226     -27.115 -27.532  27.401  1.00 95.56           H  
ATOM   3701  N   LYS A 227     -26.416 -20.181  25.083  1.00 95.32           N  
ATOM   3702  H   LYS A 227     -27.113 -19.786  25.698  1.00 95.32           H  
ATOM   3703  CA  LYS A 227     -26.601 -20.100  23.625  1.00 95.32           C  
ATOM   3704  HA  LYS A 227     -26.571 -21.111  23.219  1.00 95.32           H  
ATOM   3705  C   LYS A 227     -25.472 -19.325  22.933  1.00 95.32           C  
ATOM   3706  CB  LYS A 227     -27.975 -19.482  23.336  1.00 95.32           C  
ATOM   3707  HB2 LYS A 227     -27.990 -18.450  23.687  1.00 95.32           H  
ATOM   3708  HB3 LYS A 227     -28.735 -20.044  23.879  1.00 95.32           H  
ATOM   3709  O   LYS A 227     -25.014 -19.736  21.870  1.00 95.32           O  
ATOM   3710  CG  LYS A 227     -28.302 -19.521  21.838  1.00 95.32           C  
ATOM   3711  HG2 LYS A 227     -27.551 -18.961  21.281  1.00 95.32           H  
ATOM   3712  HG3 LYS A 227     -28.298 -20.556  21.495  1.00 95.32           H  
ATOM   3713  CD  LYS A 227     -29.671 -18.897  21.564  1.00 95.32           C  
ATOM   3714  HD2 LYS A 227     -30.438 -19.469  22.086  1.00 95.32           H  
ATOM   3715  HD3 LYS A 227     -29.674 -17.869  21.925  1.00 95.32           H  
ATOM   3716  CE  LYS A 227     -29.925 -18.924  20.055  1.00 95.32           C  
ATOM   3717  HE2 LYS A 227     -29.110 -18.395  19.560  1.00 95.32           H  
ATOM   3718  HE3 LYS A 227     -29.895 -19.961  19.719  1.00 95.32           H  
ATOM   3719  NZ  LYS A 227     -31.227 -18.304  19.714  1.00 95.32           N  
ATOM   3720  HZ1 LYS A 227     -31.979 -18.805  20.167  1.00 95.32           H  
ATOM   3721  HZ2 LYS A 227     -31.371 -18.329  18.715  1.00 95.32           H  
ATOM   3722  HZ3 LYS A 227     -31.242 -17.342  20.021  1.00 95.32           H  
ATOM   3723  N   ILE A 228     -25.026 -18.213  23.521  1.00 94.11           N  
ATOM   3724  H   ILE A 228     -25.434 -17.938  24.403  1.00 94.11           H  
ATOM   3725  CA  ILE A 228     -23.897 -17.433  22.988  1.00 94.11           C  
ATOM   3726  HA  ILE A 228     -24.057 -17.272  21.922  1.00 94.11           H  
ATOM   3727  C   ILE A 228     -22.590 -18.220  23.099  1.00 94.11           C  
ATOM   3728  CB  ILE A 228     -23.811 -16.052  23.679  1.00 94.11           C  
ATOM   3729  HB  ILE A 228     -23.921 -16.187  24.755  1.00 94.11           H  
ATOM   3730  O   ILE A 228     -21.786 -18.183  22.174  1.00 94.11           O  
ATOM   3731  CG1 ILE A 228     -24.981 -15.186  23.163  1.00 94.11           C  
ATOM   3732 HG12 ILE A 228     -25.922 -15.652  23.456  1.00 94.11           H  
ATOM   3733 HG13 ILE A 228     -24.952 -15.144  22.074  1.00 94.11           H  
ATOM   3734  CG2 ILE A 228     -22.454 -15.359  23.432  1.00 94.11           C  
ATOM   3735 HG21 ILE A 228     -21.646 -15.949  23.866  1.00 94.11           H  
ATOM   3736 HG22 ILE A 228     -22.279 -15.245  22.362  1.00 94.11           H  
ATOM   3737 HG23 ILE A 228     -22.416 -14.383  23.914  1.00 94.11           H  
ATOM   3738  CD1 ILE A 228     -24.976 -13.754  23.697  1.00 94.11           C  
ATOM   3739 HD11 ILE A 228     -24.750 -13.762  24.764  1.00 94.11           H  
ATOM   3740 HD12 ILE A 228     -24.214 -13.173  23.179  1.00 94.11           H  
ATOM   3741 HD13 ILE A 228     -25.953 -13.301  23.530  1.00 94.11           H  
ATOM   3742  N   GLU A 229     -22.373 -18.950  24.193  1.00 94.52           N  
ATOM   3743  H   GLU A 229     -23.051 -18.928  24.941  1.00 94.52           H  
ATOM   3744  CA  GLU A 229     -21.195 -19.806  24.355  1.00 94.52           C  
ATOM   3745  HA  GLU A 229     -20.297 -19.206  24.205  1.00 94.52           H  
ATOM   3746  C   GLU A 229     -21.142 -20.920  23.302  1.00 94.52           C  
ATOM   3747  CB  GLU A 229     -21.158 -20.389  25.774  1.00 94.52           C  
ATOM   3748  HB2 GLU A 229     -22.120 -20.844  26.011  1.00 94.52           H  
ATOM   3749  HB3 GLU A 229     -20.387 -21.159  25.818  1.00 94.52           H  
ATOM   3750  O   GLU A 229     -20.099 -21.109  22.676  1.00 94.52           O  
ATOM   3751  CG  GLU A 229     -20.816 -19.306  26.804  1.00 94.52           C  
ATOM   3752  HG2 GLU A 229     -21.553 -18.504  26.779  1.00 94.52           H  
ATOM   3753  HG3 GLU A 229     -19.860 -18.867  26.519  1.00 94.52           H  
ATOM   3754  CD  GLU A 229     -20.714 -19.852  28.232  1.00 94.52           C  
ATOM   3755  OE1 GLU A 229     -19.812 -19.333  28.938  1.00 94.52           O  
ATOM   3756  OE2 GLU A 229     -21.483 -20.765  28.595  1.00 94.52           O  
ATOM   3757  N   GLU A 230     -22.269 -21.587  23.037  1.00 94.85           N  
ATOM   3758  H   GLU A 230     -23.074 -21.421  23.624  1.00 94.85           H  
ATOM   3759  CA  GLU A 230     -22.393 -22.574  21.956  1.00 94.85           C  
ATOM   3760  HA  GLU A 230     -21.654 -23.362  22.101  1.00 94.85           H  
ATOM   3761  C   GLU A 230     -22.122 -21.943  20.576  1.00 94.85           C  
ATOM   3762  CB  GLU A 230     -23.802 -23.202  21.986  1.00 94.85           C  
ATOM   3763  HB2 GLU A 230     -24.541 -22.402  22.031  1.00 94.85           H  
ATOM   3764  HB3 GLU A 230     -23.955 -23.752  21.058  1.00 94.85           H  
ATOM   3765  O   GLU A 230     -21.435 -22.529  19.738  1.00 94.85           O  
ATOM   3766  CG  GLU A 230     -24.026 -24.174  23.162  1.00 94.85           C  
ATOM   3767  HG2 GLU A 230     -23.365 -25.031  23.027  1.00 94.85           H  
ATOM   3768  HG3 GLU A 230     -23.741 -23.686  24.094  1.00 94.85           H  
ATOM   3769  CD  GLU A 230     -25.481 -24.677  23.289  1.00 94.85           C  
ATOM   3770  OE1 GLU A 230     -25.773 -25.389  24.286  1.00 94.85           O  
ATOM   3771  OE2 GLU A 230     -26.316 -24.360  22.410  1.00 94.85           O  
ATOM   3772  N   GLU A 231     -22.616 -20.726  20.322  1.00 94.00           N  
ATOM   3773  H   GLU A 231     -23.197 -20.292  21.025  1.00 94.00           H  
ATOM   3774  CA  GLU A 231     -22.373 -20.009  19.065  1.00 94.00           C  
ATOM   3775  HA  GLU A 231     -22.626 -20.678  18.243  1.00 94.00           H  
ATOM   3776  C   GLU A 231     -20.897 -19.617  18.887  1.00 94.00           C  
ATOM   3777  CB  GLU A 231     -23.292 -18.779  18.976  1.00 94.00           C  
ATOM   3778  HB2 GLU A 231     -24.312 -19.083  19.213  1.00 94.00           H  
ATOM   3779  HB3 GLU A 231     -22.970 -18.024  19.693  1.00 94.00           H  
ATOM   3780  O   GLU A 231     -20.339 -19.801  17.800  1.00 94.00           O  
ATOM   3781  CG  GLU A 231     -23.276 -18.190  17.557  1.00 94.00           C  
ATOM   3782  HG2 GLU A 231     -22.255 -17.908  17.300  1.00 94.00           H  
ATOM   3783  HG3 GLU A 231     -23.589 -18.965  16.857  1.00 94.00           H  
ATOM   3784  CD  GLU A 231     -24.173 -16.959  17.366  1.00 94.00           C  
ATOM   3785  OE1 GLU A 231     -24.140 -16.439  16.225  1.00 94.00           O  
ATOM   3786  OE2 GLU A 231     -24.872 -16.539  18.318  1.00 94.00           O  
ATOM   3787  N   ILE A 232     -20.250 -19.126  19.950  1.00 93.94           N  
ATOM   3788  H   ILE A 232     -20.774 -19.013  20.807  1.00 93.94           H  
ATOM   3789  CA  ILE A 232     -18.815 -18.817  19.964  1.00 93.94           C  
ATOM   3790  HA  ILE A 232     -18.602 -18.112  19.161  1.00 93.94           H  
ATOM   3791  C   ILE A 232     -18.017 -20.083  19.664  1.00 93.94           C  
ATOM   3792  CB  ILE A 232     -18.388 -18.172  21.304  1.00 93.94           C  
ATOM   3793  HB  ILE A 232     -18.794 -18.767  22.122  1.00 93.94           H  
ATOM   3794  O   ILE A 232     -17.215 -20.065  18.737  1.00 93.94           O  
ATOM   3795  CG1 ILE A 232     -18.946 -16.737  21.402  1.00 93.94           C  
ATOM   3796 HG12 ILE A 232     -18.419 -16.095  20.696  1.00 93.94           H  
ATOM   3797 HG13 ILE A 232     -19.999 -16.739  21.123  1.00 93.94           H  
ATOM   3798  CG2 ILE A 232     -16.854 -18.132  21.450  1.00 93.94           C  
ATOM   3799 HG21 ILE A 232     -16.449 -19.142  21.506  1.00 93.94           H  
ATOM   3800 HG22 ILE A 232     -16.558 -17.632  22.373  1.00 93.94           H  
ATOM   3801 HG23 ILE A 232     -16.403 -17.621  20.599  1.00 93.94           H  
ATOM   3802  CD1 ILE A 232     -18.839 -16.128  22.808  1.00 93.94           C  
ATOM   3803 HD11 ILE A 232     -19.381 -15.183  22.835  1.00 93.94           H  
ATOM   3804 HD12 ILE A 232     -19.281 -16.806  23.538  1.00 93.94           H  
ATOM   3805 HD13 ILE A 232     -17.799 -15.935  23.070  1.00 93.94           H  
ATOM   3806  N   GLN A 233     -18.279 -21.190  20.363  1.00 93.78           N  
ATOM   3807  H   GLN A 233     -18.969 -21.147  21.099  1.00 93.78           H  
ATOM   3808  CA  GLN A 233     -17.573 -22.458  20.155  1.00 93.78           C  
ATOM   3809  HA  GLN A 233     -16.512 -22.301  20.347  1.00 93.78           H  
ATOM   3810  C   GLN A 233     -17.728 -22.968  18.711  1.00 93.78           C  
ATOM   3811  CB  GLN A 233     -18.121 -23.472  21.169  1.00 93.78           C  
ATOM   3812  HB2 GLN A 233     -18.044 -23.047  22.170  1.00 93.78           H  
ATOM   3813  HB3 GLN A 233     -19.172 -23.665  20.957  1.00 93.78           H  
ATOM   3814  O   GLN A 233     -16.759 -23.387  18.069  1.00 93.78           O  
ATOM   3815  CG  GLN A 233     -17.347 -24.797  21.144  1.00 93.78           C  
ATOM   3816  HG2 GLN A 233     -16.300 -24.602  21.378  1.00 93.78           H  
ATOM   3817  HG3 GLN A 233     -17.400 -25.236  20.148  1.00 93.78           H  
ATOM   3818  CD  GLN A 233     -17.886 -25.825  22.135  1.00 93.78           C  
ATOM   3819  NE2 GLN A 233     -17.252 -26.971  22.241  1.00 93.78           N  
ATOM   3820 HE21 GLN A 233     -16.428 -27.158  21.688  1.00 93.78           H  
ATOM   3821 HE22 GLN A 233     -17.646 -27.620  22.908  1.00 93.78           H  
ATOM   3822  OE1 GLN A 233     -18.873 -25.645  22.825  1.00 93.78           O  
ATOM   3823  N   ASN A 234     -18.940 -22.875  18.157  1.00 92.43           N  
ATOM   3824  H   ASN A 234     -19.704 -22.568  18.741  1.00 92.43           H  
ATOM   3825  CA  ASN A 234     -19.221 -23.257  16.775  1.00 92.43           C  
ATOM   3826  HA  ASN A 234     -18.872 -24.277  16.612  1.00 92.43           H  
ATOM   3827  C   ASN A 234     -18.498 -22.372  15.749  1.00 92.43           C  
ATOM   3828  CB  ASN A 234     -20.740 -23.209  16.552  1.00 92.43           C  
ATOM   3829  HB2 ASN A 234     -20.950 -23.241  15.483  1.00 92.43           H  
ATOM   3830  HB3 ASN A 234     -21.139 -22.277  16.952  1.00 92.43           H  
ATOM   3831  O   ASN A 234     -18.112 -22.867  14.691  1.00 92.43           O  
ATOM   3832  CG  ASN A 234     -21.467 -24.385  17.177  1.00 92.43           C  
ATOM   3833  ND2 ASN A 234     -22.716 -24.215  17.534  1.00 92.43           N  
ATOM   3834 HD21 ASN A 234     -23.049 -23.273  17.682  1.00 92.43           H  
ATOM   3835 HD22 ASN A 234     -23.112 -24.989  18.049  1.00 92.43           H  
ATOM   3836  OD1 ASN A 234     -20.952 -25.481  17.295  1.00 92.43           O  
ATOM   3837  N   LYS A 235     -18.306 -21.077  16.021  1.00 92.37           N  
ATOM   3838  H   LYS A 235     -18.658 -20.715  16.896  1.00 92.37           H  
ATOM   3839  CA  LYS A 235     -17.547 -20.178  15.134  1.00 92.37           C  
ATOM   3840  HA  LYS A 235     -17.733 -20.452  14.096  1.00 92.37           H  
ATOM   3841  C   LYS A 235     -16.037 -20.327  15.324  1.00 92.37           C  
ATOM   3842  CB  LYS A 235     -17.995 -18.723  15.334  1.00 92.37           C  
ATOM   3843  HB2 LYS A 235     -17.979 -18.488  16.398  1.00 92.37           H  
ATOM   3844  HB3 LYS A 235     -17.284 -18.070  14.828  1.00 92.37           H  
ATOM   3845  O   LYS A 235     -15.318 -20.360  14.331  1.00 92.37           O  
ATOM   3846  CG  LYS A 235     -19.392 -18.437  14.757  1.00 92.37           C  
ATOM   3847  HG2 LYS A 235     -20.126 -19.097  15.220  1.00 92.37           H  
ATOM   3848  HG3 LYS A 235     -19.384 -18.614  13.681  1.00 92.37           H  
ATOM   3849  CD  LYS A 235     -19.776 -16.977  15.036  1.00 92.37           C  
ATOM   3850  HD2 LYS A 235     -19.070 -16.302  14.552  1.00 92.37           H  
ATOM   3851  HD3 LYS A 235     -19.704 -16.823  16.112  1.00 92.37           H  
ATOM   3852  CE  LYS A 235     -21.210 -16.625  14.614  1.00 92.37           C  
ATOM   3853  HE2 LYS A 235     -21.505 -15.718  15.141  1.00 92.37           H  
ATOM   3854  HE3 LYS A 235     -21.892 -17.407  14.947  1.00 92.37           H  
ATOM   3855  NZ  LYS A 235     -21.335 -16.389  13.159  1.00 92.37           N  
ATOM   3856  HZ1 LYS A 235     -21.085 -17.200  12.611  1.00 92.37           H  
ATOM   3857  HZ2 LYS A 235     -20.717 -15.650  12.855  1.00 92.37           H  
ATOM   3858  HZ3 LYS A 235     -22.266 -16.074  12.924  1.00 92.37           H  
ATOM   3859  N   GLU A 236     -15.560 -20.486  16.555  1.00 90.55           N  
ATOM   3860  H   GLU A 236     -16.206 -20.434  17.330  1.00 90.55           H  
ATOM   3861  CA  GLU A 236     -14.145 -20.717  16.873  1.00 90.55           C  
ATOM   3862  HA  GLU A 236     -13.543 -19.914  16.446  1.00 90.55           H  
ATOM   3863  C   GLU A 236     -13.638 -22.015  16.241  1.00 90.55           C  
ATOM   3864  CB  GLU A 236     -13.924 -20.731  18.397  1.00 90.55           C  
ATOM   3865  HB2 GLU A 236     -14.685 -21.352  18.869  1.00 90.55           H  
ATOM   3866  HB3 GLU A 236     -12.946 -21.166  18.603  1.00 90.55           H  
ATOM   3867  O   GLU A 236     -12.556 -22.022  15.670  1.00 90.55           O  
ATOM   3868  CG  GLU A 236     -13.945 -19.311  18.990  1.00 90.55           C  
ATOM   3869  HG2 GLU A 236     -13.177 -18.725  18.485  1.00 90.55           H  
ATOM   3870  HG3 GLU A 236     -14.904 -18.838  18.781  1.00 90.55           H  
ATOM   3871  CD  GLU A 236     -13.678 -19.261  20.503  1.00 90.55           C  
ATOM   3872  OE1 GLU A 236     -13.220 -18.183  20.968  1.00 90.55           O  
ATOM   3873  OE2 GLU A 236     -13.949 -20.255  21.208  1.00 90.55           O  
ATOM   3874  N   SER A 237     -14.447 -23.081  16.209  1.00 89.06           N  
ATOM   3875  H   SER A 237     -15.293 -23.059  16.761  1.00 89.06           H  
ATOM   3876  CA  SER A 237     -14.077 -24.322  15.505  1.00 89.06           C  
ATOM   3877  HA  SER A 237     -13.120 -24.657  15.906  1.00 89.06           H  
ATOM   3878  C   SER A 237     -13.874 -24.155  13.988  1.00 89.06           C  
ATOM   3879  CB  SER A 237     -15.101 -25.427  15.774  1.00 89.06           C  
ATOM   3880  HB2 SER A 237     -15.205 -25.575  16.849  1.00 89.06           H  
ATOM   3881  HB3 SER A 237     -14.741 -26.355  15.329  1.00 89.06           H  
ATOM   3882  O   SER A 237     -13.211 -24.983  13.365  1.00 89.06           O  
ATOM   3883  OG  SER A 237     -16.358 -25.112  15.212  1.00 89.06           O  
ATOM   3884  HG  SER A 237     -16.741 -24.386  15.709  1.00 89.06           H  
ATOM   3885  N   LYS A 238     -14.404 -23.080  13.385  1.00 88.79           N  
ATOM   3886  H   LYS A 238     -14.899 -22.419  13.967  1.00 88.79           H  
ATOM   3887  CA  LYS A 238     -14.203 -22.736  11.965  1.00 88.79           C  
ATOM   3888  HA  LYS A 238     -14.018 -23.649  11.400  1.00 88.79           H  
ATOM   3889  C   LYS A 238     -12.982 -21.847  11.736  1.00 88.79           C  
ATOM   3890  CB  LYS A 238     -15.455 -22.051  11.400  1.00 88.79           C  
ATOM   3891  HB2 LYS A 238     -15.647 -21.131  11.954  1.00 88.79           H  
ATOM   3892  HB3 LYS A 238     -15.268 -21.782  10.361  1.00 88.79           H  
ATOM   3893  O   LYS A 238     -12.527 -21.734  10.602  1.00 88.79           O  
ATOM   3894  CG  LYS A 238     -16.690 -22.954  11.457  1.00 88.79           C  
ATOM   3895  HG2 LYS A 238     -16.870 -23.273  12.484  1.00 88.79           H  
ATOM   3896  HG3 LYS A 238     -16.520 -23.836  10.840  1.00 88.79           H  
ATOM   3897  CD  LYS A 238     -17.915 -22.195  10.946  1.00 88.79           C  
ATOM   3898  HD2 LYS A 238     -18.050 -21.292  11.541  1.00 88.79           H  
ATOM   3899  HD3 LYS A 238     -17.757 -21.923   9.902  1.00 88.79           H  
ATOM   3900  CE  LYS A 238     -19.143 -23.093  11.081  1.00 88.79           C  
ATOM   3901  HE2 LYS A 238     -19.270 -23.337  12.136  1.00 88.79           H  
ATOM   3902  HE3 LYS A 238     -18.953 -24.024  10.547  1.00 88.79           H  
ATOM   3903  NZ  LYS A 238     -20.353 -22.426  10.547  1.00 88.79           N  
ATOM   3904  HZ1 LYS A 238     -20.525 -21.571  11.057  1.00 88.79           H  
ATOM   3905  HZ2 LYS A 238     -21.155 -23.032  10.644  1.00 88.79           H  
ATOM   3906  HZ3 LYS A 238     -20.223 -22.203   9.570  1.00 88.79           H  
ATOM   3907  N   VAL A 239     -12.455 -21.219  12.786  1.00 86.73           N  
ATOM   3908  H   VAL A 239     -12.831 -21.423  13.701  1.00 86.73           H  
ATOM   3909  CA  VAL A 239     -11.263 -20.371  12.734  1.00 86.73           C  
ATOM   3910  HA  VAL A 239     -11.051 -20.101  11.699  1.00 86.73           H  
ATOM   3911  C   VAL A 239     -10.088 -21.176  13.269  1.00 86.73           C  
ATOM   3912  CB  VAL A 239     -11.467 -19.047  13.497  1.00 86.73           C  
ATOM   3913  HB  VAL A 239     -11.669 -19.251  14.548  1.00 86.73           H  
ATOM   3914  O   VAL A 239      -9.866 -21.238  14.470  1.00 86.73           O  
ATOM   3915  CG1 VAL A 239     -10.222 -18.153  13.390  1.00 86.73           C  
ATOM   3916 HG11 VAL A 239      -9.983 -17.941  12.348  1.00 86.73           H  
ATOM   3917 HG12 VAL A 239     -10.397 -17.212  13.910  1.00 86.73           H  
ATOM   3918 HG13 VAL A 239      -9.367 -18.637  13.863  1.00 86.73           H  
ATOM   3919  CG2 VAL A 239     -12.651 -18.259  12.922  1.00 86.73           C  
ATOM   3920 HG21 VAL A 239     -13.578 -18.813  13.073  1.00 86.73           H  
ATOM   3921 HG22 VAL A 239     -12.507 -18.085  11.855  1.00 86.73           H  
ATOM   3922 HG23 VAL A 239     -12.738 -17.300  13.431  1.00 86.73           H  
ATOM   3923  N   SER A 240      -9.323 -21.803  12.377  1.00 87.10           N  
ATOM   3924  H   SER A 240      -9.557 -21.728  11.397  1.00 87.10           H  
ATOM   3925  CA  SER A 240      -8.058 -22.438  12.752  1.00 87.10           C  
ATOM   3926  HA  SER A 240      -8.121 -22.789  13.782  1.00 87.10           H  
ATOM   3927  C   SER A 240      -6.918 -21.421  12.610  1.00 87.10           C  
ATOM   3928  CB  SER A 240      -7.810 -23.676  11.897  1.00 87.10           C  
ATOM   3929  HB2 SER A 240      -8.576 -24.425  12.098  1.00 87.10           H  
ATOM   3930  HB3 SER A 240      -7.865 -23.384  10.849  1.00 87.10           H  
ATOM   3931  O   SER A 240      -6.613 -21.026  11.478  1.00 87.10           O  
ATOM   3932  OG  SER A 240      -6.528 -24.209  12.166  1.00 87.10           O  
ATOM   3933  HG  SER A 240      -6.560 -24.767  12.947  1.00 87.10           H  
ATOM   3934  N   PRO A 241      -6.275 -20.995  13.718  1.00 86.48           N  
ATOM   3935  CA  PRO A 241      -5.132 -20.084  13.663  1.00 86.48           C  
ATOM   3936  HA  PRO A 241      -5.459 -19.132  13.245  1.00 86.48           H  
ATOM   3937  C   PRO A 241      -3.997 -20.643  12.803  1.00 86.48           C  
ATOM   3938  CB  PRO A 241      -4.690 -19.877  15.117  1.00 86.48           C  
ATOM   3939  HB2 PRO A 241      -4.330 -18.862  15.285  1.00 86.48           H  
ATOM   3940  HB3 PRO A 241      -3.920 -20.600  15.387  1.00 86.48           H  
ATOM   3941  O   PRO A 241      -3.423 -19.907  12.007  1.00 86.48           O  
ATOM   3942  CG  PRO A 241      -5.955 -20.169  15.919  1.00 86.48           C  
ATOM   3943  HG2 PRO A 241      -6.602 -19.292  15.921  1.00 86.48           H  
ATOM   3944  HG3 PRO A 241      -5.729 -20.487  16.936  1.00 86.48           H  
ATOM   3945  CD  PRO A 241      -6.603 -21.284  15.108  1.00 86.48           C  
ATOM   3946  HD2 PRO A 241      -6.172 -22.244  15.390  1.00 86.48           H  
ATOM   3947  HD3 PRO A 241      -7.677 -21.285  15.298  1.00 86.48           H  
ATOM   3948  N   ASP A 242      -3.747 -21.953  12.879  1.00 88.69           N  
ATOM   3949  H   ASP A 242      -4.209 -22.494  13.596  1.00 88.69           H  
ATOM   3950  CA  ASP A 242      -2.704 -22.623  12.099  1.00 88.69           C  
ATOM   3951  HA  ASP A 242      -1.748 -22.140  12.301  1.00 88.69           H  
ATOM   3952  C   ASP A 242      -2.969 -22.531  10.593  1.00 88.69           C  
ATOM   3953  CB  ASP A 242      -2.600 -24.099  12.510  1.00 88.69           C  
ATOM   3954  HB2 ASP A 242      -1.848 -24.582  11.888  1.00 88.69           H  
ATOM   3955  HB3 ASP A 242      -3.556 -24.588  12.322  1.00 88.69           H  
ATOM   3956  O   ASP A 242      -2.065 -22.194   9.828  1.00 88.69           O  
ATOM   3957  CG  ASP A 242      -2.209 -24.298  13.976  1.00 88.69           C  
ATOM   3958  OD1 ASP A 242      -1.445 -23.460  14.500  1.00 88.69           O  
ATOM   3959  OD2 ASP A 242      -2.703 -25.287  14.558  1.00 88.69           O  
ATOM   3960  N   ILE A 243      -4.215 -22.766  10.156  1.00 90.50           N  
ATOM   3961  H   ILE A 243      -4.916 -23.025  10.835  1.00 90.50           H  
ATOM   3962  CA  ILE A 243      -4.598 -22.622   8.741  1.00 90.50           C  
ATOM   3963  HA  ILE A 243      -3.914 -23.218   8.136  1.00 90.50           H  
ATOM   3964  C   ILE A 243      -4.437 -21.167   8.299  1.00 90.50           C  
ATOM   3965  CB  ILE A 243      -6.038 -23.127   8.485  1.00 90.50           C  
ATOM   3966  HB  ILE A 243      -6.713 -22.604   9.162  1.00 90.50           H  
ATOM   3967  O   ILE A 243      -3.912 -20.910   7.218  1.00 90.50           O  
ATOM   3968  CG1 ILE A 243      -6.124 -24.647   8.756  1.00 90.50           C  
ATOM   3969 HG12 ILE A 243      -5.781 -24.852   9.770  1.00 90.50           H  
ATOM   3970 HG13 ILE A 243      -5.450 -25.170   8.077  1.00 90.50           H  
ATOM   3971  CG2 ILE A 243      -6.488 -22.819   7.041  1.00 90.50           C  
ATOM   3972 HG21 ILE A 243      -6.511 -21.742   6.869  1.00 90.50           H  
ATOM   3973 HG22 ILE A 243      -7.497 -23.191   6.863  1.00 90.50           H  
ATOM   3974 HG23 ILE A 243      -5.799 -23.278   6.332  1.00 90.50           H  
ATOM   3975  CD1 ILE A 243      -7.529 -25.249   8.608  1.00 90.50           C  
ATOM   3976 HD11 ILE A 243      -8.269 -24.640   9.127  1.00 90.50           H  
ATOM   3977 HD12 ILE A 243      -7.534 -26.253   9.033  1.00 90.50           H  
ATOM   3978 HD13 ILE A 243      -7.799 -25.324   7.555  1.00 90.50           H  
ATOM   3979  N   LYS A 244      -4.853 -20.203   9.130  1.00 90.97           N  
ATOM   3980  H   LYS A 244      -5.256 -20.477  10.015  1.00 90.97           H  
ATOM   3981  CA  LYS A 244      -4.696 -18.776   8.827  1.00 90.97           C  
ATOM   3982  HA  LYS A 244      -5.184 -18.567   7.875  1.00 90.97           H  
ATOM   3983  C   LYS A 244      -3.220 -18.403   8.656  1.00 90.97           C  
ATOM   3984  CB  LYS A 244      -5.379 -17.951   9.924  1.00 90.97           C  
ATOM   3985  HB2 LYS A 244      -6.404 -18.302  10.046  1.00 90.97           H  
ATOM   3986  HB3 LYS A 244      -4.853 -18.097  10.867  1.00 90.97           H  
ATOM   3987  O   LYS A 244      -2.875 -17.762   7.667  1.00 90.97           O  
ATOM   3988  CG  LYS A 244      -5.407 -16.454   9.587  1.00 90.97           C  
ATOM   3989  HG2 LYS A 244      -6.029 -16.294   8.706  1.00 90.97           H  
ATOM   3990  HG3 LYS A 244      -4.399 -16.094   9.385  1.00 90.97           H  
ATOM   3991  CD  LYS A 244      -5.979 -15.673  10.771  1.00 90.97           C  
ATOM   3992  HD2 LYS A 244      -5.333 -15.818  11.637  1.00 90.97           H  
ATOM   3993  HD3 LYS A 244      -6.973 -16.051  11.011  1.00 90.97           H  
ATOM   3994  CE  LYS A 244      -6.072 -14.183  10.444  1.00 90.97           C  
ATOM   3995  HE2 LYS A 244      -5.098 -13.821  10.114  1.00 90.97           H  
ATOM   3996  HE3 LYS A 244      -6.786 -14.057   9.630  1.00 90.97           H  
ATOM   3997  NZ  LYS A 244      -6.532 -13.434  11.634  1.00 90.97           N  
ATOM   3998  HZ1 LYS A 244      -6.938 -12.533  11.427  1.00 90.97           H  
ATOM   3999  HZ2 LYS A 244      -5.836 -13.371  12.363  1.00 90.97           H  
ATOM   4000  HZ3 LYS A 244      -7.311 -13.903  12.073  1.00 90.97           H  
ATOM   4001  N   THR A 245      -2.349 -18.845   9.562  1.00 91.97           N  
ATOM   4002  H   THR A 245      -2.703 -19.332  10.374  1.00 91.97           H  
ATOM   4003  CA  THR A 245      -0.900 -18.610   9.481  1.00 91.97           C  
ATOM   4004  HA  THR A 245      -0.725 -17.540   9.374  1.00 91.97           H  
ATOM   4005  C   THR A 245      -0.277 -19.293   8.262  1.00 91.97           C  
ATOM   4006  CB  THR A 245      -0.214 -19.085  10.771  1.00 91.97           C  
ATOM   4007  HB  THR A 245      -0.388 -20.152  10.909  1.00 91.97           H  
ATOM   4008  O   THR A 245       0.552 -18.688   7.584  1.00 91.97           O  
ATOM   4009  CG2 THR A 245       1.290 -18.813  10.786  1.00 91.97           C  
ATOM   4010 HG21 THR A 245       1.484 -17.761  10.575  1.00 91.97           H  
ATOM   4011 HG22 THR A 245       1.693 -19.067  11.767  1.00 91.97           H  
ATOM   4012 HG23 THR A 245       1.789 -19.428  10.038  1.00 91.97           H  
ATOM   4013  OG1 THR A 245      -0.744 -18.386  11.870  1.00 91.97           O  
ATOM   4014  HG1 THR A 245      -0.655 -17.447  11.691  1.00 91.97           H  
ATOM   4015  N   GLN A 246      -0.698 -20.517   7.928  1.00 94.03           N  
ATOM   4016  H   GLN A 246      -1.359 -20.985   8.531  1.00 94.03           H  
ATOM   4017  CA  GLN A 246      -0.252 -21.212   6.715  1.00 94.03           C  
ATOM   4018  HA  GLN A 246       0.836 -21.279   6.719  1.00 94.03           H  
ATOM   4019  C   GLN A 246      -0.647 -20.454   5.445  1.00 94.03           C  
ATOM   4020  CB  GLN A 246      -0.836 -22.630   6.675  1.00 94.03           C  
ATOM   4021  HB2 GLN A 246      -1.901 -22.589   6.906  1.00 94.03           H  
ATOM   4022  HB3 GLN A 246      -0.724 -23.033   5.668  1.00 94.03           H  
ATOM   4023  O   GLN A 246       0.193 -20.267   4.570  1.00 94.03           O  
ATOM   4024  CG  GLN A 246      -0.132 -23.584   7.649  1.00 94.03           C  
ATOM   4025  HG2 GLN A 246       0.890 -23.749   7.308  1.00 94.03           H  
ATOM   4026  HG3 GLN A 246      -0.082 -23.138   8.642  1.00 94.03           H  
ATOM   4027  CD  GLN A 246      -0.832 -24.936   7.754  1.00 94.03           C  
ATOM   4028  NE2 GLN A 246      -0.408 -25.783   8.666  1.00 94.03           N  
ATOM   4029 HE21 GLN A 246      -0.935 -26.641   8.740  1.00 94.03           H  
ATOM   4030 HE22 GLN A 246       0.273 -25.494   9.354  1.00 94.03           H  
ATOM   4031  OE1 GLN A 246      -1.751 -25.277   7.027  1.00 94.03           O  
ATOM   4032  N   LEU A 247      -1.888 -19.967   5.366  1.00 94.55           N  
ATOM   4033  H   LEU A 247      -2.532 -20.180   6.114  1.00 94.55           H  
ATOM   4034  CA  LEU A 247      -2.371 -19.169   4.237  1.00 94.55           C  
ATOM   4035  HA  LEU A 247      -2.187 -19.713   3.310  1.00 94.55           H  
ATOM   4036  C   LEU A 247      -1.628 -17.834   4.110  1.00 94.55           C  
ATOM   4037  CB  LEU A 247      -3.877 -18.921   4.407  1.00 94.55           C  
ATOM   4038  HB2 LEU A 247      -4.055 -18.570   5.423  1.00 94.55           H  
ATOM   4039  HB3 LEU A 247      -4.180 -18.119   3.733  1.00 94.55           H  
ATOM   4040  O   LEU A 247      -1.299 -17.428   3.001  1.00 94.55           O  
ATOM   4041  CG  LEU A 247      -4.768 -20.144   4.137  1.00 94.55           C  
ATOM   4042  HG  LEU A 247      -4.442 -20.991   4.741  1.00 94.55           H  
ATOM   4043  CD1 LEU A 247      -6.202 -19.786   4.520  1.00 94.55           C  
ATOM   4044 HD11 LEU A 247      -6.849 -20.652   4.381  1.00 94.55           H  
ATOM   4045 HD12 LEU A 247      -6.214 -19.496   5.571  1.00 94.55           H  
ATOM   4046 HD13 LEU A 247      -6.556 -18.951   3.915  1.00 94.55           H  
ATOM   4047  CD2 LEU A 247      -4.782 -20.577   2.671  1.00 94.55           C  
ATOM   4048 HD21 LEU A 247      -5.147 -19.758   2.051  1.00 94.55           H  
ATOM   4049 HD22 LEU A 247      -5.425 -21.449   2.550  1.00 94.55           H  
ATOM   4050 HD23 LEU A 247      -3.778 -20.848   2.348  1.00 94.55           H  
ATOM   4051  N   GLN A 248      -1.329 -17.160   5.225  1.00 93.75           N  
ATOM   4052  H   GLN A 248      -1.654 -17.524   6.110  1.00 93.75           H  
ATOM   4053  CA  GLN A 248      -0.530 -15.928   5.219  1.00 93.75           C  
ATOM   4054  HA  GLN A 248      -0.989 -15.208   4.541  1.00 93.75           H  
ATOM   4055  C   GLN A 248       0.892 -16.176   4.701  1.00 93.75           C  
ATOM   4056  CB  GLN A 248      -0.489 -15.325   6.629  1.00 93.75           C  
ATOM   4057  HB2 GLN A 248      -0.241 -16.104   7.350  1.00 93.75           H  
ATOM   4058  HB3 GLN A 248       0.290 -14.563   6.670  1.00 93.75           H  
ATOM   4059  O   GLN A 248       1.369 -15.430   3.850  1.00 93.75           O  
ATOM   4060  CG  GLN A 248      -1.823 -14.667   7.004  1.00 93.75           C  
ATOM   4061  HG2 GLN A 248      -2.642 -15.374   6.872  1.00 93.75           H  
ATOM   4062  HG3 GLN A 248      -1.996 -13.827   6.332  1.00 93.75           H  
ATOM   4063  CD  GLN A 248      -1.850 -14.179   8.447  1.00 93.75           C  
ATOM   4064  NE2 GLN A 248      -2.424 -13.024   8.706  1.00 93.75           N  
ATOM   4065 HE21 GLN A 248      -2.707 -12.432   7.938  1.00 93.75           H  
ATOM   4066 HE22 GLN A 248      -2.275 -12.682   9.644  1.00 93.75           H  
ATOM   4067  OE1 GLN A 248      -1.387 -14.813   9.381  1.00 93.75           O  
ATOM   4068  N   LYS A 249       1.537 -17.262   5.145  1.00 95.43           N  
ATOM   4069  H   LYS A 249       1.097 -17.822   5.861  1.00 95.43           H  
ATOM   4070  CA  LYS A 249       2.856 -17.663   4.645  1.00 95.43           C  
ATOM   4071  HA  LYS A 249       3.537 -16.817   4.740  1.00 95.43           H  
ATOM   4072  C   LYS A 249       2.817 -18.023   3.155  1.00 95.43           C  
ATOM   4073  CB  LYS A 249       3.373 -18.822   5.505  1.00 95.43           C  
ATOM   4074  HB2 LYS A 249       2.737 -19.696   5.361  1.00 95.43           H  
ATOM   4075  HB3 LYS A 249       3.338 -18.531   6.555  1.00 95.43           H  
ATOM   4076  O   LYS A 249       3.679 -17.594   2.395  1.00 95.43           O  
ATOM   4077  CG  LYS A 249       4.817 -19.166   5.132  1.00 95.43           C  
ATOM   4078  HG2 LYS A 249       4.869 -19.422   4.074  1.00 95.43           H  
ATOM   4079  HG3 LYS A 249       5.454 -18.300   5.316  1.00 95.43           H  
ATOM   4080  CD  LYS A 249       5.324 -20.358   5.940  1.00 95.43           C  
ATOM   4081  HD2 LYS A 249       5.350 -20.104   7.000  1.00 95.43           H  
ATOM   4082  HD3 LYS A 249       4.663 -21.208   5.772  1.00 95.43           H  
ATOM   4083  CE  LYS A 249       6.726 -20.675   5.425  1.00 95.43           C  
ATOM   4084  HE2 LYS A 249       7.382 -19.832   5.642  1.00 95.43           H  
ATOM   4085  HE3 LYS A 249       6.674 -20.769   4.340  1.00 95.43           H  
ATOM   4086  NZ  LYS A 249       7.249 -21.926   6.011  1.00 95.43           N  
ATOM   4087  HZ1 LYS A 249       7.308 -21.849   7.016  1.00 95.43           H  
ATOM   4088  HZ2 LYS A 249       8.161 -22.111   5.617  1.00 95.43           H  
ATOM   4089  HZ3 LYS A 249       6.635 -22.684   5.750  1.00 95.43           H  
ATOM   4090  N   GLU A 250       1.801 -18.769   2.721  1.00 96.05           N  
ATOM   4091  H   GLU A 250       1.141 -19.125   3.398  1.00 96.05           H  
ATOM   4092  CA  GLU A 250       1.600 -19.109   1.307  1.00 96.05           C  
ATOM   4093  HA  GLU A 250       2.496 -19.611   0.940  1.00 96.05           H  
ATOM   4094  C   GLU A 250       1.402 -17.843   0.452  1.00 96.05           C  
ATOM   4095  CB  GLU A 250       0.408 -20.081   1.178  1.00 96.05           C  
ATOM   4096  HB2 GLU A 250       0.541 -20.900   1.885  1.00 96.05           H  
ATOM   4097  HB3 GLU A 250      -0.515 -19.556   1.425  1.00 96.05           H  
ATOM   4098  O   GLU A 250       1.962 -17.736  -0.639  1.00 96.05           O  
ATOM   4099  CG  GLU A 250       0.300 -20.680  -0.234  1.00 96.05           C  
ATOM   4100  HG2 GLU A 250       0.244 -19.865  -0.955  1.00 96.05           H  
ATOM   4101  HG3 GLU A 250       1.210 -21.241  -0.444  1.00 96.05           H  
ATOM   4102  CD  GLU A 250      -0.916 -21.600  -0.457  1.00 96.05           C  
ATOM   4103  OE1 GLU A 250      -1.147 -22.000  -1.622  1.00 96.05           O  
ATOM   4104  OE2 GLU A 250      -1.698 -21.908   0.470  1.00 96.05           O  
ATOM   4105  N   LEU A 251       0.666 -16.851   0.962  1.00 95.61           N  
ATOM   4106  H   LEU A 251       0.207 -17.007   1.848  1.00 95.61           H  
ATOM   4107  CA  LEU A 251       0.462 -15.562   0.300  1.00 95.61           C  
ATOM   4108  HA  LEU A 251       0.070 -15.760  -0.698  1.00 95.61           H  
ATOM   4109  C   LEU A 251       1.772 -14.776   0.141  1.00 95.61           C  
ATOM   4110  CB  LEU A 251      -0.578 -14.761   1.104  1.00 95.61           C  
ATOM   4111  HB2 LEU A 251      -1.468 -15.374   1.246  1.00 95.61           H  
ATOM   4112  HB3 LEU A 251      -0.168 -14.542   2.090  1.00 95.61           H  
ATOM   4113  O   LEU A 251       2.020 -14.210  -0.926  1.00 95.61           O  
ATOM   4114  CG  LEU A 251      -1.001 -13.434   0.458  1.00 95.61           C  
ATOM   4115  HG  LEU A 251      -0.123 -12.809   0.294  1.00 95.61           H  
ATOM   4116  CD1 LEU A 251      -1.716 -13.649  -0.874  1.00 95.61           C  
ATOM   4117 HD11 LEU A 251      -1.020 -14.032  -1.621  1.00 95.61           H  
ATOM   4118 HD12 LEU A 251      -2.134 -12.702  -1.217  1.00 95.61           H  
ATOM   4119 HD13 LEU A 251      -2.542 -14.348  -0.745  1.00 95.61           H  
ATOM   4120  CD2 LEU A 251      -1.938 -12.679   1.396  1.00 95.61           C  
ATOM   4121 HD21 LEU A 251      -1.451 -12.507   2.356  1.00 95.61           H  
ATOM   4122 HD22 LEU A 251      -2.850 -13.257   1.542  1.00 95.61           H  
ATOM   4123 HD23 LEU A 251      -2.215 -11.722   0.954  1.00 95.61           H  
ATOM   4124  N   GLU A 252       2.617 -14.742   1.174  1.00 94.66           N  
ATOM   4125  H   GLU A 252       2.344 -15.196   2.034  1.00 94.66           H  
ATOM   4126  CA  GLU A 252       3.952 -14.130   1.113  1.00 94.66           C  
ATOM   4127  HA  GLU A 252       3.863 -13.086   0.815  1.00 94.66           H  
ATOM   4128  C   GLU A 252       4.833 -14.818   0.060  1.00 94.66           C  
ATOM   4129  CB  GLU A 252       4.621 -14.174   2.498  1.00 94.66           C  
ATOM   4130  HB2 GLU A 252       5.680 -13.942   2.383  1.00 94.66           H  
ATOM   4131  HB3 GLU A 252       4.529 -15.179   2.910  1.00 94.66           H  
ATOM   4132  O   GLU A 252       5.396 -14.148  -0.809  1.00 94.66           O  
ATOM   4133  CG  GLU A 252       4.008 -13.155   3.474  1.00 94.66           C  
ATOM   4134  HG2 GLU A 252       4.213 -12.153   3.098  1.00 94.66           H  
ATOM   4135  HG3 GLU A 252       2.925 -13.281   3.489  1.00 94.66           H  
ATOM   4136  CD  GLU A 252       4.544 -13.279   4.912  1.00 94.66           C  
ATOM   4137  OE1 GLU A 252       4.007 -12.552   5.779  1.00 94.66           O  
ATOM   4138  OE2 GLU A 252       5.478 -14.081   5.148  1.00 94.66           O  
ATOM   4139  N   GLU A 253       4.872 -16.155   0.057  1.00 96.21           N  
ATOM   4140  H   GLU A 253       4.393 -16.644   0.800  1.00 96.21           H  
ATOM   4141  CA  GLU A 253       5.614 -16.942  -0.934  1.00 96.21           C  
ATOM   4142  HA  GLU A 253       6.663 -16.647  -0.907  1.00 96.21           H  
ATOM   4143  C   GLU A 253       5.111 -16.704  -2.369  1.00 96.21           C  
ATOM   4144  CB  GLU A 253       5.510 -18.441  -0.603  1.00 96.21           C  
ATOM   4145  HB2 GLU A 253       5.893 -19.000  -1.457  1.00 96.21           H  
ATOM   4146  HB3 GLU A 253       4.461 -18.706  -0.469  1.00 96.21           H  
ATOM   4147  O   GLU A 253       5.911 -16.598  -3.304  1.00 96.21           O  
ATOM   4148  CG  GLU A 253       6.308 -18.871   0.643  1.00 96.21           C  
ATOM   4149  HG2 GLU A 253       6.002 -18.271   1.500  1.00 96.21           H  
ATOM   4150  HG3 GLU A 253       7.363 -18.670   0.459  1.00 96.21           H  
ATOM   4151  CD  GLU A 253       6.137 -20.367   0.977  1.00 96.21           C  
ATOM   4152  OE1 GLU A 253       6.515 -20.768   2.109  1.00 96.21           O  
ATOM   4153  OE2 GLU A 253       5.692 -21.127   0.080  1.00 96.21           O  
ATOM   4154  N   ILE A 254       3.793 -16.605  -2.571  1.00 96.37           N  
ATOM   4155  H   ILE A 254       3.183 -16.748  -1.778  1.00 96.37           H  
ATOM   4156  CA  ILE A 254       3.194 -16.308  -3.880  1.00 96.37           C  
ATOM   4157  HA  ILE A 254       3.626 -16.983  -4.619  1.00 96.37           H  
ATOM   4158  C   ILE A 254       3.538 -14.891  -4.338  1.00 96.37           C  
ATOM   4159  CB  ILE A 254       1.669 -16.548  -3.852  1.00 96.37           C  
ATOM   4160  HB  ILE A 254       1.261 -16.102  -2.944  1.00 96.37           H  
ATOM   4161  O   ILE A 254       3.845 -14.699  -5.515  1.00 96.37           O  
ATOM   4162  CG1 ILE A 254       1.397 -18.066  -3.843  1.00 96.37           C  
ATOM   4163 HG12 ILE A 254       2.051 -18.554  -3.120  1.00 96.37           H  
ATOM   4164 HG13 ILE A 254       1.612 -18.488  -4.824  1.00 96.37           H  
ATOM   4165  CG2 ILE A 254       0.966 -15.903  -5.065  1.00 96.37           C  
ATOM   4166 HG21 ILE A 254       0.986 -14.817  -4.977  1.00 96.37           H  
ATOM   4167 HG22 ILE A 254       1.457 -16.204  -5.990  1.00 96.37           H  
ATOM   4168 HG23 ILE A 254      -0.079 -16.208  -5.113  1.00 96.37           H  
ATOM   4169  CD1 ILE A 254      -0.042 -18.402  -3.457  1.00 96.37           C  
ATOM   4170 HD11 ILE A 254      -0.746 -18.050  -4.211  1.00 96.37           H  
ATOM   4171 HD12 ILE A 254      -0.140 -19.483  -3.356  1.00 96.37           H  
ATOM   4172 HD13 ILE A 254      -0.263 -17.935  -2.497  1.00 96.37           H  
ATOM   4173  N   ASN A 255       3.513 -13.900  -3.444  1.00 94.05           N  
ATOM   4174  H   ASN A 255       3.271 -14.120  -2.488  1.00 94.05           H  
ATOM   4175  CA  ASN A 255       3.860 -12.522  -3.791  1.00 94.05           C  
ATOM   4176  HA  ASN A 255       3.268 -12.221  -4.655  1.00 94.05           H  
ATOM   4177  C   ASN A 255       5.332 -12.392  -4.215  1.00 94.05           C  
ATOM   4178  CB  ASN A 255       3.516 -11.593  -2.617  1.00 94.05           C  
ATOM   4179  HB2 ASN A 255       3.894 -12.028  -1.692  1.00 94.05           H  
ATOM   4180  HB3 ASN A 255       4.019 -10.636  -2.759  1.00 94.05           H  
ATOM   4181  O   ASN A 255       5.608 -11.730  -5.218  1.00 94.05           O  
ATOM   4182  CG  ASN A 255       2.029 -11.303  -2.489  1.00 94.05           C  
ATOM   4183  ND2 ASN A 255       1.522 -11.275  -1.282  1.00 94.05           N  
ATOM   4184 HD21 ASN A 255       0.517 -11.224  -1.188  1.00 94.05           H  
ATOM   4185 HD22 ASN A 255       2.076 -11.655  -0.528  1.00 94.05           H  
ATOM   4186  OD1 ASN A 255       1.316 -11.031  -3.454  1.00 94.05           O  
ATOM   4187  N   GLU A 256       6.259 -13.067  -3.527  1.00 95.46           N  
ATOM   4188  H   GLU A 256       5.990 -13.550  -2.682  1.00 95.46           H  
ATOM   4189  CA  GLU A 256       7.670 -13.115  -3.943  1.00 95.46           C  
ATOM   4190  HA  GLU A 256       8.028 -12.098  -4.099  1.00 95.46           H  
ATOM   4191  C   GLU A 256       7.843 -13.834  -5.291  1.00 95.46           C  
ATOM   4192  CB  GLU A 256       8.535 -13.774  -2.852  1.00 95.46           C  
ATOM   4193  HB2 GLU A 256       8.042 -14.680  -2.502  1.00 95.46           H  
ATOM   4194  HB3 GLU A 256       9.490 -14.068  -3.286  1.00 95.46           H  
ATOM   4195  O   GLU A 256       8.501 -13.313  -6.195  1.00 95.46           O  
ATOM   4196  CG  GLU A 256       8.812 -12.850  -1.650  1.00 95.46           C  
ATOM   4197  HG2 GLU A 256       7.860 -12.583  -1.191  1.00 95.46           H  
ATOM   4198  HG3 GLU A 256       9.387 -13.414  -0.915  1.00 95.46           H  
ATOM   4199  CD  GLU A 256       9.588 -11.562  -2.008  1.00 95.46           C  
ATOM   4200  OE1 GLU A 256       9.525 -10.589  -1.224  1.00 95.46           O  
ATOM   4201  OE2 GLU A 256      10.217 -11.495  -3.091  1.00 95.46           O  
ATOM   4202  N   LYS A 257       7.175 -14.980  -5.498  1.00 96.39           N  
ATOM   4203  H   LYS A 257       6.656 -15.371  -4.725  1.00 96.39           H  
ATOM   4204  CA  LYS A 257       7.190 -15.685  -6.796  1.00 96.39           C  
ATOM   4205  HA  LYS A 257       8.224 -15.907  -7.062  1.00 96.39           H  
ATOM   4206  C   LYS A 257       6.639 -14.824  -7.934  1.00 96.39           C  
ATOM   4207  CB  LYS A 257       6.394 -16.994  -6.707  1.00 96.39           C  
ATOM   4208  HB2 LYS A 257       5.439 -16.799  -6.218  1.00 96.39           H  
ATOM   4209  HB3 LYS A 257       6.193 -17.355  -7.716  1.00 96.39           H  
ATOM   4210  O   LYS A 257       7.212 -14.820  -9.022  1.00 96.39           O  
ATOM   4211  CG  LYS A 257       7.153 -18.095  -5.958  1.00 96.39           C  
ATOM   4212  HG2 LYS A 257       7.502 -17.717  -4.996  1.00 96.39           H  
ATOM   4213  HG3 LYS A 257       8.021 -18.397  -6.545  1.00 96.39           H  
ATOM   4214  CD  LYS A 257       6.241 -19.306  -5.726  1.00 96.39           C  
ATOM   4215  HD2 LYS A 257       5.918 -19.717  -6.683  1.00 96.39           H  
ATOM   4216  HD3 LYS A 257       5.368 -18.975  -5.164  1.00 96.39           H  
ATOM   4217  CE  LYS A 257       6.987 -20.373  -4.918  1.00 96.39           C  
ATOM   4218  HE2 LYS A 257       7.777 -20.802  -5.535  1.00 96.39           H  
ATOM   4219  HE3 LYS A 257       7.459 -19.880  -4.068  1.00 96.39           H  
ATOM   4220  NZ  LYS A 257       6.072 -21.431  -4.418  1.00 96.39           N  
ATOM   4221  HZ1 LYS A 257       5.599 -21.909  -5.172  1.00 96.39           H  
ATOM   4222  HZ2 LYS A 257       5.382 -21.022  -3.805  1.00 96.39           H  
ATOM   4223  HZ3 LYS A 257       6.576 -22.099  -3.853  1.00 96.39           H  
ATOM   4224  N   LEU A 258       5.544 -14.097  -7.702  1.00 95.63           N  
ATOM   4225  H   LEU A 258       5.114 -14.178  -6.791  1.00 95.63           H  
ATOM   4226  CA  LEU A 258       4.951 -13.186  -8.683  1.00 95.63           C  
ATOM   4227  HA  LEU A 258       4.766 -13.735  -9.607  1.00 95.63           H  
ATOM   4228  C   LEU A 258       5.903 -12.049  -9.038  1.00 95.63           C  
ATOM   4229  CB  LEU A 258       3.632 -12.602  -8.140  1.00 95.63           C  
ATOM   4230  HB2 LEU A 258       3.423 -11.661  -8.650  1.00 95.63           H  
ATOM   4231  HB3 LEU A 258       3.759 -12.375  -7.081  1.00 95.63           H  
ATOM   4232  O   LEU A 258       6.016 -11.706 -10.214  1.00 95.63           O  
ATOM   4233  CG  LEU A 258       2.416 -13.520  -8.324  1.00 95.63           C  
ATOM   4234  HG  LEU A 258       2.647 -14.514  -7.942  1.00 95.63           H  
ATOM   4235  CD1 LEU A 258       1.220 -12.959  -7.551  1.00 95.63           C  
ATOM   4236 HD11 LEU A 258       1.478 -12.886  -6.495  1.00 95.63           H  
ATOM   4237 HD12 LEU A 258       0.952 -11.974  -7.934  1.00 95.63           H  
ATOM   4238 HD13 LEU A 258       0.372 -13.637  -7.652  1.00 95.63           H  
ATOM   4239  CD2 LEU A 258       2.015 -13.621  -9.799  1.00 95.63           C  
ATOM   4240 HD21 LEU A 258       2.792 -14.126 -10.373  1.00 95.63           H  
ATOM   4241 HD22 LEU A 258       1.102 -14.210  -9.885  1.00 95.63           H  
ATOM   4242 HD23 LEU A 258       1.842 -12.629 -10.216  1.00 95.63           H  
ATOM   4243  N   LYS A 259       6.595 -11.479  -8.048  1.00 94.21           N  
ATOM   4244  H   LYS A 259       6.438 -11.808  -7.105  1.00 94.21           H  
ATOM   4245  CA  LYS A 259       7.581 -10.417  -8.256  1.00 94.21           C  
ATOM   4246  HA  LYS A 259       7.107  -9.584  -8.775  1.00 94.21           H  
ATOM   4247  C   LYS A 259       8.730 -10.893  -9.147  1.00 94.21           C  
ATOM   4248  CB  LYS A 259       8.061  -9.940  -6.883  1.00 94.21           C  
ATOM   4249  HB2 LYS A 259       8.516 -10.779  -6.356  1.00 94.21           H  
ATOM   4250  HB3 LYS A 259       7.198  -9.609  -6.304  1.00 94.21           H  
ATOM   4251  O   LYS A 259       9.006 -10.238 -10.149  1.00 94.21           O  
ATOM   4252  CG  LYS A 259       9.075  -8.793  -6.956  1.00 94.21           C  
ATOM   4253  HG2 LYS A 259       9.934  -9.092  -7.557  1.00 94.21           H  
ATOM   4254  HG3 LYS A 259       8.613  -7.908  -7.393  1.00 94.21           H  
ATOM   4255  CD  LYS A 259       9.541  -8.499  -5.530  1.00 94.21           C  
ATOM   4256  HD2 LYS A 259       9.879  -9.432  -5.081  1.00 94.21           H  
ATOM   4257  HD3 LYS A 259       8.705  -8.122  -4.941  1.00 94.21           H  
ATOM   4258  CE  LYS A 259      10.693  -7.499  -5.500  1.00 94.21           C  
ATOM   4259  HE2 LYS A 259      11.439  -7.811  -6.231  1.00 94.21           H  
ATOM   4260  HE3 LYS A 259      10.329  -6.509  -5.776  1.00 94.21           H  
ATOM   4261  NZ  LYS A 259      11.287  -7.502  -4.143  1.00 94.21           N  
ATOM   4262  HZ1 LYS A 259      12.117  -6.929  -4.093  1.00 94.21           H  
ATOM   4263  HZ2 LYS A 259      10.611  -7.216  -3.448  1.00 94.21           H  
ATOM   4264  HZ3 LYS A 259      11.537  -8.448  -3.894  1.00 94.21           H  
ATOM   4265  N   LEU A 260       9.328 -12.045  -8.828  1.00 95.12           N  
ATOM   4266  H   LEU A 260       9.041 -12.510  -7.979  1.00 95.12           H  
ATOM   4267  CA  LEU A 260      10.414 -12.640  -9.616  1.00 95.12           C  
ATOM   4268  HA  LEU A 260      11.224 -11.917  -9.717  1.00 95.12           H  
ATOM   4269  C   LEU A 260       9.960 -12.959 -11.045  1.00 95.12           C  
ATOM   4270  CB  LEU A 260      10.951 -13.895  -8.903  1.00 95.12           C  
ATOM   4271  HB2 LEU A 260      10.118 -14.572  -8.716  1.00 95.12           H  
ATOM   4272  HB3 LEU A 260      11.645 -14.400  -9.575  1.00 95.12           H  
ATOM   4273  O   LEU A 260      10.500 -12.402 -11.994  1.00 95.12           O  
ATOM   4274  CG  LEU A 260      11.678 -13.618  -7.573  1.00 95.12           C  
ATOM   4275  HG  LEU A 260      11.026 -13.054  -6.906  1.00 95.12           H  
ATOM   4276  CD1 LEU A 260      12.022 -14.946  -6.899  1.00 95.12           C  
ATOM   4277 HD11 LEU A 260      11.106 -15.506  -6.708  1.00 95.12           H  
ATOM   4278 HD12 LEU A 260      12.683 -15.529  -7.540  1.00 95.12           H  
ATOM   4279 HD13 LEU A 260      12.516 -14.754  -5.946  1.00 95.12           H  
ATOM   4280  CD2 LEU A 260      12.972 -12.824  -7.767  1.00 95.12           C  
ATOM   4281 HD21 LEU A 260      13.489 -12.722  -6.813  1.00 95.12           H  
ATOM   4282 HD22 LEU A 260      13.623 -13.338  -8.475  1.00 95.12           H  
ATOM   4283 HD23 LEU A 260      12.752 -11.827  -8.147  1.00 95.12           H  
ATOM   4284  N   LYS A 261       8.877 -13.731 -11.210  1.00 95.53           N  
ATOM   4285  H   LYS A 261       8.444 -14.131 -10.389  1.00 95.53           H  
ATOM   4286  CA  LYS A 261       8.372 -14.100 -12.544  1.00 95.53           C  
ATOM   4287  HA  LYS A 261       9.189 -14.560 -13.099  1.00 95.53           H  
ATOM   4288  C   LYS A 261       7.939 -12.895 -13.381  1.00 95.53           C  
ATOM   4289  CB  LYS A 261       7.213 -15.098 -12.426  1.00 95.53           C  
ATOM   4290  HB2 LYS A 261       6.738 -15.184 -13.404  1.00 95.53           H  
ATOM   4291  HB3 LYS A 261       6.473 -14.728 -11.717  1.00 95.53           H  
ATOM   4292  O   LYS A 261       8.049 -12.926 -14.599  1.00 95.53           O  
ATOM   4293  CG  LYS A 261       7.696 -16.494 -12.011  1.00 95.53           C  
ATOM   4294  HG2 LYS A 261       8.473 -16.820 -12.702  1.00 95.53           H  
ATOM   4295  HG3 LYS A 261       8.113 -16.461 -11.004  1.00 95.53           H  
ATOM   4296  CD  LYS A 261       6.528 -17.487 -12.053  1.00 95.53           C  
ATOM   4297  HD2 LYS A 261       6.043 -17.450 -13.028  1.00 95.53           H  
ATOM   4298  HD3 LYS A 261       5.804 -17.185 -11.296  1.00 95.53           H  
ATOM   4299  CE  LYS A 261       6.989 -18.920 -11.759  1.00 95.53           C  
ATOM   4300  HE2 LYS A 261       6.116 -19.524 -11.514  1.00 95.53           H  
ATOM   4301  HE3 LYS A 261       7.650 -18.899 -10.893  1.00 95.53           H  
ATOM   4302  NZ  LYS A 261       7.685 -19.532 -12.921  1.00 95.53           N  
ATOM   4303  HZ1 LYS A 261       8.392 -18.924 -13.310  1.00 95.53           H  
ATOM   4304  HZ2 LYS A 261       8.101 -20.424 -12.693  1.00 95.53           H  
ATOM   4305  HZ3 LYS A 261       7.036 -19.764 -13.660  1.00 95.53           H  
ATOM   4306  N   THR A 262       7.435 -11.826 -12.762  1.00 93.92           N  
ATOM   4307  H   THR A 262       7.357 -11.848 -11.755  1.00 93.92           H  
ATOM   4308  CA  THR A 262       7.091 -10.591 -13.491  1.00 93.92           C  
ATOM   4309  HA  THR A 262       6.521 -10.861 -14.379  1.00 93.92           H  
ATOM   4310  C   THR A 262       8.344  -9.852 -13.973  1.00 93.92           C  
ATOM   4311  CB  THR A 262       6.215  -9.662 -12.639  1.00 93.92           C  
ATOM   4312  HB  THR A 262       6.758  -9.362 -11.743  1.00 93.92           H  
ATOM   4313  O   THR A 262       8.307  -9.262 -15.056  1.00 93.92           O  
ATOM   4314  CG2 THR A 262       5.756  -8.411 -13.388  1.00 93.92           C  
ATOM   4315 HG21 THR A 262       6.608  -7.760 -13.584  1.00 93.92           H  
ATOM   4316 HG22 THR A 262       5.292  -8.696 -14.332  1.00 93.92           H  
ATOM   4317 HG23 THR A 262       5.038  -7.864 -12.776  1.00 93.92           H  
ATOM   4318  OG1 THR A 262       5.035 -10.331 -12.258  1.00 93.92           O  
ATOM   4319  HG1 THR A 262       5.299 -10.921 -11.548  1.00 93.92           H  
ATOM   4320  N   SER A 263       9.442  -9.904 -13.208  1.00 93.72           N  
ATOM   4321  H   SER A 263       9.421 -10.442 -12.354  1.00 93.72           H  
ATOM   4322  CA  SER A 263      10.755  -9.396 -13.632  1.00 93.72           C  
ATOM   4323  HA  SER A 263      10.650  -8.356 -13.940  1.00 93.72           H  
ATOM   4324  C   SER A 263      11.275 -10.190 -14.826  1.00 93.72           C  
ATOM   4325  CB  SER A 263      11.769  -9.450 -12.483  1.00 93.72           C  
ATOM   4326  HB2 SER A 263      11.283  -9.116 -11.566  1.00 93.72           H  
ATOM   4327  HB3 SER A 263      12.136 -10.465 -12.334  1.00 93.72           H  
ATOM   4328  O   SER A 263      11.469  -9.604 -15.889  1.00 93.72           O  
ATOM   4329  OG  SER A 263      12.854  -8.584 -12.749  1.00 93.72           O  
ATOM   4330  HG  SER A 263      13.493  -9.009 -13.327  1.00 93.72           H  
ATOM   4331  N   ASP A 264      11.342 -11.521 -14.699  1.00 94.21           N  
ATOM   4332  H   ASP A 264      11.271 -11.920 -13.774  1.00 94.21           H  
ATOM   4333  CA  ASP A 264      11.783 -12.432 -15.766  1.00 94.21           C  
ATOM   4334  HA  ASP A 264      12.836 -12.253 -15.984  1.00 94.21           H  
ATOM   4335  C   ASP A 264      10.968 -12.222 -17.054  1.00 94.21           C  
ATOM   4336  CB  ASP A 264      11.607 -13.898 -15.319  1.00 94.21           C  
ATOM   4337  HB2 ASP A 264      11.930 -14.548 -16.133  1.00 94.21           H  
ATOM   4338  HB3 ASP A 264      10.545 -14.081 -15.154  1.00 94.21           H  
ATOM   4339  O   ASP A 264      11.499 -12.234 -18.161  1.00 94.21           O  
ATOM   4340  CG  ASP A 264      12.353 -14.320 -14.048  1.00 94.21           C  
ATOM   4341  OD1 ASP A 264      13.273 -13.599 -13.614  1.00 94.21           O  
ATOM   4342  OD2 ASP A 264      11.933 -15.360 -13.482  1.00 94.21           O  
ATOM   4343  N   ARG A 265       9.657 -11.968 -16.919  1.00 95.40           N  
ATOM   4344  H   ARG A 265       9.271 -12.040 -15.988  1.00 95.40           H  
ATOM   4345  CA  ARG A 265       8.764 -11.714 -18.059  1.00 95.40           C  
ATOM   4346  HA  ARG A 265       8.893 -12.514 -18.789  1.00 95.40           H  
ATOM   4347  C   ARG A 265       9.155 -10.441 -18.780  1.00 95.40           C  
ATOM   4348  CB  ARG A 265       7.300 -11.627 -17.592  1.00 95.40           C  
ATOM   4349  HB2 ARG A 265       7.170 -10.716 -17.008  1.00 95.40           H  
ATOM   4350  HB3 ARG A 265       7.058 -12.473 -16.948  1.00 95.40           H  
ATOM   4351  O   ARG A 265       9.156 -10.411 -20.003  1.00 95.40           O  
ATOM   4352  CG  ARG A 265       6.330 -11.635 -18.785  1.00 95.40           C  
ATOM   4353  HG2 ARG A 265       6.330 -12.637 -19.214  1.00 95.40           H  
ATOM   4354  HG3 ARG A 265       6.647 -10.927 -19.551  1.00 95.40           H  
ATOM   4355  CD  ARG A 265       4.900 -11.289 -18.378  1.00 95.40           C  
ATOM   4356  HD2 ARG A 265       4.254 -11.444 -19.242  1.00 95.40           H  
ATOM   4357  HD3 ARG A 265       4.595 -11.964 -17.578  1.00 95.40           H  
ATOM   4358  NE  ARG A 265       4.796  -9.886 -17.949  1.00 95.40           N  
ATOM   4359  HE  ARG A 265       5.497  -9.263 -18.324  1.00 95.40           H  
ATOM   4360  NH1 ARG A 265       2.810 -10.052 -16.817  1.00 95.40           N  
ATOM   4361 HH11 ARG A 265       2.764 -11.021 -17.096  1.00 95.40           H  
ATOM   4362 HH12 ARG A 265       2.103  -9.641 -16.225  1.00 95.40           H  
ATOM   4363  NH2 ARG A 265       3.928  -8.111 -16.842  1.00 95.40           N  
ATOM   4364 HH21 ARG A 265       3.212  -7.684 -16.272  1.00 95.40           H  
ATOM   4365 HH22 ARG A 265       4.730  -7.581 -17.152  1.00 95.40           H  
ATOM   4366  CZ  ARG A 265       3.846  -9.358 -17.206  1.00 95.40           C  
ATOM   4367  N   SER A 266       9.440  -9.396 -18.013  1.00 92.41           N  
ATOM   4368  H   SER A 266       9.563  -9.562 -17.025  1.00 92.41           H  
ATOM   4369  CA  SER A 266       9.789  -8.087 -18.554  1.00 92.41           C  
ATOM   4370  HA  SER A 266       9.040  -7.795 -19.291  1.00 92.41           H  
ATOM   4371  C   SER A 266      11.142  -8.140 -19.265  1.00 92.41           C  
ATOM   4372  CB  SER A 266       9.800  -7.039 -17.437  1.00 92.41           C  
ATOM   4373  HB2 SER A 266      10.615  -7.248 -16.745  1.00 92.41           H  
ATOM   4374  HB3 SER A 266       9.960  -6.055 -17.877  1.00 92.41           H  
ATOM   4375  O   SER A 266      11.271  -7.583 -20.351  1.00 92.41           O  
ATOM   4376  OG  SER A 266       8.566  -7.045 -16.727  1.00 92.41           O  
ATOM   4377  HG  SER A 266       8.570  -7.830 -16.173  1.00 92.41           H  
ATOM   4378  N   GLU A 267      12.118  -8.855 -18.697  1.00 94.43           N  
ATOM   4379  H   GLU A 267      11.957  -9.278 -17.794  1.00 94.43           H  
ATOM   4380  CA  GLU A 267      13.421  -9.107 -19.326  1.00 94.43           C  
ATOM   4381  HA  GLU A 267      13.895  -8.159 -19.581  1.00 94.43           H  
ATOM   4382  C   GLU A 267      13.263  -9.888 -20.636  1.00 94.43           C  
ATOM   4383  CB  GLU A 267      14.338  -9.857 -18.345  1.00 94.43           C  
ATOM   4384  HB2 GLU A 267      15.219 -10.202 -18.886  1.00 94.43           H  
ATOM   4385  HB3 GLU A 267      13.810 -10.722 -17.943  1.00 94.43           H  
ATOM   4386  O   GLU A 267      13.725  -9.439 -21.686  1.00 94.43           O  
ATOM   4387  CG  GLU A 267      14.792  -8.944 -17.194  1.00 94.43           C  
ATOM   4388  HG2 GLU A 267      15.365  -8.117 -17.614  1.00 94.43           H  
ATOM   4389  HG3 GLU A 267      13.912  -8.519 -16.712  1.00 94.43           H  
ATOM   4390  CD  GLU A 267      15.642  -9.657 -16.130  1.00 94.43           C  
ATOM   4391  OE1 GLU A 267      15.746  -9.077 -15.022  1.00 94.43           O  
ATOM   4392  OE2 GLU A 267      16.181 -10.747 -16.416  1.00 94.43           O  
ATOM   4393  N   LEU A 268      12.512 -10.990 -20.615  1.00 94.45           N  
ATOM   4394  H   LEU A 268      12.186 -11.330 -19.721  1.00 94.45           H  
ATOM   4395  CA  LEU A 268      12.285 -11.822 -21.796  1.00 94.45           C  
ATOM   4396  HA  LEU A 268      13.263 -12.077 -22.205  1.00 94.45           H  
ATOM   4397  C   LEU A 268      11.494 -11.093 -22.897  1.00 94.45           C  
ATOM   4398  CB  LEU A 268      11.584 -13.101 -21.323  1.00 94.45           C  
ATOM   4399  HB2 LEU A 268      10.575 -12.845 -21.000  1.00 94.45           H  
ATOM   4400  HB3 LEU A 268      12.123 -13.491 -20.459  1.00 94.45           H  
ATOM   4401  O   LEU A 268      11.772 -11.270 -24.081  1.00 94.45           O  
ATOM   4402  CG  LEU A 268      11.513 -14.216 -22.375  1.00 94.45           C  
ATOM   4403  HG  LEU A 268      10.960 -13.873 -23.249  1.00 94.45           H  
ATOM   4404  CD1 LEU A 268      12.895 -14.712 -22.800  1.00 94.45           C  
ATOM   4405 HD11 LEU A 268      12.795 -15.600 -23.425  1.00 94.45           H  
ATOM   4406 HD12 LEU A 268      13.497 -14.954 -21.924  1.00 94.45           H  
ATOM   4407 HD13 LEU A 268      13.407 -13.938 -23.372  1.00 94.45           H  
ATOM   4408  CD2 LEU A 268      10.768 -15.392 -21.754  1.00 94.45           C  
ATOM   4409 HD21 LEU A 268       9.794 -15.057 -21.399  1.00 94.45           H  
ATOM   4410 HD22 LEU A 268      11.337 -15.789 -20.913  1.00 94.45           H  
ATOM   4411 HD23 LEU A 268      10.638 -16.166 -22.510  1.00 94.45           H  
ATOM   4412  N   GLU A 269      10.536 -10.235 -22.530  1.00 93.71           N  
ATOM   4413  H   GLU A 269      10.324 -10.158 -21.546  1.00 93.71           H  
ATOM   4414  CA  GLU A 269       9.812  -9.368 -23.472  1.00 93.71           C  
ATOM   4415  HA  GLU A 269       9.417  -9.983 -24.281  1.00 93.71           H  
ATOM   4416  C   GLU A 269      10.730  -8.326 -24.134  1.00 93.71           C  
ATOM   4417  CB  GLU A 269       8.632  -8.662 -22.765  1.00 93.71           C  
ATOM   4418  HB2 GLU A 269       8.961  -8.288 -21.795  1.00 93.71           H  
ATOM   4419  HB3 GLU A 269       8.315  -7.810 -23.367  1.00 93.71           H  
ATOM   4420  O   GLU A 269      10.506  -7.969 -25.292  1.00 93.71           O  
ATOM   4421  CG  GLU A 269       7.417  -9.592 -22.594  1.00 93.71           C  
ATOM   4422  HG2 GLU A 269       7.738 -10.508 -22.096  1.00 93.71           H  
ATOM   4423  HG3 GLU A 269       7.073  -9.875 -23.589  1.00 93.71           H  
ATOM   4424  CD  GLU A 269       6.220  -9.004 -21.817  1.00 93.71           C  
ATOM   4425  OE1 GLU A 269       5.120  -9.620 -21.913  1.00 93.71           O  
ATOM   4426  OE2 GLU A 269       6.355  -7.964 -21.129  1.00 93.71           O  
ATOM   4427  N   ILE A 270      11.760  -7.835 -23.433  1.00 93.36           N  
ATOM   4428  H   ILE A 270      11.908  -8.178 -22.495  1.00 93.36           H  
ATOM   4429  CA  ILE A 270      12.779  -6.946 -24.013  1.00 93.36           C  
ATOM   4430  HA  ILE A 270      12.280  -6.182 -24.610  1.00 93.36           H  
ATOM   4431  C   ILE A 270      13.677  -7.731 -24.972  1.00 93.36           C  
ATOM   4432  CB  ILE A 270      13.593  -6.231 -22.907  1.00 93.36           C  
ATOM   4433  HB  ILE A 270      13.963  -6.978 -22.205  1.00 93.36           H  
ATOM   4434  O   ILE A 270      13.890  -7.283 -26.098  1.00 93.36           O  
ATOM   4435  CG1 ILE A 270      12.700  -5.228 -22.141  1.00 93.36           C  
ATOM   4436 HG12 ILE A 270      12.529  -4.347 -22.759  1.00 93.36           H  
ATOM   4437 HG13 ILE A 270      11.727  -5.675 -21.941  1.00 93.36           H  
ATOM   4438  CG2 ILE A 270      14.809  -5.487 -23.497  1.00 93.36           C  
ATOM   4439 HG21 ILE A 270      14.488  -4.778 -24.260  1.00 93.36           H  
ATOM   4440 HG22 ILE A 270      15.507  -6.197 -23.940  1.00 93.36           H  
ATOM   4441 HG23 ILE A 270      15.351  -4.958 -22.713  1.00 93.36           H  
ATOM   4442  CD1 ILE A 270      13.293  -4.790 -20.794  1.00 93.36           C  
ATOM   4443 HD11 ILE A 270      14.209  -4.218 -20.940  1.00 93.36           H  
ATOM   4444 HD12 ILE A 270      13.505  -5.666 -20.180  1.00 93.36           H  
ATOM   4445 HD13 ILE A 270      12.571  -4.163 -20.271  1.00 93.36           H  
ATOM   4446  N   GLU A 271      14.164  -8.906 -24.564  1.00 93.27           N  
ATOM   4447  H   GLU A 271      13.973  -9.207 -23.619  1.00 93.27           H  
ATOM   4448  CA  GLU A 271      15.005  -9.761 -25.409  1.00 93.27           C  
ATOM   4449  HA  GLU A 271      15.913  -9.222 -25.681  1.00 93.27           H  
ATOM   4450  C   GLU A 271      14.305 -10.159 -26.711  1.00 93.27           C  
ATOM   4451  CB  GLU A 271      15.395 -11.042 -24.666  1.00 93.27           C  
ATOM   4452  HB2 GLU A 271      14.499 -11.526 -24.276  1.00 93.27           H  
ATOM   4453  HB3 GLU A 271      15.858 -11.711 -25.392  1.00 93.27           H  
ATOM   4454  O   GLU A 271      14.907 -10.077 -27.781  1.00 93.27           O  
ATOM   4455  CG  GLU A 271      16.393 -10.810 -23.524  1.00 93.27           C  
ATOM   4456  HG2 GLU A 271      15.938 -10.180 -22.759  1.00 93.27           H  
ATOM   4457  HG3 GLU A 271      17.257 -10.282 -23.927  1.00 93.27           H  
ATOM   4458  CD  GLU A 271      16.863 -12.130 -22.896  1.00 93.27           C  
ATOM   4459  OE1 GLU A 271      17.709 -12.071 -21.984  1.00 93.27           O  
ATOM   4460  OE2 GLU A 271      16.479 -13.209 -23.414  1.00 93.27           O  
ATOM   4461  N   LEU A 272      13.025 -10.539 -26.635  1.00 94.27           N  
ATOM   4462  H   LEU A 272      12.606 -10.624 -25.720  1.00 94.27           H  
ATOM   4463  CA  LEU A 272      12.218 -10.866 -27.810  1.00 94.27           C  
ATOM   4464  HA  LEU A 272      12.715 -11.661 -28.367  1.00 94.27           H  
ATOM   4465  C   LEU A 272      12.115  -9.682 -28.772  1.00 94.27           C  
ATOM   4466  CB  LEU A 272      10.828 -11.343 -27.366  1.00 94.27           C  
ATOM   4467  HB2 LEU A 272      10.481 -10.707 -26.552  1.00 94.27           H  
ATOM   4468  HB3 LEU A 272      10.128 -11.229 -28.193  1.00 94.27           H  
ATOM   4469  O   LEU A 272      12.382  -9.856 -29.955  1.00 94.27           O  
ATOM   4470  CG  LEU A 272      10.820 -12.815 -26.921  1.00 94.27           C  
ATOM   4471  HG  LEU A 272      11.644 -13.004 -26.232  1.00 94.27           H  
ATOM   4472  CD1 LEU A 272       9.516 -13.122 -26.198  1.00 94.27           C  
ATOM   4473 HD11 LEU A 272       9.504 -14.165 -25.882  1.00 94.27           H  
ATOM   4474 HD12 LEU A 272       8.668 -12.922 -26.852  1.00 94.27           H  
ATOM   4475 HD13 LEU A 272       9.479 -12.487 -25.313  1.00 94.27           H  
ATOM   4476  CD2 LEU A 272      10.947 -13.765 -28.111  1.00 94.27           C  
ATOM   4477 HD21 LEU A 272      10.751 -14.789 -27.794  1.00 94.27           H  
ATOM   4478 HD22 LEU A 272      11.959 -13.717 -28.513  1.00 94.27           H  
ATOM   4479 HD23 LEU A 272      10.229 -13.495 -28.887  1.00 94.27           H  
ATOM   4480  N   LYS A 273      11.838  -8.470 -28.277  1.00 92.28           N  
ATOM   4481  H   LYS A 273      11.656  -8.392 -27.286  1.00 92.28           H  
ATOM   4482  CA  LYS A 273      11.780  -7.263 -29.123  1.00 92.28           C  
ATOM   4483  HA  LYS A 273      11.052  -7.420 -29.919  1.00 92.28           H  
ATOM   4484  C   LYS A 273      13.109  -6.952 -29.810  1.00 92.28           C  
ATOM   4485  CB  LYS A 273      11.371  -6.056 -28.280  1.00 92.28           C  
ATOM   4486  HB2 LYS A 273      11.960  -6.039 -27.363  1.00 92.28           H  
ATOM   4487  HB3 LYS A 273      11.582  -5.145 -28.840  1.00 92.28           H  
ATOM   4488  O   LYS A 273      13.120  -6.482 -30.945  1.00 92.28           O  
ATOM   4489  CG  LYS A 273       9.880  -6.075 -27.948  1.00 92.28           C  
ATOM   4490  HG2 LYS A 273       9.605  -7.025 -27.490  1.00 92.28           H  
ATOM   4491  HG3 LYS A 273       9.303  -5.948 -28.864  1.00 92.28           H  
ATOM   4492  CD  LYS A 273       9.585  -4.927 -26.984  1.00 92.28           C  
ATOM   4493  HD2 LYS A 273      10.191  -5.061 -26.088  1.00 92.28           H  
ATOM   4494  HD3 LYS A 273       9.835  -3.979 -27.459  1.00 92.28           H  
ATOM   4495  CE  LYS A 273       8.108  -4.959 -26.611  1.00 92.28           C  
ATOM   4496  HE2 LYS A 273       7.882  -5.955 -26.228  1.00 92.28           H  
ATOM   4497  HE3 LYS A 273       7.516  -4.804 -27.513  1.00 92.28           H  
ATOM   4498  NZ  LYS A 273       7.812  -3.934 -25.586  1.00 92.28           N  
ATOM   4499  HZ1 LYS A 273       8.372  -4.126 -24.768  1.00 92.28           H  
ATOM   4500  HZ2 LYS A 273       8.045  -3.014 -25.933  1.00 92.28           H  
ATOM   4501  HZ3 LYS A 273       6.839  -3.977 -25.319  1.00 92.28           H  
ATOM   4502  N   VAL A 274      14.231  -7.175 -29.122  1.00 93.00           N  
ATOM   4503  H   VAL A 274      14.151  -7.544 -28.186  1.00 93.00           H  
ATOM   4504  CA  VAL A 274      15.565  -6.994 -29.715  1.00 93.00           C  
ATOM   4505  HA  VAL A 274      15.611  -6.013 -30.186  1.00 93.00           H  
ATOM   4506  C   VAL A 274      15.787  -8.019 -30.823  1.00 93.00           C  
ATOM   4507  CB  VAL A 274      16.675  -7.065 -28.647  1.00 93.00           C  
ATOM   4508  HB  VAL A 274      16.568  -7.982 -28.068  1.00 93.00           H  
ATOM   4509  O   VAL A 274      16.199  -7.640 -31.915  1.00 93.00           O  
ATOM   4510  CG1 VAL A 274      18.079  -7.041 -29.266  1.00 93.00           C  
ATOM   4511 HG11 VAL A 274      18.832  -7.007 -28.478  1.00 93.00           H  
ATOM   4512 HG12 VAL A 274      18.192  -6.172 -29.915  1.00 93.00           H  
ATOM   4513 HG13 VAL A 274      18.249  -7.946 -29.850  1.00 93.00           H  
ATOM   4514  CG2 VAL A 274      16.583  -5.866 -27.693  1.00 93.00           C  
ATOM   4515 HG21 VAL A 274      15.599  -5.825 -27.227  1.00 93.00           H  
ATOM   4516 HG22 VAL A 274      17.330  -5.968 -26.905  1.00 93.00           H  
ATOM   4517 HG23 VAL A 274      16.756  -4.939 -28.239  1.00 93.00           H  
ATOM   4518  N   LEU A 275      15.474  -9.293 -30.577  1.00 93.29           N  
ATOM   4519  H   LEU A 275      15.116  -9.539 -29.666  1.00 93.29           H  
ATOM   4520  CA  LEU A 275      15.605 -10.351 -31.580  1.00 93.29           C  
ATOM   4521  HA  LEU A 275      16.621 -10.346 -31.973  1.00 93.29           H  
ATOM   4522  C   LEU A 275      14.675 -10.143 -32.783  1.00 93.29           C  
ATOM   4523  CB  LEU A 275      15.320 -11.707 -30.924  1.00 93.29           C  
ATOM   4524  HB2 LEU A 275      14.382 -11.628 -30.376  1.00 93.29           H  
ATOM   4525  HB3 LEU A 275      15.192 -12.446 -31.715  1.00 93.29           H  
ATOM   4526  O   LEU A 275      15.108 -10.367 -33.908  1.00 93.29           O  
ATOM   4527  CG  LEU A 275      16.407 -12.222 -29.972  1.00 93.29           C  
ATOM   4528  HG  LEU A 275      16.650 -11.462 -29.230  1.00 93.29           H  
ATOM   4529  CD1 LEU A 275      15.860 -13.453 -29.256  1.00 93.29           C  
ATOM   4530 HD11 LEU A 275      15.589 -14.219 -29.983  1.00 93.29           H  
ATOM   4531 HD12 LEU A 275      14.978 -13.166 -28.683  1.00 93.29           H  
ATOM   4532 HD13 LEU A 275      16.625 -13.850 -28.589  1.00 93.29           H  
ATOM   4533  CD2 LEU A 275      17.686 -12.626 -30.705  1.00 93.29           C  
ATOM   4534 HD21 LEU A 275      18.412 -13.016 -29.992  1.00 93.29           H  
ATOM   4535 HD22 LEU A 275      18.126 -11.765 -31.210  1.00 93.29           H  
ATOM   4536 HD23 LEU A 275      17.472 -13.408 -31.434  1.00 93.29           H  
ATOM   4537  N   GLU A 276      13.438  -9.687 -32.565  1.00 93.64           N  
ATOM   4538  H   GLU A 276      13.125  -9.594 -31.610  1.00 93.64           H  
ATOM   4539  CA  GLU A 276      12.482  -9.341 -33.628  1.00 93.64           C  
ATOM   4540  HA  GLU A 276      12.279 -10.214 -34.247  1.00 93.64           H  
ATOM   4541  C   GLU A 276      13.070  -8.265 -34.545  1.00 93.64           C  
ATOM   4542  CB  GLU A 276      11.157  -8.843 -33.014  1.00 93.64           C  
ATOM   4543  HB2 GLU A 276      10.588  -8.317 -33.780  1.00 93.64           H  
ATOM   4544  HB3 GLU A 276      11.390  -8.134 -32.219  1.00 93.64           H  
ATOM   4545  O   GLU A 276      13.112  -8.442 -35.760  1.00 93.64           O  
ATOM   4546  CG  GLU A 276      10.272  -9.975 -32.461  1.00 93.64           C  
ATOM   4547  HG2 GLU A 276      10.872 -10.627 -31.827  1.00 93.64           H  
ATOM   4548  HG3 GLU A 276       9.923 -10.575 -33.301  1.00 93.64           H  
ATOM   4549  CD  GLU A 276       9.059  -9.488 -31.641  1.00 93.64           C  
ATOM   4550  OE1 GLU A 276       8.196 -10.344 -31.330  1.00 93.64           O  
ATOM   4551  OE2 GLU A 276       8.981  -8.285 -31.288  1.00 93.64           O  
ATOM   4552  N   ARG A 277      13.625  -7.196 -33.963  1.00 92.16           N  
ATOM   4553  H   ARG A 277      13.553  -7.114 -32.959  1.00 92.16           H  
ATOM   4554  CA  ARG A 277      14.287  -6.132 -34.724  1.00 92.16           C  
ATOM   4555  HA  ARG A 277      13.596  -5.768 -35.485  1.00 92.16           H  
ATOM   4556  C   ARG A 277      15.524  -6.627 -35.480  1.00 92.16           C  
ATOM   4557  CB  ARG A 277      14.630  -4.992 -33.764  1.00 92.16           C  
ATOM   4558  HB2 ARG A 277      13.710  -4.614 -33.318  1.00 92.16           H  
ATOM   4559  HB3 ARG A 277      15.279  -5.364 -32.971  1.00 92.16           H  
ATOM   4560  O   ARG A 277      15.724  -6.260 -36.632  1.00 92.16           O  
ATOM   4561  CG  ARG A 277      15.337  -3.860 -34.509  1.00 92.16           C  
ATOM   4562  HG2 ARG A 277      14.700  -3.490 -35.312  1.00 92.16           H  
ATOM   4563  HG3 ARG A 277      16.272  -4.222 -34.937  1.00 92.16           H  
ATOM   4564  CD  ARG A 277      15.670  -2.728 -33.552  1.00 92.16           C  
ATOM   4565  HD2 ARG A 277      16.199  -3.136 -32.691  1.00 92.16           H  
ATOM   4566  HD3 ARG A 277      14.741  -2.259 -33.228  1.00 92.16           H  
ATOM   4567  NE  ARG A 277      16.529  -1.761 -34.239  1.00 92.16           N  
ATOM   4568  HE  ARG A 277      16.962  -2.080 -35.093  1.00 92.16           H  
ATOM   4569  NH1 ARG A 277      16.462  -0.104 -32.655  1.00 92.16           N  
ATOM   4570 HH11 ARG A 277      15.911  -0.726 -32.081  1.00 92.16           H  
ATOM   4571 HH12 ARG A 277      16.758   0.809 -32.340  1.00 92.16           H  
ATOM   4572  NH2 ARG A 277      17.602   0.176 -34.578  1.00 92.16           N  
ATOM   4573 HH21 ARG A 277      17.936  -0.266 -35.422  1.00 92.16           H  
ATOM   4574 HH22 ARG A 277      17.936   1.087 -34.300  1.00 92.16           H  
ATOM   4575  CZ  ARG A 277      16.854  -0.563 -33.816  1.00 92.16           C  
ATOM   4576  N   VAL A 278      16.371  -7.439 -34.845  1.00 90.55           N  
ATOM   4577  H   VAL A 278      16.165  -7.694 -33.889  1.00 90.55           H  
ATOM   4578  CA  VAL A 278      17.571  -7.984 -35.504  1.00 90.55           C  
ATOM   4579  HA  VAL A 278      18.128  -7.159 -35.949  1.00 90.55           H  
ATOM   4580  C   VAL A 278      17.176  -8.913 -36.655  1.00 90.55           C  
ATOM   4581  CB  VAL A 278      18.493  -8.695 -34.495  1.00 90.55           C  
ATOM   4582  HB  VAL A 278      17.924  -9.451 -33.955  1.00 90.55           H  
ATOM   4583  O   VAL A 278      17.832  -8.894 -37.693  1.00 90.55           O  
ATOM   4584  CG1 VAL A 278      19.700  -9.367 -35.164  1.00 90.55           C  
ATOM   4585 HG11 VAL A 278      20.280  -8.627 -35.715  1.00 90.55           H  
ATOM   4586 HG12 VAL A 278      19.366 -10.133 -35.865  1.00 90.55           H  
ATOM   4587 HG13 VAL A 278      20.328  -9.841 -34.410  1.00 90.55           H  
ATOM   4588  CG2 VAL A 278      19.090  -7.699 -33.490  1.00 90.55           C  
ATOM   4589 HG21 VAL A 278      18.305  -7.114 -33.011  1.00 90.55           H  
ATOM   4590 HG22 VAL A 278      19.755  -7.005 -34.004  1.00 90.55           H  
ATOM   4591 HG23 VAL A 278      19.644  -8.237 -32.720  1.00 90.55           H  
ATOM   4592  N   LEU A 279      16.099  -9.693 -36.506  1.00 92.61           N  
ATOM   4593  H   LEU A 279      15.593  -9.674 -35.632  1.00 92.61           H  
ATOM   4594  CA  LEU A 279      15.566 -10.515 -37.590  1.00 92.61           C  
ATOM   4595  HA  LEU A 279      16.374 -11.150 -37.953  1.00 92.61           H  
ATOM   4596  C   LEU A 279      15.104  -9.650 -38.767  1.00 92.61           C  
ATOM   4597  CB  LEU A 279      14.420 -11.405 -37.075  1.00 92.61           C  
ATOM   4598  HB2 LEU A 279      13.609 -10.766 -36.726  1.00 92.61           H  
ATOM   4599  HB3 LEU A 279      14.768 -11.991 -36.224  1.00 92.61           H  
ATOM   4600  O   LEU A 279      15.465  -9.956 -39.897  1.00 92.61           O  
ATOM   4601  CG  LEU A 279      13.859 -12.359 -38.148  1.00 92.61           C  
ATOM   4602  HG  LEU A 279      13.458 -11.777 -38.978  1.00 92.61           H  
ATOM   4603  CD1 LEU A 279      14.910 -13.340 -38.678  1.00 92.61           C  
ATOM   4604 HD11 LEU A 279      14.434 -14.025 -39.380  1.00 92.61           H  
ATOM   4605 HD12 LEU A 279      15.362 -13.897 -37.858  1.00 92.61           H  
ATOM   4606 HD13 LEU A 279      15.671 -12.795 -39.236  1.00 92.61           H  
ATOM   4607  CD2 LEU A 279      12.719 -13.190 -37.562  1.00 92.61           C  
ATOM   4608 HD21 LEU A 279      13.119 -13.919 -36.857  1.00 92.61           H  
ATOM   4609 HD22 LEU A 279      11.999 -12.536 -37.069  1.00 92.61           H  
ATOM   4610 HD23 LEU A 279      12.218 -13.719 -38.373  1.00 92.61           H  
ATOM   4611  N   GLU A 280      14.377  -8.558 -38.510  1.00 91.28           N  
ATOM   4612  H   GLU A 280      14.081  -8.382 -37.561  1.00 91.28           H  
ATOM   4613  CA  GLU A 280      13.963  -7.609 -39.554  1.00 91.28           C  
ATOM   4614  HA  GLU A 280      13.349  -8.134 -40.285  1.00 91.28           H  
ATOM   4615  C   GLU A 280      15.172  -7.038 -40.319  1.00 91.28           C  
ATOM   4616  CB  GLU A 280      13.126  -6.467 -38.942  1.00 91.28           C  
ATOM   4617  HB2 GLU A 280      13.017  -5.681 -39.690  1.00 91.28           H  
ATOM   4618  HB3 GLU A 280      13.659  -6.050 -38.088  1.00 91.28           H  
ATOM   4619  O   GLU A 280      15.184  -7.053 -41.549  1.00 91.28           O  
ATOM   4620  CG  GLU A 280      11.715  -6.900 -38.503  1.00 91.28           C  
ATOM   4621  HG2 GLU A 280      11.788  -7.766 -37.846  1.00 91.28           H  
ATOM   4622  HG3 GLU A 280      11.166  -7.213 -39.391  1.00 91.28           H  
ATOM   4623  CD  GLU A 280      10.914  -5.791 -37.785  1.00 91.28           C  
ATOM   4624  OE1 GLU A 280       9.723  -6.045 -37.483  1.00 91.28           O  
ATOM   4625  OE2 GLU A 280      11.452  -4.682 -37.555  1.00 91.28           O  
ATOM   4626  N   GLU A 281      16.226  -6.609 -39.613  1.00 88.78           N  
ATOM   4627  H   GLU A 281      16.141  -6.597 -38.606  1.00 88.78           H  
ATOM   4628  CA  GLU A 281      17.457  -6.077 -40.223  1.00 88.78           C  
ATOM   4629  HA  GLU A 281      17.188  -5.280 -40.916  1.00 88.78           H  
ATOM   4630  C   GLU A 281      18.223  -7.144 -41.040  1.00 88.78           C  
ATOM   4631  CB  GLU A 281      18.370  -5.485 -39.123  1.00 88.78           C  
ATOM   4632  HB2 GLU A 281      18.519  -6.234 -38.345  1.00 88.78           H  
ATOM   4633  HB3 GLU A 281      19.340  -5.264 -39.569  1.00 88.78           H  
ATOM   4634  O   GLU A 281      18.808  -6.845 -42.090  1.00 88.78           O  
ATOM   4635  CG  GLU A 281      17.831  -4.183 -38.483  1.00 88.78           C  
ATOM   4636  HG2 GLU A 281      16.823  -4.361 -38.106  1.00 88.78           H  
ATOM   4637  HG3 GLU A 281      17.758  -3.426 -39.263  1.00 88.78           H  
ATOM   4638  CD  GLU A 281      18.697  -3.619 -37.329  1.00 88.78           C  
ATOM   4639  OE1 GLU A 281      18.217  -2.695 -36.604  1.00 88.78           O  
ATOM   4640  OE2 GLU A 281      19.851  -4.081 -37.162  1.00 88.78           O  
ATOM   4641  N   VAL A 282      18.218  -8.403 -40.585  1.00 88.90           N  
ATOM   4642  H   VAL A 282      17.725  -8.586 -39.722  1.00 88.90           H  
ATOM   4643  CA  VAL A 282      18.816  -9.540 -41.306  1.00 88.90           C  
ATOM   4644  HA  VAL A 282      19.802  -9.244 -41.664  1.00 88.90           H  
ATOM   4645  C   VAL A 282      18.002  -9.896 -42.549  1.00 88.90           C  
ATOM   4646  CB  VAL A 282      18.995 -10.754 -40.371  1.00 88.90           C  
ATOM   4647  HB  VAL A 282      18.082 -10.917 -39.798  1.00 88.90           H  
ATOM   4648  O   VAL A 282      18.593 -10.085 -43.612  1.00 88.90           O  
ATOM   4649  CG1 VAL A 282      19.327 -12.048 -41.124  1.00 88.90           C  
ATOM   4650 HG11 VAL A 282      20.179 -11.899 -41.787  1.00 88.90           H  
ATOM   4651 HG12 VAL A 282      19.537 -12.849 -40.415  1.00 88.90           H  
ATOM   4652 HG13 VAL A 282      18.469 -12.345 -41.726  1.00 88.90           H  
ATOM   4653  CG2 VAL A 282      20.158 -10.498 -39.402  1.00 88.90           C  
ATOM   4654 HG21 VAL A 282      19.972  -9.590 -38.829  1.00 88.90           H  
ATOM   4655 HG22 VAL A 282      20.254 -11.334 -38.709  1.00 88.90           H  
ATOM   4656 HG23 VAL A 282      21.086 -10.375 -39.961  1.00 88.90           H  
ATOM   4657  N   ASP A 283      16.674  -9.926 -42.451  1.00 89.98           N  
ATOM   4658  H   ASP A 283      16.253  -9.785 -41.544  1.00 89.98           H  
ATOM   4659  CA  ASP A 283      15.774 -10.182 -43.579  1.00 89.98           C  
ATOM   4660  HA  ASP A 283      16.046 -11.126 -44.052  1.00 89.98           H  
ATOM   4661  C   ASP A 283      15.883  -9.082 -44.647  1.00 89.98           C  
ATOM   4662  CB  ASP A 283      14.317 -10.266 -43.085  1.00 89.98           C  
ATOM   4663  HB2 ASP A 283      14.129  -9.470 -42.365  1.00 89.98           H  
ATOM   4664  HB3 ASP A 283      13.662 -10.086 -43.937  1.00 89.98           H  
ATOM   4665  O   ASP A 283      15.827  -9.363 -45.845  1.00 89.98           O  
ATOM   4666  CG  ASP A 283      13.897 -11.613 -42.482  1.00 89.98           C  
ATOM   4667  OD1 ASP A 283      14.656 -12.602 -42.594  1.00 89.98           O  
ATOM   4668  OD2 ASP A 283      12.732 -11.669 -42.023  1.00 89.98           O  
ATOM   4669  N   GLU A 284      16.052  -7.818 -44.247  1.00 88.72           N  
ATOM   4670  H   GLU A 284      16.005  -7.616 -43.259  1.00 88.72           H  
ATOM   4671  CA  GLU A 284      16.352  -6.721 -45.176  1.00 88.72           C  
ATOM   4672  HA  GLU A 284      15.613  -6.716 -45.978  1.00 88.72           H  
ATOM   4673  C   GLU A 284      17.718  -6.901 -45.854  1.00 88.72           C  
ATOM   4674  CB  GLU A 284      16.284  -5.365 -44.455  1.00 88.72           C  
ATOM   4675  HB2 GLU A 284      16.760  -4.620 -45.093  1.00 88.72           H  
ATOM   4676  HB3 GLU A 284      16.832  -5.418 -43.515  1.00 88.72           H  
ATOM   4677  O   GLU A 284      17.837  -6.718 -47.069  1.00 88.72           O  
ATOM   4678  CG  GLU A 284      14.835  -4.920 -44.202  1.00 88.72           C  
ATOM   4679  HG2 GLU A 284      14.301  -4.950 -45.152  1.00 88.72           H  
ATOM   4680  HG3 GLU A 284      14.342  -5.628 -43.535  1.00 88.72           H  
ATOM   4681  CD  GLU A 284      14.720  -3.499 -43.621  1.00 88.72           C  
ATOM   4682  OE1 GLU A 284      13.565  -3.013 -43.564  1.00 88.72           O  
ATOM   4683  OE2 GLU A 284      15.765  -2.875 -43.322  1.00 88.72           O  
ATOM   4684  N   SER A 285      18.739  -7.318 -45.100  1.00 88.93           N  
ATOM   4685  H   SER A 285      18.566  -7.474 -44.117  1.00 88.93           H  
ATOM   4686  CA  SER A 285      20.084  -7.567 -45.635  1.00 88.93           C  
ATOM   4687  HA  SER A 285      20.408  -6.676 -46.173  1.00 88.93           H  
ATOM   4688  C   SER A 285      20.114  -8.734 -46.632  1.00 88.93           C  
ATOM   4689  CB  SER A 285      21.079  -7.821 -44.497  1.00 88.93           C  
ATOM   4690  HB2 SER A 285      20.806  -8.730 -43.961  1.00 88.93           H  
ATOM   4691  HB3 SER A 285      22.073  -7.953 -44.924  1.00 88.93           H  
ATOM   4692  O   SER A 285      20.778  -8.627 -47.667  1.00 88.93           O  
ATOM   4693  OG  SER A 285      21.109  -6.728 -43.593  1.00 88.93           O  
ATOM   4694  HG  SER A 285      20.287  -6.733 -43.097  1.00 88.93           H  
ATOM   4695  N   ASP A 286      19.349  -9.801 -46.366  1.00 89.47           N  
ATOM   4696  H   ASP A 286      18.875  -9.831 -45.475  1.00 89.47           H  
ATOM   4697  CA  ASP A 286      19.148 -10.945 -47.270  1.00 89.47           C  
ATOM   4698  HA  ASP A 286      20.118 -11.366 -47.533  1.00 89.47           H  
ATOM   4699  C   ASP A 286      18.448 -10.507 -48.564  1.00 89.47           C  
ATOM   4700  CB  ASP A 286      18.318 -12.035 -46.563  1.00 89.47           C  
ATOM   4701  HB2 ASP A 286      17.295 -11.681 -46.432  1.00 89.47           H  
ATOM   4702  HB3 ASP A 286      18.716 -12.219 -45.565  1.00 89.47           H  
ATOM   4703  O   ASP A 286      18.957 -10.727 -49.666  1.00 89.47           O  
ATOM   4704  CG  ASP A 286      18.306 -13.365 -47.333  1.00 89.47           C  
ATOM   4705  OD1 ASP A 286      19.406 -13.872 -47.647  1.00 89.47           O  
ATOM   4706  OD2 ASP A 286      17.199 -13.893 -47.587  1.00 89.47           O  
ATOM   4707  N   LYS A 287      17.328  -9.773 -48.448  1.00 89.38           N  
ATOM   4708  H   LYS A 287      16.973  -9.615 -47.516  1.00 89.38           H  
ATOM   4709  CA  LYS A 287      16.581  -9.236 -49.603  1.00 89.38           C  
ATOM   4710  HA  LYS A 287      16.212 -10.070 -50.201  1.00 89.38           H  
ATOM   4711  C   LYS A 287      17.469  -8.401 -50.525  1.00 89.38           C  
ATOM   4712  CB  LYS A 287      15.402  -8.381 -49.116  1.00 89.38           C  
ATOM   4713  HB2 LYS A 287      15.044  -7.759 -49.936  1.00 89.38           H  
ATOM   4714  HB3 LYS A 287      15.753  -7.719 -48.324  1.00 89.38           H  
ATOM   4715  O   LYS A 287      17.358  -8.511 -51.747  1.00 89.38           O  
ATOM   4716  CG  LYS A 287      14.226  -9.227 -48.611  1.00 89.38           C  
ATOM   4717  HG2 LYS A 287      13.730  -9.704 -49.456  1.00 89.38           H  
ATOM   4718  HG3 LYS A 287      14.590 -10.007 -47.943  1.00 89.38           H  
ATOM   4719  CD  LYS A 287      13.232  -8.332 -47.862  1.00 89.38           C  
ATOM   4720  HD2 LYS A 287      13.783  -7.774 -47.106  1.00 89.38           H  
ATOM   4721  HD3 LYS A 287      12.767  -7.629 -48.553  1.00 89.38           H  
ATOM   4722  CE  LYS A 287      12.171  -9.183 -47.165  1.00 89.38           C  
ATOM   4723  HE2 LYS A 287      11.482  -9.590 -47.906  1.00 89.38           H  
ATOM   4724  HE3 LYS A 287      12.682 -10.016 -46.682  1.00 89.38           H  
ATOM   4725  NZ  LYS A 287      11.459  -8.393 -46.132  1.00 89.38           N  
ATOM   4726  HZ1 LYS A 287      10.816  -8.972 -45.611  1.00 89.38           H  
ATOM   4727  HZ2 LYS A 287      12.134  -8.059 -45.460  1.00 89.38           H  
ATOM   4728  HZ3 LYS A 287      10.989  -7.588 -46.521  1.00 89.38           H  
ATOM   4729  N   HIS A 288      18.358  -7.588 -49.958  1.00 88.64           N  
ATOM   4730  H   HIS A 288      18.365  -7.532 -48.950  1.00 88.64           H  
ATOM   4731  CA  HIS A 288      19.255  -6.709 -50.709  1.00 88.64           C  
ATOM   4732  HA  HIS A 288      18.788  -6.485 -51.668  1.00 88.64           H  
ATOM   4733  C   HIS A 288      20.609  -7.336 -51.074  1.00 88.64           C  
ATOM   4734  CB  HIS A 288      19.390  -5.379 -49.956  1.00 88.64           C  
ATOM   4735  HB2 HIS A 288      20.159  -4.766 -50.427  1.00 88.64           H  
ATOM   4736  HB3 HIS A 288      19.691  -5.575 -48.927  1.00 88.64           H  
ATOM   4737  O   HIS A 288      21.403  -6.673 -51.738  1.00 88.64           O  
ATOM   4738  CG  HIS A 288      18.102  -4.596 -49.956  1.00 88.64           C  
ATOM   4739  CD2 HIS A 288      17.368  -4.205 -48.868  1.00 88.64           C  
ATOM   4740  HD2 HIS A 288      17.619  -4.379 -47.832  1.00 88.64           H  
ATOM   4741  ND1 HIS A 288      17.424  -4.174 -51.077  1.00 88.64           N  
ATOM   4742  HD1 HIS A 288      17.716  -4.323 -52.032  1.00 88.64           H  
ATOM   4743  CE1 HIS A 288      16.307  -3.547 -50.675  1.00 88.64           C  
ATOM   4744  HE1 HIS A 288      15.569  -3.107 -51.329  1.00 88.64           H  
ATOM   4745  NE2 HIS A 288      16.227  -3.543 -49.339  1.00 88.64           N  
ATOM   4746  N   HIS A 289      20.861  -8.597 -50.697  1.00 86.99           N  
ATOM   4747  H   HIS A 289      20.176  -9.080 -50.134  1.00 86.99           H  
ATOM   4748  CA  HIS A 289      22.122  -9.308 -50.944  1.00 86.99           C  
ATOM   4749  HA  HIS A 289      22.111 -10.195 -50.310  1.00 86.99           H  
ATOM   4750  C   HIS A 289      23.355  -8.493 -50.509  1.00 86.99           C  
ATOM   4751  CB  HIS A 289      22.205  -9.790 -52.405  1.00 86.99           C  
ATOM   4752  HB2 HIS A 289      23.178 -10.255 -52.560  1.00 86.99           H  
ATOM   4753  HB3 HIS A 289      22.141  -8.932 -53.074  1.00 86.99           H  
ATOM   4754  O   HIS A 289      24.359  -8.434 -51.223  1.00 86.99           O  
ATOM   4755  CG  HIS A 289      21.155 -10.797 -52.800  1.00 86.99           C  
ATOM   4756  CD2 HIS A 289      21.385 -12.077 -53.225  1.00 86.99           C  
ATOM   4757  HD2 HIS A 289      22.353 -12.546 -53.324  1.00 86.99           H  
ATOM   4758  ND1 HIS A 289      19.792 -10.607 -52.811  1.00 86.99           N  
ATOM   4759  HD1 HIS A 289      19.295  -9.838 -52.386  1.00 86.99           H  
ATOM   4760  CE1 HIS A 289      19.220 -11.751 -53.215  1.00 86.99           C  
ATOM   4761  HE1 HIS A 289      18.155 -11.929 -53.241  1.00 86.99           H  
ATOM   4762  NE2 HIS A 289      20.152 -12.671 -53.514  1.00 86.99           N  
ATOM   4763  N   LEU A 290      23.269  -7.825 -49.352  1.00 86.19           N  
ATOM   4764  H   LEU A 290      22.441  -7.953 -48.787  1.00 86.19           H  
ATOM   4765  CA  LEU A 290      24.337  -6.949 -48.869  1.00 86.19           C  
ATOM   4766  HA  LEU A 290      24.582  -6.242 -49.661  1.00 86.19           H  
ATOM   4767  C   LEU A 290      25.605  -7.761 -48.578  1.00 86.19           C  
ATOM   4768  CB  LEU A 290      23.879  -6.163 -47.623  1.00 86.19           C  
ATOM   4769  HB2 LEU A 290      24.724  -5.583 -47.252  1.00 86.19           H  
ATOM   4770  HB3 LEU A 290      23.605  -6.877 -46.846  1.00 86.19           H  
ATOM   4771  O   LEU A 290      25.559  -8.772 -47.882  1.00 86.19           O  
ATOM   4772  CG  LEU A 290      22.695  -5.206 -47.849  1.00 86.19           C  
ATOM   4773  HG  LEU A 290      21.829  -5.785 -48.167  1.00 86.19           H  
ATOM   4774  CD1 LEU A 290      22.343  -4.491 -46.544  1.00 86.19           C  
ATOM   4775 HD11 LEU A 290      23.168  -3.851 -46.231  1.00 86.19           H  
ATOM   4776 HD12 LEU A 290      22.158  -5.224 -45.760  1.00 86.19           H  
ATOM   4777 HD13 LEU A 290      21.444  -3.890 -46.683  1.00 86.19           H  
ATOM   4778  CD2 LEU A 290      22.993  -4.135 -48.905  1.00 86.19           C  
ATOM   4779 HD21 LEU A 290      23.102  -4.602 -49.884  1.00 86.19           H  
ATOM   4780 HD22 LEU A 290      22.161  -3.433 -48.955  1.00 86.19           H  
ATOM   4781 HD23 LEU A 290      23.906  -3.599 -48.646  1.00 86.19           H  
ATOM   4782  N   ASP A 291      26.754  -7.296 -49.062  1.00 87.97           N  
ATOM   4783  H   ASP A 291      26.753  -6.466 -49.637  1.00 87.97           H  
ATOM   4784  CA  ASP A 291      28.066  -7.891 -48.770  1.00 87.97           C  
ATOM   4785  HA  ASP A 291      27.925  -8.951 -48.558  1.00 87.97           H  
ATOM   4786  C   ASP A 291      28.731  -7.277 -47.525  1.00 87.97           C  
ATOM   4787  CB  ASP A 291      28.962  -7.796 -50.015  1.00 87.97           C  
ATOM   4788  HB2 ASP A 291      28.410  -8.154 -50.884  1.00 87.97           H  
ATOM   4789  HB3 ASP A 291      29.812  -8.463 -49.871  1.00 87.97           H  
ATOM   4790  O   ASP A 291      29.874  -7.590 -47.191  1.00 87.97           O  
ATOM   4791  CG  ASP A 291      29.496  -6.385 -50.301  1.00 87.97           C  
ATOM   4792  OD1 ASP A 291      28.895  -5.400 -49.805  1.00 87.97           O  
ATOM   4793  OD2 ASP A 291      30.537  -6.312 -51.001  1.00 87.97           O  
ATOM   4794  N   THR A 292      28.020  -6.388 -46.831  1.00 83.60           N  
ATOM   4795  H   THR A 292      27.082  -6.197 -47.155  1.00 83.60           H  
ATOM   4796  CA  THR A 292      28.500  -5.638 -45.670  1.00 83.60           C  
ATOM   4797  HA  THR A 292      29.433  -6.077 -45.317  1.00 83.60           H  
ATOM   4798  C   THR A 292      27.469  -5.726 -44.549  1.00 83.60           C  
ATOM   4799  CB  THR A 292      28.785  -4.178 -46.051  1.00 83.60           C  
ATOM   4800  HB  THR A 292      27.854  -3.677 -46.314  1.00 83.60           H  
ATOM   4801  O   THR A 292      26.277  -5.536 -44.769  1.00 83.60           O  
ATOM   4802  CG2 THR A 292      29.463  -3.428 -44.902  1.00 83.60           C  
ATOM   4803 HG21 THR A 292      30.371  -3.951 -44.601  1.00 83.60           H  
ATOM   4804 HG22 THR A 292      28.785  -3.344 -44.053  1.00 83.60           H  
ATOM   4805 HG23 THR A 292      29.725  -2.424 -45.235  1.00 83.60           H  
ATOM   4806  OG1 THR A 292      29.673  -4.111 -47.149  1.00 83.60           O  
ATOM   4807  HG1 THR A 292      29.275  -4.534 -47.913  1.00 83.60           H  
ATOM   4808  N   CYS A 293      27.917  -6.036 -43.334  1.00 78.48           N  
ATOM   4809  H   CYS A 293      28.906  -6.210 -43.220  1.00 78.48           H  
ATOM   4810  CA  CYS A 293      27.040  -6.192 -42.181  1.00 78.48           C  
ATOM   4811  HA  CYS A 293      26.137  -6.698 -42.523  1.00 78.48           H  
ATOM   4812  C   CYS A 293      26.612  -4.841 -41.598  1.00 78.48           C  
ATOM   4813  CB  CYS A 293      27.771  -7.059 -41.146  1.00 78.48           C  
ATOM   4814  HB2 CYS A 293      28.042  -8.011 -41.602  1.00 78.48           H  
ATOM   4815  HB3 CYS A 293      28.685  -6.542 -40.854  1.00 78.48           H  
ATOM   4816  O   CYS A 293      27.462  -4.090 -41.125  1.00 78.48           O  
ATOM   4817  SG  CYS A 293      26.744  -7.341 -39.673  1.00 78.48           S  
ATOM   4818  HG  CYS A 293      27.746  -7.590 -38.825  1.00 78.48           H  
ATOM   4819  N   ASN A 294      25.306  -4.573 -41.525  1.00 74.22           N  
ATOM   4820  H   ASN A 294      24.663  -5.175 -42.020  1.00 74.22           H  
ATOM   4821  CA  ASN A 294      24.770  -3.308 -40.998  1.00 74.22           C  
ATOM   4822  HA  ASN A 294      25.253  -2.482 -41.521  1.00 74.22           H  
ATOM   4823  C   ASN A 294      25.047  -3.083 -39.499  1.00 74.22           C  
ATOM   4824  CB  ASN A 294      23.262  -3.252 -41.305  1.00 74.22           C  
ATOM   4825  HB2 ASN A 294      22.766  -4.139 -40.908  1.00 74.22           H  
ATOM   4826  HB3 ASN A 294      22.828  -2.381 -40.814  1.00 74.22           H  
ATOM   4827  O   ASN A 294      25.033  -1.946 -39.039  1.00 74.22           O  
ATOM   4828  CG  ASN A 294      22.961  -3.130 -42.790  1.00 74.22           C  
ATOM   4829  ND2 ASN A 294      21.740  -3.381 -43.192  1.00 74.22           N  
ATOM   4830 HD21 ASN A 294      21.581  -3.380 -44.189  1.00 74.22           H  
ATOM   4831 HD22 ASN A 294      21.028  -3.696 -42.549  1.00 74.22           H  
ATOM   4832  OD1 ASN A 294      23.816  -2.814 -43.601  1.00 74.22           O  
ATOM   4833  N   VAL A 295      25.341  -4.146 -38.742  1.00 73.11           N  
ATOM   4834  H   VAL A 295      25.280  -5.056 -39.176  1.00 73.11           H  
ATOM   4835  CA  VAL A 295      25.590  -4.064 -37.291  1.00 73.11           C  
ATOM   4836  HA  VAL A 295      24.985  -3.255 -36.881  1.00 73.11           H  
ATOM   4837  C   VAL A 295      27.052  -3.734 -36.970  1.00 73.11           C  
ATOM   4838  CB  VAL A 295      25.151  -5.367 -36.592  1.00 73.11           C  
ATOM   4839  HB  VAL A 295      25.768  -6.188 -36.958  1.00 73.11           H  
ATOM   4840  O   VAL A 295      27.324  -2.934 -36.080  1.00 73.11           O  
ATOM   4841  CG1 VAL A 295      25.317  -5.288 -35.070  1.00 73.11           C  
ATOM   4842 HG11 VAL A 295      24.739  -4.449 -34.681  1.00 73.11           H  
ATOM   4843 HG12 VAL A 295      26.365  -5.155 -34.801  1.00 73.11           H  
ATOM   4844 HG13 VAL A 295      24.958  -6.208 -34.608  1.00 73.11           H  
ATOM   4845  CG2 VAL A 295      23.683  -5.704 -36.888  1.00 73.11           C  
ATOM   4846 HG21 VAL A 295      23.382  -6.599 -36.344  1.00 73.11           H  
ATOM   4847 HG22 VAL A 295      23.529  -5.890 -37.951  1.00 73.11           H  
ATOM   4848 HG23 VAL A 295      23.037  -4.880 -36.584  1.00 73.11           H  
ATOM   4849  N   CYS A 296      28.011  -4.350 -37.671  1.00 82.40           N  
ATOM   4850  H   CYS A 296      27.726  -4.963 -38.422  1.00 82.40           H  
ATOM   4851  CA  CYS A 296      29.445  -4.238 -37.350  1.00 82.40           C  
ATOM   4852  HA  CYS A 296      29.571  -3.505 -36.553  1.00 82.40           H  
ATOM   4853  C   CYS A 296      30.324  -3.723 -38.500  1.00 82.40           C  
ATOM   4854  CB  CYS A 296      29.952  -5.586 -36.812  1.00 82.40           C  
ATOM   4855  HB2 CYS A 296      30.973  -5.452 -36.454  1.00 82.40           H  
ATOM   4856  HB3 CYS A 296      29.330  -5.898 -35.973  1.00 82.40           H  
ATOM   4857  O   CYS A 296      31.538  -3.625 -38.339  1.00 82.40           O  
ATOM   4858  SG  CYS A 296      29.936  -6.860 -38.111  1.00 82.40           S  
ATOM   4859  HG  CYS A 296      30.681  -7.751 -37.451  1.00 82.40           H  
ATOM   4860  N   GLY A 297      29.751  -3.461 -39.677  1.00 80.38           N  
ATOM   4861  H   GLY A 297      28.748  -3.548 -39.765  1.00 80.38           H  
ATOM   4862  CA  GLY A 297      30.464  -2.992 -40.871  1.00 80.38           C  
ATOM   4863  HA2 GLY A 297      29.732  -2.690 -41.619  1.00 80.38           H  
ATOM   4864  HA3 GLY A 297      31.061  -2.119 -40.607  1.00 80.38           H  
ATOM   4865  C   GLY A 297      31.396  -4.021 -41.518  1.00 80.38           C  
ATOM   4866  O   GLY A 297      32.090  -3.705 -42.480  1.00 80.38           O  
ATOM   4867  N   SER A 298      31.451  -5.253 -41.004  1.00 84.85           N  
ATOM   4868  H   SER A 298      30.850  -5.466 -40.221  1.00 84.85           H  
ATOM   4869  CA  SER A 298      32.324  -6.295 -41.552  1.00 84.85           C  
ATOM   4870  HA  SER A 298      33.316  -5.870 -41.704  1.00 84.85           H  
ATOM   4871  C   SER A 298      31.811  -6.796 -42.896  1.00 84.85           C  
ATOM   4872  CB  SER A 298      32.457  -7.467 -40.584  1.00 84.85           C  
ATOM   4873  HB2 SER A 298      33.074  -8.246 -41.031  1.00 84.85           H  
ATOM   4874  HB3 SER A 298      31.471  -7.880 -40.371  1.00 84.85           H  
ATOM   4875  O   SER A 298      30.603  -6.955 -43.084  1.00 84.85           O  
ATOM   4876  OG  SER A 298      33.066  -7.024 -39.387  1.00 84.85           O  
ATOM   4877  HG  SER A 298      32.752  -6.140 -39.185  1.00 84.85           H  
ATOM   4878  N   LYS A 299      32.736  -7.108 -43.806  1.00 86.53           N  
ATOM   4879  H   LYS A 299      33.708  -6.951 -43.579  1.00 86.53           H  
ATOM   4880  CA  LYS A 299      32.409  -7.771 -45.066  1.00 86.53           C  
ATOM   4881  HA  LYS A 299      31.591  -7.216 -45.525  1.00 86.53           H  
ATOM   4882  C   LYS A 299      31.917  -9.193 -44.790  1.00 86.53           C  
ATOM   4883  CB  LYS A 299      33.621  -7.727 -46.006  1.00 86.53           C  
ATOM   4884  HB2 LYS A 299      34.088  -6.745 -45.929  1.00 86.53           H  
ATOM   4885  HB3 LYS A 299      34.349  -8.487 -45.722  1.00 86.53           H  
ATOM   4886  O   LYS A 299      32.541  -9.917 -44.014  1.00 86.53           O  
ATOM   4887  CG  LYS A 299      33.177  -7.931 -47.457  1.00 86.53           C  
ATOM   4888  HG2 LYS A 299      32.779  -8.938 -47.583  1.00 86.53           H  
ATOM   4889  HG3 LYS A 299      32.391  -7.210 -47.681  1.00 86.53           H  
ATOM   4890  CD  LYS A 299      34.323  -7.702 -48.444  1.00 86.53           C  
ATOM   4891  HD2 LYS A 299      34.758  -6.719 -48.265  1.00 86.53           H  
ATOM   4892  HD3 LYS A 299      35.080  -8.477 -48.323  1.00 86.53           H  
ATOM   4893  CE  LYS A 299      33.713  -7.752 -49.846  1.00 86.53           C  
ATOM   4894  HE2 LYS A 299      33.327  -8.754 -50.030  1.00 86.53           H  
ATOM   4895  HE3 LYS A 299      32.854  -7.081 -49.875  1.00 86.53           H  
ATOM   4896  NZ  LYS A 299      34.682  -7.359 -50.891  1.00 86.53           N  
ATOM   4897  HZ1 LYS A 299      34.197  -7.359 -51.777  1.00 86.53           H  
ATOM   4898  HZ2 LYS A 299      34.997  -6.416 -50.715  1.00 86.53           H  
ATOM   4899  HZ3 LYS A 299      35.460  -8.002 -50.922  1.00 86.53           H  
ATOM   4900  N   VAL A 300      30.810  -9.584 -45.404  1.00 87.02           N  
ATOM   4901  H   VAL A 300      30.385  -8.951 -46.066  1.00 87.02           H  
ATOM   4902  CA  VAL A 300      30.169 -10.891 -45.228  1.00 87.02           C  
ATOM   4903  HA  VAL A 300      30.882 -11.582 -44.779  1.00 87.02           H  
ATOM   4904  C   VAL A 300      29.787 -11.476 -46.584  1.00 87.02           C  
ATOM   4905  CB  VAL A 300      28.945 -10.812 -44.296  1.00 87.02           C  
ATOM   4906  HB  VAL A 300      28.465 -11.791 -44.289  1.00 87.02           H  
ATOM   4907  O   VAL A 300      29.534 -10.744 -47.536  1.00 87.02           O  
ATOM   4908  CG1 VAL A 300      29.349 -10.494 -42.848  1.00 87.02           C  
ATOM   4909 HG11 VAL A 300      30.094 -11.215 -42.512  1.00 87.02           H  
ATOM   4910 HG12 VAL A 300      28.471 -10.555 -42.206  1.00 87.02           H  
ATOM   4911 HG13 VAL A 300      29.771  -9.490 -42.791  1.00 87.02           H  
ATOM   4912  CG2 VAL A 300      27.907  -9.779 -44.733  1.00 87.02           C  
ATOM   4913 HG21 VAL A 300      27.530 -10.017 -45.728  1.00 87.02           H  
ATOM   4914 HG22 VAL A 300      27.075  -9.813 -44.030  1.00 87.02           H  
ATOM   4915 HG23 VAL A 300      28.332  -8.775 -44.741  1.00 87.02           H  
ATOM   4916  N   ASP A 301      29.767 -12.803 -46.681  1.00 87.75           N  
ATOM   4917  H   ASP A 301      29.942 -13.365 -45.860  1.00 87.75           H  
ATOM   4918  CA  ASP A 301      29.196 -13.489 -47.840  1.00 87.75           C  
ATOM   4919  HA  ASP A 301      29.574 -13.026 -48.752  1.00 87.75           H  
ATOM   4920  C   ASP A 301      27.660 -13.375 -47.773  1.00 87.75           C  
ATOM   4921  CB  ASP A 301      29.663 -14.953 -47.837  1.00 87.75           C  
ATOM   4922  HB2 ASP A 301      30.749 -14.969 -47.746  1.00 87.75           H  
ATOM   4923  HB3 ASP A 301      29.248 -15.468 -46.971  1.00 87.75           H  
ATOM   4924  O   ASP A 301      27.096 -13.777 -46.751  1.00 87.75           O  
ATOM   4925  CG  ASP A 301      29.263 -15.706 -49.110  1.00 87.75           C  
ATOM   4926  OD1 ASP A 301      28.075 -15.624 -49.504  1.00 87.75           O  
ATOM   4927  OD2 ASP A 301      30.142 -16.382 -49.680  1.00 87.75           O  
ATOM   4928  N   PRO A 302      26.967 -12.859 -48.810  1.00 86.82           N  
ATOM   4929  CA  PRO A 302      25.510 -12.721 -48.799  1.00 86.82           C  
ATOM   4930  HA  PRO A 302      25.248 -11.976 -48.047  1.00 86.82           H  
ATOM   4931  C   PRO A 302      24.743 -14.017 -48.488  1.00 86.82           C  
ATOM   4932  CB  PRO A 302      25.143 -12.182 -50.185  1.00 86.82           C  
ATOM   4933  HB2 PRO A 302      24.261 -11.543 -50.146  1.00 86.82           H  
ATOM   4934  HB3 PRO A 302      24.988 -13.006 -50.881  1.00 86.82           H  
ATOM   4935  O   PRO A 302      23.630 -13.957 -47.976  1.00 86.82           O  
ATOM   4936  CG  PRO A 302      26.388 -11.400 -50.596  1.00 86.82           C  
ATOM   4937  HG2 PRO A 302      26.472 -11.306 -51.678  1.00 86.82           H  
ATOM   4938  HG3 PRO A 302      26.375 -10.417 -50.125  1.00 86.82           H
[truncated: 391,725 more chars]
