# Supplementary material for: A novel structural maintenance of chromosomes (SMC)-related protein family specific to Archaea
Source: Front Microbiol. 2022 Aug 5;13:913088. doi: 10.3389/fmicb.2022.913088 (PMC9389158; doi:10.3389/fmicb.2022.913088)
Supplement: Supplementary file 4 [file Data_Sheet_4.ZIP › estimated_tertiary_structures/HHQ49854 _ranked_0.pdb]

ATOM      1  N   MET A   1      40.933   5.062 -64.051  1.00 93.47           N  
ATOM      2  H   MET A   1      40.631   4.695 -64.942  1.00 93.47           H  
ATOM      3  H2  MET A   1      41.880   5.396 -64.157  1.00 93.47           H  
ATOM      4  H3  MET A   1      40.918   4.336 -63.348  1.00 93.47           H  
ATOM      5  CA  MET A   1      40.074   6.190 -63.639  1.00 93.47           C  
ATOM      6  HA  MET A   1      39.034   5.868 -63.579  1.00 93.47           H  
ATOM      7  C   MET A   1      40.175   7.278 -64.697  1.00 93.47           C  
ATOM      8  CB  MET A   1      40.518   6.674 -62.253  1.00 93.47           C  
ATOM      9  HB2 MET A   1      41.594   6.847 -62.256  1.00 93.47           H  
ATOM     10  HB3 MET A   1      40.308   5.883 -61.533  1.00 93.47           H  
ATOM     11  O   MET A   1      41.278   7.522 -65.169  1.00 93.47           O  
ATOM     12  CG  MET A   1      39.820   7.946 -61.779  1.00 93.47           C  
ATOM     13  HG2 MET A   1      40.072   8.775 -62.439  1.00 93.47           H  
ATOM     14  HG3 MET A   1      38.742   7.792 -61.818  1.00 93.47           H  
ATOM     15  SD  MET A   1      40.283   8.385 -60.085  1.00 93.47           S  
ATOM     16  CE  MET A   1      41.832   9.288 -60.358  1.00 93.47           C  
ATOM     17  HE1 MET A   1      41.662  10.124 -61.036  1.00 93.47           H  
ATOM     18  HE2 MET A   1      42.194   9.675 -59.405  1.00 93.47           H  
ATOM     19  HE3 MET A   1      42.585   8.616 -60.769  1.00 93.47           H  
ATOM     20  N   LYS A   2      39.064   7.897 -65.110  1.00 96.29           N  
ATOM     21  H   LYS A   2      38.182   7.666 -64.676  1.00 96.29           H  
ATOM     22  CA  LYS A   2      39.067   8.992 -66.100  1.00 96.29           C  
ATOM     23  HA  LYS A   2      40.092   9.274 -66.338  1.00 96.29           H  
ATOM     24  C   LYS A   2      38.400  10.233 -65.527  1.00 96.29           C  
ATOM     25  CB  LYS A   2      38.382   8.573 -67.412  1.00 96.29           C  
ATOM     26  HB2 LYS A   2      38.250   9.460 -68.031  1.00 96.29           H  
ATOM     27  HB3 LYS A   2      37.399   8.153 -67.199  1.00 96.29           H  
ATOM     28  O   LYS A   2      37.295  10.133 -65.006  1.00 96.29           O  
ATOM     29  CG  LYS A   2      39.223   7.559 -68.197  1.00 96.29           C  
ATOM     30  HG2 LYS A   2      40.213   7.982 -68.366  1.00 96.29           H  
ATOM     31  HG3 LYS A   2      39.326   6.643 -67.616  1.00 96.29           H  
ATOM     32  CD  LYS A   2      38.587   7.229 -69.553  1.00 96.29           C  
ATOM     33  HD2 LYS A   2      37.609   6.771 -69.398  1.00 96.29           H  
ATOM     34  HD3 LYS A   2      38.468   8.148 -70.127  1.00 96.29           H  
ATOM     35  CE  LYS A   2      39.515   6.264 -70.301  1.00 96.29           C  
ATOM     36  HE2 LYS A   2      40.499   6.725 -70.385  1.00 96.29           H  
ATOM     37  HE3 LYS A   2      39.637   5.354 -69.714  1.00 96.29           H  
ATOM     38  NZ  LYS A   2      39.018   5.935 -71.656  1.00 96.29           N  
ATOM     39  HZ1 LYS A   2      39.705   5.353 -72.114  1.00 96.29           H  
ATOM     40  HZ2 LYS A   2      38.922   6.779 -72.202  1.00 96.29           H  
ATOM     41  HZ3 LYS A   2      38.134   5.448 -71.614  1.00 96.29           H  
ATOM     42  N   LEU A   3      39.071  11.373 -65.625  1.00 97.27           N  
ATOM     43  H   LEU A   3      39.956  11.357 -66.112  1.00 97.27           H  
ATOM     44  CA  LEU A   3      38.591  12.676 -65.181  1.00 97.27           C  
ATOM     45  HA  LEU A   3      37.685  12.555 -64.588  1.00 97.27           H  
ATOM     46  C   LEU A   3      38.269  13.532 -66.406  1.00 97.27           C  
ATOM     47  CB  LEU A   3      39.674  13.317 -64.301  1.00 97.27           C  
ATOM     48  HB2 LEU A   3      39.847  12.686 -63.429  1.00 97.27           H  
ATOM     49  HB3 LEU A   3      40.588  13.354 -64.892  1.00 97.27           H  
ATOM     50  O   LEU A   3      39.148  13.809 -67.215  1.00 97.27           O  
ATOM     51  CG  LEU A   3      39.361  14.747 -63.833  1.00 97.27           C  
ATOM     52  HG  LEU A   3      39.106  15.357 -64.700  1.00 97.27           H  
ATOM     53  CD1 LEU A   3      38.209  14.790 -62.831  1.00 97.27           C  
ATOM     54 HD11 LEU A   3      37.294  14.408 -63.284  1.00 97.27           H  
ATOM     55 HD12 LEU A   3      38.458  14.208 -61.944  1.00 97.27           H  
ATOM     56 HD13 LEU A   3      38.042  15.824 -62.530  1.00 97.27           H  
ATOM     57  CD2 LEU A   3      40.590  15.367 -63.171  1.00 97.27           C  
ATOM     58 HD21 LEU A   3      40.882  14.786 -62.296  1.00 97.27           H  
ATOM     59 HD22 LEU A   3      41.417  15.392 -63.881  1.00 97.27           H  
ATOM     60 HD23 LEU A   3      40.367  16.389 -62.863  1.00 97.27           H  
ATOM     61  N   TYR A   4      37.025  13.967 -66.505  1.00 98.05           N  
ATOM     62  H   TYR A   4      36.381  13.709 -65.771  1.00 98.05           H  
ATOM     63  CA  TYR A   4      36.516  14.904 -67.491  1.00 98.05           C  
ATOM     64  HA  TYR A   4      37.235  15.028 -68.301  1.00 98.05           H  
ATOM     65  C   TYR A   4      36.295  16.240 -66.789  1.00 98.05           C  
ATOM     66  CB  TYR A   4      35.202  14.379 -68.081  1.00 98.05           C  
ATOM     67  HB2 TYR A   4      34.842  15.106 -68.809  1.00 98.05           H  
ATOM     68  HB3 TYR A   4      34.465  14.316 -67.281  1.00 98.05           H  
ATOM     69  O   TYR A   4      35.609  16.299 -65.767  1.00 98.05           O  
ATOM     70  CG  TYR A   4      35.286  13.019 -68.744  1.00 98.05           C  
ATOM     71  CD1 TYR A   4      35.313  12.932 -70.148  1.00 98.05           C  
ATOM     72  HD1 TYR A   4      35.238  13.827 -70.748  1.00 98.05           H  
ATOM     73  CD2 TYR A   4      35.325  11.844 -67.964  1.00 98.05           C  
ATOM     74  HD2 TYR A   4      35.277  11.907 -66.887  1.00 98.05           H  
ATOM     75  CE1 TYR A   4      35.430  11.679 -70.775  1.00 98.05           C  
ATOM     76  HE1 TYR A   4      35.453  11.627 -71.853  1.00 98.05           H  
ATOM     77  CE2 TYR A   4      35.448  10.589 -68.588  1.00 98.05           C  
ATOM     78  HE2 TYR A   4      35.486   9.684 -68.000  1.00 98.05           H  
ATOM     79  OH  TYR A   4      35.636   9.299 -70.603  1.00 98.05           O  
ATOM     80  HH  TYR A   4      35.514   9.397 -71.550  1.00 98.05           H  
ATOM     81  CZ  TYR A   4      35.510  10.507 -69.994  1.00 98.05           C  
ATOM     82  N   VAL A   5      36.870  17.310 -67.322  1.00 97.31           N  
ATOM     83  H   VAL A   5      37.416  17.203 -68.164  1.00 97.31           H  
ATOM     84  CA  VAL A   5      36.665  18.665 -66.802  1.00 97.31           C  
ATOM     85  HA  VAL A   5      35.810  18.655 -66.125  1.00 97.31           H  
ATOM     86  C   VAL A   5      36.304  19.599 -67.941  1.00 97.31           C  
ATOM     87  CB  VAL A   5      37.863  19.194 -65.991  1.00 97.31           C  
ATOM     88  HB  VAL A   5      37.649  20.224 -65.707  1.00 97.31           H  
ATOM     89  O   VAL A   5      36.962  19.600 -68.978  1.00 97.31           O  
ATOM     90  CG1 VAL A   5      38.051  18.396 -64.698  1.00 97.31           C  
ATOM     91 HG11 VAL A   5      38.847  18.838 -64.098  1.00 97.31           H  
ATOM     92 HG12 VAL A   5      37.123  18.416 -64.125  1.00 97.31           H  
ATOM     93 HG13 VAL A   5      38.304  17.363 -64.935  1.00 97.31           H  
ATOM     94  CG2 VAL A   5      39.187  19.182 -66.757  1.00 97.31           C  
ATOM     95 HG21 VAL A   5      39.398  18.184 -67.140  1.00 97.31           H  
ATOM     96 HG22 VAL A   5      39.131  19.892 -67.583  1.00 97.31           H  
ATOM     97 HG23 VAL A   5      39.992  19.495 -66.093  1.00 97.31           H  
ATOM     98  N   LYS A   6      35.263  20.405 -67.739  1.00 97.87           N  
ATOM     99  H   LYS A   6      34.750  20.305 -66.875  1.00 97.87           H  
ATOM    100  CA  LYS A   6      34.859  21.466 -68.660  1.00 97.87           C  
ATOM    101  HA  LYS A   6      35.582  21.523 -69.473  1.00 97.87           H  
ATOM    102  C   LYS A   6      34.866  22.794 -67.922  1.00 97.87           C  
ATOM    103  CB  LYS A   6      33.494  21.136 -69.283  1.00 97.87           C  
ATOM    104  HB2 LYS A   6      32.748  21.078 -68.491  1.00 97.87           H  
ATOM    105  HB3 LYS A   6      33.558  20.165 -69.774  1.00 97.87           H  
ATOM    106  O   LYS A   6      34.111  22.947 -66.964  1.00 97.87           O  
ATOM    107  CG  LYS A   6      33.057  22.188 -70.320  1.00 97.87           C  
ATOM    108  HG2 LYS A   6      33.778  22.208 -71.137  1.00 97.87           H  
ATOM    109  HG3 LYS A   6      33.032  23.170 -69.848  1.00 97.87           H  
ATOM    110  CD  LYS A   6      31.657  21.887 -70.878  1.00 97.87           C  
ATOM    111  HD2 LYS A   6      31.673  20.917 -71.376  1.00 97.87           H  
ATOM    112  HD3 LYS A   6      30.948  21.857 -70.051  1.00 97.87           H  
ATOM    113  CE  LYS A   6      31.223  22.967 -71.881  1.00 97.87           C  
ATOM    114  HE2 LYS A   6      31.878  22.900 -72.749  1.00 97.87           H  
ATOM    115  HE3 LYS A   6      31.366  23.947 -71.426  1.00 97.87           H  
ATOM    116  NZ  LYS A   6      29.802  22.823 -72.306  1.00 97.87           N  
ATOM    117  HZ1 LYS A   6      29.556  21.870 -72.531  1.00 97.87           H  
ATOM    118  HZ2 LYS A   6      29.587  23.415 -73.096  1.00 97.87           H  
ATOM    119  HZ3 LYS A   6      29.147  23.172 -71.622  1.00 97.87           H  
ATOM    120  N   ASN A   7      35.672  23.745 -68.393  1.00 97.44           N  
ATOM    121  H   ASN A   7      36.274  23.506 -69.168  1.00 97.44           H  
ATOM    122  CA  ASN A   7      35.722  25.120 -67.880  1.00 97.44           C  
ATOM    123  HA  ASN A   7      36.574  25.610 -68.353  1.00 97.44           H  
ATOM    124  C   ASN A   7      35.974  25.226 -66.361  1.00 97.44           C  
ATOM    125  CB  ASN A   7      34.453  25.872 -68.313  1.00 97.44           C  
ATOM    126  HB2 ASN A   7      34.518  26.894 -67.940  1.00 97.44           H  
ATOM    127  HB3 ASN A   7      33.582  25.409 -67.849  1.00 97.44           H  
ATOM    128  O   ASN A   7      35.318  26.002 -65.663  1.00 97.44           O  
ATOM    129  CG  ASN A   7      34.246  25.952 -69.808  1.00 97.44           C  
ATOM    130  ND2 ASN A   7      33.009  26.016 -70.240  1.00 97.44           N  
ATOM    131 HD21 ASN A   7      32.879  26.253 -71.213  1.00 97.44           H  
ATOM    132 HD22 ASN A   7      32.261  26.065 -69.562  1.00 97.44           H  
ATOM    133  OD1 ASN A   7      35.178  25.972 -70.597  1.00 97.44           O  
ATOM    134  N   ILE A   8      36.919  24.447 -65.834  1.00 96.53           N  
ATOM    135  H   ILE A   8      37.508  23.932 -66.473  1.00 96.53           H  
ATOM    136  CA  ILE A   8      37.266  24.436 -64.405  1.00 96.53           C  
ATOM    137  HA  ILE A   8      36.533  25.018 -63.847  1.00 96.53           H  
ATOM    138  C   ILE A   8      38.622  25.110 -64.220  1.00 96.53           C  
ATOM    139  CB  ILE A   8      37.244  22.996 -63.847  1.00 96.53           C  
ATOM    140  HB  ILE A   8      37.995  22.416 -64.384  1.00 96.53           H  
ATOM    141  O   ILE A   8      39.572  24.759 -64.910  1.00 96.53           O  
ATOM    142  CG1 ILE A   8      35.884  22.299 -64.071  1.00 96.53           C  
ATOM    143 HG12 ILE A   8      35.707  22.204 -65.143  1.00 96.53           H  
ATOM    144 HG13 ILE A   8      35.953  21.280 -63.691  1.00 96.53           H  
ATOM    145  CG2 ILE A   8      37.613  22.952 -62.353  1.00 96.53           C  
ATOM    146 HG21 ILE A   8      37.509  21.935 -61.974  1.00 96.53           H  
ATOM    147 HG22 ILE A   8      38.648  23.263 -62.210  1.00 96.53           H  
ATOM    148 HG23 ILE A   8      36.964  23.616 -61.781  1.00 96.53           H  
ATOM    149  CD1 ILE A   8      34.667  22.986 -63.431  1.00 96.53           C  
ATOM    150 HD11 ILE A   8      33.775  22.394 -63.638  1.00 96.53           H  
ATOM    151 HD12 ILE A   8      34.521  23.981 -63.853  1.00 96.53           H  
ATOM    152 HD13 ILE A   8      34.791  23.061 -62.351  1.00 96.53           H  
ATOM    153  N   GLY A   9      38.742  26.056 -63.287  1.00 91.81           N  
ATOM    154  H   GLY A   9      37.912  26.300 -62.766  1.00 91.81           H  
ATOM    155  CA  GLY A   9      39.980  26.772 -62.975  1.00 91.81           C  
ATOM    156  HA2 GLY A   9      39.748  27.616 -62.326  1.00 91.81           H  
ATOM    157  HA3 GLY A   9      40.655  26.104 -62.441  1.00 91.81           H  
ATOM    158  C   GLY A   9      40.682  27.313 -64.225  1.00 91.81           C  
ATOM    159  O   GLY A   9      40.075  28.022 -65.023  1.00 91.81           O  
ATOM    160  N   GLY A  10      41.961  26.964 -64.403  1.00 89.43           N  
ATOM    161  H   GLY A  10      42.387  26.324 -63.747  1.00 89.43           H  
ATOM    162  CA  GLY A  10      42.741  27.343 -65.589  1.00 89.43           C  
ATOM    163  HA2 GLY A  10      42.518  28.376 -65.854  1.00 89.43           H  
ATOM    164  HA3 GLY A  10      43.802  27.277 -65.350  1.00 89.43           H  
ATOM    165  C   GLY A  10      42.491  26.478 -66.834  1.00 89.43           C  
ATOM    166  O   GLY A  10      43.075  26.746 -67.879  1.00 89.43           O  
ATOM    167  N   LEU A  11      41.658  25.436 -66.747  1.00 92.26           N  
ATOM    168  H   LEU A  11      41.115  25.318 -65.904  1.00 92.26           H  
ATOM    169  CA  LEU A  11      41.369  24.509 -67.844  1.00 92.26           C  
ATOM    170  HA  LEU A  11      42.175  24.549 -68.576  1.00 92.26           H  
ATOM    171  C   LEU A  11      40.089  24.940 -68.576  1.00 92.26           C  
ATOM    172  CB  LEU A  11      41.304  23.066 -67.303  1.00 92.26           C  
ATOM    173  HB2 LEU A  11      40.503  23.003 -66.566  1.00 92.26           H  
ATOM    174  HB3 LEU A  11      41.039  22.402 -68.126  1.00 92.26           H  
ATOM    175  O   LEU A  11      38.982  24.509 -68.248  1.00 92.26           O  
ATOM    176  CG  LEU A  11      42.609  22.556 -66.663  1.00 92.26           C  
ATOM    177  HG  LEU A  11      42.911  23.219 -65.853  1.00 92.26           H  
ATOM    178  CD1 LEU A  11      42.376  21.166 -66.077  1.00 92.26           C  
ATOM    179 HD11 LEU A  11      41.585  21.209 -65.328  1.00 92.26           H  
ATOM    180 HD12 LEU A  11      43.293  20.807 -65.608  1.00 92.26           H  
ATOM    181 HD13 LEU A  11      42.086  20.484 -66.876  1.00 92.26           H  
ATOM    182  CD2 LEU A  11      43.759  22.458 -67.667  1.00 92.26           C  
ATOM    183 HD21 LEU A  11      44.035  23.453 -68.016  1.00 92.26           H  
ATOM    184 HD22 LEU A  11      44.632  22.011 -67.192  1.00 92.26           H  
ATOM    185 HD23 LEU A  11      43.461  21.848 -68.520  1.00 92.26           H  
ATOM    186  N   VAL A  12      40.258  25.822 -69.564  1.00 91.92           N  
ATOM    187  H   VAL A  12      41.195  26.162 -69.728  1.00 91.92           H  
ATOM    188  CA  VAL A  12      39.184  26.315 -70.447  1.00 91.92           C  
ATOM    189  HA  VAL A  12      38.280  26.450 -69.854  1.00 91.92           H  
ATOM    190  C   VAL A  12      38.886  25.292 -71.545  1.00 91.92           C  
ATOM    191  CB  VAL A  12      39.555  27.680 -71.065  1.00 91.92           C  
ATOM    192  HB  VAL A  12      40.447  27.565 -71.680  1.00 91.92           H  
ATOM    193  O   VAL A  12      39.812  24.741 -72.142  1.00 91.92           O  
ATOM    194  CG1 VAL A  12      38.424  28.235 -71.942  1.00 91.92           C  
ATOM    195 HG11 VAL A  12      38.683  29.235 -72.290  1.00 91.92           H  
ATOM    196 HG12 VAL A  12      37.497  28.293 -71.372  1.00 91.92           H  
ATOM    197 HG13 VAL A  12      38.275  27.605 -72.819  1.00 91.92           H  
ATOM    198  CG2 VAL A  12      39.850  28.721 -69.977  1.00 91.92           C  
ATOM    199 HG21 VAL A  12      38.974  28.848 -69.342  1.00 91.92           H  
ATOM    200 HG22 VAL A  12      40.091  29.679 -70.438  1.00 91.92           H  
ATOM    201 HG23 VAL A  12      40.700  28.414 -69.368  1.00 91.92           H  
ATOM    202  N   GLY A  13      37.606  25.053 -71.838  1.00 94.14           N  
ATOM    203  H   GLY A  13      36.890  25.540 -71.319  1.00 94.14           H  
ATOM    204  CA  GLY A  13      37.160  23.996 -72.749  1.00 94.14           C  
ATOM    205  HA2 GLY A  13      36.180  24.258 -73.148  1.00 94.14           H  
ATOM    206  HA3 GLY A  13      37.857  23.910 -73.582  1.00 94.14           H  
ATOM    207  C   GLY A  13      37.052  22.635 -72.060  1.00 94.14           C  
ATOM    208  O   GLY A  13      37.116  22.546 -70.834  1.00 94.14           O  
ATOM    209  N   GLU A  14      36.849  21.581 -72.850  1.00 95.38           N  
ATOM    210  H   GLU A  14      36.867  21.705 -73.852  1.00 95.38           H  
ATOM    211  CA  GLU A  14      36.724  20.206 -72.360  1.00 95.38           C  
ATOM    212  HA  GLU A  14      36.399  20.235 -71.320  1.00 95.38           H  
ATOM    213  C   GLU A  14      38.072  19.476 -72.410  1.00 95.38           C  
ATOM    214  CB  GLU A  14      35.626  19.478 -73.148  1.00 95.38           C  
ATOM    215  HB2 GLU A  14      35.945  19.338 -74.181  1.00 95.38           H  
ATOM    216  HB3 GLU A  14      34.734  20.105 -73.138  1.00 95.38           H  
ATOM    217  O   GLU A  14      38.734  19.435 -73.448  1.00 95.38           O  
ATOM    218  CG  GLU A  14      35.276  18.120 -72.521  1.00 95.38           C  
ATOM    219  HG2 GLU A  14      35.073  18.272 -71.461  1.00 95.38           H  
ATOM    220  HG3 GLU A  14      36.140  17.460 -72.603  1.00 95.38           H  
ATOM    221  CD  GLU A  14      34.057  17.438 -73.163  1.00 95.38           C  
ATOM    222  OE1 GLU A  14      33.721  16.335 -72.667  1.00 95.38           O  
ATOM    223  OE2 GLU A  14      33.473  18.013 -74.110  1.00 95.38           O  
ATOM    224  N   HIS A  15      38.469  18.890 -71.282  1.00 95.07           N  
ATOM    225  H   HIS A  15      37.877  18.979 -70.468  1.00 95.07           H  
ATOM    226  CA  HIS A  15      39.706  18.126 -71.126  1.00 95.07           C  
ATOM    227  HA  HIS A  15      40.150  17.963 -72.109  1.00 95.07           H  
ATOM    228  C   HIS A  15      39.410  16.769 -70.499  1.00 95.07           C  
ATOM    229  CB  HIS A  15      40.723  18.890 -70.269  1.00 95.07           C  
ATOM    230  HB2 HIS A  15      40.317  19.027 -69.266  1.00 95.07           H  
ATOM    231  HB3 HIS A  15      41.627  18.287 -70.182  1.00 95.07           H  
ATOM    232  O   HIS A  15      38.549  16.651 -69.623  1.00 95.07           O  
ATOM    233  CG  HIS A  15      41.109  20.235 -70.819  1.00 95.07           C  
ATOM    234  CD2 HIS A  15      40.384  21.383 -70.698  1.00 95.07           C  
ATOM    235  HD2 HIS A  15      39.429  21.490 -70.204  1.00 95.07           H  
ATOM    236  ND1 HIS A  15      42.246  20.488 -71.586  1.00 95.07           N  
ATOM    237  CE1 HIS A  15      42.161  21.779 -71.936  1.00 95.07           C  
ATOM    238  HE1 HIS A  15      42.866  22.288 -72.577  1.00 95.07           H  
ATOM    239  NE2 HIS A  15      41.060  22.341 -71.413  1.00 95.07           N  
ATOM    240  HE2 HIS A  15      40.719  23.268 -71.628  1.00 95.07           H  
ATOM    241  N   VAL A  16      40.165  15.752 -70.914  1.00 95.52           N  
ATOM    242  H   VAL A  16      40.887  15.932 -71.597  1.00 95.52           H  
ATOM    243  CA  VAL A  16      40.056  14.390 -70.386  1.00 95.52           C  
ATOM    244  HA  VAL A  16      39.404  14.407 -69.513  1.00 95.52           H  
ATOM    245  C   VAL A  16      41.429  13.906 -69.942  1.00 95.52           C  
ATOM    246  CB  VAL A  16      39.423  13.419 -71.401  1.00 95.52           C  
ATOM    247  HB  VAL A  16      40.103  13.270 -72.240  1.00 95.52           H  
ATOM    248  O   VAL A  16      42.376  13.904 -70.727  1.00 95.52           O  
ATOM    249  CG1 VAL A  16      39.143  12.056 -70.749  1.00 95.52           C  
ATOM    250 HG11 VAL A  16      38.478  12.185 -69.894  1.00 95.52           H  
ATOM    251 HG12 VAL A  16      40.074  11.596 -70.418  1.00 95.52           H  
ATOM    252 HG13 VAL A  16      38.668  11.394 -71.473  1.00 95.52           H  
ATOM    253  CG2 VAL A  16      38.100  13.971 -71.947  1.00 95.52           C  
ATOM    254 HG21 VAL A  16      37.578  13.212 -72.530  1.00 95.52           H  
ATOM    255 HG22 VAL A  16      37.471  14.301 -71.121  1.00 95.52           H  
ATOM    256 HG23 VAL A  16      38.291  14.824 -72.598  1.00 95.52           H  
ATOM    257  N   PHE A  17      41.524  13.460 -68.693  1.00 94.92           N  
ATOM    258  H   PHE A  17      40.701  13.522 -68.111  1.00 94.92           H  
ATOM    259  CA  PHE A  17      42.735  12.904 -68.099  1.00 94.92           C  
ATOM    260  HA  PHE A  17      43.536  12.918 -68.838  1.00 94.92           H  
ATOM    261  C   PHE A  17      42.500  11.458 -67.685  1.00 94.92           C  
ATOM    262  CB  PHE A  17      43.189  13.756 -66.909  1.00 94.92           C  
ATOM    263  HB2 PHE A  17      44.131  13.361 -66.528  1.00 94.92           H  
ATOM    264  HB3 PHE A  17      42.453  13.678 -66.109  1.00 94.92           H  
ATOM    265  O   PHE A  17      41.527  11.142 -66.998  1.00 94.92           O  
ATOM    266  CG  PHE A  17      43.379  15.212 -67.269  1.00 94.92           C  
ATOM    267  CD1 PHE A  17      44.471  15.596 -68.066  1.00 94.92           C  
ATOM    268  HD1 PHE A  17      45.193  14.862 -68.391  1.00 94.92           H  
ATOM    269  CD2 PHE A  17      42.414  16.165 -66.894  1.00 94.92           C  
ATOM    270  HD2 PHE A  17      41.551  15.869 -66.316  1.00 94.92           H  
ATOM    271  CE1 PHE A  17      44.587  16.925 -68.502  1.00 94.92           C  
ATOM    272  HE1 PHE A  17      45.390  17.204 -69.167  1.00 94.92           H  
ATOM    273  CE2 PHE A  17      42.555  17.502 -67.299  1.00 94.92           C  
ATOM    274  HE2 PHE A  17      41.810  18.230 -67.016  1.00 94.92           H  
ATOM    275  CZ  PHE A  17      43.639  17.884 -68.106  1.00 94.92           C  
ATOM    276  HZ  PHE A  17      43.726  18.905 -68.447  1.00 94.92           H  
ATOM    277  N   GLU A  18      43.403  10.570 -68.086  1.00 94.10           N  
ATOM    278  H   GLU A  18      44.205  10.885 -68.614  1.00 94.10           H  
ATOM    279  CA  GLU A  18      43.359   9.164 -67.703  1.00 94.10           C  
ATOM    280  HA  GLU A  18      42.384   8.944 -67.270  1.00 94.10           H  
ATOM    281  C   GLU A  18      44.412   8.874 -66.632  1.00 94.10           C  
ATOM    282  CB  GLU A  18      43.491   8.281 -68.950  1.00 94.10           C  
ATOM    283  HB2 GLU A  18      42.738   8.608 -69.668  1.00 94.10           H  
ATOM    284  HB3 GLU A  18      44.479   8.401 -69.394  1.00 94.10           H  
ATOM    285  O   GLU A  18      45.598   9.130 -66.819  1.00 94.10           O  
ATOM    286  CG  GLU A  18      43.249   6.804 -68.606  1.00 94.10           C  
ATOM    287  HG2 GLU A  18      42.332   6.724 -68.023  1.00 94.10           H  
ATOM    288  HG3 GLU A  18      44.070   6.450 -67.982  1.00 94.10           H  
ATOM    289  CD  GLU A  18      43.117   5.897 -69.838  1.00 94.10           C  
ATOM    290  OE1 GLU A  18      43.291   4.672 -69.656  1.00 94.10           O  
ATOM    291  OE2 GLU A  18      42.731   6.390 -70.920  1.00 94.10           O  
ATOM    292  N   PHE A  19      43.958   8.316 -65.512  1.00 93.67           N  
ATOM    293  H   PHE A  19      42.965   8.145 -65.439  1.00 93.67           H  
ATOM    294  CA  PHE A  19      44.786   7.880 -64.395  1.00 93.67           C  
ATOM    295  HA  PHE A  19      45.816   8.197 -64.561  1.00 93.67           H  
ATOM    296  C   PHE A  19      44.750   6.358 -64.301  1.00 93.67           C  
ATOM    297  CB  PHE A  19      44.301   8.523 -63.094  1.00 93.67           C  
ATOM    298  HB2 PHE A  19      44.936   8.183 -62.275  1.00 93.67           H  
ATOM    299  HB3 PHE A  19      43.287   8.178 -62.892  1.00 93.67           H  
ATOM    300  O   PHE A  19      43.678   5.737 -64.203  1.00 93.67           O  
ATOM    301  CG  PHE A  19      44.303  10.035 -63.115  1.00 93.67           C  
ATOM    302  CD1 PHE A  19      45.498  10.738 -62.887  1.00 93.67           C  
ATOM    303  HD1 PHE A  19      46.411  10.195 -62.689  1.00 93.67           H  
ATOM    304  CD2 PHE A  19      43.117  10.743 -63.381  1.00 93.67           C  
ATOM    305  HD2 PHE A  19      42.195  10.214 -63.574  1.00 93.67           H  
ATOM    306  CE1 PHE A  19      45.516  12.141 -62.928  1.00 93.67           C  
ATOM    307  HE1 PHE A  19      46.440  12.677 -62.768  1.00 93.67           H  
ATOM    308  CE2 PHE A  19      43.133  12.147 -63.403  1.00 93.67           C  
ATOM    309  HE2 PHE A  19      42.225  12.699 -63.594  1.00 93.67           H  
ATOM    310  CZ  PHE A  19      44.330  12.845 -63.185  1.00 93.67           C  
ATOM    311  HZ  PHE A  19      44.338  13.924 -63.223  1.00 93.67           H  
ATOM    312  N   LYS A  20      45.933   5.753 -64.312  1.00 92.14           N  
ATOM    313  H   LYS A  20      46.755   6.339 -64.288  1.00 92.14           H  
ATOM    314  CA  LYS A  20      46.123   4.313 -64.136  1.00 92.14           C  
ATOM    315  HA  LYS A  20      45.214   3.782 -64.418  1.00 92.14           H  
ATOM    316  C   LYS A  20      46.391   4.002 -62.668  1.00 92.14           C  
ATOM    317  CB  LYS A  20      47.261   3.843 -65.042  1.00 92.14           C  
ATOM    318  HB2 LYS A  20      47.499   2.801 -64.824  1.00 92.14           H  
ATOM    319  HB3 LYS A  20      48.127   4.465 -64.817  1.00 92.14           H  
ATOM    320  O   LYS A  20      46.693   4.890 -61.881  1.00 92.14           O  
ATOM    321  CG  LYS A  20      46.912   3.986 -66.529  1.00 92.14           C  
ATOM    322  HG2 LYS A  20      46.728   5.035 -66.761  1.00 92.14           H  
ATOM    323  HG3 LYS A  20      46.007   3.417 -66.741  1.00 92.14           H  
ATOM    324  CD  LYS A  20      48.048   3.476 -67.420  1.00 92.14           C  
ATOM    325  HD2 LYS A  20      48.954   4.041 -67.201  1.00 92.14           H  
ATOM    326  HD3 LYS A  20      48.219   2.417 -67.223  1.00 92.14           H  
ATOM    327  CE  LYS A  20      47.648   3.687 -68.882  1.00 92.14           C  
ATOM    328  HE2 LYS A  20      46.722   3.147 -69.078  1.00 92.14           H  
ATOM    329  HE3 LYS A  20      47.436   4.747 -69.026  1.00 92.14           H  
ATOM    330  NZ  LYS A  20      48.712   3.253 -69.818  1.00 92.14           N  
ATOM    331  HZ1 LYS A  20      48.422   3.440 -70.767  1.00 92.14           H  
ATOM    332  HZ2 LYS A  20      48.892   2.263 -69.721  1.00 92.14           H  
ATOM    333  HZ3 LYS A  20      49.560   3.772 -69.640  1.00 92.14           H  
ATOM    334  N   GLU A  21      46.232   2.742 -62.293  1.00 90.01           N  
ATOM    335  H   GLU A  21      46.065   2.034 -62.994  1.00 90.01           H  
ATOM    336  CA  GLU A  21      46.577   2.291 -60.946  1.00 90.01           C  
ATOM    337  HA  GLU A  21      46.000   2.862 -60.219  1.00 90.01           H  
ATOM    338  C   GLU A  21      48.065   2.530 -60.648  1.00 90.01           C  
ATOM    339  CB  GLU A  21      46.165   0.824 -60.832  1.00 90.01           C  
ATOM    340  HB2 GLU A  21      46.664   0.241 -61.606  1.00 90.01           H  
ATOM    341  HB3 GLU A  21      45.091   0.799 -61.019  1.00 90.01           H  
ATOM    342  O   GLU A  21      48.914   2.381 -61.532  1.00 90.01           O  
ATOM    343  CG  GLU A  21      46.454   0.194 -59.465  1.00 90.01           C  
ATOM    344  HG2 GLU A  21      46.171   0.904 -58.688  1.00 90.01           H  
ATOM    345  HG3 GLU A  21      47.524   0.000 -59.381  1.00 90.01           H  
ATOM    346  CD  GLU A  21      45.668  -1.108 -59.250  1.00 90.01           C  
ATOM    347  OE1 GLU A  21      45.743  -1.653 -58.134  1.00 90.01           O  
ATOM    348  OE2 GLU A  21      44.855  -1.481 -60.132  1.00 90.01           O  
ATOM    349  N   GLY A  22      48.362   2.934 -59.413  1.00 89.98           N  
ATOM    350  H   GLY A  22      47.611   3.027 -58.743  1.00 89.98           H  
ATOM    351  CA  GLY A  22      49.687   3.369 -58.990  1.00 89.98           C  
ATOM    352  HA2 GLY A  22      50.444   2.817 -59.547  1.00 89.98           H  
ATOM    353  HA3 GLY A  22      49.815   3.138 -57.932  1.00 89.98           H  
ATOM    354  C   GLY A  22      49.914   4.870 -59.180  1.00 89.98           C  
ATOM    355  O   GLY A  22      49.011   5.690 -58.990  1.00 89.98           O  
ATOM    356  N   VAL A  23      51.153   5.234 -59.514  1.00 91.13           N  
ATOM    357  H   VAL A  23      51.813   4.511 -59.761  1.00 91.13           H  
ATOM    358  CA  VAL A  23      51.628   6.624 -59.521  1.00 91.13           C  
ATOM    359  HA  VAL A  23      51.067   7.195 -58.781  1.00 91.13           H  
ATOM    360  C   VAL A  23      51.388   7.281 -60.871  1.00 91.13           C  
ATOM    361  CB  VAL A  23      53.109   6.694 -59.120  1.00 91.13           C  
ATOM    362  HB  VAL A  23      53.671   6.017 -59.763  1.00 91.13           H  
ATOM    363  O   VAL A  23      51.869   6.814 -61.904  1.00 91.13           O  
ATOM    364  CG1 VAL A  23      53.692   8.104 -59.271  1.00 91.13           C  
ATOM    365 HG11 VAL A  23      54.767   8.054 -59.099  1.00 91.13           H  
ATOM    366 HG12 VAL A  23      53.226   8.793 -58.567  1.00 91.13           H  
ATOM    367 HG13 VAL A  23      53.566   8.482 -60.286  1.00 91.13           H  
ATOM    368  CG2 VAL A  23      53.291   6.237 -57.667  1.00 91.13           C  
ATOM    369 HG21 VAL A  23      54.352   6.130 -57.440  1.00 91.13           H  
ATOM    370 HG22 VAL A  23      52.858   6.966 -56.982  1.00 91.13           H  
ATOM    371 HG23 VAL A  23      52.802   5.278 -57.495  1.00 91.13           H  
ATOM    372  N   ASN A  24      50.701   8.418 -60.841  1.00 93.36           N  
ATOM    373  H   ASN A  24      50.339   8.726 -59.949  1.00 93.36           H  
ATOM    374  CA  ASN A  24      50.421   9.274 -61.980  1.00 93.36           C  
ATOM    375  HA  ASN A  24      50.903   8.877 -62.873  1.00 93.36           H  
ATOM    376  C   ASN A  24      50.993  10.667 -61.704  1.00 93.36           C  
ATOM    377  CB  ASN A  24      48.907   9.321 -62.227  1.00 93.36           C  
ATOM    378  HB2 ASN A  24      48.420   9.810 -61.384  1.00 93.36           H  
ATOM    379  HB3 ASN A  24      48.717   9.913 -63.122  1.00 93.36           H  
ATOM    380  O   ASN A  24      50.468  11.416 -60.879  1.00 93.36           O  
ATOM    381  CG  ASN A  24      48.292   7.952 -62.420  1.00 93.36           C  
ATOM    382  ND2 ASN A  24      47.842   7.350 -61.348  1.00 93.36           N  
ATOM    383 HD21 ASN A  24      47.529   6.394 -61.441  1.00 93.36           H  
ATOM    384 HD22 ASN A  24      48.071   7.721 -60.437  1.00 93.36           H  
ATOM    385  OD1 ASN A  24      48.205   7.430 -63.527  1.00 93.36           O  
ATOM    386  N   GLU A  25      52.072  11.011 -62.400  1.00 90.97           N  
ATOM    387  H   GLU A  25      52.446  10.367 -63.082  1.00 90.97           H  
ATOM    388  CA  GLU A  25      52.686  12.331 -62.321  1.00 90.97           C  
ATOM    389  HA  GLU A  25      52.563  12.709 -61.306  1.00 90.97           H  
ATOM    390  C   GLU A  25      51.981  13.287 -63.287  1.00 90.97           C  
ATOM    391  CB  GLU A  25      54.199  12.267 -62.589  1.00 90.97           C  
ATOM    392  HB2 GLU A  25      54.381  11.851 -63.580  1.00 90.97           H  
ATOM    393  HB3 GLU A  25      54.585  13.286 -62.559  1.00 90.97           H  
ATOM    394  O   GLU A  25      51.966  13.068 -64.498  1.00 90.97           O  
ATOM    395  CG  GLU A  25      54.944  11.428 -61.537  1.00 90.97           C  
ATOM    396  HG2 GLU A  25      54.635  10.387 -61.632  1.00 90.97           H  
ATOM    397  HG3 GLU A  25      54.651  11.776 -60.547  1.00 90.97           H  
ATOM    398  CD  GLU A  25      56.478  11.500 -61.647  1.00 90.97           C  
ATOM    399  OE1 GLU A  25      57.150  10.843 -60.819  1.00 90.97           O  
ATOM    400  OE2 GLU A  25      57.032  12.201 -62.524  1.00 90.97           O  
ATOM    401  N   VAL A  26      51.396  14.359 -62.762  1.00 91.48           N  
ATOM    402  H   VAL A  26      51.444  14.469 -61.760  1.00 91.48           H  
ATOM    403  CA  VAL A  26      50.833  15.460 -63.545  1.00 91.48           C  
ATOM    404  HA  VAL A  26      50.496  15.081 -64.510  1.00 91.48           H  
ATOM    405  C   VAL A  26      51.940  16.477 -63.781  1.00 91.48           C  
ATOM    406  CB  VAL A  26      49.627  16.098 -62.845  1.00 91.48           C  
ATOM    407  HB  VAL A  26      49.953  16.510 -61.890  1.00 91.48           H  
ATOM    408  O   VAL A  26      52.350  17.215 -62.881  1.00 91.48           O  
ATOM    409  CG1 VAL A  26      49.031  17.226 -63.695  1.00 91.48           C  
ATOM    410 HG11 VAL A  26      48.203  17.681 -63.151  1.00 91.48           H  
ATOM    411 HG12 VAL A  26      49.778  17.998 -63.882  1.00 91.48           H  
ATOM    412 HG13 VAL A  26      48.675  16.830 -64.646  1.00 91.48           H  
ATOM    413  CG2 VAL A  26      48.521  15.072 -62.570  1.00 91.48           C  
ATOM    414 HG21 VAL A  26      48.899  14.291 -61.911  1.00 91.48           H  
ATOM    415 HG22 VAL A  26      48.181  14.622 -63.503  1.00 91.48           H  
ATOM    416 HG23 VAL A  26      47.682  15.560 -62.074  1.00 91.48           H  
ATOM    417  N   VAL A  27      52.429  16.506 -65.011  1.00 87.61           N  
ATOM    418  H   VAL A  27      52.020  15.887 -65.697  1.00 87.61           H  
ATOM    419  CA  VAL A  27      53.638  17.217 -65.398  1.00 87.61           C  
ATOM    420  HA  VAL A  27      54.104  17.652 -64.514  1.00 87.61           H  
ATOM    421  C   VAL A  27      53.278  18.347 -66.356  1.00 87.61           C  
ATOM    422  CB  VAL A  27      54.633  16.213 -66.000  1.00 87.61           C  
ATOM    423  HB  VAL A  27      54.213  15.758 -66.896  1.00 87.61           H  
ATOM    424  O   VAL A  27      52.687  18.118 -67.413  1.00 87.61           O  
ATOM    425  CG1 VAL A  27      55.905  16.941 -66.368  1.00 87.61           C  
ATOM    426 HG11 VAL A  27      55.677  17.604 -67.203  1.00 87.61           H  
ATOM    427 HG12 VAL A  27      56.248  17.507 -65.502  1.00 87.61           H  
ATOM    428 HG13 VAL A  27      56.665  16.227 -66.687  1.00 87.61           H  
ATOM    429  CG2 VAL A  27      55.007  15.105 -65.009  1.00 87.61           C  
ATOM    430 HG21 VAL A  27      54.151  14.450 -64.849  1.00 87.61           H  
ATOM    431 HG22 VAL A  27      55.310  15.536 -64.055  1.00 87.61           H  
ATOM    432 HG23 VAL A  27      55.823  14.498 -65.400  1.00 87.61           H  
ATOM    433  N   ALA A  28      53.601  19.583 -65.974  1.00 84.60           N  
ATOM    434  H   ALA A  28      54.095  19.704 -65.101  1.00 84.60           H  
ATOM    435  CA  ALA A  28      53.355  20.771 -66.792  1.00 84.60           C  
ATOM    436  HA  ALA A  28      53.627  20.527 -67.819  1.00 84.60           H  
ATOM    437  C   ALA A  28      54.175  21.984 -66.307  1.00 84.60           C  
ATOM    438  CB  ALA A  28      51.859  21.126 -66.738  1.00 84.60           C  
ATOM    439  HB1 ALA A  28      51.247  20.226 -66.688  1.00 84.60           H  
ATOM    440  HB2 ALA A  28      51.655  21.732 -65.855  1.00 84.60           H  
ATOM    441  HB3 ALA A  28      51.589  21.693 -67.629  1.00 84.60           H  
ATOM    442  O   ALA A  28      54.535  22.040 -65.120  1.00 84.60           O  
ATOM    443  N   PRO A  29      54.371  23.007 -67.159  1.00 81.56           N  
ATOM    444  CA  PRO A  29      54.916  24.299 -66.747  1.00 81.56           C  
ATOM    445  HA  PRO A  29      55.922  24.141 -66.358  1.00 81.56           H  
ATOM    446  C   PRO A  29      54.060  24.993 -65.672  1.00 81.56           C  
ATOM    447  CB  PRO A  29      55.005  25.138 -68.031  1.00 81.56           C  
ATOM    448  HB2 PRO A  29      55.903  25.757 -68.045  1.00 81.56           H  
ATOM    449  HB3 PRO A  29      54.117  25.760 -68.139  1.00 81.56           H  
ATOM    450  O   PRO A  29      52.938  24.574 -65.345  1.00 81.56           O  
ATOM    451  CG  PRO A  29      55.024  24.092 -69.143  1.00 81.56           C  
ATOM    452  HG2 PRO A  29      54.670  24.486 -70.095  1.00 81.56           H  
ATOM    453  HG3 PRO A  29      56.026  23.674 -69.229  1.00 81.56           H  
ATOM    454  CD  PRO A  29      54.113  23.008 -68.591  1.00 81.56           C  
ATOM    455  HD2 PRO A  29      53.071  23.263 -68.784  1.00 81.56           H  
ATOM    456  HD3 PRO A  29      54.359  22.050 -69.050  1.00 81.56           H  
ATOM    457  N   ASN A  30      54.580  26.084 -65.104  1.00 80.37           N  
ATOM    458  H   ASN A  30      55.499  26.388 -65.394  1.00 80.37           H  
ATOM    459  CA  ASN A  30      53.800  26.960 -64.223  1.00 80.37           C  
ATOM    460  HA  ASN A  30      53.472  26.377 -63.363  1.00 80.37           H  
ATOM    461  C   ASN A  30      52.523  27.454 -64.921  1.00 80.37           C  
ATOM    462  CB  ASN A  30      54.676  28.128 -63.723  1.00 80.37           C  
ATOM    463  HB2 ASN A  30      55.274  28.526 -64.543  1.00 80.37           H  
ATOM    464  HB3 ASN A  30      54.039  28.929 -63.350  1.00 80.37           H  
ATOM    465  O   ASN A  30      52.473  27.568 -66.144  1.00 80.37           O  
ATOM    466  CG  ASN A  30      55.582  27.719 -62.578  1.00 80.37           C  
ATOM    467  ND2 ASN A  30      56.609  28.471 -62.271  1.00 80.37           N  
ATOM    468 HD21 ASN A  30      57.140  28.170 -61.466  1.00 80.37           H  
ATOM    469 HD22 ASN A  30      56.804  29.331 -62.763  1.00 80.37           H  
ATOM    470  OD1 ASN A  30      55.359  26.721 -61.933  1.00 80.37           O  
ATOM    471  N   ALA A  31      51.474  27.709 -64.134  1.00 78.83           N  
ATOM    472  H   ALA A  31      51.605  27.631 -63.135  1.00 78.83           H  
ATOM    473  CA  ALA A  31      50.180  28.223 -64.603  1.00 78.83           C  
ATOM    474  HA  ALA A  31      49.513  28.203 -63.741  1.00 78.83           H  
ATOM    475  C   ALA A  31      49.458  27.379 -65.684  1.00 78.83           C  
ATOM    476  CB  ALA A  31      50.342  29.702 -64.984  1.00 78.83           C  
ATOM    477  HB1 ALA A  31      50.955  29.795 -65.881  1.00 78.83           H  
ATOM    478  HB2 ALA A  31      49.364  30.138 -65.187  1.00 78.83           H  
ATOM    479  HB3 ALA A  31      50.808  30.254 -64.168  1.00 78.83           H  
ATOM    480  O   ALA A  31      48.511  27.850 -66.300  1.00 78.83           O  
ATOM    481  N   SER A  32      49.847  26.114 -65.886  1.00 84.04           N  
ATOM    482  H   SER A  32      50.694  25.806 -65.429  1.00 84.04           H  
ATOM    483  CA  SER A  32      49.267  25.238 -66.923  1.00 84.04           C  
ATOM    484  HA  SER A  32      48.881  25.861 -67.730  1.00 84.04           H  
ATOM    485  C   SER A  32      48.085  24.371 -66.452  1.00 84.04           C  
ATOM    486  CB  SER A  32      50.372  24.369 -67.525  1.00 84.04           C  
ATOM    487  HB2 SER A  32      49.959  23.728 -68.304  1.00 84.04           H  
ATOM    488  HB3 SER A  32      50.798  23.743 -66.740  1.00 84.04           H  
ATOM    489  O   SER A  32      47.640  23.499 -67.189  1.00 84.04           O  
ATOM    490  OG  SER A  32      51.392  25.171 -68.087  1.00 84.04           O  
ATOM    491  HG  SER A  32      51.560  25.934 -67.528  1.00 84.04           H  
ATOM    492  N   GLY A  33      47.589  24.564 -65.220  1.00 87.32           N  
ATOM    493  H   GLY A  33      47.932  25.365 -64.710  1.00 87.32           H  
ATOM    494  CA  GLY A  33      46.405  23.857 -64.699  1.00 87.32           C  
ATOM    495  HA2 GLY A  33      45.825  24.559 -64.099  1.00 87.32           H  
ATOM    496  HA3 GLY A  33      45.771  23.552 -65.531  1.00 87.32           H  
ATOM    497  C   GLY A  33      46.660  22.612 -63.831  1.00 87.32           C  
ATOM    498  O   GLY A  33      45.713  21.887 -63.542  1.00 87.32           O  
ATOM    499  N   LYS A  34      47.891  22.355 -63.357  1.00 90.36           N  
ATOM    500  H   LYS A  34      48.643  22.966 -63.643  1.00 90.36           H  
ATOM    501  CA  LYS A  34      48.200  21.199 -62.476  1.00 90.36           C  
ATOM    502  HA  LYS A  34      47.959  20.277 -63.006  1.00 90.36           H  
ATOM    503  C   LYS A  34      47.345  21.188 -61.202  1.00 90.36           C  
ATOM    504  CB  LYS A  34      49.687  21.166 -62.089  1.00 90.36           C  
ATOM    505  HB2 LYS A  34      49.928  22.048 -61.497  1.00 90.36           H  
ATOM    506  HB3 LYS A  34      49.847  20.288 -61.463  1.00 90.36           H  
ATOM    507  O   LYS A  34      46.579  20.256 -60.974  1.00 90.36           O  
ATOM    508  CG  LYS A  34      50.639  21.085 -63.289  1.00 90.36           C  
ATOM    509  HG2 LYS A  34      50.601  22.022 -63.846  1.00 90.36           H  
ATOM    510  HG3 LYS A  34      50.323  20.275 -63.946  1.00 90.36           H  
ATOM    511  CD  LYS A  34      52.083  20.818 -62.836  1.00 90.36           C  
ATOM    512  HD2 LYS A  34      52.097  19.903 -62.243  1.00 90.36           H  
ATOM    513  HD3 LYS A  34      52.710  20.634 -63.708  1.00 90.36           H  
ATOM    514  CE  LYS A  34      52.701  21.947 -62.001  1.00 90.36           C  
ATOM    515  HE2 LYS A  34      53.551  21.540 -61.454  1.00 90.36           H  
ATOM    516  HE3 LYS A  34      52.005  22.288 -61.233  1.00 90.36           H  
ATOM    517  NZ  LYS A  34      53.174  23.083 -62.822  1.00 90.36           N  
ATOM    518  HZ1 LYS A  34      53.850  22.767 -63.502  1.00 90.36           H  
ATOM    519  HZ2 LYS A  34      52.429  23.547 -63.322  1.00 90.36           H  
ATOM    520  HZ3 LYS A  34      53.620  23.737 -62.195  1.00 90.36           H  
ATOM    521  N   THR A  35      47.378  22.287 -60.451  1.00 92.64           N  
ATOM    522  H   THR A  35      48.143  22.935 -60.574  1.00 92.64           H  
ATOM    523  CA  THR A  35      46.534  22.506 -59.268  1.00 92.64           C  
ATOM    524  HA  THR A  35      46.760  21.750 -58.516  1.00 92.64           H  
ATOM    525  C   THR A  35      45.044  22.431 -59.588  1.00 92.64           C  
ATOM    526  CB  THR A  35      46.855  23.888 -58.686  1.00 92.64           C  
ATOM    527  HB  THR A  35      46.636  24.639 -59.446  1.00 92.64           H  
ATOM    528  O   THR A  35      44.252  22.004 -58.756  1.00 92.64           O  
ATOM    529  CG2 THR A  35      46.070  24.256 -57.431  1.00 92.64           C  
ATOM    530 HG21 THR A  35      46.495  25.155 -56.986  1.00 92.64           H  
ATOM    531 HG22 THR A  35      45.023  24.432 -57.679  1.00 92.64           H  
ATOM    532 HG23 THR A  35      46.138  23.440 -56.711  1.00 92.64           H  
ATOM    533  OG1 THR A  35      48.224  23.954 -58.404  1.00 92.64           O  
ATOM    534  HG1 THR A  35      48.398  23.322 -57.704  1.00 92.64           H  
ATOM    535  N   THR A  36      44.625  22.805 -60.803  1.00 94.36           N  
ATOM    536  H   THR A  36      45.309  23.081 -61.492  1.00 94.36           H  
ATOM    537  CA  THR A  36      43.223  22.676 -61.226  1.00 94.36           C  
ATOM    538  HA  THR A  36      42.589  23.173 -60.492  1.00 94.36           H  
ATOM    539  C   THR A  36      42.775  21.214 -61.268  1.00 94.36           C  
ATOM    540  CB  THR A  36      42.995  23.347 -62.585  1.00 94.36           C  
ATOM    541  HB  THR A  36      43.589  22.857 -63.357  1.00 94.36           H  
ATOM    542  O   THR A  36      41.663  20.925 -60.835  1.00 94.36           O  
ATOM    543  CG2 THR A  36      41.545  23.301 -63.024  1.00 94.36           C  
ATOM    544 HG21 THR A  36      41.197  22.273 -63.127  1.00 94.36           H  
ATOM    545 HG22 THR A  36      41.499  23.767 -64.009  1.00 94.36           H  
ATOM    546 HG23 THR A  36      40.911  23.833 -62.315  1.00 94.36           H  
ATOM    547  OG1 THR A  36      43.356  24.713 -62.514  1.00 94.36           O  
ATOM    548  HG1 THR A  36      43.002  25.052 -61.689  1.00 94.36           H  
ATOM    549  N   ILE A  37      43.632  20.286 -61.704  1.00 95.09           N  
ATOM    550  H   ILE A  37      44.545  20.577 -62.023  1.00 95.09           H  
ATOM    551  CA  ILE A  37      43.338  18.844 -61.666  1.00 95.09           C  
ATOM    552  HA  ILE A  37      42.378  18.667 -62.151  1.00 95.09           H  
ATOM    553  C   ILE A  37      43.197  18.356 -60.225  1.00 95.09           C  
ATOM    554  CB  ILE A  37      44.420  18.050 -62.429  1.00 95.09           C  
ATOM    555  HB  ILE A  37      45.406  18.351 -62.076  1.00 95.09           H  
ATOM    556  O   ILE A  37      42.241  17.649 -59.910  1.00 95.09           O  
ATOM    557  CG1 ILE A  37      44.299  18.406 -63.923  1.00 95.09           C  
ATOM    558 HG12 ILE A  37      43.304  18.146 -64.282  1.00 95.09           H  
ATOM    559 HG13 ILE A  37      44.436  19.480 -64.047  1.00 95.09           H  
ATOM    560  CG2 ILE A  37      44.299  16.531 -62.205  1.00 95.09           C  
ATOM    561 HG21 ILE A  37      44.393  16.281 -61.149  1.00 95.09           H  
ATOM    562 HG22 ILE A  37      43.338  16.172 -62.575  1.00 95.09           H  
ATOM    563 HG23 ILE A  37      45.111  16.014 -62.717  1.00 95.09           H  
ATOM    564  CD1 ILE A  37      45.328  17.720 -64.812  1.00 95.09           C  
ATOM    565 HD11 ILE A  37      45.213  18.130 -65.815  1.00 95.09           H  
ATOM    566 HD12 ILE A  37      45.154  16.645 -64.859  1.00 95.09           H  
ATOM    567 HD13 ILE A  37      46.331  17.928 -64.440  1.00 95.09           H  
ATOM    568  N   ILE A  38      44.105  18.767 -59.338  1.00 95.36           N  
ATOM    569  H   ILE A  38      44.878  19.331 -59.663  1.00 95.36           H  
ATOM    570  CA  ILE A  38      44.051  18.391 -57.920  1.00 95.36           C  
ATOM    571  HA  ILE A  38      43.985  17.306 -57.850  1.00 95.36           H  
ATOM    572  C   ILE A  38      42.784  18.939 -57.262  1.00 95.36           C  
ATOM    573  CB  ILE A  38      45.326  18.849 -57.185  1.00 95.36           C  
ATOM    574  HB  ILE A  38      45.427  19.929 -57.297  1.00 95.36           H  
ATOM    575  O   ILE A  38      42.066  18.190 -56.603  1.00 95.36           O  
ATOM    576  CG1 ILE A  38      46.586  18.198 -57.805  1.00 95.36           C  
ATOM    577 HG12 ILE A  38      46.647  18.452 -58.863  1.00 95.36           H  
ATOM    578 HG13 ILE A  38      47.473  18.635 -57.344  1.00 95.36           H  
ATOM    579  CG2 ILE A  38      45.202  18.547 -55.681  1.00 95.36           C  
ATOM    580 HG21 ILE A  38      44.917  17.507 -55.522  1.00 95.36           H  
ATOM    581 HG22 ILE A  38      44.459  19.195 -55.217  1.00 95.36           H  
ATOM    582 HG23 ILE A  38      46.152  18.730 -55.179  1.00 95.36           H  
ATOM    583  CD1 ILE A  38      46.687  16.672 -57.672  1.00 95.36           C  
ATOM    584 HD11 ILE A  38      45.861  16.184 -58.189  1.00 95.36           H  
ATOM    585 HD12 ILE A  38      46.690  16.379 -56.622  1.00 95.36           H  
ATOM    586 HD13 ILE A  38      47.622  16.336 -58.119  1.00 95.36           H  
ATOM    587  N   LYS A  39      42.445  20.209 -57.510  1.00 96.38           N  
ATOM    588  H   LYS A  39      43.098  20.776 -58.033  1.00 96.38           H  
ATOM    589  CA  LYS A  39      41.188  20.814 -57.055  1.00 96.38           C  
ATOM    590  HA  LYS A  39      41.123  20.722 -55.971  1.00 96.38           H  
ATOM    591  C   LYS A  39      39.970  20.088 -57.610  1.00 96.38           C  
ATOM    592  CB  LYS A  39      41.127  22.297 -57.437  1.00 96.38           C  
ATOM    593  HB2 LYS A  39      40.098  22.641 -57.332  1.00 96.38           H  
ATOM    594  HB3 LYS A  39      41.427  22.426 -58.477  1.00 96.38           H  
ATOM    595  O   LYS A  39      39.019  19.901 -56.867  1.00 96.38           O  
ATOM    596  CG  LYS A  39      42.009  23.153 -56.522  1.00 96.38           C  
ATOM    597  HG2 LYS A  39      41.700  22.999 -55.489  1.00 96.38           H  
ATOM    598  HG3 LYS A  39      43.055  22.860 -56.620  1.00 96.38           H  
ATOM    599  CD  LYS A  39      41.849  24.634 -56.877  1.00 96.38           C  
ATOM    600  HD2 LYS A  39      40.796  24.904 -56.801  1.00 96.38           H  
ATOM    601  HD3 LYS A  39      42.198  24.805 -57.896  1.00 96.38           H  
ATOM    602  CE  LYS A  39      42.663  25.473 -55.893  1.00 96.38           C  
ATOM    603  HE2 LYS A  39      42.385  25.173 -54.883  1.00 96.38           H  
ATOM    604  HE3 LYS A  39      43.722  25.245 -56.016  1.00 96.38           H  
ATOM    605  NZ  LYS A  39      42.407  26.921 -56.072  1.00 96.38           N  
ATOM    606  HZ1 LYS A  39      42.665  27.220 -57.002  1.00 96.38           H  
ATOM    607  HZ2 LYS A  39      41.427  27.112 -55.921  1.00 96.38           H  
ATOM    608  HZ3 LYS A  39      42.944  27.447 -55.397  1.00 96.38           H  
ATOM    609  N   ALA A  40      39.987  19.655 -58.869  1.00 97.26           N  
ATOM    610  H   ALA A  40      40.785  19.869 -59.449  1.00 97.26           H  
ATOM    611  CA  ALA A  40      38.877  18.912 -59.459  1.00 97.26           C  
ATOM    612  HA  ALA A  40      37.965  19.485 -59.289  1.00 97.26           H  
ATOM    613  C   ALA A  40      38.681  17.534 -58.802  1.00 97.26           C  
ATOM    614  CB  ALA A  40      39.102  18.801 -60.971  1.00 97.26           C  
ATOM    615  HB1 ALA A  40      39.180  19.797 -61.408  1.00 97.26           H  
ATOM    616  HB2 ALA A  40      38.261  18.280 -61.428  1.00 97.26           H  
ATOM    617  HB3 ALA A  40      40.017  18.246 -61.177  1.00 97.26           H  
ATOM    618  O   ALA A  40      37.550  17.127 -58.550  1.00 97.26           O  
ATOM    619  N   LEU A  41      39.767  16.831 -58.469  1.00 97.23           N  
ATOM    620  H   LEU A  41      40.675  17.195 -58.721  1.00 97.23           H  
ATOM    621  CA  LEU A  41      39.691  15.570 -57.728  1.00 97.23           C  
ATOM    622  HA  LEU A  41      38.929  14.938 -58.184  1.00 97.23           H  
ATOM    623  C   LEU A  41      39.234  15.801 -56.282  1.00 97.23           C  
ATOM    624  CB  LEU A  41      41.046  14.844 -57.798  1.00 97.23           C  
ATOM    625  HB2 LEU A  41      41.023  13.993 -57.118  1.00 97.23           H  
ATOM    626  HB3 LEU A  41      41.824  15.525 -57.452  1.00 97.23           H  
ATOM    627  O   LEU A  41      38.289  15.154 -55.835  1.00 97.23           O  
ATOM    628  CG  LEU A  41      41.410  14.338 -59.207  1.00 97.23           C  
ATOM    629  HG  LEU A  41      41.321  15.153 -59.926  1.00 97.23           H  
ATOM    630  CD1 LEU A  41      42.853  13.839 -59.236  1.00 97.23           C  
ATOM    631 HD11 LEU A  41      43.123  13.552 -60.252  1.00 97.23           H  
ATOM    632 HD12 LEU A  41      43.522  14.635 -58.911  1.00 97.23           H  
ATOM    633 HD13 LEU A  41      42.966  12.977 -58.577  1.00 97.23           H  
ATOM    634  CD2 LEU A  41      40.507  13.186 -59.663  1.00 97.23           C  
ATOM    635 HD21 LEU A  41      39.478  13.532 -59.757  1.00 97.23           H  
ATOM    636 HD22 LEU A  41      40.547  12.372 -58.940  1.00 97.23           H  
ATOM    637 HD23 LEU A  41      40.840  12.820 -60.634  1.00 97.23           H  
ATOM    638  N   LEU A  42      39.820  16.774 -55.577  1.00 97.01           N  
ATOM    639  H   LEU A  42      40.597  17.269 -55.992  1.00 97.01           H  
ATOM    640  CA  LEU A  42      39.402  17.148 -54.223  1.00 97.01           C  
ATOM    641  HA  LEU A  42      39.508  16.273 -53.583  1.00 97.01           H  
ATOM    642  C   LEU A  42      37.929  17.577 -54.185  1.00 97.01           C  
ATOM    643  CB  LEU A  42      40.317  18.267 -53.695  1.00 97.01           C  
ATOM    644  HB2 LEU A  42      40.239  19.124 -54.365  1.00 97.01           H  
ATOM    645  HB3 LEU A  42      41.350  17.920 -53.718  1.00 97.01           H  
ATOM    646  O   LEU A  42      37.210  17.201 -53.267  1.00 97.01           O  
ATOM    647  CG  LEU A  42      39.975  18.725 -52.260  1.00 97.01           C  
ATOM    648  HG  LEU A  42      38.928  19.019 -52.200  1.00 97.01           H  
ATOM    649  CD1 LEU A  42      40.240  17.625 -51.229  1.00 97.01           C  
ATOM    650 HD11 LEU A  42      40.035  18.005 -50.228  1.00 97.01           H  
ATOM    651 HD12 LEU A  42      39.578  16.776 -51.402  1.00 97.01           H  
ATOM    652 HD13 LEU A  42      41.278  17.296 -51.278  1.00 97.01           H  
ATOM    653  CD2 LEU A  42      40.812  19.951 -51.906  1.00 97.01           C  
ATOM    654 HD21 LEU A  42      41.869  19.729 -52.054  1.00 97.01           H  
ATOM    655 HD22 LEU A  42      40.635  20.240 -50.870  1.00 97.01           H  
ATOM    656 HD23 LEU A  42      40.543  20.784 -52.556  1.00 97.01           H  
ATOM    657  N   ALA A  43      37.454  18.291 -55.207  1.00 97.37           N  
ATOM    658  H   ALA A  43      38.106  18.598 -55.914  1.00 97.37           H  
ATOM    659  CA  ALA A  43      36.066  18.722 -55.344  1.00 97.37           C  
ATOM    660  HA  ALA A  43      35.817  19.380 -54.511  1.00 97.37           H  
ATOM    661  C   ALA A  43      35.066  17.564 -55.330  1.00 97.37           C  
ATOM    662  CB  ALA A  43      35.924  19.486 -56.665  1.00 97.37           C  
ATOM    663  HB1 ALA A  43      36.596  20.344 -56.694  1.00 97.37           H  
ATOM    664  HB2 ALA A  43      34.900  19.830 -56.810  1.00 97.37           H  
ATOM    665  HB3 ALA A  43      36.164  18.823 -57.496  1.00 97.37           H  
ATOM    666  O   ALA A  43      33.919  17.786 -54.954  1.00 97.37           O  
ATOM    667  N   LEU A  44      35.479  16.369 -55.758  1.00 97.69           N  
ATOM    668  H   LEU A  44      36.438  16.280 -56.063  1.00 97.69           H  
ATOM    669  CA  LEU A  44      34.662  15.158 -55.742  1.00 97.69           C  
ATOM    670  HA  LEU A  44      33.607  15.430 -55.772  1.00 97.69           H  
ATOM    671  C   LEU A  44      34.848  14.321 -54.472  1.00 97.69           C  
ATOM    672  CB  LEU A  44      35.008  14.320 -56.980  1.00 97.69           C  
ATOM    673  HB2 LEU A  44      34.520  13.349 -56.891  1.00 97.69           H  
ATOM    674  HB3 LEU A  44      36.084  14.145 -56.987  1.00 97.69           H  
ATOM    675  O   LEU A  44      34.030  13.444 -54.228  1.00 97.69           O  
ATOM    676  CG  LEU A  44      34.591  14.951 -58.317  1.00 97.69           C  
ATOM    677  HG  LEU A  44      34.970  15.969 -58.403  1.00 97.69           H  
ATOM    678  CD1 LEU A  44      35.188  14.096 -59.420  1.00 97.69           C  
ATOM    679 HD11 LEU A  44      36.267  14.245 -59.449  1.00 97.69           H  
ATOM    680 HD12 LEU A  44      34.963  13.052 -59.202  1.00 97.69           H  
ATOM    681 HD13 LEU A  44      34.751  14.357 -60.384  1.00 97.69           H  
ATOM    682  CD2 LEU A  44      33.074  14.958 -58.508  1.00 97.69           C  
ATOM    683 HD21 LEU A  44      32.605  15.521 -57.701  1.00 97.69           H  
ATOM    684 HD22 LEU A  44      32.827  15.436 -59.455  1.00 97.69           H  
ATOM    685 HD23 LEU A  44      32.685  13.940 -58.503  1.00 97.69           H  
ATOM    686  N   LEU A  45      35.903  14.557 -53.692  1.00 95.92           N  
ATOM    687  H   LEU A  45      36.544  15.284 -53.977  1.00 95.92           H  
ATOM    688  CA  LEU A  45      36.192  13.847 -52.438  1.00 95.92           C  
ATOM    689  HA  LEU A  45      35.705  12.872 -52.441  1.00 95.92           H  
ATOM    690  C   LEU A  45      35.668  14.599 -51.203  1.00 95.92           C  
ATOM    691  CB  LEU A  45      37.714  13.658 -52.329  1.00 95.92           C  
ATOM    692  HB2 LEU A  45      38.187  14.638 -52.376  1.00 95.92           H  
ATOM    693  HB3 LEU A  45      37.932  13.237 -51.348  1.00 95.92           H  
ATOM    694  O   LEU A  45      35.241  13.989 -50.223  1.00 95.92           O  
ATOM    695  CG  LEU A  45      38.353  12.745 -53.390  1.00 95.92           C  
ATOM    696  HG  LEU A  45      38.086  13.091 -54.388  1.00 95.92           H  
ATOM    697  CD1 LEU A  45      39.874  12.794 -53.258  1.00 95.92           C  
ATOM    698 HD11 LEU A  45      40.329  12.232 -54.074  1.00 95.92           H  
ATOM    699 HD12 LEU A  45      40.182  12.361 -52.307  1.00 95.92           H  
ATOM    700 HD13 LEU A  45      40.216  13.827 -53.311  1.00 95.92           H  
ATOM    701  CD2 LEU A  45      37.893  11.297 -53.251  1.00 95.92           C  
ATOM    702 HD21 LEU A  45      38.436  10.660 -53.949  1.00 95.92           H  
ATOM    703 HD22 LEU A  45      38.066  10.942 -52.235  1.00 95.92           H  
ATOM    704 HD23 LEU A  45      36.830  11.245 -53.482  1.00 95.92           H  
ATOM    705  N   ASN A  46      35.710  15.930 -51.256  1.00 95.80           N  
ATOM    706  H   ASN A  46      36.141  16.352 -52.066  1.00 95.80           H  
ATOM    707  CA  ASN A  46      35.139  16.828 -50.266  1.00 95.80           C  
ATOM    708  HA  ASN A  46      34.307  16.327 -49.770  1.00 95.80           H  
ATOM    709  C   ASN A  46      34.606  18.110 -50.938  1.00 95.80           C  
ATOM    710  CB  ASN A  46      36.185  17.157 -49.192  1.00 95.80           C  
ATOM    711  HB2 ASN A  46      36.539  16.238 -48.725  1.00 95.80           H  
ATOM    712  HB3 ASN A  46      37.036  17.667 -49.644  1.00 95.80           H  
ATOM    713  O   ASN A  46      35.311  19.123 -50.999  1.00 95.80           O  
ATOM    714  CG  ASN A  46      35.576  18.047 -48.122  1.00 95.80           C  
ATOM    715  ND2 ASN A  46      36.374  18.751 -47.365  1.00 95.80           N  
ATOM    716 HD21 ASN A  46      37.373  18.694 -47.497  1.00 95.80           H  
ATOM    717 HD22 ASN A  46      35.938  19.316 -46.650  1.00 95.80           H  
ATOM    718  OD1 ASN A  46      34.370  18.161 -47.964  1.00 95.80           O  
ATOM    719  N   PRO A  47      33.351  18.109 -51.418  1.00 95.68           N  
ATOM    720  CA  PRO A  47      32.736  19.270 -52.062  1.00 95.68           C  
ATOM    721  HA  PRO A  47      33.314  19.501 -52.957  1.00 95.68           H  
ATOM    722  C   PRO A  47      32.657  20.519 -51.180  1.00 95.68           C  
ATOM    723  CB  PRO A  47      31.326  18.819 -52.450  1.00 95.68           C  
ATOM    724  HB2 PRO A  47      30.988  19.274 -53.381  1.00 95.68           H  
ATOM    725  HB3 PRO A  47      30.625  19.044 -51.647  1.00 95.68           H  
ATOM    726  O   PRO A  47      32.586  21.632 -51.703  1.00 95.68           O  
ATOM    727  CG  PRO A  47      31.460  17.310 -52.577  1.00 95.68           C  
ATOM    728  HG2 PRO A  47      31.870  17.065 -53.557  1.00 95.68           H  
ATOM    729  HG3 PRO A  47      30.504  16.815 -52.405  1.00 95.68           H  
ATOM    730  CD  PRO A  47      32.472  16.957 -51.500  1.00 95.68           C  
ATOM    731  HD2 PRO A  47      31.962  16.817 -50.547  1.00 95.68           H  
ATOM    732  HD3 PRO A  47      33.014  16.056 -51.788  1.00 95.68           H  
ATOM    733  N   SER A  48      32.673  20.332 -49.857  1.00 93.82           N  
ATOM    734  H   SER A  48      32.730  19.384 -49.514  1.00 93.82           H  
ATOM    735  CA  SER A  48      32.557  21.391 -48.852  1.00 93.82           C  
ATOM    736  HA  SER A  48      31.844  22.134 -49.210  1.00 93.82           H  
ATOM    737  C   SER A  48      33.881  22.115 -48.575  1.00 93.82           C  
ATOM    738  CB  SER A  48      32.010  20.805 -47.545  1.00 93.82           C  
ATOM    739  HB2 SER A  48      32.728  20.090 -47.143  1.00 93.82           H  
ATOM    740  HB3 SER A  48      31.868  21.607 -46.820  1.00 93.82           H  
ATOM    741  O   SER A  48      33.894  23.095 -47.823  1.00 93.82           O  
ATOM    742  OG  SER A  48      30.773  20.153 -47.762  1.00 93.82           O  
ATOM    743  HG  SER A  48      30.564  19.628 -46.986  1.00 93.82           H  
ATOM    744  N   ASP A  49      35.005  21.663 -49.148  1.00 95.42           N  
ATOM    745  H   ASP A  49      34.961  20.864 -49.765  1.00 95.42           H  
ATOM    746  CA  ASP A  49      36.294  22.320 -48.938  1.00 95.42           C  
ATOM    747  HA  ASP A  49      36.439  22.377 -47.860  1.00 95.42           H  
ATOM    748  C   ASP A  49      36.290  23.762 -49.481  1.00 95.42           C  
ATOM    749  CB  ASP A  49      37.465  21.492 -49.493  1.00 95.42           C  
ATOM    750  HB2 ASP A  49      37.370  20.457 -49.166  1.00 95.42           H  
ATOM    751  HB3 ASP A  49      37.478  21.495 -50.583  1.00 95.42           H  
ATOM    752  O   ASP A  49      35.804  24.061 -50.575  1.00 95.42           O  
ATOM    753  CG  ASP A  49      38.789  22.061 -48.996  1.00 95.42           C  
ATOM    754  OD1 ASP A  49      39.246  23.089 -49.537  1.00 95.42           O  
ATOM    755  OD2 ASP A  49      39.299  21.551 -47.981  1.00 95.42           O  
ATOM    756  N   LYS A  50      36.873  24.691 -48.716  1.00 94.67           N  
ATOM    757  H   LYS A  50      37.335  24.371 -47.876  1.00 94.67           H  
ATOM    758  CA  LYS A  50      36.945  26.114 -49.082  1.00 94.67           C  
ATOM    759  HA  LYS A  50      35.927  26.477 -49.223  1.00 94.67           H  
ATOM    760  C   LYS A  50      37.654  26.359 -50.422  1.00 94.67           C  
ATOM    761  CB  LYS A  50      37.599  26.915 -47.942  1.00 94.67           C  
ATOM    762  HB2 LYS A  50      37.052  26.727 -47.018  1.00 94.67           H  
ATOM    763  HB3 LYS A  50      37.518  27.977 -48.175  1.00 94.67           H  
ATOM    764  O   LYS A  50      37.358  27.348 -51.084  1.00 94.67           O  
ATOM    765  CG  LYS A  50      39.084  26.564 -47.735  1.00 94.67           C  
ATOM    766  HG2 LYS A  50      39.180  25.503 -47.504  1.00 94.67           H  
ATOM    767  HG3 LYS A  50      39.635  26.773 -48.652  1.00 94.67           H  
ATOM    768  CD  LYS A  50      39.725  27.379 -46.606  1.00 94.67           C  
ATOM    769  HD2 LYS A  50      39.631  28.442 -46.830  1.00 94.67           H  
ATOM    770  HD3 LYS A  50      39.224  27.156 -45.664  1.00 94.67           H  
ATOM    771  CE  LYS A  50      41.209  26.994 -46.522  1.00 94.67           C  
ATOM    772  HE2 LYS A  50      41.280  25.924 -46.328  1.00 94.67           H  
ATOM    773  HE3 LYS A  50      41.665  27.172 -47.495  1.00 94.67           H  
ATOM    774  NZ  LYS A  50      41.941  27.753 -45.475  1.00 94.67           N  
ATOM    775  HZ1 LYS A  50      42.910  27.467 -45.465  1.00 94.67           H  
ATOM    776  HZ2 LYS A  50      41.555  27.580 -44.558  1.00 94.67           H  
ATOM    777  HZ3 LYS A  50      41.918  28.744 -45.669  1.00 94.67           H  
ATOM    778  N   ASN A  51      38.567  25.472 -50.820  1.00 94.71           N  
ATOM    779  H   ASN A  51      38.727  24.663 -50.237  1.00 94.71           H  
ATOM    780  CA  ASN A  51      39.363  25.578 -52.039  1.00 94.71           C  
ATOM    781  HA  ASN A  51      39.582  26.630 -52.224  1.00 94.71           H  
ATOM    782  C   ASN A  51      38.637  25.043 -53.286  1.00 94.71           C  
ATOM    783  CB  ASN A  51      40.695  24.840 -51.825  1.00 94.71           C  
ATOM    784  HB2 ASN A  51      40.503  23.775 -51.699  1.00 94.71           H  
ATOM    785  HB3 ASN A  51      41.321  24.954 -52.710  1.00 94.71           H  
ATOM    786  O   ASN A  51      39.165  25.189 -54.391  1.00 94.71           O  
ATOM    787  CG  ASN A  51      41.488  25.353 -50.637  1.00 94.71           C  
ATOM    788  ND2 ASN A  51      41.657  24.543 -49.620  1.00 94.71           N  
ATOM    789 HD21 ASN A  51      42.349  24.755 -48.917  1.00 94.71           H  
ATOM    790 HD22 ASN A  51      41.099  23.702 -49.580  1.00 94.71           H  
ATOM    791  OD1 ASN A  51      41.942  26.486 -50.608  1.00 94.71           O  
ATOM    792  N   VAL A  52      37.458  24.425 -53.119  1.00 95.88           N  
ATOM    793  H   VAL A  52      37.108  24.317 -52.178  1.00 95.88           H  
ATOM    794  CA  VAL A  52      36.701  23.741 -54.187  1.00 95.88           C  
ATOM    795  HA  VAL A  52      37.081  24.102 -55.143  1.00 95.88           H  
ATOM    796  C   VAL A  52      35.207  24.091 -54.183  1.00 95.88           C  
ATOM    797  CB  VAL A  52      36.930  22.218 -54.171  1.00 95.88           C  
ATOM    798  HB  VAL A  52      36.492  21.804 -55.080  1.00 95.88           H  
ATOM    799  O   VAL A  52      34.355  23.312 -54.625  1.00 95.88           O  
ATOM    800  CG1 VAL A  52      38.420  21.871 -54.209  1.00 95.88           C  
ATOM    801 HG11 VAL A  52      38.534  20.794 -54.337  1.00 95.88           H  
ATOM    802 HG12 VAL A  52      38.896  22.168 -53.274  1.00 95.88           H  
ATOM    803 HG13 VAL A  52      38.899  22.378 -55.046  1.00 95.88           H  
ATOM    804  CG2 VAL A  52      36.252  21.528 -52.986  1.00 95.88           C  
ATOM    805 HG21 VAL A  52      36.262  22.184 -52.115  1.00 95.88           H  
ATOM    806 HG22 VAL A  52      35.208  21.317 -53.216  1.00 95.88           H  
ATOM    807 HG23 VAL A  52      36.747  20.587 -52.746  1.00 95.88           H  
ATOM    808  N   ARG A  53      34.871  25.285 -53.689  1.00 94.79           N  
ATOM    809  H   ARG A  53      35.610  25.871 -53.326  1.00 94.79           H  
ATOM    810  CA  ARG A  53      33.519  25.837 -53.820  1.00 94.79           C  
ATOM    811  HA  ARG A  53      32.819  25.080 -53.469  1.00 94.79           H  
ATOM    812  C   ARG A  53      33.202  26.148 -55.289  1.00 94.79           C  
ATOM    813  CB  ARG A  53      33.355  27.091 -52.960  1.00 94.79           C  
ATOM    814  HB2 ARG A  53      34.065  27.854 -53.279  1.00 94.79           H  
ATOM    815  HB3 ARG A  53      32.344  27.473 -53.103  1.00 94.79           H  
ATOM    816  O   ARG A  53      34.132  26.462 -56.038  1.00 94.79           O  
ATOM    817  CG  ARG A  53      33.537  26.796 -51.471  1.00 94.79           C  
ATOM    818  HG2 ARG A  53      32.841  26.015 -51.166  1.00 94.79           H  
ATOM    819  HG3 ARG A  53      34.558  26.466 -51.278  1.00 94.79           H  
ATOM    820  CD  ARG A  53      33.258  28.070 -50.678  1.00 94.79           C  
ATOM    821  HD2 ARG A  53      32.246  28.408 -50.903  1.00 94.79           H  
ATOM    822  HD3 ARG A  53      33.965  28.838 -50.992  1.00 94.79           H  
ATOM    823  NE  ARG A  53      33.391  27.826 -49.232  1.00 94.79           N  
ATOM    824  HE  ARG A  53      33.521  26.864 -48.952  1.00 94.79           H  
ATOM    825  NH1 ARG A  53      33.029  29.986 -48.564  1.00 94.79           N  
ATOM    826 HH11 ARG A  53      32.873  30.230 -49.532  1.00 94.79           H  
ATOM    827 HH12 ARG A  53      32.902  30.674 -47.835  1.00 94.79           H  
ATOM    828  NH2 ARG A  53      33.413  28.398 -47.034  1.00 94.79           N  
ATOM    829 HH21 ARG A  53      33.267  29.081 -46.305  1.00 94.79           H  
ATOM    830 HH22 ARG A  53      33.523  27.422 -46.796  1.00 94.79           H  
ATOM    831  CZ  ARG A  53      33.280  28.736 -48.286  1.00 94.79           C  
ATOM    832  N   PRO A  54      31.926  26.111 -55.714  1.00 95.26           N  
ATOM    833  CA  PRO A  54      31.538  26.386 -57.099  1.00 95.26           C  
ATOM    834  HA  PRO A  54      31.857  25.551 -57.724  1.00 95.26           H  
ATOM    835  C   PRO A  54      32.128  27.684 -57.670  1.00 95.26           C  
ATOM    836  CB  PRO A  54      30.006  26.436 -57.075  1.00 95.26           C  
ATOM    837  HB2 PRO A  54      29.576  26.108 -58.021  1.00 95.26           H  
ATOM    838  HB3 PRO A  54      29.660  27.441 -56.831  1.00 95.26           H  
ATOM    839  O   PRO A  54      32.608  27.693 -58.801  1.00 95.26           O  
ATOM    840  CG  PRO A  54      29.643  25.491 -55.933  1.00 95.26           C  
ATOM    841  HG2 PRO A  54      29.695  24.458 -56.276  1.00 95.26           H  
ATOM    842  HG3 PRO A  54      28.659  25.713 -55.521  1.00 95.26           H  
ATOM    843  CD  PRO A  54      30.754  25.755 -54.922  1.00 95.26           C  
ATOM    844  HD2 PRO A  54      30.916  24.860 -54.321  1.00 95.26           H  
ATOM    845  HD3 PRO A  54      30.475  26.596 -54.287  1.00 95.26           H  
ATOM    846  N   GLU A  55      32.178  28.757 -56.876  1.00 93.29           N  
ATOM    847  H   GLU A  55      31.810  28.689 -55.938  1.00 93.29           H  
ATOM    848  CA  GLU A  55      32.701  30.067 -57.292  1.00 93.29           C  
ATOM    849  HA  GLU A  55      32.270  30.324 -58.259  1.00 93.29           H  
ATOM    850  C   GLU A  55      34.228  30.082 -57.457  1.00 93.29           C  
ATOM    851  CB  GLU A  55      32.320  31.165 -56.277  1.00 93.29           C  
ATOM    852  HB2 GLU A  55      32.968  31.095 -55.403  1.00 93.29           H  
ATOM    853  HB3 GLU A  55      32.536  32.124 -56.748  1.00 93.29           H  
ATOM    854  O   GLU A  55      34.764  30.930 -58.166  1.00 93.29           O  
ATOM    855  CG  GLU A  55      30.851  31.201 -55.818  1.00 93.29           C  
ATOM    856  HG2 GLU A  55      30.665  32.185 -55.387  1.00 93.29           H  
ATOM    857  HG3 GLU A  55      30.202  31.103 -56.688  1.00 93.29           H  
ATOM    858  CD  GLU A  55      30.490  30.143 -54.758  1.00 93.29           C  
ATOM    859  OE1 GLU A  55      29.290  30.032 -54.444  1.00 93.29           O  
ATOM    860  OE2 GLU A  55      31.407  29.444 -54.263  1.00 93.29           O  
ATOM    861  N   VAL A  56      34.927  29.158 -56.790  1.00 93.33           N  
ATOM    862  H   VAL A  56      34.398  28.477 -56.263  1.00 93.33           H  
ATOM    863  CA  VAL A  56      36.384  28.972 -56.884  1.00 93.33           C  
ATOM    864  HA  VAL A  56      36.853  29.934 -57.090  1.00 93.33           H  
ATOM    865  C   VAL A  56      36.742  28.035 -58.041  1.00 93.33           C  
ATOM    866  CB  VAL A  56      36.944  28.427 -55.549  1.00 93.33           C  
ATOM    867  HB  VAL A  56      36.478  27.466 -55.327  1.00 93.33           H  
ATOM    868  O   VAL A  56      37.822  28.155 -58.621  1.00 93.33           O  
ATOM    869  CG1 VAL A  56      38.464  28.215 -55.588  1.00 93.33           C  
ATOM    870 HG11 VAL A  56      38.955  29.131 -55.917  1.00 93.33           H  
ATOM    871 HG12 VAL A  56      38.705  27.401 -56.272  1.00 93.33           H  
ATOM    872 HG13 VAL A  56      38.823  27.942 -54.596  1.00 93.33           H  
ATOM    873  CG2 VAL A  56      36.648  29.380 -54.382  1.00 93.33           C  
ATOM    874 HG21 VAL A  56      37.038  28.965 -53.453  1.00 93.33           H  
ATOM    875 HG22 VAL A  56      35.573  29.517 -54.268  1.00 93.33           H  
ATOM    876 HG23 VAL A  56      37.108  30.351 -54.570  1.00 93.33           H  
ATOM    877  N   LEU A  57      35.860  27.081 -58.356  1.00 96.26           N  
ATOM    878  H   LEU A  57      35.003  27.043 -57.823  1.00 96.26           H  
ATOM    879  CA  LEU A  57      36.084  26.061 -59.377  1.00 96.26           C  
ATOM    880  HA  LEU A  57      37.146  25.818 -59.413  1.00 96.26           H  
ATOM    881  C   LEU A  57      35.707  26.520 -60.782  1.00 96.26           C  
ATOM    882  CB  LEU A  57      35.287  24.796 -59.038  1.00 96.26           C  
ATOM    883  HB2 LEU A  57      35.287  24.143 -59.912  1.00 96.26           H  
ATOM    884  HB3 LEU A  57      34.253  25.081 -58.847  1.00 96.26           H  
ATOM    885  O   LEU A  57      36.488  26.284 -61.699  1.00 96.26           O  
ATOM    886  CG  LEU A  57      35.813  23.990 -57.846  1.00 96.26           C  
ATOM    887  HG  LEU A  57      35.842  24.620 -56.957  1.00 96.26           H  
ATOM    888  CD1 LEU A  57      34.831  22.845 -57.615  1.00 96.26           C  
ATOM    889 HD11 LEU A  57      34.737  22.237 -58.515  1.00 96.26           H  
ATOM    890 HD12 LEU A  57      33.853  23.251 -57.355  1.00 96.26           H  
ATOM    891 HD13 LEU A  57      35.171  22.219 -56.790  1.00 96.26           H  
ATOM    892  CD2 LEU A  57      37.209  23.406 -58.089  1.00 96.26           C  
ATOM    893 HD21 LEU A  57      37.219  22.837 -59.019  1.00 96.26           H  
ATOM    894 HD22 LEU A  57      37.944  24.209 -58.141  1.00 96.26           H  
ATOM    895 HD23 LEU A  57      37.479  22.745 -57.266  1.00 96.26           H  
ATOM    896  N   LEU A  58      34.526  27.112 -60.980  1.00 97.14           N  
ATOM    897  H   LEU A  58      33.933  27.322 -60.189  1.00 97.14           H  
ATOM    898  CA  LEU A  58      34.083  27.507 -62.317  1.00 97.14           C  
ATOM    899  HA  LEU A  58      34.193  26.642 -62.970  1.00 97.14           H  
ATOM    900  C   LEU A  58      34.985  28.625 -62.848  1.00 97.14           C  
ATOM    901  CB  LEU A  58      32.597  27.915 -62.292  1.00 97.14           C  
ATOM    902  HB2 LEU A  58      32.491  28.775 -61.632  1.00 97.14           H  
ATOM    903  HB3 LEU A  58      32.015  27.093 -61.876  1.00 97.14           H  
ATOM    904  O   LEU A  58      35.207  29.629 -62.168  1.00 97.14           O  
ATOM    905  CG  LEU A  58      32.021  28.284 -63.677  1.00 97.14           C  
ATOM    906  HG  LEU A  58      32.599  29.103 -64.105  1.00 97.14           H  
ATOM    907  CD1 LEU A  58      32.031  27.107 -64.650  1.00 97.14           C  
ATOM    908 HD11 LEU A  58      31.583  27.418 -65.594  1.00 97.14           H  
ATOM    909 HD12 LEU A  58      31.469  26.269 -64.238  1.00 97.14           H  
ATOM    910 HD13 LEU A  58      33.054  26.794 -64.860  1.00 97.14           H  
ATOM    911  CD2 LEU A  58      30.571  28.747 -63.557  1.00 97.14           C  
ATOM    912 HD21 LEU A  58      30.521  29.610 -62.893  1.00 97.14           H  
ATOM    913 HD22 LEU A  58      30.203  29.047 -64.538  1.00 97.14           H  
ATOM    914 HD23 LEU A  58      29.950  27.936 -63.176  1.00 97.14           H  
ATOM    915  N   ASN A  59      35.490  28.458 -64.071  1.00 95.60           N  
ATOM    916  H   ASN A  59      35.277  27.614 -64.582  1.00 95.60           H  
ATOM    917  CA  ASN A  59      36.292  29.483 -64.728  1.00 95.60           C  
ATOM    918  HA  ASN A  59      37.195  29.631 -64.135  1.00 95.60           H  
ATOM    919  C   ASN A  59      35.536  30.830 -64.769  1.00 95.60           C  
ATOM    920  CB  ASN A  59      36.706  28.974 -66.115  1.00 95.60           C  
ATOM    921  HB2 ASN A  59      35.818  28.786 -66.718  1.00 95.60           H  
ATOM    922  HB3 ASN A  59      37.265  28.043 -66.014  1.00 95.60           H  
ATOM    923  O   ASN A  59      34.313  30.874 -64.944  1.00 95.60           O  
ATOM    924  CG  ASN A  59      37.561  29.991 -66.837  1.00 95.60           C  
ATOM    925  ND2 ASN A  59      38.864  29.893 -66.760  1.00 95.60           N  
ATOM    926 HD21 ASN A  59      39.387  30.603 -67.253  1.00 95.60           H  
ATOM    927 HD22 ASN A  59      39.301  29.152 -66.232  1.00 95.60           H  
ATOM    928  OD1 ASN A  59      37.065  30.933 -67.417  1.00 95.60           O  
ATOM    929  N   GLN A  60      36.263  31.933 -64.572  1.00 91.39           N  
ATOM    930  H   GLN A  60      37.269  31.854 -64.515  1.00 91.39           H  
ATOM    931  CA  GLN A  60      35.671  33.269 -64.449  1.00 91.39           C  
ATOM    932  HA  GLN A  60      34.952  33.256 -63.630  1.00 91.39           H  
ATOM    933  C   GLN A  60      34.888  33.689 -65.700  1.00 91.39           C  
ATOM    934  CB  GLN A  60      36.762  34.298 -64.115  1.00 91.39           C  
ATOM    935  HB2 GLN A  60      37.582  34.211 -64.828  1.00 91.39           H  
ATOM    936  HB3 GLN A  60      36.338  35.298 -64.202  1.00 91.39           H  
ATOM    937  O   GLN A  60      33.830  34.298 -65.553  1.00 91.39           O  
ATOM    938  CG  GLN A  60      37.287  34.119 -62.680  1.00 91.39           C  
ATOM    939  HG2 GLN A  60      36.445  34.170 -61.990  1.00 91.39           H  
ATOM    940  HG3 GLN A  60      37.753  33.139 -62.578  1.00 91.39           H  
ATOM    941  CD  GLN A  60      38.309  35.177 -62.271  1.00 91.39           C  
ATOM    942  NE2 GLN A  60      38.569  35.331 -60.991  1.00 91.39           N  
ATOM    943 HE21 GLN A  60      38.094  34.775 -60.295  1.00 91.39           H  
ATOM    944 HE22 GLN A  60      39.245  36.051 -60.779  1.00 91.39           H  
ATOM    945  OE1 GLN A  60      38.911  35.876 -63.063  1.00 91.39           O  
ATOM    946  N   ASP A  61      35.341  33.272 -66.884  1.00 92.56           N  
ATOM    947  H   ASP A  61      36.196  32.736 -66.922  1.00 92.56           H  
ATOM    948  CA  ASP A  61      34.749  33.622 -68.181  1.00 92.56           C  
ATOM    949  HA  ASP A  61      34.205  34.561 -68.077  1.00 92.56           H  
ATOM    950  C   ASP A  61      33.738  32.577 -68.686  1.00 92.56           C  
ATOM    951  CB  ASP A  61      35.873  33.851 -69.206  1.00 92.56           C  
ATOM    952  HB2 ASP A  61      35.430  34.094 -70.172  1.00 92.56           H  
ATOM    953  HB3 ASP A  61      36.441  32.928 -69.321  1.00 92.56           H  
ATOM    954  O   ASP A  61      33.249  32.667 -69.812  1.00 92.56           O  
ATOM    955  CG  ASP A  61      36.818  34.994 -68.826  1.00 92.56           C  
ATOM    956  OD1 ASP A  61      36.339  35.986 -68.231  1.00 92.56           O  
ATOM    957  OD2 ASP A  61      38.024  34.865 -69.138  1.00 92.56           O  
ATOM    958  N   ALA A  62      33.420  31.562 -67.877  1.00 94.75           N  
ATOM    959  H   ALA A  62      33.832  31.543 -66.955  1.00 94.75           H  
ATOM    960  CA  ALA A  62      32.487  30.505 -68.246  1.00 94.75           C  
ATOM    961  HA  ALA A  62      32.313  30.550 -69.321  1.00 94.75           H  
ATOM    962  C   ALA A  62      31.122  30.656 -67.559  1.00 94.75           C  
ATOM    963  CB  ALA A  62      33.137  29.153 -67.962  1.00 94.75           C  
ATOM    964  HB1 ALA A  62      34.074  29.088 -68.515  1.00 94.75           H  
ATOM    965  HB2 ALA A  62      33.332  29.054 -66.894  1.00 94.75           H  
ATOM    966  HB3 ALA A  62      32.470  28.352 -68.281  1.00 94.75           H  
ATOM    967  O   ALA A  62      31.029  30.909 -66.350  1.00 94.75           O  
ATOM    968  N   ASP A  63      30.060  30.415 -68.333  1.00 95.48           N  
ATOM    969  H   ASP A  63      30.201  30.379 -69.333  1.00 95.48           H  
ATOM    970  CA  ASP A  63      28.677  30.344 -67.844  1.00 95.48           C  
ATOM    971  HA  ASP A  63      28.561  31.039 -67.013  1.00 95.48           H  
ATOM    972  C   ASP A  63      28.294  28.950 -67.333  1.00 95.48           C  
ATOM    973  CB  ASP A  63      27.710  30.761 -68.959  1.00 95.48           C  
ATOM    974  HB2 ASP A  63      27.917  30.173 -69.853  1.00 95.48           H  
ATOM    975  HB3 ASP A  63      26.690  30.542 -68.641  1.00 95.48           H  
ATOM    976  O   ASP A  63      27.374  28.799 -66.531  1.00 95.48           O  
ATOM    977  CG  ASP A  63      27.789  32.252 -69.277  1.00 95.48           C  
ATOM    978  OD1 ASP A  63      27.915  33.043 -68.311  1.00 95.48           O  
ATOM    979  OD2 ASP A  63      27.684  32.576 -70.479  1.00 95.48           O  
ATOM    980  N   GLU A  64      29.003  27.915 -67.771  1.00 97.02           N  
ATOM    981  H   GLU A  64      29.759  28.096 -68.416  1.00 97.02           H  
ATOM    982  CA  GLU A  64      28.786  26.537 -67.348  1.00 97.02           C  
ATOM    983  HA  GLU A  64      28.419  26.546 -66.322  1.00 97.02           H  
ATOM    984  C   GLU A  64      30.091  25.743 -67.351  1.00 97.02           C  
ATOM    985  CB  GLU A  64      27.721  25.847 -68.217  1.00 97.02           C  
ATOM    986  HB2 GLU A  64      27.642  24.808 -67.898  1.00 97.02           H  
ATOM    987  HB3 GLU A  64      26.758  26.326 -68.039  1.00 97.02           H  
ATOM    988  O   GLU A  64      31.003  25.989 -68.148  1.00 97.02           O  
ATOM    989  CG  GLU A  64      28.030  25.891 -69.723  1.00 97.02           C  
ATOM    990  HG2 GLU A  64      29.072  25.614 -69.886  1.00 97.02           H  
ATOM    991  HG3 GLU A  64      27.892  26.907 -70.093  1.00 97.02           H  
ATOM    992  CD  GLU A  64      27.145  24.934 -70.527  1.00 97.02           C  
ATOM    993  OE1 GLU A  64      27.707  24.323 -71.474  1.00 97.02           O  
ATOM    994  OE2 GLU A  64      25.961  24.756 -70.158  1.00 97.02           O  
ATOM    995  N   GLY A  65      30.163  24.760 -66.463  1.00 97.54           N  
ATOM    996  H   GLY A  65      29.383  24.606 -65.840  1.00 97.54           H  
ATOM    997  CA  GLY A  65      31.301  23.863 -66.347  1.00 97.54           C  
ATOM    998  HA2 GLY A  65      32.131  24.372 -65.859  1.00 97.54           H  
ATOM    999  HA3 GLY A  65      31.621  23.554 -67.343  1.00 97.54           H  
ATOM   1000  C   GLY A  65      30.941  22.626 -65.546  1.00 97.54           C  
ATOM   1001  O   GLY A  65      29.940  22.603 -64.833  1.00 97.54           O  
ATOM   1002  N   TYR A  66      31.746  21.580 -65.662  1.00 98.11           N  
ATOM   1003  H   TYR A  66      32.593  21.672 -66.205  1.00 98.11           H  
ATOM   1004  CA  TYR A  66      31.557  20.380 -64.858  1.00 98.11           C  
ATOM   1005  HA  TYR A  66      31.138  20.681 -63.898  1.00 98.11           H  
ATOM   1006  C   TYR A  66      32.875  19.688 -64.562  1.00 98.11           C  
ATOM   1007  CB  TYR A  66      30.565  19.406 -65.516  1.00 98.11           C  
ATOM   1008  HB2 TYR A  66      30.364  18.589 -64.822  1.00 98.11           H  
ATOM   1009  HB3 TYR A  66      29.618  19.924 -65.669  1.00 98.11           H  
ATOM   1010  O   TYR A  66      33.870  19.838 -65.272  1.00 98.11           O  
ATOM   1011  CG  TYR A  66      31.022  18.808 -66.831  1.00 98.11           C  
ATOM   1012  CD1 TYR A  66      30.553  19.366 -68.032  1.00 98.11           C  
ATOM   1013  HD1 TYR A  66      29.864  20.197 -68.010  1.00 98.11           H  
ATOM   1014  CD2 TYR A  66      31.893  17.697 -66.861  1.00 98.11           C  
ATOM   1015  HD2 TYR A  66      32.242  17.257 -65.938  1.00 98.11           H  
ATOM   1016  CE1 TYR A  66      30.959  18.818 -69.258  1.00 98.11           C  
ATOM   1017  HE1 TYR A  66      30.580  19.208 -70.191  1.00 98.11           H  
ATOM   1018  CE2 TYR A  66      32.324  17.164 -68.094  1.00 98.11           C  
ATOM   1019  HE2 TYR A  66      33.001  16.323 -68.125  1.00 98.11           H  
ATOM   1020  OH  TYR A  66      32.205  17.290 -70.526  1.00 98.11           O  
ATOM   1021  HH  TYR A  66      32.866  16.602 -70.629  1.00 98.11           H  
ATOM   1022  CZ  TYR A  66      31.853  17.734 -69.296  1.00 98.11           C  
ATOM   1023  N   ILE A  67      32.838  18.883 -63.512  1.00 98.31           N  
ATOM   1024  H   ILE A  67      31.975  18.854 -62.987  1.00 98.31           H  
ATOM   1025  CA  ILE A  67      33.840  17.885 -63.178  1.00 98.31           C  
ATOM   1026  HA  ILE A  67      34.636  17.882 -63.923  1.00 98.31           H  
ATOM   1027  C   ILE A  67      33.115  16.547 -63.203  1.00 98.31           C  
ATOM   1028  CB  ILE A  67      34.438  18.169 -61.787  1.00 98.31           C  
ATOM   1029  HB  ILE A  67      33.647  18.076 -61.044  1.00 98.31           H  
ATOM   1030  O   ILE A  67      32.088  16.407 -62.549  1.00 98.31           O  
ATOM   1031  CG1 ILE A  67      35.047  19.584 -61.688  1.00 98.31           C  
ATOM   1032 HG12 ILE A  67      34.393  20.318 -62.158  1.00 98.31           H  
ATOM   1033 HG13 ILE A  67      36.007  19.601 -62.204  1.00 98.31           H  
ATOM   1034  CG2 ILE A  67      35.525  17.124 -61.497  1.00 98.31           C  
ATOM   1035 HG21 ILE A  67      35.122  16.115 -61.584  1.00 98.31           H  
ATOM   1036 HG22 ILE A  67      35.908  17.242 -60.484  1.00 98.31           H  
ATOM   1037 HG23 ILE A  67      36.339  17.233 -62.213  1.00 98.31           H  
ATOM   1038  CD1 ILE A  67      35.251  20.045 -60.245  1.00 98.31           C  
ATOM   1039 HD11 ILE A  67      34.287  20.117 -59.741  1.00 98.31           H  
ATOM   1040 HD12 ILE A  67      35.737  21.020 -60.246  1.00 98.31           H  
ATOM   1041 HD13 ILE A  67      35.878  19.333 -59.707  1.00 98.31           H  
ATOM   1042  N   LYS A  68      33.629  15.562 -63.934  1.00 98.33           N  
ATOM   1043  H   LYS A  68      34.448  15.762 -64.489  1.00 98.33           H  
ATOM   1044  CA  LYS A  68      33.105  14.196 -63.953  1.00 98.33           C  
ATOM   1045  HA  LYS A  68      32.464  14.056 -63.082  1.00 98.33           H  
ATOM   1046  C   LYS A  68      34.255  13.206 -63.819  1.00 98.33           C  
ATOM   1047  CB  LYS A  68      32.224  13.993 -65.199  1.00 98.33           C  
ATOM   1048  HB2 LYS A  68      32.737  14.371 -66.083  1.00 98.33           H  
ATOM   1049  HB3 LYS A  68      31.314  14.581 -65.074  1.00 98.33           H  
ATOM   1050  O   LYS A  68      35.237  13.289 -64.544  1.00 98.33           O  
ATOM   1051  CG  LYS A  68      31.838  12.525 -65.432  1.00 98.33           C  
ATOM   1052  HG2 LYS A  68      31.359  12.132 -64.535  1.00 98.33           H  
ATOM   1053  HG3 LYS A  68      32.741  11.946 -65.627  1.00 98.33           H  
ATOM   1054  CD  LYS A  68      30.886  12.354 -66.624  1.00 98.33           C  
ATOM   1055  HD2 LYS A  68      31.320  12.802 -67.518  1.00 98.33           H  
ATOM   1056  HD3 LYS A  68      29.935  12.835 -66.396  1.00 98.33           H  
ATOM   1057  CE  LYS A  68      30.681  10.852 -66.842  1.00 98.33           C  
ATOM   1058  HE2 LYS A  68      30.439  10.393 -65.883  1.00 98.33           H  
ATOM   1059  HE3 LYS A  68      31.617  10.410 -67.185  1.00 98.33           H  
ATOM   1060  NZ  LYS A  68      29.595  10.517 -67.791  1.00 98.33           N  
ATOM   1061  HZ1 LYS A  68      29.577   9.511 -67.880  1.00 98.33           H  
ATOM   1062  HZ2 LYS A  68      29.676  10.953 -68.699  1.00 98.33           H  
ATOM   1063  HZ3 LYS A  68      28.696  10.669 -67.357  1.00 98.33           H  
ATOM   1064  N   LEU A  69      34.138  12.259 -62.903  1.00 97.87           N  
ATOM   1065  H   LEU A  69      33.280  12.230 -62.370  1.00 97.87           H  
ATOM   1066  CA  LEU A  69      35.110  11.209 -62.645  1.00 97.87           C  
ATOM   1067  HA  LEU A  69      35.938  11.305 -63.348  1.00 97.87           H  
ATOM   1068  C   LEU A  69      34.456   9.849 -62.832  1.00 97.87           C  
ATOM   1069  CB  LEU A  69      35.653  11.382 -61.228  1.00 97.87           C  
ATOM   1070  HB2 LEU A  69      34.834  11.214 -60.529  1.00 97.87           H  
ATOM   1071  HB3 LEU A  69      35.997  12.413 -61.139  1.00 97.87           H  
ATOM   1072  O   LEU A  69      33.418   9.561 -62.245  1.00 97.87           O  
ATOM   1073  CG  LEU A  69      36.827  10.469 -60.855  1.00 97.87           C  
ATOM   1074  HG  LEU A  69      36.620   9.441 -61.151  1.00 97.87           H  
ATOM   1075  CD1 LEU A  69      38.092  10.958 -61.559  1.00 97.87           C  
ATOM   1076 HD11 LEU A  69      38.211  12.030 -61.406  1.00 97.87           H  
ATOM   1077 HD12 LEU A  69      38.972  10.472 -61.138  1.00 97.87           H  
ATOM   1078 HD13 LEU A  69      38.034  10.746 -62.627  1.00 97.87           H  
ATOM   1079  CD2 LEU A  69      37.049  10.514 -59.344  1.00 97.87           C  
ATOM   1080 HD21 LEU A  69      37.317  11.522 -59.029  1.00 97.87           H  
ATOM   1081 HD22 LEU A  69      37.847   9.826 -59.067  1.00 97.87           H  
ATOM   1082 HD23 LEU A  69      36.137  10.211 -58.830  1.00 97.87           H  
ATOM   1083  N   VAL A  70      35.100   9.010 -63.630  1.00 96.89           N  
ATOM   1084  H   VAL A  70      35.926   9.350 -64.100  1.00 96.89           H  
ATOM   1085  CA  VAL A  70      34.686   7.632 -63.881  1.00 96.89           C  
ATOM   1086  HA  VAL A  70      33.711   7.457 -63.427  1.00 96.89           H  
ATOM   1087  C   VAL A  70      35.693   6.697 -63.215  1.00 96.89           C  
ATOM   1088  CB  VAL A  70      34.528   7.374 -65.390  1.00 96.89           C  
ATOM   1089  HB  VAL A  70      35.502   7.454 -65.873  1.00 96.89           H  
ATOM   1090  O   VAL A  70      36.884   6.689 -63.566  1.00 96.89           O  
ATOM   1091  CG1 VAL A  70      33.974   5.970 -65.639  1.00 96.89           C  
ATOM   1092 HG11 VAL A  70      33.015   5.848 -65.136  1.00 96.89           H  
ATOM   1093 HG12 VAL A  70      34.662   5.212 -65.265  1.00 96.89           H  
ATOM   1094 HG13 VAL A  70      33.829   5.805 -66.706  1.00 96.89           H  
ATOM   1095  CG2 VAL A  70      33.582   8.397 -66.042  1.00 96.89           C  
ATOM   1096 HG21 VAL A  70      33.411   8.133 -67.085  1.00 96.89           H  
ATOM   1097 HG22 VAL A  70      34.014   9.397 -66.001  1.00 96.89           H  
ATOM   1098 HG23 VAL A  70      32.626   8.399 -65.520  1.00 96.89           H  
ATOM   1099  N   VAL A  71      35.225   5.925 -62.234  1.00 92.77           N  
ATOM   1100  H   VAL A  71      34.233   5.958 -62.047  1.00 92.77           H  
ATOM   1101  CA  VAL A  71      36.017   4.955 -61.464  1.00 92.77           C  
ATOM   1102  HA  VAL A  71      37.037   4.930 -61.847  1.00 92.77           H  
ATOM   1103  C   VAL A  71      35.401   3.570 -61.645  1.00 92.77           C  
ATOM   1104  CB  VAL A  71      36.093   5.322 -59.967  1.00 92.77           C  
ATOM   1105  HB  VAL A  71      35.098   5.267 -59.525  1.00 92.77           H  
ATOM   1106  O   VAL A  71      34.387   3.247 -61.036  1.00 92.77           O  
ATOM   1107  CG1 VAL A  71      37.019   4.349 -59.225  1.00 92.77           C  
ATOM   1108 HG11 VAL A  71      38.031   4.394 -59.629  1.00 92.77           H  
ATOM   1109 HG12 VAL A  71      36.634   3.331 -59.292  1.00 92.77           H  
ATOM   1110 HG13 VAL A  71      37.046   4.623 -58.170  1.00 92.77           H  
ATOM   1111  CG2 VAL A  71      36.636   6.736 -59.734  1.00 92.77           C  
ATOM   1112 HG21 VAL A  71      36.703   6.933 -58.664  1.00 92.77           H  
ATOM   1113 HG22 VAL A  71      35.954   7.468 -60.169  1.00 92.77           H  
ATOM   1114 HG23 VAL A  71      37.628   6.838 -60.175  1.00 92.77           H  
ATOM   1115  N   GLY A  72      36.024   2.738 -62.484  1.00 88.07           N  
ATOM   1116  H   GLY A  72      36.783   3.098 -63.045  1.00 88.07           H  
ATOM   1117  CA  GLY A  72      35.381   1.499 -62.931  1.00 88.07           C  
ATOM   1118  HA2 GLY A  72      36.048   0.930 -63.578  1.00 88.07           H  
ATOM   1119  HA3 GLY A  72      35.115   0.886 -62.069  1.00 88.07           H  
ATOM   1120  C   GLY A  72      34.118   1.838 -63.722  1.00 88.07           C  
ATOM   1121  O   GLY A  72      34.203   2.632 -64.658  1.00 88.07           O  
ATOM   1122  N   ASP A  73      32.980   1.297 -63.291  1.00 90.22           N  
ATOM   1123  H   ASP A  73      33.013   0.613 -62.549  1.00 90.22           H  
ATOM   1124  CA  ASP A  73      31.663   1.538 -63.899  1.00 90.22           C  
ATOM   1125  HA  ASP A  73      31.801   1.857 -64.932  1.00 90.22           H  
ATOM   1126  C   ASP A  73      30.860   2.644 -63.186  1.00 90.22           C  
ATOM   1127  CB  ASP A  73      30.877   0.218 -63.924  1.00 90.22           C  
ATOM   1128  HB2 ASP A  73      29.930   0.375 -64.441  1.00 90.22           H  
ATOM   1129  HB3 ASP A  73      30.659  -0.081 -62.899  1.00 90.22           H  
ATOM   1130  O   ASP A  73      29.755   2.991 -63.602  1.00 90.22           O  
ATOM   1131  CG  ASP A  73      31.638  -0.907 -64.634  1.00 90.22           C  
ATOM   1132  OD1 ASP A  73      32.262  -0.630 -65.683  1.00 90.22           O  
ATOM   1133  OD2 ASP A  73      31.637  -2.031 -64.086  1.00 90.22           O  
ATOM   1134  N   GLU A  74      31.391   3.206 -62.095  1.00 95.40           N  
ATOM   1135  H   GLU A  74      32.324   2.939 -61.817  1.00 95.40           H  
ATOM   1136  CA  GLU A  74      30.722   4.260 -61.335  1.00 95.40           C  
ATOM   1137  HA  GLU A  74      29.646   4.153 -61.471  1.00 95.40           H  
ATOM   1138  C   GLU A  74      31.124   5.650 -61.841  1.00 95.40           C  
ATOM   1139  CB  GLU A  74      31.002   4.135 -59.830  1.00 95.40           C  
ATOM   1140  HB2 GLU A  74      32.079   4.185 -59.667  1.00 95.40           H  
ATOM   1141  HB3 GLU A  74      30.545   4.987 -59.327  1.00 95.40           H  
ATOM   1142  O   GLU A  74      32.308   5.967 -61.996  1.00 95.40           O  
ATOM   1143  CG  GLU A  74      30.446   2.850 -59.191  1.00 95.40           C  
ATOM   1144  HG2 GLU A  74      30.932   1.984 -59.639  1.00 95.40           H  
ATOM   1145  HG3 GLU A  74      29.377   2.793 -59.398  1.00 95.40           H  
ATOM   1146  CD  GLU A  74      30.678   2.825 -57.668  1.00 95.40           C  
ATOM   1147  OE1 GLU A  74      29.821   2.328 -56.909  1.00 95.40           O  
ATOM   1148  OE2 GLU A  74      31.716   3.350 -57.195  1.00 95.40           O  
ATOM   1149  N   GLU A  75      30.123   6.508 -62.039  1.00 96.98           N  
ATOM   1150  H   GLU A  75      29.177   6.156 -61.990  1.00 96.98           H  
ATOM   1151  CA  GLU A  75      30.317   7.913 -62.388  1.00 96.98           C  
ATOM   1152  HA  GLU A  75      31.362   8.070 -62.654  1.00 96.98           H  
ATOM   1153  C   GLU A  75      29.987   8.833 -61.212  1.00 96.98           C  
ATOM   1154  CB  GLU A  75      29.482   8.310 -63.610  1.00 96.98           C  
ATOM   1155  HB2 GLU A  75      29.763   9.329 -63.877  1.00 96.98           H  
ATOM   1156  HB3 GLU A  75      28.426   8.303 -63.342  1.00 96.98           H  
ATOM   1157  O   GLU A  75      28.938   8.696 -60.567  1.00 96.98           O  
ATOM   1158  CG  GLU A  75      29.689   7.401 -64.832  1.00 96.98           C  
ATOM   1159  HG2 GLU A  75      29.193   6.445 -64.661  1.00 96.98           H  
ATOM   1160  HG3 GLU A  75      30.756   7.217 -64.958  1.00 96.98           H  
ATOM   1161  CD  GLU A  75      29.130   8.046 -66.107  1.00 96.98           C  
ATOM   1162  OE1 GLU A  75      29.712   7.845 -67.197  1.00 96.98           O  
ATOM   1163  OE2 GLU A  75      28.248   8.931 -66.020  1.00 96.98           O  
ATOM   1164  N   TYR A  76      30.867   9.806 -60.997  1.00 97.85           N  
ATOM   1165  H   TYR A  76      31.707   9.805 -61.558  1.00 97.85           H  
ATOM   1166  CA  TYR A  76      30.762  10.880 -60.017  1.00 97.85           C  
ATOM   1167  HA  TYR A  76      29.792  10.841 -59.523  1.00 97.85           H  
ATOM   1168  C   TYR A  76      30.909  12.208 -60.731  1.00 97.85           C  
ATOM   1169  CB  TYR A  76      31.875  10.731 -58.982  1.00 97.85           C  
ATOM   1170  HB2 TYR A  76      32.841  10.861 -59.469  1.00 97.85           H  
ATOM   1171  HB3 TYR A  76      31.777  11.510 -58.226  1.00 97.85           H  
ATOM   1172  O   TYR A  76      31.698  12.312 -61.667  1.00 97.85           O  
ATOM   1173  CG  TYR A  76      31.846   9.387 -58.306  1.00 97.85           C  
ATOM   1174  CD1 TYR A  76      30.861   9.145 -57.338  1.00 97.85           C  
ATOM   1175  HD1 TYR A  76      30.160   9.921 -57.071  1.00 97.85           H  
ATOM   1176  CD2 TYR A  76      32.748   8.373 -58.686  1.00 97.85           C  
ATOM   1177  HD2 TYR A  76      33.459   8.548 -59.480  1.00 97.85           H  
ATOM   1178  CE1 TYR A  76      30.834   7.912 -56.670  1.00 97.85           C  
ATOM   1179  HE1 TYR A  76      30.117   7.738 -55.881  1.00 97.85           H  
ATOM   1180  CE2 TYR A  76      32.692   7.117 -58.049  1.00 97.85           C  
ATOM   1181  HE2 TYR A  76      33.365   6.322 -58.335  1.00 97.85           H  
ATOM   1182  OH  TYR A  76      31.693   5.746 -56.327  1.00 97.85           O  
ATOM   1183  HH  TYR A  76      31.919   4.968 -56.843  1.00 97.85           H  
ATOM   1184  CZ  TYR A  76      31.753   6.907 -57.017  1.00 97.85           C  
ATOM   1185  N   TYR A  77      30.167  13.228 -60.331  1.00 98.19           N  
ATOM   1186  H   TYR A  77      29.571  13.131 -59.521  1.00 98.19           H  
ATOM   1187  CA  TYR A  77      30.196  14.497 -61.040  1.00 98.19           C  
ATOM   1188  HA  TYR A  77      31.238  14.697 -61.289  1.00 98.19           H  
ATOM   1189  C   TYR A  77      29.715  15.667 -60.194  1.00 98.19           C  
ATOM   1190  CB  TYR A  77      29.388  14.386 -62.344  1.00 98.19           C  
ATOM   1191  HB2 TYR A  77      29.391  15.349 -62.854  1.00 98.19           H  
ATOM   1192  HB3 TYR A  77      29.883  13.681 -63.012  1.00 98.19           H  
ATOM   1193  O   TYR A  77      29.005  15.498 -59.208  1.00 98.19           O  
ATOM   1194  CG  TYR A  77      27.955  13.935 -62.148  1.00 98.19           C  
ATOM   1195  CD1 TYR A  77      27.628  12.564 -62.184  1.00 98.19           C  
ATOM   1196  HD1 TYR A  77      28.397  11.826 -62.356  1.00 98.19           H  
ATOM   1197  CD2 TYR A  77      26.948  14.894 -61.939  1.00 98.19           C  
ATOM   1198  HD2 TYR A  77      27.188  15.946 -61.913  1.00 98.19           H  
ATOM   1199  CE1 TYR A  77      26.292  12.155 -62.007  1.00 98.19           C  
ATOM   1200  HE1 TYR A  77      26.021  11.110 -62.056  1.00 98.19           H  
ATOM   1201  CE2 TYR A  77      25.612  14.486 -61.802  1.00 98.19           C  
ATOM   1202  HE2 TYR A  77      24.825  15.221 -61.721  1.00 98.19           H  
ATOM   1203  OH  TYR A  77      23.985  12.737 -61.698  1.00 98.19           O  
ATOM   1204  HH  TYR A  77      23.405  13.496 -61.795  1.00 98.19           H  
ATOM   1205  CZ  TYR A  77      25.280  13.119 -61.825  1.00 98.19           C  
ATOM   1206  N   ARG A  78      30.105  16.868 -60.608  1.00 98.16           N  
ATOM   1207  H   ARG A  78      30.723  16.893 -61.407  1.00 98.16           H  
ATOM   1208  CA  ARG A  78      29.596  18.151 -60.126  1.00 98.16           C  
ATOM   1209  HA  ARG A  78      28.616  18.018 -59.666  1.00 98.16           H  
ATOM   1210  C   ARG A  78      29.434  19.069 -61.327  1.00 98.16           C  
ATOM   1211  CB  ARG A  78      30.551  18.762 -59.090  1.00 98.16           C  
ATOM   1212  HB2 ARG A  78      31.552  18.836 -59.515  1.00 98.16           H  
ATOM   1213  HB3 ARG A  78      30.198  19.765 -58.853  1.00 98.16           H  
ATOM   1214  O   ARG A  78      30.374  19.213 -62.109  1.00 98.16           O  
ATOM   1215  CG  ARG A  78      30.602  17.941 -57.791  1.00 98.16           C  
ATOM   1216  HG2 ARG A  78      30.908  16.919 -58.015  1.00 98.16           H  
ATOM   1217  HG3 ARG A  78      29.607  17.907 -57.347  1.00 98.16           H  
ATOM   1218  CD  ARG A  78      31.589  18.514 -56.772  1.00 98.16           C  
ATOM   1219  HD2 ARG A  78      31.625  17.833 -55.922  1.00 98.16           H  
ATOM   1220  HD3 ARG A  78      32.580  18.572 -57.223  1.00 98.16           H  
ATOM   1221  NE  ARG A  78      31.162  19.836 -56.301  1.00 98.16           N  
ATOM   1222  HE  ARG A  78      30.204  20.103 -56.479  1.00 98.16           H  
ATOM   1223  NH1 ARG A  78      33.060  20.571 -55.231  1.00 98.16           N  
ATOM   1224 HH11 ARG A  78      33.529  21.328 -54.753  1.00 98.16           H  
ATOM   1225 HH12 ARG A  78      33.423  19.629 -55.245  1.00 98.16           H  
ATOM   1226  NH2 ARG A  78      31.260  21.852 -55.307  1.00 98.16           N  
ATOM   1227 HH21 ARG A  78      31.707  22.493 -54.668  1.00 98.16           H  
ATOM   1228 HH22 ARG A  78      30.280  21.901 -55.547  1.00 98.16           H  
ATOM   1229  CZ  ARG A  78      31.837  20.741 -55.626  1.00 98.16           C  
ATOM   1230  N   VAL A  79      28.255  19.655 -61.489  1.00 98.28           N  
ATOM   1231  H   VAL A  79      27.544  19.488 -60.791  1.00 98.28           H  
ATOM   1232  CA  VAL A  79      27.903  20.522 -62.619  1.00 98.28           C  
ATOM   1233  HA  VAL A  79      28.759  20.610 -63.287  1.00 98.28           H  
ATOM   1234  C   VAL A  79      27.575  21.907 -62.087  1.00 98.28           C  
ATOM   1235  CB  VAL A  79      26.731  19.954 -63.443  1.00 98.28           C  
ATOM   1236  HB  VAL A  79      25.828  19.971 -62.833  1.00 98.28           H  
ATOM   1237  O   VAL A  79      26.775  22.062 -61.165  1.00 98.28           O  
ATOM   1238  CG1 VAL A  79      26.492  20.784 -64.713  1.00 98.28           C  
ATOM   1239 HG11 VAL A  79      27.378  20.769 -65.347  1.00 98.28           H  
ATOM   1240 HG12 VAL A  79      25.650  20.367 -65.265  1.00 98.28           H  
ATOM   1241 HG13 VAL A  79      26.256  21.818 -64.461  1.00 98.28           H  
ATOM   1242  CG2 VAL A  79      26.985  18.508 -63.887  1.00 98.28           C  
ATOM   1243 HG21 VAL A  79      27.069  17.862 -63.013  1.00 98.28           H  
ATOM   1244 HG22 VAL A  79      26.142  18.152 -64.479  1.00 98.28           H  
ATOM   1245 HG23 VAL A  79      27.897  18.443 -64.480  1.00 98.28           H  
ATOM   1246  N   PHE A  80      28.183  22.922 -62.687  1.00 97.67           N  
ATOM   1247  H   PHE A  80      28.786  22.723 -63.472  1.00 97.67           H  
ATOM   1248  CA  PHE A  80      28.091  24.311 -62.268  1.00 97.67           C  
ATOM   1249  HA  PHE A  80      27.458  24.375 -61.383  1.00 97.67           H  
ATOM   1250  C   PHE A  80      27.473  25.162 -63.371  1.00 97.67           C  
ATOM   1251  CB  PHE A  80      29.482  24.836 -61.892  1.00 97.67           C  
ATOM   1252  HB2 PHE A  80      29.373  25.807 -61.409  1.00 97.67           H  
ATOM   1253  HB3 PHE A  80      30.054  24.987 -62.807  1.00 97.67           H  
ATOM   1254  O   PHE A  80      27.774  24.983 -64.554  1.00 97.67           O  
ATOM   1255  CG  PHE A  80      30.267  23.922 -60.974  1.00 97.67           C  
ATOM   1256  CD1 PHE A  80      29.840  23.715 -59.650  1.00 97.67           C  
ATOM   1257  HD1 PHE A  80      28.952  24.207 -59.283  1.00 97.67           H  
ATOM   1258  CD2 PHE A  80      31.402  23.244 -61.456  1.00 97.67           C  
ATOM   1259  HD2 PHE A  80      31.719  23.382 -62.479  1.00 97.67           H  
ATOM   1260  CE1 PHE A  80      30.561  22.853 -58.809  1.00 97.67           C  
ATOM   1261  HE1 PHE A  80      30.228  22.694 -57.794  1.00 97.67           H  
ATOM   1262  CE2 PHE A  80      32.116  22.374 -60.615  1.00 97.67           C  
ATOM   1263  HE2 PHE A  80      32.981  21.848 -60.992  1.00 97.67           H  
ATOM   1264  CZ  PHE A  80      31.698  22.181 -59.288  1.00 97.67           C  
ATOM   1265  HZ  PHE A  80      32.238  21.508 -58.638  1.00 97.67           H  
ATOM   1266  N   ARG A  81      26.645  26.130 -62.977  1.00 97.46           N  
ATOM   1267  H   ARG A  81      26.441  26.204 -61.991  1.00 97.46           H  
ATOM   1268  CA  ARG A  81      26.060  27.123 -63.879  1.00 97.46           C  
ATOM   1269  HA  ARG A  81      26.659  27.168 -64.788  1.00 97.46           H  
ATOM   1270  C   ARG A  81      26.090  28.501 -63.237  1.00 97.46           C  
ATOM   1271  CB  ARG A  81      24.640  26.688 -64.263  1.00 97.46           C  
ATOM   1272  HB2 ARG A  81      24.002  26.726 -63.380  1.00 97.46           H  
ATOM   1273  HB3 ARG A  81      24.679  25.660 -64.624  1.00 97.46           H  
ATOM   1274  O   ARG A  81      25.703  28.669 -62.082  1.00 97.46           O  
ATOM   1275  CG  ARG A  81      24.038  27.581 -65.359  1.00 97.46           C  
ATOM   1276  HG2 ARG A  81      23.908  28.590 -64.968  1.00 97.46           H  
ATOM   1277  HG3 ARG A  81      24.713  27.628 -66.214  1.00 97.46           H  
ATOM   1278  CD  ARG A  81      22.671  27.058 -65.816  1.00 97.46           C  
ATOM   1279  HD2 ARG A  81      22.061  26.865 -64.933  1.00 97.46           H  
ATOM   1280  HD3 ARG A  81      22.194  27.833 -66.415  1.00 97.46           H  
ATOM   1281  NE  ARG A  81      22.801  25.841 -66.640  1.00 97.46           N  
ATOM   1282  HE  ARG A  81      23.666  25.739 -67.152  1.00 97.46           H  
ATOM   1283  NH1 ARG A  81      20.733  24.910 -66.240  1.00 97.46           N  
ATOM   1284 HH11 ARG A  81      20.095  24.138 -66.368  1.00 97.46           H  
ATOM   1285 HH12 ARG A  81      20.524  25.652 -65.588  1.00 97.46           H  
ATOM   1286  NH2 ARG A  81      22.171  23.890 -67.610  1.00 97.46           N  
ATOM   1287 HH21 ARG A  81      21.520  23.127 -67.730  1.00 97.46           H  
ATOM   1288 HH22 ARG A  81      23.052  23.865 -68.104  1.00 97.46           H  
ATOM   1289  CZ  ARG A  81      21.901  24.891 -66.823  1.00 97.46           C  
ATOM   1290  N   ARG A  82      26.516  29.500 -63.999  1.00 96.98           N  
ATOM   1291  H   ARG A  82      26.796  29.281 -64.945  1.00 96.98           H  
ATOM   1292  CA  ARG A  82      26.466  30.907 -63.621  1.00 96.98           C  
ATOM   1293  HA  ARG A  82      26.625  30.981 -62.545  1.00 96.98           H  
ATOM   1294  C   ARG A  82      25.087  31.467 -63.956  1.00 96.98           C  
ATOM   1295  CB  ARG A  82      27.601  31.648 -64.334  1.00 96.98           C  
ATOM   1296  HB2 ARG A  82      27.350  31.746 -65.390  1.00 96.98           H  
ATOM   1297  HB3 ARG A  82      28.511  31.054 -64.248  1.00 96.98           H  
ATOM   1298  O   ARG A  82      24.620  31.368 -65.085  1.00 96.98           O  
ATOM   1299  CG  ARG A  82      27.859  33.044 -63.752  1.00 96.98           C  
ATOM   1300  HG2 ARG A  82      26.962  33.653 -63.866  1.00 96.98           H  
ATOM   1301  HG3 ARG A  82      28.095  32.962 -62.691  1.00 96.98           H  
ATOM   1302  CD  ARG A  82      29.018  33.732 -64.491  1.00 96.98           C  
ATOM   1303  HD2 ARG A  82      28.774  33.784 -65.552  1.00 96.98           H  
ATOM   1304  HD3 ARG A  82      29.127  34.755 -64.129  1.00 96.98           H  
ATOM   1305  NE  ARG A  82      30.296  33.007 -64.340  1.00 96.98           N  
ATOM   1306  HE  ARG A  82      30.579  32.438 -65.124  1.00 96.98           H  
ATOM   1307  NH1 ARG A  82      30.888  33.732 -62.237  1.00 96.98           N  
ATOM   1308 HH11 ARG A  82      31.573  33.749 -61.495  1.00 96.98           H  
ATOM   1309 HH12 ARG A  82      30.088  34.348 -62.226  1.00 96.98           H  
ATOM   1310  NH2 ARG A  82      32.202  32.293 -63.337  1.00 96.98           N  
ATOM   1311 HH21 ARG A  82      32.860  32.269 -62.571  1.00 96.98           H  
ATOM   1312 HH22 ARG A  82      32.459  31.823 -64.193  1.00 96.98           H  
ATOM   1313  CZ  ARG A  82      31.123  33.022 -63.312  1.00 96.98           C  
ATOM   1314  N   GLN A  83      24.425  32.057 -62.970  1.00 91.28           N  
ATOM   1315  H   GLN A  83      24.850  32.069 -62.054  1.00 91.28           H  
ATOM   1316  CA  GLN A  83      23.148  32.747 -63.133  1.00 91.28           C  
ATOM   1317  HA  GLN A  83      22.963  32.936 -64.191  1.00 91.28           H  
ATOM   1318  C   GLN A  83      23.223  34.092 -62.416  1.00 91.28           C  
ATOM   1319  CB  GLN A  83      21.994  31.893 -62.590  1.00 91.28           C  
ATOM   1320  HB2 GLN A  83      22.195  31.634 -61.551  1.00 91.28           H  
ATOM   1321  HB3 GLN A  83      21.081  32.488 -62.626  1.00 91.28           H  
ATOM   1322  O   GLN A  83      23.536  34.153 -61.227  1.00 91.28           O  
ATOM   1323  CG  GLN A  83      21.770  30.610 -63.406  1.00 91.28           C  
ATOM   1324  HG2 GLN A  83      22.646  29.967 -63.325  1.00 91.28           H  
ATOM   1325  HG3 GLN A  83      21.632  30.873 -64.455  1.00 91.28           H  
ATOM   1326  CD  GLN A  83      20.553  29.816 -62.940  1.00 91.28           C  
ATOM   1327  NE2 GLN A  83      20.128  28.825 -63.694  1.00 91.28           N  
ATOM   1328 HE21 GLN A  83      19.295  28.367 -63.354  1.00 91.28           H  
ATOM   1329 HE22 GLN A  83      20.526  28.683 -64.611  1.00 91.28           H  
ATOM   1330  OE1 GLN A  83      19.944  30.068 -61.917  1.00 91.28           O  
ATOM   1331  N   ALA A  84      22.964  35.182 -63.146  1.00 88.58           N  
ATOM   1332  H   ALA A  84      22.707  35.058 -64.115  1.00 88.58           H  
ATOM   1333  CA  ALA A  84      22.995  36.548 -62.612  1.00 88.58           C  
ATOM   1334  HA  ALA A  84      23.002  37.225 -63.466  1.00 88.58           H  
ATOM   1335  C   ALA A  84      24.280  36.871 -61.808  1.00 88.58           C  
ATOM   1336  CB  ALA A  84      21.688  36.806 -61.847  1.00 88.58           C  
ATOM   1337  HB1 ALA A  84      21.640  36.169 -60.964  1.00 88.58           H  
ATOM   1338  HB2 ALA A  84      20.831  36.598 -62.489  1.00 88.58           H  
ATOM   1339  HB3 ALA A  84      21.647  37.849 -61.532  1.00 88.58           H  
ATOM   1340  O   ALA A  84      24.231  37.445 -60.721  1.00 88.58           O  
ATOM   1341  N   GLY A  85      25.441  36.447 -62.321  1.00 88.21           N  
ATOM   1342  H   GLY A  85      25.414  35.971 -63.212  1.00 88.21           H  
ATOM   1343  CA  GLY A  85      26.753  36.673 -61.702  1.00 88.21           C  
ATOM   1344  HA2 GLY A  85      26.785  37.689 -61.308  1.00 88.21           H  
ATOM   1345  HA3 GLY A  85      27.523  36.590 -62.470  1.00 88.21           H  
ATOM   1346  C   GLY A  85      27.124  35.721 -60.557  1.00 88.21           C  
ATOM   1347  O   GLY A  85      28.293  35.677 -60.178  1.00 88.21           O  
ATOM   1348  N   ARG A  86      26.189  34.914 -60.039  1.00 93.41           N  
ATOM   1349  H   ARG A  86      25.258  34.948 -60.429  1.00 93.41           H  
ATOM   1350  CA  ARG A  86      26.460  33.894 -59.012  1.00 93.41           C  
ATOM   1351  HA  ARG A  86      27.386  34.142 -58.494  1.00 93.41           H  
ATOM   1352  C   ARG A  86      26.660  32.527 -59.651  1.00 93.41           C  
ATOM   1353  CB  ARG A  86      25.326  33.854 -57.980  1.00 93.41           C  
ATOM   1354  HB2 ARG A  86      25.527  33.051 -57.270  1.00 93.41           H  
ATOM   1355  HB3 ARG A  86      24.383  33.642 -58.484  1.00 93.41           H  
ATOM   1356  O   ARG A  86      25.976  32.196 -60.614  1.00 93.41           O  
ATOM   1357  CG  ARG A  86      25.216  35.179 -57.216  1.00 93.41           C  
ATOM   1358  HG2 ARG A  86      24.939  35.978 -57.904  1.00 93.41           H  
ATOM   1359  HG3 ARG A  86      26.178  35.417 -56.761  1.00 93.41           H  
ATOM   1360  CD  ARG A  86      24.154  35.071 -56.121  1.00 93.41           C  
ATOM   1361  HD2 ARG A  86      24.446  34.283 -55.427  1.00 93.41           H  
ATOM   1362  HD3 ARG A  86      23.204  34.803 -56.582  1.00 93.41           H  
ATOM   1363  NE  ARG A  86      24.010  36.346 -55.396  1.00 93.41           N  
ATOM   1364  HE  ARG A  86      24.561  37.121 -55.737  1.00 93.41           H  
ATOM   1365  NH1 ARG A  86      22.448  35.637 -53.874  1.00 93.41           N  
ATOM   1366 HH11 ARG A  86      21.840  35.817 -53.087  1.00 93.41           H  
ATOM   1367 HH12 ARG A  86      22.479  34.718 -54.292  1.00 93.41           H  
ATOM   1368  NH2 ARG A  86      23.168  37.750 -53.815  1.00 93.41           N  
ATOM   1369 HH21 ARG A  86      23.742  38.498 -54.175  1.00 93.41           H  
ATOM   1370 HH22 ARG A  86      22.554  37.917 -53.030  1.00 93.41           H  
ATOM   1371  CZ  ARG A  86      23.212  36.571 -54.368  1.00 93.41           C  
ATOM   1372  N   VAL A  87      27.582  31.734 -59.115  1.00 94.72           N  
ATOM   1373  H   VAL A  87      28.058  32.028 -58.275  1.00 94.72           H  
ATOM   1374  CA  VAL A  87      27.789  30.351 -59.559  1.00 94.72           C  
ATOM   1375  HA  VAL A  87      27.420  30.237 -60.578  1.00 94.72           H  
ATOM   1376  C   VAL A  87      26.977  29.431 -58.662  1.00 94.72           C  
ATOM   1377  CB  VAL A  87      29.276  29.956 -59.571  1.00 94.72           C  
ATOM   1378  HB  VAL A  87      29.666  29.933 -58.553  1.00 94.72           H  
ATOM   1379  O   VAL A  87      27.139  29.457 -57.448  1.00 94.72           O  
ATOM   1380  CG1 VAL A  87      29.434  28.563 -60.185  1.00 94.72           C  
ATOM   1381 HG11 VAL A  87      30.491  28.308 -60.263  1.00 94.72           H  
ATOM   1382 HG12 VAL A  87      28.976  28.535 -61.174  1.00 94.72           H  
ATOM   1383 HG13 VAL A  87      28.952  27.817 -59.555  1.00 94.72           H  
ATOM   1384  CG2 VAL A  87      30.101  30.961 -60.388  1.00 94.72           C  
ATOM   1385 HG21 VAL A  87      29.654  31.093 -61.373  1.00 94.72           H  
ATOM   1386 HG22 VAL A  87      30.134  31.921 -59.873  1.00 94.72           H  
ATOM   1387 HG23 VAL A  87      31.122  30.596 -60.497  1.00 94.72           H  
ATOM   1388  N   ALA A  88      26.102  28.631 -59.258  1.00 94.11           N  
ATOM   1389  H   ALA A  88      26.010  28.665 -60.263  1.00 94.11           H  
ATOM   1390  CA  ALA A  88      25.332  27.610 -58.567  1.00 94.11           C  
ATOM   1391  HA  ALA A  88      25.483  27.699 -57.491  1.00 94.11           H  
ATOM   1392  C   ALA A  88      25.804  26.216 -58.991  1.00 94.11           C  
ATOM   1393  CB  ALA A  88      23.843  27.834 -58.849  1.00 94.11           C  
ATOM   1394  HB1 ALA A  88      23.253  27.081 -58.326  1.00 94.11           H  
ATOM   1395  HB2 ALA A  88      23.653  27.752 -59.919  1.00 94.11           H  
ATOM   1396  HB3 ALA A  88      23.545  28.824 -58.504  1.00 94.11           H  
ATOM   1397  O   ALA A  88      26.175  25.995 -60.146  1.00 94.11           O  
ATOM   1398  N   GLU A  89      25.759  25.270 -58.060  1.00 95.48           N  
ATOM   1399  H   GLU A  89      25.409  25.509 -57.143  1.00 95.48           H  
ATOM   1400  CA  GLU A  89      25.865  23.843 -58.360  1.00 95.48           C  
ATOM   1401  HA  GLU A  89      26.539  23.691 -59.203  1.00 95.48           H  
ATOM   1402  C   GLU A  89      24.473  23.329 -58.750  1.00 95.48           C  
ATOM   1403  CB  GLU A  89      26.468  23.131 -57.143  1.00 95.48           C  
ATOM   1404  HB2 GLU A  89      27.420  23.610 -56.915  1.00 95.48           H  
ATOM   1405  HB3 GLU A  89      25.813  23.245 -56.279  1.00 95.48           H  
ATOM   1406  O   GLU A  89      23.543  23.402 -57.950  1.00 95.48           O  
ATOM   1407  CG  GLU A  89      26.724  21.643 -57.395  1.00 95.48           C  
ATOM   1408  HG2 GLU A  89      25.775  21.108 -57.423  1.00 95.48           H  
ATOM   1409  HG3 GLU A  89      27.211  21.524 -58.363  1.00 95.48           H  
ATOM   1410  CD  GLU A  89      27.635  21.075 -56.304  1.00 95.48           C  
ATOM   1411  OE1 GLU A  89      28.867  21.243 -56.434  1.00 95.48           O  
ATOM   1412  OE2 GLU A  89      27.154  20.466 -55.327  1.00 95.48           O  
ATOM   1413  N   VAL A  90      24.312  22.886 -60.001  1.00 95.98           N  
ATOM   1414  H   VAL A  90      25.134  22.798 -60.581  1.00 95.98           H  
ATOM   1415  CA  VAL A  90      23.013  22.451 -60.553  1.00 95.98           C  
ATOM   1416  HA  VAL A  90      22.216  22.912 -59.969  1.00 95.98           H  
ATOM   1417  C   VAL A  90      22.795  20.950 -60.421  1.00 95.98           C  
ATOM   1418  CB  VAL A  90      22.813  22.892 -62.016  1.00 95.98           C  
ATOM   1419  HB  VAL A  90      21.857  22.498 -62.363  1.00 95.98           H  
ATOM   1420  O   VAL A  90      21.662  20.513 -60.257  1.00 95.98           O  
ATOM   1421  CG1 VAL A  90      22.741  24.419 -62.123  1.00 95.98           C  
ATOM   1422 HG11 VAL A  90      23.689  24.861 -61.814  1.00 95.98           H  
ATOM   1423 HG12 VAL A  90      22.520  24.705 -63.151  1.00 95.98           H  
ATOM   1424 HG13 VAL A  90      21.950  24.791 -61.471  1.00 95.98           H  
ATOM   1425  CG2 VAL A  90      23.900  22.407 -62.980  1.00 95.98           C  
ATOM   1426 HG21 VAL A  90      24.865  22.838 -62.713  1.00 95.98           H  
ATOM   1427 HG22 VAL A  90      23.955  21.318 -62.957  1.00 95.98           H  
ATOM   1428 HG23 VAL A  90      23.650  22.707 -63.998  1.00 95.98           H  
ATOM   1429  N   GLU A  91      23.872  20.168 -60.458  1.00 96.43           N  
ATOM   1430  H   GLU A  91      24.781  20.600 -60.545  1.00 96.43           H  
ATOM   1431  CA  GLU A  91      23.843  18.733 -60.195  1.00 96.43           C  
ATOM   1432  HA  GLU A  91      22.982  18.503 -59.568  1.00 96.43           H  
ATOM   1433  C   GLU A  91      25.109  18.315 -59.449  1.00 96.43           C  
ATOM   1434  CB  GLU A  91      23.729  17.906 -61.479  1.00 96.43           C  
ATOM   1435  HB2 GLU A  91      24.625  18.048 -62.085  1.00 96.43           H  
ATOM   1436  HB3 GLU A  91      23.681  16.867 -61.153  1.00 96.43           H  
ATOM   1437  O   GLU A  91      26.198  18.832 -59.712  1.00 96.43           O  
ATOM   1438  CG  GLU A  91      22.484  18.173 -62.335  1.00 96.43           C  
ATOM   1439  HG2 GLU A  91      21.599  18.052 -61.710  1.00 96.43           H  
ATOM   1440  HG3 GLU A  91      22.517  19.200 -62.699  1.00 96.43           H  
ATOM   1441  CD  GLU A  91      22.383  17.221 -63.537  1.00 96.43           C  
ATOM   1442  OE1 GLU A  91      21.507  17.479 -64.393  1.00 96.43           O  
ATOM   1443  OE2 GLU A  91      23.177  16.252 -63.601  1.00 96.43           O  
ATOM   1444  N   SER A  92      24.974  17.362 -58.528  1.00 96.56           N  
ATOM   1445  H   SER A  92      24.064  16.955 -58.364  1.00 96.56           H  
ATOM   1446  CA  SER A  92      26.071  16.925 -57.669  1.00 96.56           C  
ATOM   1447  HA  SER A  92      27.016  17.050 -58.196  1.00 96.56           H  
ATOM   1448  C   SER A  92      25.905  15.463 -57.283  1.00 96.56           C  
ATOM   1449  CB  SER A  92      26.105  17.800 -56.417  1.00 96.56           C  
ATOM   1450  HB2 SER A  92      25.883  18.825 -56.713  1.00 96.56           H  
ATOM   1451  HB3 SER A  92      25.341  17.481 -55.709  1.00 96.56           H  
ATOM   1452  O   SER A  92      24.891  15.056 -56.720  1.00 96.56           O  
ATOM   1453  OG  SER A  92      27.374  17.785 -55.799  1.00 96.56           O  
ATOM   1454  HG  SER A  92      27.450  18.664 -55.421  1.00 96.56           H  
ATOM   1455  N   LYS A  93      26.925  14.674 -57.593  1.00 97.31           N  
ATOM   1456  H   LYS A  93      27.678  15.100 -58.113  1.00 97.31           H  
ATOM   1457  CA  LYS A  93      27.105  13.290 -57.171  1.00 97.31           C  
ATOM   1458  HA  LYS A  93      26.539  13.115 -56.256  1.00 97.31           H  
ATOM   1459  C   LYS A  93      28.596  13.087 -56.878  1.00 97.31           C  
ATOM   1460  CB  LYS A  93      26.560  12.354 -58.256  1.00 97.31           C  
ATOM   1461  HB2 LYS A  93      25.540  12.644 -58.507  1.00 97.31           H  
ATOM   1462  HB3 LYS A  93      27.171  12.444 -59.155  1.00 97.31           H  
ATOM   1463  O   LYS A  93      29.312  12.520 -57.707  1.00 97.31           O  
ATOM   1464  CG  LYS A  93      26.551  10.903 -57.756  1.00 97.31           C  
ATOM   1465  HG2 LYS A  93      25.810  10.794 -56.965  1.00 97.31           H  
ATOM   1466  HG3 LYS A  93      27.531  10.637 -57.359  1.00 97.31           H  
ATOM   1467  CD  LYS A  93      26.224   9.956 -58.908  1.00 97.31           C  
ATOM   1468  HD2 LYS A  93      25.217  10.151 -59.277  1.00 97.31           H  
ATOM   1469  HD3 LYS A  93      26.936  10.142 -59.712  1.00 97.31           H  
ATOM   1470  CE  LYS A  93      26.348   8.507 -58.435  1.00 97.31           C  
ATOM   1471  HE2 LYS A  93      25.472   8.245 -57.841  1.00 97.31           H  
ATOM   1472  HE3 LYS A  93      27.230   8.429 -57.800  1.00 97.31           H  
ATOM   1473  NZ  LYS A  93      26.505   7.601 -59.593  1.00 97.31           N  
ATOM   1474  HZ1 LYS A  93      27.349   7.869 -60.080  1.00 97.31           H  
ATOM   1475  HZ2 LYS A  93      26.610   6.641 -59.296  1.00 97.31           H  
ATOM   1476  HZ3 LYS A  93      25.730   7.687 -60.235  1.00 97.31           H  
ATOM   1477  N   PRO A  94      29.104  13.616 -55.755  1.00 96.43           N  
ATOM   1478  CA  PRO A  94      30.510  13.477 -55.405  1.00 96.43           C  
ATOM   1479  HA  PRO A  94      31.138  13.827 -56.225  1.00 96.43           H  
ATOM   1480  C   PRO A  94      30.863  12.013 -55.103  1.00 96.43           C  
ATOM   1481  CB  PRO A  94      30.688  14.401 -54.207  1.00 96.43           C  
ATOM   1482  HB2 PRO A  94      30.840  15.415 -54.578  1.00 96.43           H  
ATOM   1483  HB3 PRO A  94      31.515  14.095 -53.566  1.00 96.43           H  
ATOM   1484  O   PRO A  94      29.991  11.203 -54.787  1.00 96.43           O  
ATOM   1485  CG  PRO A  94      29.335  14.314 -53.501  1.00 96.43           C  
ATOM   1486  HG2 PRO A  94      29.272  13.384 -52.935  1.00 96.43           H  
ATOM   1487  HG3 PRO A  94      29.137  15.169 -52.854  1.00 96.43           H  
ATOM   1488  CD  PRO A  94      28.369  14.274 -54.680  1.00 96.43           C  
ATOM   1489  HD2 PRO A  94      27.471  13.722 -54.403  1.00 96.43           H  
ATOM   1490  HD3 PRO A  94      28.112  15.289 -54.982  1.00 96.43           H  
ATOM   1491  N   LEU A  95      32.148  11.671 -55.208  1.00 95.18           N  
ATOM   1492  H   LEU A  95      32.821  12.414 -55.330  1.00 95.18           H  
ATOM   1493  CA  LEU A  95      32.672  10.354 -54.831  1.00 95.18           C  
ATOM   1494  HA  LEU A  95      32.032   9.577 -55.248  1.00 95.18           H  
ATOM   1495  C   LEU A  95      32.615  10.148 -53.319  1.00 95.18           C  
ATOM   1496  CB  LEU A  95      34.083  10.197 -55.427  1.00 95.18           C  
ATOM   1497  HB2 LEU A  95      34.740  10.975 -55.037  1.00 95.18           H  
ATOM   1498  HB3 LEU A  95      33.995  10.352 -56.502  1.00 95.18           H  
ATOM   1499  O   LEU A  95      32.227   9.077 -52.852  1.00 95.18           O  
ATOM   1500  CG  LEU A  95      34.732   8.817 -55.189  1.00 95.18           C  
ATOM   1501  HG  LEU A  95      33.998   8.033 -55.378  1.00 95.18           H  
ATOM   1502  CD1 LEU A  95      35.874   8.621 -56.187  1.00 95.18           C  
ATOM   1503 HD11 LEU A  95      35.477   8.662 -57.202  1.00 95.18           H  
ATOM   1504 HD12 LEU A  95      36.625   9.398 -56.050  1.00 95.18           H  
ATOM   1505 HD13 LEU A  95      36.333   7.644 -56.036  1.00 95.18           H  
ATOM   1506  CD2 LEU A  95      35.290   8.637 -53.771  1.00 95.18           C  
ATOM   1507 HD21 LEU A  95      34.581   8.067 -53.171  1.00 95.18           H  
ATOM   1508 HD22 LEU A  95      35.445   9.601 -53.285  1.00 95.18           H  
ATOM   1509 HD23 LEU A  95      36.241   8.104 -53.782  1.00 95.18           H  
ATOM   1510  N   ALA A  96      32.966  11.190 -52.574  1.00 94.08           N  
ATOM   1511  H   ALA A  96      33.244  12.041 -53.042  1.00 94.08           H  
ATOM   1512  CA  ALA A  96      32.820  11.264 -51.134  1.00 94.08           C  
ATOM   1513  HA  ALA A  96      32.002  10.615 -50.823  1.00 94.08           H  
ATOM   1514  C   ALA A  96      32.463  12.698 -50.724  1.00 94.08           C  
ATOM   1515  CB  ALA A  96      34.115  10.768 -50.475  1.00 94.08           C  
ATOM   1516  HB1 ALA A  96      34.958  11.384 -50.790  1.00 94.08           H  
ATOM   1517  HB2 ALA A  96      34.026  10.821 -49.390  1.00 94.08           H  
ATOM   1518  HB3 ALA A  96      34.304   9.734 -50.761  1.00 94.08           H  
ATOM   1519  O   ALA A  96      32.664  13.649 -51.477  1.00 94.08           O  
ATOM   1520  N   SER A  97      31.948  12.844 -49.508  1.00 93.57           N  
ATOM   1521  H   SER A  97      31.815  12.014 -48.948  1.00 93.57           H  
ATOM   1522  CA  SER A  97      31.710  14.140 -48.866  1.00 93.57           C  
ATOM   1523  HA  SER A  97      32.175  14.930 -49.455  1.00 93.57           H  
ATOM   1524  C   SER A  97      32.394  14.148 -47.503  1.00 93.57           C  
ATOM   1525  CB  SER A  97      30.210  14.444 -48.768  1.00 93.57           C  
ATOM   1526  HB2 SER A  97      29.715  13.653 -48.205  1.00 93.57           H  
ATOM   1527  HB3 SER A  97      30.071  15.389 -48.243  1.00 93.57           H  
ATOM   1528  O   SER A  97      31.751  14.361 -46.478  1.00 93.57           O  
ATOM   1529  OG  SER A  97      29.631  14.546 -50.055  1.00 93.57           O  
ATOM   1530  HG  SER A  97      28.693  14.723 -49.954  1.00 93.57           H  
ATOM   1531  N   ASP A  98      33.686  13.816 -47.487  1.00 93.64           N  
ATOM   1532  H   ASP A  98      34.173  13.708 -48.365  1.00 93.64           H  
ATOM   1533  CA  ASP A  98      34.443  13.574 -46.257  1.00 93.64           C  
ATOM   1534  HA  ASP A  98      33.789  13.719 -45.396  1.00 93.64           H  
ATOM   1535  C   ASP A  98      35.597  14.557 -46.124  1.00 93.64           C  
ATOM   1536  CB  ASP A  98      34.891  12.112 -46.211  1.00 93.64           C  
ATOM   1537  HB2 ASP A  98      35.593  11.906 -47.020  1.00 93.64           H  
ATOM   1538  HB3 ASP A  98      33.978  11.544 -46.388  1.00 93.64           H  
ATOM   1539  O   ASP A  98      36.565  14.538 -46.887  1.00 93.64           O  
ATOM   1540  CG  ASP A  98      35.490  11.644 -44.872  1.00 93.64           C  
ATOM   1541  OD1 ASP A  98      35.974  12.484 -44.080  1.00 93.64           O  
ATOM   1542  OD2 ASP A  98      35.423  10.416 -44.602  1.00 93.64           O  
ATOM   1543  N   GLU A  99      35.503  15.410 -45.107  1.00 94.20           N  
ATOM   1544  H   GLU A  99      34.678  15.371 -44.524  1.00 94.20           H  
ATOM   1545  CA  GLU A  99      36.519  16.409 -44.798  1.00 94.20           C  
ATOM   1546  HA  GLU A  99      36.634  17.050 -45.671  1.00 94.20           H  
ATOM   1547  C   GLU A  99      37.902  15.797 -44.529  1.00 94.20           C  
ATOM   1548  CB  GLU A  99      36.021  17.260 -43.625  1.00 94.20           C  
ATOM   1549  HB2 GLU A  99      36.049  16.658 -42.717  1.00 94.20           H  
ATOM   1550  HB3 GLU A  99      34.993  17.563 -43.820  1.00 94.20           H  
ATOM   1551  O   GLU A  99      38.915  16.471 -44.726  1.00 94.20           O  
ATOM   1552  CG  GLU A  99      36.872  18.515 -43.419  1.00 94.20           C  
ATOM   1553  HG2 GLU A  99      36.816  19.134 -44.315  1.00 94.20           H  
ATOM   1554  HG3 GLU A  99      37.914  18.231 -43.275  1.00 94.20           H  
ATOM   1555  CD  GLU A  99      36.451  19.345 -42.208  1.00 94.20           C  
ATOM   1556  OE1 GLU A  99      37.318  20.153 -41.795  1.00 94.20           O  
ATOM   1557  OE2 GLU A  99      35.295  19.251 -41.761  1.00 94.20           O  
ATOM   1558  N   GLY A 100      37.978  14.511 -44.167  1.00 94.34           N  
ATOM   1559  H   GLY A 100      37.123  13.976 -44.110  1.00 94.34           H  
ATOM   1560  CA  GLY A 100      39.233  13.777 -44.035  1.00 94.34           C  
ATOM   1561  HA2 GLY A 100      39.778  14.142 -43.165  1.00 94.34           H  
ATOM   1562  HA3 GLY A 100      38.999  12.722 -43.889  1.00 94.34           H  
ATOM   1563  C   GLY A 100      40.134  13.895 -45.269  1.00 94.34           C  
ATOM   1564  O   GLY A 100      41.343  14.047 -45.116  1.00 94.34           O  
ATOM   1565  N   PHE A 101      39.581  13.948 -46.485  1.00 95.17           N  
ATOM   1566  H   PHE A 101      38.576  13.887 -46.573  1.00 95.17           H  
ATOM   1567  CA  PHE A 101      40.389  14.111 -47.701  1.00 95.17           C  
ATOM   1568  HA  PHE A 101      41.181  13.363 -47.689  1.00 95.17           H  
ATOM   1569  C   PHE A 101      41.094  15.474 -47.791  1.00 95.17           C  
ATOM   1570  CB  PHE A 101      39.526  13.856 -48.940  1.00 95.17           C  
ATOM   1571  HB2 PHE A 101      40.070  14.195 -49.821  1.00 95.17           H  
ATOM   1572  HB3 PHE A 101      38.610  14.444 -48.877  1.00 95.17           H  
ATOM   1573  O   PHE A 101      42.202  15.554 -48.317  1.00 95.17           O  
ATOM   1574  CG  PHE A 101      39.195  12.391 -49.143  1.00 95.17           C  
ATOM   1575  CD1 PHE A 101      40.197  11.501 -49.576  1.00 95.17           C  
ATOM   1576  HD1 PHE A 101      41.201  11.858 -49.756  1.00 95.17           H  
ATOM   1577  CD2 PHE A 101      37.889  11.916 -48.920  1.00 95.17           C  
ATOM   1578  HD2 PHE A 101      37.114  12.598 -48.603  1.00 95.17           H  
ATOM   1579  CE1 PHE A 101      39.895  10.144 -49.785  1.00 95.17           C  
ATOM   1580  HE1 PHE A 101      40.667   9.466 -50.118  1.00 95.17           H  
ATOM   1581  CE2 PHE A 101      37.590  10.557 -49.122  1.00 95.17           C  
ATOM   1582  HE2 PHE A 101      36.589  10.192 -48.942  1.00 95.17           H  
ATOM   1583  CZ  PHE A 101      38.591   9.671 -49.557  1.00 95.17           C  
ATOM   1584  HZ  PHE A 101      38.355   8.629 -49.713  1.00 95.17           H  
ATOM   1585  N   SER A 102      40.518  16.536 -47.223  1.00 95.73           N  
ATOM   1586  H   SER A 102      39.626  16.416 -46.764  1.00 95.73           H  
ATOM   1587  CA  SER A 102      41.171  17.854 -47.139  1.00 95.73           C  
ATOM   1588  HA  SER A 102      41.549  18.144 -48.119  1.00 95.73           H  
ATOM   1589  C   SER A 102      42.331  17.882 -46.150  1.00 95.73           C  
ATOM   1590  CB  SER A 102      40.172  18.897 -46.661  1.00 95.73           C  
ATOM   1591  HB2 SER A 102      39.747  18.606 -45.700  1.00 95.73           H  
ATOM   1592  HB3 SER A 102      40.687  19.850 -46.540  1.00 95.73           H  
ATOM   1593  O   SER A 102      43.307  18.612 -46.323  1.00 95.73           O  
ATOM   1594  OG  SER A 102      39.151  19.050 -47.609  1.00 95.73           O  
ATOM   1595  HG  SER A 102      39.187  19.981 -47.840  1.00 95.73           H  
ATOM   1596  N   TRP A 103      42.210  17.093 -45.087  1.00 96.00           N  
ATOM   1597  H   TRP A 103      41.368  16.540 -45.003  1.00 96.00           H  
ATOM   1598  CA  TRP A 103      43.250  16.897 -44.086  1.00 96.00           C  
ATOM   1599  HA  TRP A 103      43.676  17.857 -43.797  1.00 96.00           H  
ATOM   1600  C   TRP A 103      44.413  16.049 -44.616  1.00 96.00           C  
ATOM   1601  CB  TRP A 103      42.571  16.277 -42.863  1.00 96.00           C  
ATOM   1602  HB2 TRP A 103      43.315  15.760 -42.257  1.00 96.00           H  
ATOM   1603  HB3 TRP A 103      41.878  15.498 -43.179  1.00 96.00           H  
ATOM   1604  O   TRP A 103      45.553  16.265 -44.215  1.00 96.00           O  
ATOM   1605  CG  TRP A 103      41.827  17.249 -42.001  1.00 96.00           C  
ATOM   1606  CD1 TRP A 103      40.483  17.375 -41.960  1.00 96.00           C  
ATOM   1607  HD1 TRP A 103      39.793  16.777 -42.537  1.00 96.00           H  
ATOM   1608  CD2 TRP A 103      42.343  18.229 -41.047  1.00 96.00           C  
ATOM   1609  CE2 TRP A 103      41.233  18.905 -40.454  1.00 96.00           C  
ATOM   1610  CE3 TRP A 103      43.631  18.618 -40.619  1.00 96.00           C  
ATOM   1611  HE3 TRP A 103      44.498  18.132 -41.043  1.00 96.00           H  
ATOM   1612  NE1 TRP A 103      40.125  18.360 -41.063  1.00 96.00           N  
ATOM   1613  HE1 TRP A 103      39.169  18.605 -40.848  1.00 96.00           H  
ATOM   1614  CH2 TRP A 103      42.686  20.244 -39.061  1.00 96.00           C  
ATOM   1615  HH2 TRP A 103      42.829  20.984 -38.287  1.00 96.00           H  
ATOM   1616  CZ2 TRP A 103      41.390  19.897 -39.479  1.00 96.00           C  
ATOM   1617  HZ2 TRP A 103      40.527  20.361 -39.026  1.00 96.00           H  
ATOM   1618  CZ3 TRP A 103      43.802  19.611 -39.635  1.00 96.00           C  
ATOM   1619  HZ3 TRP A 103      44.791  19.884 -39.298  1.00 96.00           H  
ATOM   1620  N   LEU A 104      44.128  15.131 -45.541  1.00 96.18           N  
ATOM   1621  H   LEU A 104      43.152  14.993 -45.766  1.00 96.18           H  
ATOM   1622  CA  LEU A 104      45.083  14.189 -46.133  1.00 96.18           C  
ATOM   1623  HA  LEU A 104      45.902  14.029 -45.432  1.00 96.18           H  
ATOM   1624  C   LEU A 104      45.736  14.674 -47.434  1.00 96.18           C  
ATOM   1625  CB  LEU A 104      44.353  12.860 -46.360  1.00 96.18           C  
ATOM   1626  HB2 LEU A 104      43.482  13.049 -46.987  1.00 96.18           H  
ATOM   1627  HB3 LEU A 104      45.011  12.180 -46.900  1.00 96.18           H  
ATOM   1628  O   LEU A 104      46.600  13.982 -47.976  1.00 96.18           O  
ATOM   1629  CG  LEU A 104      43.911  12.169 -45.063  1.00 96.18           C  
ATOM   1630  HG  LEU A 104      43.409  12.870 -44.397  1.00 96.18           H  
ATOM   1631  CD1 LEU A 104      42.955  11.039 -45.398  1.00 96.18           C  
ATOM   1632 HD11 LEU A 104      42.083  11.433 -45.919  1.00 96.18           H  
ATOM   1633 HD12 LEU A 104      42.633  10.569 -44.469  1.00 96.18           H  
ATOM   1634 HD13 LEU A 104      43.461  10.308 -46.029  1.00 96.18           H  
ATOM   1635  CD2 LEU A 104      45.080  11.559 -44.303  1.00 96.18           C  
ATOM   1636 HD21 LEU A 104      45.554  10.788 -44.910  1.00 96.18           H  
ATOM   1637 HD22 LEU A 104      44.718  11.116 -43.375  1.00 96.18           H  
ATOM   1638 HD23 LEU A 104      45.813  12.330 -44.062  1.00 96.18           H  
ATOM   1639  N   LEU A 105      45.327  15.834 -47.951  1.00 96.25           N  
ATOM   1640  H   LEU A 105      44.580  16.328 -47.485  1.00 96.25           H  
ATOM   1641  CA  LEU A 105      45.925  16.438 -49.136  1.00 96.25           C  
ATOM   1642  HA  LEU A 105      45.935  15.692 -49.930  1.00 96.25           H  
ATOM   1643  C   LEU A 105      47.376  16.853 -48.846  1.00 96.25           C  
ATOM   1644  CB  LEU A 105      45.047  17.618 -49.585  1.00 96.25           C  
ATOM   1645  HB2 LEU A 105      44.903  18.282 -48.732  1.00 96.25           H  
ATOM   1646  HB3 LEU A 105      44.069  17.237 -49.877  1.00 96.25           H  
ATOM   1647  O   LEU A 105      47.634  17.696 -47.984  1.00 96.25           O  
ATOM   1648  CG  LEU A 105      45.642  18.436 -50.744  1.00 96.25           C  
ATOM   1649  HG  LEU A 105      46.632  18.799 -50.468  1.00 96.25           H  
ATOM   1650  CD1 LEU A 105      45.750  17.635 -52.039  1.00 96.25           C  
ATOM   1651 HD11 LEU A 105      44.768  17.271 -52.342  1.00 96.25           H  
ATOM   1652 HD12 LEU A 105      46.166  18.270 -52.822  1.00 96.25           H  
ATOM   1653 HD13 LEU A 105      46.432  16.796 -51.895  1.00 96.25           H  
ATOM   1654  CD2 LEU A 105      44.752  19.638 -51.024  1.00 96.25           C  
ATOM   1655 HD21 LEU A 105      43.756  19.281 -51.286  1.00 96.25           H  
ATOM   1656 HD22 LEU A 105      45.167  20.222 -51.845  1.00 96.25           H  
ATOM   1657 HD23 LEU A 105      44.685  20.259 -50.130  1.00 96.25           H  
ATOM   1658  N   LEU A 106      48.317  16.297 -49.611  1.00 95.19           N  
ATOM   1659  H   LEU A 106      48.032  15.621 -50.306  1.00 95.19           H  
ATOM   1660  CA  LEU A 106      49.733  16.658 -49.567  1.00 95.19           C  
ATOM   1661  HA  LEU A 106      50.005  16.887 -48.537  1.00 95.19           H  
ATOM   1662  C   LEU A 106      49.975  17.932 -50.392  1.00 95.19           C  
ATOM   1663  CB  LEU A 106      50.583  15.463 -50.040  1.00 95.19           C  
ATOM   1664  HB2 LEU A 106      50.150  15.089 -50.967  1.00 95.19           H  
ATOM   1665  HB3 LEU A 106      51.596  15.802 -50.260  1.00 95.19           H  
ATOM   1666  O   LEU A 106      50.507  17.881 -51.496  1.00 95.19           O  
ATOM   1667  CG  LEU A 106      50.666  14.291 -49.051  1.00 95.19           C  
ATOM   1668  HG  LEU A 106      49.678  14.079 -48.641  1.00 95.19           H  
ATOM   1669  CD1 LEU A 106      51.173  13.041 -49.770  1.00 95.19           C  
ATOM   1670 HD11 LEU A 106      52.152  13.227 -50.212  1.00 95.19           H  
ATOM   1671 HD12 LEU A 106      51.242  12.217 -49.060  1.00 95.19           H  
ATOM   1672 HD13 LEU A 106      50.469  12.762 -50.554  1.00 95.19           H  
ATOM   1673  CD2 LEU A 106      51.641  14.596 -47.912  1.00 95.19           C  
ATOM   1674 HD21 LEU A 106      51.349  15.514 -47.404  1.00 95.19           H  
ATOM   1675 HD22 LEU A 106      52.651  14.717 -48.305  1.00 95.19           H  
ATOM   1676 HD23 LEU A 106      51.632  13.772 -47.198  1.00 95.19           H  
ATOM   1677  N   ASP A 107      49.563  19.078 -49.858  1.00 94.39           N  
ATOM   1678  H   ASP A 107      49.081  19.041 -48.971  1.00 94.39           H  
ATOM   1679  CA  ASP A 107      49.773  20.403 -50.453  1.00 94.39           C  
ATOM   1680  HA  ASP A 107      50.598  20.372 -51.164  1.00 94.39           H  
ATOM   1681  C   ASP A 107      50.112  21.420 -49.352  1.00 94.39           C  
ATOM   1682  CB  ASP A 107      48.540  20.823 -51.257  1.00 94.39           C  
ATOM   1683  HB2 ASP A 107      47.668  20.827 -50.602  1.00 94.39           H  
ATOM   1684  HB3 ASP A 107      48.366  20.109 -52.062  1.00 94.39           H  
ATOM   1685  O   ASP A 107      49.507  21.393 -48.280  1.00 94.39           O  
ATOM   1686  CG  ASP A 107      48.730  22.224 -51.832  1.00 94.39           C  
ATOM   1687  OD1 ASP A 107      48.411  23.176 -51.101  1.00 94.39           O  
ATOM   1688  OD2 ASP A 107      49.215  22.392 -52.955  1.00 94.39           O  
ATOM   1689  N   LEU A 108      51.070  22.318 -49.601  1.00 89.78           N  
ATOM   1690  H   LEU A 108      51.448  22.357 -50.537  1.00 89.78           H  
ATOM   1691  CA  LEU A 108      51.568  23.271 -48.596  1.00 89.78           C  
ATOM   1692  HA  LEU A 108      51.812  22.722 -47.687  1.00 89.78           H  
ATOM   1693  C   LEU A 108      50.539  24.338 -48.177  1.00 89.78           C  
ATOM   1694  CB  LEU A 108      52.841  23.958 -49.133  1.00 89.78           C  
ATOM   1695  HB2 LEU A 108      52.607  24.392 -50.105  1.00 89.78           H  
ATOM   1696  HB3 LEU A 108      53.102  24.780 -48.466  1.00 89.78           H  
ATOM   1697  O   LEU A 108      50.693  24.937 -47.113  1.00 89.78           O  
ATOM   1698  CG  LEU A 108      54.073  23.047 -49.276  1.00 89.78           C  
ATOM   1699  HG  LEU A 108      53.811  22.170 -49.868  1.00 89.78           H  
ATOM   1700  CD1 LEU A 108      55.196  23.798 -49.990  1.00 89.78           C  
ATOM   1701 HD11 LEU A 108      55.485  24.680 -49.418  1.00 89.78           H  
ATOM   1702 HD12 LEU A 108      54.853  24.107 -50.978  1.00 89.78           H  
ATOM   1703 HD13 LEU A 108      56.057  23.142 -50.118  1.00 89.78           H  
ATOM   1704  CD2 LEU A 108      54.626  22.590 -47.926  1.00 89.78           C  
ATOM   1705 HD21 LEU A 108      53.889  21.968 -47.418  1.00 89.78           H  
ATOM   1706 HD22 LEU A 108      55.526  21.994 -48.082  1.00 89.78           H  
ATOM   1707 HD23 LEU A 108      54.865  23.458 -47.312  1.00 89.78           H  
ATOM   1708  N   PHE A 109      49.513  24.597 -48.992  1.00 89.93           N  
ATOM   1709  H   PHE A 109      49.413  24.031 -49.822  1.00 89.93           H  
ATOM   1710  CA  PHE A 109      48.572  25.709 -48.819  1.00 89.93           C  
ATOM   1711  HA  PHE A 109      48.835  26.275 -47.925  1.00 89.93           H  
ATOM   1712  C   PHE A 109      47.116  25.245 -48.643  1.00 89.93           C  
ATOM   1713  CB  PHE A 109      48.701  26.642 -50.034  1.00 89.93           C  
ATOM   1714  HB2 PHE A 109      48.006  27.472 -49.907  1.00 89.93           H  
ATOM   1715  HB3 PHE A 109      48.395  26.100 -50.929  1.00 89.93           H  
ATOM   1716  O   PHE A 109      46.403  25.711 -47.753  1.00 89.93           O  
ATOM   1717  CG  PHE A 109      50.089  27.215 -50.261  1.00 89.93           C  
ATOM   1718  CD1 PHE A 109      50.559  28.260 -49.444  1.00 89.93           C  
ATOM   1719  HD1 PHE A 109      49.939  28.639 -48.645  1.00 89.93           H  
ATOM   1720  CD2 PHE A 109      50.911  26.710 -51.287  1.00 89.93           C  
ATOM   1721  HD2 PHE A 109      50.564  25.898 -51.909  1.00 89.93           H  
ATOM   1722  CE1 PHE A 109      51.839  28.805 -49.656  1.00 89.93           C  
ATOM   1723  HE1 PHE A 109      52.199  29.602 -49.022  1.00 89.93           H  
ATOM   1724  CE2 PHE A 109      52.191  27.255 -51.500  1.00 89.93           C  
ATOM   1725  HE2 PHE A 109      52.816  26.860 -52.288  1.00 89.93           H  
ATOM   1726  CZ  PHE A 109      52.654  28.304 -50.686  1.00 89.93           C  
ATOM   1727  HZ  PHE A 109      53.638  28.717 -50.849  1.00 89.93           H  
ATOM   1728  N   MET A 110      46.655  24.341 -49.502  1.00 93.01           N  
ATOM   1729  H   MET A 110      47.309  24.021 -50.202  1.00 93.01           H  
ATOM   1730  CA  MET A 110      45.331  23.727 -49.512  1.00 93.01           C  
ATOM   1731  HA  MET A 110      44.589  24.475 -49.234  1.00 93.01           H  
ATOM   1732  C   MET A 110      45.225  22.565 -48.520  1.00 93.01           C  
ATOM   1733  CB  MET A 110      45.011  23.207 -50.924  1.00 93.01           C  
ATOM   1734  HB2 MET A 110      45.745  22.445 -51.187  1.00 93.01           H  
ATOM   1735  HB3 MET A 110      44.026  22.741 -50.907  1.00 93.01           H  
ATOM   1736  O   MET A 110      44.144  22.344 -47.975  1.00 93.01           O  
ATOM   1737  CG  MET A 110      45.011  24.289 -52.010  1.00 93.01           C  
ATOM   1738  HG2 MET A 110      46.018  24.693 -52.111  1.00 93.01           H  
ATOM   1739  HG3 MET A 110      44.348  25.094 -51.693  1.00 93.01           H  
ATOM   1740  SD  MET A 110      44.458  23.703 -53.641  1.00 93.01           S  
ATOM   1741  CE  MET A 110      45.859  22.622 -54.079  1.00 93.01           C  
ATOM   1742  HE1 MET A 110      46.775  23.207 -54.172  1.00 93.01           H  
ATOM   1743  HE2 MET A 110      46.014  21.863 -53.313  1.00 93.01           H  
ATOM   1744  HE3 MET A 110      45.664  22.115 -55.024  1.00 93.01           H  
ATOM   1745  N   GLY A 111      46.318  21.830 -48.282  1.00 94.32           N  
ATOM   1746  H   GLY A 111      47.188  22.093 -48.722  1.00 94.32           H  
ATOM   1747  CA  GLY A 111      46.346  20.690 -47.368  1.00 94.32           C  
ATOM   1748  HA2 GLY A 111      45.490  20.042 -47.556  1.00 94.32           H  
ATOM   1749  HA3 GLY A 111      47.260  20.121 -47.538  1.00 94.32           H  
ATOM   1750  C   GLY A 111      46.331  21.138 -45.912  1.00 94.32           C  
ATOM   1751  O   GLY A 111      47.309  21.707 -45.429  1.00 94.32           O  
ATOM   1752  N   LYS A 112      45.234  20.874 -45.187  1.00 94.98           N  
ATOM   1753  H   LYS A 112      44.482  20.374 -45.639  1.00 94.98           H  
ATOM   1754  CA  LYS A 112      45.039  21.424 -43.829  1.00 94.98           C  
ATOM   1755  HA  LYS A 112      45.093  22.511 -43.887  1.00 94.98           H  
ATOM   1756  C   LYS A 112      46.152  21.013 -42.861  1.00 94.98           C  
ATOM   1757  CB  LYS A 112      43.672  21.026 -43.252  1.00 94.98           C  
ATOM   1758  HB2 LYS A 112      43.580  19.940 -43.249  1.00 94.98           H  
ATOM   1759  HB3 LYS A 112      43.635  21.366 -42.217  1.00 94.98           H  
ATOM   1760  O   LYS A 112      46.715  21.869 -42.184  1.00 94.98           O  
ATOM   1761  CG  LYS A 112      42.479  21.630 -44.004  1.00 94.98           C  
ATOM   1762  HG2 LYS A 112      42.419  21.205 -45.006  1.00 94.98           H  
ATOM   1763  HG3 LYS A 112      42.607  22.709 -44.077  1.00 94.98           H  
ATOM   1764  CD  LYS A 112      41.187  21.322 -43.234  1.00 94.98           C  
ATOM   1765  HD2 LYS A 112      41.277  21.719 -42.223  1.00 94.98           H  
ATOM   1766  HD3 LYS A 112      41.053  20.242 -43.170  1.00 94.98           H  
ATOM   1767  CE  LYS A 112      39.969  21.942 -43.922  1.00 94.98           C  
ATOM   1768  HE2 LYS A 112      39.775  21.399 -44.847  1.00 94.98           H  
ATOM   1769  HE3 LYS A 112      40.200  22.976 -44.179  1.00 94.98           H  
ATOM   1770  NZ  LYS A 112      38.781  21.893 -43.036  1.00 94.98           N  
ATOM   1771  HZ1 LYS A 112      37.932  22.222 -43.473  1.00 94.98           H  
ATOM   1772  HZ2 LYS A 112      38.918  22.372 -42.157  1.00 94.98           H  
ATOM   1773  HZ3 LYS A 112      38.548  20.957 -42.739  1.00 94.98           H  
ATOM   1774  N   LEU A 113      46.496  19.723 -42.828  1.00 96.35           N  
ATOM   1775  H   LEU A 113      46.013  19.079 -43.438  1.00 96.35           H  
ATOM   1776  CA  LEU A 113      47.521  19.199 -41.922  1.00 96.35           C  
ATOM   1777  HA  LEU A 113      47.307  19.554 -40.914  1.00 96.35           H  
ATOM   1778  C   LEU A 113      48.927  19.680 -42.298  1.00 96.35           C  
ATOM   1779  CB  LEU A 113      47.459  17.665 -41.942  1.00 96.35           C  
ATOM   1780  HB2 LEU A 113      46.466  17.336 -41.636  1.00 96.35           H  
ATOM   1781  HB3 LEU A 113      47.628  17.325 -42.963  1.00 96.35           H  
ATOM   1782  O   LEU A 113      49.696  20.083 -41.429  1.00 96.35           O  
ATOM   1783  CG  LEU A 113      48.503  16.996 -41.035  1.00 96.35           C  
ATOM   1784  HG  LEU A 113      49.498  17.295 -41.366  1.00 96.35           H  
ATOM   1785  CD1 LEU A 113      48.334  17.379 -39.566  1.00 96.35           C  
ATOM   1786 HD11 LEU A 113      48.593  18.427 -39.413  1.00 96.35           H  
ATOM   1787 HD12 LEU A 113      47.306  17.207 -39.246  1.00 96.35           H  
ATOM   1788 HD13 LEU A 113      49.000  16.765 -38.959  1.00 96.35           H  
ATOM   1789  CD2 LEU A 113      48.426  15.480 -41.169  1.00 96.35           C  
ATOM   1790 HD21 LEU A 113      49.433  15.098 -41.340  1.00 96.35           H  
ATOM   1791 HD22 LEU A 113      47.799  15.201 -42.016  1.00 96.35           H  
ATOM   1792 HD23 LEU A 113      48.012  15.021 -40.271  1.00 96.35           H  
ATOM   1793  N   VAL A 114      49.265  19.638 -43.590  1.00 94.90           N  
ATOM   1794  H   VAL A 114      48.581  19.323 -44.264  1.00 94.90           H  
ATOM   1795  CA  VAL A 114      50.584  20.065 -44.071  1.00 94.90           C  
ATOM   1796  HA  VAL A 114      51.352  19.508 -43.535  1.00 94.90           H  
ATOM   1797  C   VAL A 114      50.793  21.543 -43.763  1.00 94.90           C  
ATOM   1798  CB  VAL A 114      50.758  19.809 -45.575  1.00 94.90           C  
ATOM   1799  HB  VAL A 114      50.003  20.387 -46.108  1.00 94.90           H  
ATOM   1800  O   VAL A 114      51.806  21.888 -43.161  1.00 94.90           O  
ATOM   1801  CG1 VAL A 114      52.151  20.231 -46.055  1.00 94.90           C  
ATOM   1802 HG11 VAL A 114      52.302  21.295 -45.878  1.00 94.90           H  
ATOM   1803 HG12 VAL A 114      52.919  19.664 -45.528  1.00 94.90           H  
ATOM   1804 HG13 VAL A 114      52.238  20.051 -47.127  1.00 94.90           H  
ATOM   1805  CG2 VAL A 114      50.573  18.333 -45.936  1.00 94.90           C  
ATOM   1806 HG21 VAL A 114      51.246  17.706 -45.351  1.00 94.90           H  
ATOM   1807 HG22 VAL A 114      50.787  18.197 -46.996  1.00 94.90           H  
ATOM   1808 HG23 VAL A 114      49.539  18.038 -45.763  1.00 94.90           H  
ATOM   1809  N   ALA A 115      49.822  22.400 -44.094  1.00 93.36           N  
ATOM   1810  H   ALA A 115      49.017  22.063 -44.602  1.00 93.36           H  
ATOM   1811  CA  ALA A 115      49.880  23.826 -43.790  1.00 93.36           C  
ATOM   1812  HA  ALA A 115      50.733  24.263 -44.310  1.00 93.36           H  
ATOM   1813  C   ALA A 115      50.062  24.079 -42.283  1.00 93.36           C  
ATOM   1814  CB  ALA A 115      48.599  24.482 -44.320  1.00 93.36           C  
ATOM   1815  HB1 ALA A 115      47.725  24.055 -43.827  1.00 93.36           H  
ATOM   1816  HB2 ALA A 115      48.520  24.316 -45.394  1.00 93.36           H  
ATOM   1817  HB3 ALA A 115      48.634  25.555 -44.133  1.00 93.36           H  
ATOM   1818  O   ALA A 115      50.880  24.907 -41.885  1.00 93.36           O  
ATOM   1819  N   GLN A 116      49.354  23.324 -41.438  1.00 94.14           N  
ATOM   1820  H   GLN A 116      48.684  22.674 -41.822  1.00 94.14           H  
ATOM   1821  CA  GLN A 116      49.453  23.426 -39.984  1.00 94.14           C  
ATOM   1822  HA  GLN A 116      49.263  24.460 -39.696  1.00 94.14           H  
ATOM   1823  C   GLN A 116      50.846  23.043 -39.446  1.00 94.14           C  
ATOM   1824  CB  GLN A 116      48.353  22.544 -39.386  1.00 94.14           C  
ATOM   1825  HB2 GLN A 116      48.549  21.499 -39.627  1.00 94.14           H  
ATOM   1826  HB3 GLN A 116      47.389  22.825 -39.810  1.00 94.14           H  
ATOM   1827  O   GLN A 116      51.420  23.778 -38.641  1.00 94.14           O  
ATOM   1828  CG  GLN A 116      48.273  22.696 -37.873  1.00 94.14           C  
ATOM   1829  HG2 GLN A 116      47.898  23.686 -37.612  1.00 94.14           H  
ATOM   1830  HG3 GLN A 116      49.266  22.565 -37.444  1.00 94.14           H  
ATOM   1831  CD  GLN A 116      47.369  21.640 -37.282  1.00 94.14           C  
ATOM   1832  NE2 GLN A 116      47.951  20.734 -36.545  1.00 94.14           N  
ATOM   1833 HE21 GLN A 116      47.350  20.262 -35.884  1.00 94.14           H  
ATOM   1834 HE22 GLN A 116      48.936  20.806 -36.335  1.00 94.14           H  
ATOM   1835  OE1 GLN A 116      46.170  21.608 -37.496  1.00 94.14           O  
ATOM   1836  N   ILE A 117      51.410  21.920 -39.903  1.00 94.96           N  
ATOM   1837  H   ILE A 117      50.880  21.351 -40.547  1.00 94.96           H  
ATOM   1838  CA  ILE A 117      52.737  21.447 -39.474  1.00 94.96           C  
ATOM   1839  HA  ILE A 117      52.797  21.504 -38.387  1.00 94.96           H  
ATOM   1840  C   ILE A 117      53.841  22.356 -40.018  1.00 94.96           C  
ATOM   1841  CB  ILE A 117      52.932  19.972 -39.892  1.00 94.96           C  
ATOM   1842  HB  ILE A 117      52.613  19.859 -40.928  1.00 94.96           H  
ATOM   1843  O   ILE A 117      54.795  22.674 -39.307  1.00 94.96           O  
ATOM   1844  CG1 ILE A 117      52.047  19.080 -38.993  1.00 94.96           C  
ATOM   1845 HG12 ILE A 117      51.030  19.473 -38.978  1.00 94.96           H  
ATOM   1846 HG13 ILE A 117      52.426  19.107 -37.972  1.00 94.96           H  
ATOM   1847  CG2 ILE A 117      54.407  19.536 -39.796  1.00 94.96           C  
ATOM   1848 HG21 ILE A 117      55.005  20.085 -40.524  1.00 94.96           H  
ATOM   1849 HG22 ILE A 117      54.791  19.728 -38.794  1.00 94.96           H  
ATOM   1850 HG23 ILE A 117      54.521  18.478 -40.033  1.00 94.96           H  
ATOM   1851  CD1 ILE A 117      51.961  17.624 -39.449  1.00 94.96           C  
ATOM   1852 HD11 ILE A 117      51.292  17.078 -38.784  1.00 94.96           H  
ATOM   1853 HD12 ILE A 117      51.560  17.592 -40.462  1.00 94.96           H  
ATOM   1854 HD13 ILE A 117      52.937  17.139 -39.415  1.00 94.96           H  
ATOM   1855  N   VAL A 118      53.710  22.823 -41.262  1.00 91.36           N  
ATOM   1856  H   VAL A 118      52.910  22.526 -41.804  1.00 91.36           H  
ATOM   1857  CA  VAL A 118      54.644  23.780 -41.868  1.00 91.36           C  
ATOM   1858  HA  VAL A 118      55.655  23.389 -41.753  1.00 91.36           H  
ATOM   1859  C   VAL A 118      54.607  25.119 -41.137  1.00 91.36           C  
ATOM   1860  CB  VAL A 118      54.384  23.937 -43.376  1.00 91.36           C  
ATOM   1861  HB  VAL A 118      53.325  24.133 -43.546  1.00 91.36           H  
ATOM   1862  O   VAL A 118      55.657  25.735 -40.991  1.00 91.36           O  
ATOM   1863  CG1 VAL A 118      55.198  25.074 -44.009  1.00 91.36           C  
ATOM   1864 HG11 VAL A 118      55.050  25.073 -45.089  1.00 91.36           H  
ATOM   1865 HG12 VAL A 118      54.858  26.037 -43.629  1.00 91.36           H  
ATOM   1866 HG13 VAL A 118      56.259  24.951 -43.791  1.00 91.36           H  
ATOM   1867  CG2 VAL A 118      54.788  22.643 -44.098  1.00 91.36           C  
ATOM   1868 HG21 VAL A 118      54.298  21.779 -43.650  1.00 91.36           H  
ATOM   1869 HG22 VAL A 118      55.867  22.498 -44.051  1.00 91.36           H  
ATOM   1870 HG23 VAL A 118      54.474  22.701 -45.140  1.00 91.36           H  
ATOM   1871  N   ALA A 119      53.464  25.528 -40.586  1.00 91.69           N  
ATOM   1872  H   ALA A 119      52.614  25.021 -40.787  1.00 91.69           H  
ATOM   1873  CA  ALA A 119      53.365  26.689 -39.702  1.00 91.69           C  
ATOM   1874  HA  ALA A 119      53.924  27.507 -40.155  1.00 91.69           H  
ATOM   1875  C   ALA A 119      53.979  26.470 -38.301  1.00 91.69           C  
ATOM   1876  CB  ALA A 119      51.896  27.122 -39.631  1.00 91.69           C  
ATOM   1877  HB1 ALA A 119      51.812  28.034 -39.039  1.00 91.69           H  
ATOM   1878  HB2 ALA A 119      51.296  26.342 -39.163  1.00 91.69           H  
ATOM   1879  HB3 ALA A 119      51.516  27.315 -40.634  1.00 91.69           H  
ATOM   1880  O   ALA A 119      53.990  27.401 -37.505  1.00 91.69           O  
ATOM   1881  N   GLY A 120      54.506  25.275 -37.995  1.00 90.30           N  
ATOM   1882  H   GLY A 120      54.442  24.534 -38.678  1.00 90.30           H  
ATOM   1883  CA  GLY A 120      55.181  24.963 -36.730  1.00 90.30           C  
ATOM   1884  HA2 GLY A 120      55.581  25.882 -36.303  1.00 90.30           H  
ATOM   1885  HA3 GLY A 120      56.012  24.286 -36.930  1.00 90.30           H  
ATOM   1886  C   GLY A 120      54.293  24.320 -35.662  1.00 90.30           C  
ATOM   1887  O   GLY A 120      54.795  23.942 -34.604  1.00 90.30           O  
ATOM   1888  N   SER A 121      52.995  24.134 -35.921  1.00 92.55           N  
ATOM   1889  H   SER A 121      52.639  24.376 -36.835  1.00 92.55           H  
ATOM   1890  CA  SER A 121      52.082  23.530 -34.947  1.00 92.55           C  
ATOM   1891  HA  SER A 121      52.369  23.875 -33.953  1.00 92.55           H  
ATOM   1892  C   SER A 121      52.163  22.003 -34.960  1.00 92.55           C  
ATOM   1893  CB  SER A 121      50.648  24.006 -35.168  1.00 92.55           C  
ATOM   1894  HB2 SER A 121      50.589  25.076 -34.969  1.00 92.55           H  
ATOM   1895  HB3 SER A 121      50.361  23.825 -36.204  1.00 92.55           H  
ATOM   1896  O   SER A 121      51.920  21.354 -35.978  1.00 92.55           O  
ATOM   1897  OG  SER A 121      49.786  23.305 -34.287  1.00 92.55           O  
ATOM   1898  HG  SER A 121      48.879  23.586 -34.431  1.00 92.55           H  
ATOM   1899  N   GLY A 122      52.475  21.423 -33.798  1.00 91.96           N  
ATOM   1900  H   GLY A 122      52.696  22.028 -33.021  1.00 91.96           H  
ATOM   1901  CA  GLY A 122      52.499  19.973 -33.587  1.00 91.96           C  
ATOM   1902  HA2 GLY A 122      52.704  19.473 -34.533  1.00 91.96           H  
ATOM   1903  HA3 GLY A 122      53.298  19.728 -32.887  1.00 91.96           H  
ATOM   1904  C   GLY A 122      51.199  19.373 -33.055  1.00 91.96           C  
ATOM   1905  O   GLY A 122      51.152  18.158 -32.881  1.00 91.96           O  
ATOM   1906  N   ASP A 123      50.174  20.183 -32.778  1.00 94.88           N  
ATOM   1907  H   ASP A 123      50.246  21.160 -33.023  1.00 94.88           H  
ATOM   1908  CA  ASP A 123      48.872  19.718 -32.281  1.00 94.88           C  
ATOM   1909  HA  ASP A 123      49.017  18.881 -31.597  1.00 94.88           H  
ATOM   1910  C   ASP A 123      47.993  19.239 -33.438  1.00 94.88           C  
ATOM   1911  CB  ASP A 123      48.176  20.842 -31.495  1.00 94.88           C  
ATOM   1912  HB2 ASP A 123      48.860  21.199 -30.726  1.00 94.88           H  
ATOM   1913  HB3 ASP A 123      47.968  21.682 -32.159  1.00 94.88           H  
ATOM   1914  O   ASP A 123      47.324  20.033 -34.088  1.00 94.88           O  
ATOM   1915  CG  ASP A 123      46.864  20.388 -30.830  1.00 94.88           C  
ATOM   1916  OD1 ASP A 123      46.347  19.299 -31.177  1.00 94.88           O  
ATOM   1917  OD2 ASP A 123      46.402  21.111 -29.920  1.00 94.88           O  
ATOM   1918  N   ILE A 124      47.984  17.937 -33.705  1.00 95.52           N  
ATOM   1919  H   ILE A 124      48.451  17.325 -33.051  1.00 95.52           H  
ATOM   1920  CA  ILE A 124      47.222  17.337 -34.806  1.00 95.52           C  
ATOM   1921  HA  ILE A 124      46.957  18.131 -35.505  1.00 95.52           H  
ATOM   1922  C   ILE A 124      45.874  16.767 -34.344  1.00 95.52           C  
ATOM   1923  CB  ILE A 124      48.086  16.345 -35.609  1.00 95.52           C  
ATOM   1924  HB  ILE A 124      47.498  16.033 -36.472  1.00 95.52           H  
ATOM   1925  O   ILE A 124      45.333  15.866 -34.985  1.00 95.52           O  
ATOM   1926  CG1 ILE A 124      48.454  15.084 -34.797  1.00 95.52           C  
ATOM   1927 HG12 ILE A 124      47.573  14.713 -34.275  1.00 95.52           H  
ATOM   1928 HG13 ILE A 124      49.209  15.324 -34.048  1.00 95.52           H  
ATOM   1929  CG2 ILE A 124      49.341  17.052 -36.151  1.00 95.52           C  
ATOM   1930 HG21 ILE A 124      49.857  16.397 -36.853  1.00 95.52           H  
ATOM   1931 HG22 ILE A 124      50.019  17.307 -35.337  1.00 95.52           H  
ATOM   1932 HG23 ILE A 124      49.054  17.965 -36.672  1.00 95.52           H  
ATOM   1933  CD1 ILE A 124      48.961  13.952 -35.700  1.00 95.52           C  
ATOM   1934 HD11 ILE A 124      48.923  13.003 -35.165  1.00 95.52           H  
ATOM   1935 HD12 ILE A 124      49.988  14.144 -36.011  1.00 95.52           H  
ATOM   1936 HD13 ILE A 124      48.328  13.861 -36.583  1.00 95.52           H  
ATOM   1937  N   THR A 125      45.325  17.263 -33.232  1.00 95.05           N  
ATOM   1938  H   THR A 125      45.819  17.984 -32.726  1.00 95.05           H  
ATOM   1939  CA  THR A 125      44.088  16.726 -32.643  1.00 95.05           C  
ATOM   1940  HA  THR A 125      44.261  15.684 -32.376  1.00 95.05           H  
ATOM   1941  C   THR A 125      42.922  16.740 -33.630  1.00 95.05           C  
ATOM   1942  CB  THR A 125      43.712  17.483 -31.363  1.00 95.05           C  
ATOM   1943  HB  THR A 125      43.506  18.528 -31.597  1.00 95.05           H  
ATOM   1944  O   THR A 125      42.315  15.696 -33.854  1.00 95.05           O  
ATOM   1945  CG2 THR A 125      42.497  16.878 -30.660  1.00 95.05           C  
ATOM   1946 HG21 THR A 125      41.604  17.001 -31.273  1.00 95.05           H  
ATOM   1947 HG22 THR A 125      42.654  15.816 -30.473  1.00 95.05           H  
ATOM   1948 HG23 THR A 125      42.334  17.389 -29.712  1.00 95.05           H  
ATOM   1949  OG1 THR A 125      44.783  17.417 -30.452  1.00 95.05           O  
ATOM   1950  HG1 THR A 125      45.368  18.144 -30.676  1.00 95.05           H  
ATOM   1951  N   ASP A 126      42.656  17.871 -34.292  1.00 94.65           N  
ATOM   1952  H   ASP A 126      43.175  18.707 -34.062  1.00 94.65           H  
ATOM   1953  CA  ASP A 126      41.561  17.978 -35.270  1.00 94.65           C  
ATOM   1954  HA  ASP A 126      40.625  17.691 -34.790  1.00 94.65           H  
ATOM   1955  C   ASP A 126      41.751  17.044 -36.474  1.00 94.65           C  
ATOM   1956  CB  ASP A 126      41.438  19.426 -35.766  1.00 94.65           C  
ATOM   1957  HB2 ASP A 126      42.428  19.808 -36.015  1.00 94.65           H  
ATOM   1958  HB3 ASP A 126      40.840  19.427 -36.677  1.00 94.65           H  
ATOM   1959  O   ASP A 126      40.788  16.461 -36.972  1.00 94.65           O  
ATOM   1960  CG  ASP A 126      40.744  20.361 -34.775  1.00 94.65           C  
ATOM   1961  OD1 ASP A 126      39.757  19.917 -34.137  1.00 94.65           O  
ATOM   1962  OD2 ASP A 126      41.150  21.541 -34.728  1.00 94.65           O  
ATOM   1963  N   PHE A 127      42.999  16.848 -36.913  1.00 95.71           N  
ATOM   1964  H   PHE A 127      43.749  17.315 -36.423  1.00 95.71           H  
ATOM   1965  CA  PHE A 127      43.331  15.896 -37.971  1.00 95.71           C  
ATOM   1966  HA  PHE A 127      42.755  16.142 -38.863  1.00 95.71           H  
ATOM   1967  C   PHE A 127      42.957  14.465 -37.567  1.00 95.71           C  
ATOM   1968  CB  PHE A 127      44.828  16.000 -38.306  1.00 95.71           C  
ATOM   1969  HB2 PHE A 127      45.004  16.938 -38.831  1.00 95.71           H  
ATOM   1970  HB3 PHE A 127      45.413  16.036 -37.387  1.00 95.71           H  
ATOM   1971  O   PHE A 127      42.272  13.769 -38.321  1.00 95.71           O  
ATOM   1972  CG  PHE A 127      45.341  14.845 -39.141  1.00 95.71           C  
ATOM   1973  CD1 PHE A 127      45.940  13.721 -38.546  1.00 95.71           C  
ATOM   1974  HD1 PHE A 127      46.089  13.694 -37.476  1.00 95.71           H  
ATOM   1975  CD2 PHE A 127      45.171  14.882 -40.527  1.00 95.71           C  
ATOM   1976  HD2 PHE A 127      44.805  15.796 -40.970  1.00 95.71           H  
ATOM   1977  CE1 PHE A 127      46.315  12.622 -39.339  1.00 95.71           C  
ATOM   1978  HE1 PHE A 127      46.762  11.750 -38.884  1.00 95.71           H  
ATOM   1979  CE2 PHE A 127      45.518  13.781 -41.324  1.00 95.71           C  
ATOM   1980  HE2 PHE A 127      45.377  13.827 -42.393  1.00 95.71           H  
ATOM   1981  CZ  PHE A 127      46.083  12.643 -40.725  1.00 95.71           C  
ATOM   1982  HZ  PHE A 127      46.355  11.792 -41.331  1.00 95.71           H  
ATOM   1983  N   ILE A 128      43.387  14.024 -36.381  1.00 94.87           N  
ATOM   1984  H   ILE A 128      43.899  14.665 -35.792  1.00 94.87           H  
ATOM   1985  CA  ILE A 128      43.109  12.674 -35.877  1.00 94.87           C  
ATOM   1986  HA  ILE A 128      43.395  11.946 -36.636  1.00 94.87           H  
ATOM   1987  C   ILE A 128      41.603  12.493 -35.652  1.00 94.87           C  
ATOM   1988  CB  ILE A 128      43.931  12.407 -34.594  1.00 94.87           C  
ATOM   1989  HB  ILE A 128      43.713  13.196 -33.875  1.00 94.87           H  
ATOM   1990  O   ILE A 128      41.023  11.505 -36.105  1.00 94.87           O  
ATOM   1991  CG1 ILE A 128      45.458  12.406 -34.837  1.00 94.87           C  
ATOM   1992 HG12 ILE A 128      45.962  12.314 -33.875  1.00 94.87           H  
ATOM   1993 HG13 ILE A 128      45.752  13.369 -35.254  1.00 94.87           H  
ATOM   1994  CG2 ILE A 128      43.532  11.073 -33.952  1.00 94.87           C  
ATOM   1995 HG21 ILE A 128      44.181  10.857 -33.104  1.00 94.87           H  
ATOM   1996 HG22 ILE A 128      42.505  11.134 -33.593  1.00 94.87           H  
ATOM   1997 HG23 ILE A 128      43.612  10.271 -34.686  1.00 94.87           H  
ATOM   1998  CD1 ILE A 128      45.991  11.300 -35.762  1.00 94.87           C  
ATOM   1999 HD11 ILE A 128      45.833  10.318 -35.315  1.00 94.87           H  
ATOM   2000 HD12 ILE A 128      47.062  11.440 -35.907  1.00 94.87           H  
ATOM   2001 HD13 ILE A 128      45.499  11.339 -36.733  1.00 94.87           H  
ATOM   2002  N   ASP A 129      40.954  13.471 -35.024  1.00 93.60           N  
ATOM   2003  H   ASP A 129      41.485  14.256 -34.676  1.00 93.60           H  
ATOM   2004  CA  ASP A 129      39.520  13.451 -34.755  1.00 93.60           C  
ATOM   2005  HA  ASP A 129      39.284  12.583 -34.138  1.00 93.60           H  
ATOM   2006  C   ASP A 129      38.689  13.337 -36.033  1.00 93.60           C  
ATOM   2007  CB  ASP A 129      39.112  14.727 -34.012  1.00 93.60           C  
ATOM   2008  HB2 ASP A 129      38.041  14.874 -34.153  1.00 93.60           H  
ATOM   2009  HB3 ASP A 129      39.616  15.587 -34.452  1.00 93.60           H  
ATOM   2010  O   ASP A 129      37.766  12.522 -36.082  1.00 93.60           O  
ATOM   2011  CG  ASP A 129      39.358  14.699 -32.508  1.00 93.60           C  
ATOM   2012  OD1 ASP A 129      39.698  13.639 -31.925  1.00 93.60           O  
ATOM   2013  OD2 ASP A 129      38.982  15.704 -31.866  1.00 93.60           O  
ATOM   2014  N   GLN A 130      39.020  14.115 -37.069  1.00 92.74           N  
ATOM   2015  H   GLN A 130      39.757  14.795 -36.946  1.00 92.74           H  
ATOM   2016  CA  GLN A 130      38.280  14.113 -38.328  1.00 92.74           C  
ATOM   2017  HA  GLN A 130      37.217  14.139 -38.091  1.00 92.74           H  
ATOM   2018  C   GLN A 130      38.546  12.841 -39.141  1.00 92.74           C  
ATOM   2019  CB  GLN A 130      38.643  15.378 -39.131  1.00 92.74           C  
ATOM   2020  HB2 GLN A 130      39.688  15.331 -39.436  1.00 92.74           H  
ATOM   2021  HB3 GLN A 130      38.516  16.254 -38.494  1.00 92.74           H  
ATOM   2022  O   GLN A 130      37.619  12.181 -39.623  1.00 92.74           O  
ATOM   2023  CG  GLN A 130      37.761  15.546 -40.380  1.00 92.74           C  
ATOM   2024  HG2 GLN A 130      37.916  14.704 -41.055  1.00 92.74           H  
ATOM   2025  HG3 GLN A 130      38.051  16.454 -40.908  1.00 92.74           H  
ATOM   2026  CD  GLN A 130      36.280  15.666 -40.033  1.00 92.74           C  
ATOM   2027  NE2 GLN A 130      35.397  15.076 -40.808  1.00 92.74           N  
ATOM   2028 HE21 GLN A 130      35.676  14.516 -41.601  1.00 92.74           H  
ATOM   2029 HE22 GLN A 130      34.434  15.184 -40.522  1.00 92.74           H  
ATOM   2030  OE1 GLN A 130      35.894  16.256 -39.040  1.00 92.74           O  
ATOM   2031  N   THR A 131      39.817  12.463 -39.300  1.00 93.38           N  
ATOM   2032  H   THR A 131      40.543  13.000 -38.848  1.00 93.38           H  
ATOM   2033  CA  THR A 131      40.190  11.319 -40.147  1.00 93.38           C  
ATOM   2034  HA  THR A 131      39.663  11.419 -41.096  1.00 93.38           H  
ATOM   2035  C   THR A 131      39.756   9.986 -39.548  1.00 93.38           C  
ATOM   2036  CB  THR A 131      41.686  11.277 -40.473  1.00 93.38           C  
ATOM   2037  HB  THR A 131      41.892  10.355 -41.017  1.00 93.38           H  
ATOM   2038  O   THR A 131      39.347   9.103 -40.306  1.00 93.38           O  
ATOM   2039  CG2 THR A 131      42.109  12.447 -41.359  1.00 93.38           C  
ATOM   2040 HG21 THR A 131      41.562  12.415 -42.301  1.00 93.38           H  
ATOM   2041 HG22 THR A 131      41.919  13.400 -40.866  1.00 93.38           H  
ATOM   2042 HG23 THR A 131      43.174  12.362 -41.575  1.00 93.38           H  
ATOM   2043  OG1 THR A 131      42.464  11.279 -39.304  1.00 93.38           O  
ATOM   2044  HG1 THR A 131      42.474  12.175 -38.958  1.00 93.38           H  
ATOM   2045  N   LEU A 132      39.739   9.859 -38.219  1.00 92.48           N  
ATOM   2046  H   LEU A 132      40.137  10.606 -37.667  1.00 92.48           H  
ATOM   2047  CA  LEU A 132      39.360   8.633 -37.508  1.00 92.48           C  
ATOM   2048  HA  LEU A 132      39.321   7.807 -38.218  1.00 92.48           H  
ATOM   2049  C   LEU A 132      37.969   8.689 -36.856  1.00 92.48           C  
ATOM   2050  CB  LEU A 132      40.437   8.288 -36.471  1.00 92.48           C  
ATOM   2051  HB2 LEU A 132      40.384   9.024 -35.668  1.00 92.48           H  
ATOM   2052  HB3 LEU A 132      40.205   7.311 -36.045  1.00 92.48           H  
ATOM   2053  O   LEU A 132      37.568   7.719 -36.222  1.00 92.48           O  
ATOM   2054  CG  LEU A 132      41.880   8.266 -36.990  1.00 92.48           C  
ATOM   2055  HG  LEU A 132      42.184   9.268 -37.292  1.00 92.48           H  
ATOM   2056  CD1 LEU A 132      42.782   7.813 -35.859  1.00 92.48           C  
ATOM   2057 HD11 LEU A 132      42.621   6.752 -35.666  1.00 92.48           H  
ATOM   2058 HD12 LEU A 132      42.548   8.372 -34.953  1.00 92.48           H  
ATOM   2059 HD13 LEU A 132      43.818   7.996 -36.143  1.00 92.48           H  
ATOM   2060  CD2 LEU A 132      42.081   7.304 -38.157  1.00 92.48           C  
ATOM   2061 HD21 LEU A 132      41.714   6.311 -37.897  1.00 92.48           H  
ATOM   2062 HD22 LEU A 132      41.540   7.680 -39.026  1.00 92.48           H  
ATOM   2063 HD23 LEU A 132      43.139   7.257 -38.413  1.00 92.48           H  
ATOM   2064  N   ARG A 133      37.223   9.796 -37.009  1.00 90.94           N  
ATOM   2065  H   ARG A 133      37.662  10.590 -37.451  1.00 90.94           H  
ATOM   2066  CA  ARG A 133      35.884  10.015 -36.411  1.00 90.94           C  
ATOM   2067  HA  ARG A 133      35.628  11.064 -36.563  1.00 90.94           H  
ATOM   2068  C   ARG A 133      35.849   9.842 -34.889  1.00 90.94           C  
ATOM   2069  CB  ARG A 133      34.807   9.176 -37.121  1.00 90.94           C  
ATOM   2070  HB2 ARG A 133      35.097   8.125 -37.116  1.00 90.94           H  
ATOM   2071  HB3 ARG A 133      33.858   9.266 -36.591  1.00 90.94           H  
ATOM   2072  O   ARG A 133      34.832   9.452 -34.319  1.00 90.94           O  
ATOM   2073  CG  ARG A 133      34.569   9.652 -38.551  1.00 90.94           C  
ATOM   2074  HG2 ARG A 133      35.518   9.669 -39.087  1.00 90.94           H  
ATOM   2075  HG3 ARG A 133      34.154  10.659 -38.533  1.00 90.94           H  
ATOM   2076  CD  ARG A 133      33.589   8.707 -39.245  1.00 90.94           C  
ATOM   2077  HD2 ARG A 133      33.985   7.693 -39.214  1.00 90.94           H  
ATOM   2078  HD3 ARG A 133      32.651   8.716 -38.689  1.00 90.94           H  
ATOM   2079  NE  ARG A 133      33.343   9.104 -40.644  1.00 90.94           N  
ATOM   2080  HE  ARG A 133      33.726   9.988 -40.950  1.00 90.94           H  
ATOM   2081  NH1 ARG A 133      31.525   7.755 -40.949  1.00 90.94           N  
ATOM   2082 HH11 ARG A 133      30.776   7.405 -41.529  1.00 90.94           H  
ATOM   2083 HH12 ARG A 133      31.432   7.722 -39.944  1.00 90.94           H  
ATOM   2084  NH2 ARG A 133      32.385   8.880 -42.691  1.00 90.94           N  
ATOM   2085 HH21 ARG A 133      31.662   8.497 -43.283  1.00 90.94           H  
ATOM   2086 HH22 ARG A 133      33.060   9.520 -43.085  1.00 90.94           H  
ATOM   2087  CZ  ARG A 133      32.416   8.580 -41.421  1.00 90.94           C  
ATOM   2088  N   LEU A 134      36.943  10.180 -34.202  1.00 92.30           N  
ATOM   2089  H   LEU A 134      37.737  10.538 -34.713  1.00 92.30           H  
ATOM   2090  CA  LEU A 134      36.983  10.084 -32.738  1.00 92.30           C  
ATOM   2091  HA  LEU A 134      36.687   9.076 -32.446  1.00 92.30           H  
ATOM   2092  C   LEU A 134      35.991  11.042 -32.078  1.00 92.30           C  
ATOM   2093  CB  LEU A 134      38.383  10.369 -32.185  1.00 92.30           C  
ATOM   2094  HB2 LEU A 134      38.333  10.263 -31.102  1.00 92.30           H  
ATOM   2095  HB3 LEU A 134      38.641  11.406 -32.403  1.00 92.30           H  
ATOM   2096  O   LEU A 134      35.465  10.730 -31.015  1.00 92.30           O  
ATOM   2097  CG  LEU A 134      39.506   9.468 -32.699  1.00 92.30           C  
ATOM   2098  HG  LEU A 134      39.673   9.680 -33.755  1.00 92.30           H  
ATOM   2099  CD1 LEU A 134      40.779   9.785 -31.925  1.00 92.30           C  
ATOM   2100 HD11 LEU A 134      41.619   9.240 -32.355  1.00 92.30           H  
ATOM   2101 HD12 LEU A 134      40.664   9.501 -30.879  1.00 92.30           H  
ATOM   2102 HD13 LEU A 134      40.981  10.855 -31.976  1.00 92.30           H  
ATOM   2103  CD2 LEU A 134      39.201   7.985 -32.513  1.00 92.30           C  
ATOM   2104 HD21 LEU A 134      38.378   7.696 -33.166  1.00 92.30           H  
ATOM   2105 HD22 LEU A 134      40.078   7.399 -32.790  1.00 92.30           H  
ATOM   2106 HD23 LEU A 134      38.938   7.778 -31.476  1.00 92.30           H  
ATOM   2107  N   ARG A 135      35.713  12.190 -32.710  1.00 90.86           N  
ATOM   2108  H   ARG A 135      36.197  12.380 -33.576  1.00 90.86           H  
ATOM   2109  CA  ARG A 135      34.718  13.150 -32.222  1.00 90.86           C  
ATOM   2110  HA  ARG A 135      34.955  13.395 -31.186  1.00 90.86           H  
ATOM   2111  C   ARG A 135      33.318  12.539 -32.186  1.00 90.86           C  
ATOM   2112  CB  ARG A 135      34.793  14.433 -33.057  1.00 90.86           C  
ATOM   2113  HB2 ARG A 135      35.831  14.767 -33.065  1.00 90.86           H  
ATOM   2114  HB3 ARG A 135      34.491  14.225 -34.084  1.00 90.86           H  
ATOM   2115  O   ARG A 135      32.709  12.532 -31.125  1.00 90.86           O  
ATOM   2116  CG  ARG A 135      33.903  15.546 -32.479  1.00 90.86           C  
ATOM   2117  HG2 ARG A 135      34.137  15.698 -31.425  1.00 90.86           H  
ATOM   2118  HG3 ARG A 135      32.859  15.245 -32.561  1.00 90.86           H  
ATOM   2119  CD  ARG A 135      34.087  16.871 -33.232  1.00 90.86           C  
ATOM   2120  HD2 ARG A 135      33.820  16.714 -34.277  1.00 90.86           H  
ATOM   2121  HD3 ARG A 135      33.400  17.603 -32.806  1.00 90.86           H  
ATOM   2122  NE  ARG A 135      35.478  17.367 -33.127  1.00 90.86           N  
ATOM   2123  HE  ARG A 135      36.072  16.917 -32.445  1.00 90.86           H  
ATOM   2124  NH1 ARG A 135      35.433  18.969 -34.771  1.00 90.86           N  
ATOM   2125 HH11 ARG A 135      34.470  18.732 -34.966  1.00 90.86           H  
ATOM   2126 HH12 ARG A 135      35.951  19.620 -35.343  1.00 90.86           H  
ATOM   2127  NH2 ARG A 135      37.333  18.554 -33.631  1.00 90.86           N  
ATOM   2128 HH21 ARG A 135      37.869  17.993 -32.983  1.00 90.86           H  
ATOM   2129 HH22 ARG A 135      37.882  19.260 -34.100  1.00 90.86           H  
ATOM   2130  CZ  ARG A 135      36.070  18.303 -33.849  1.00 90.86           C  
ATOM   2131  N   GLU A 136      32.868  11.947 -33.293  1.00 92.03           N  
ATOM   2132  H   GLU A 136      33.441  11.976 -34.124  1.00 92.03           H  
ATOM   2133  CA  GLU A 136      31.564  11.268 -33.383  1.00 92.03           C  
ATOM   2134  HA  GLU A 136      30.764  11.978 -33.175  1.00 92.03           H  
ATOM   2135  C   GLU A 136      31.452  10.118 -32.370  1.00 92.03           C  
ATOM   2136  CB  GLU A 136      31.372  10.686 -34.795  1.00 92.03           C  
ATOM   2137  HB2 GLU A 136      30.446  10.112 -34.805  1.00 92.03           H  
ATOM   2138  HB3 GLU A 136      32.196  10.002 -34.999  1.00 92.03           H  
ATOM   2139  O   GLU A 136      30.420   9.949 -31.720  1.00 92.03           O  
ATOM   2140  CG  GLU A 136      31.305  11.729 -35.924  1.00 92.03           C  
ATOM   2141  HG2 GLU A 136      30.416  12.344 -35.783  1.00 92.03           H  
ATOM   2142  HG3 GLU A 136      32.180  12.375 -35.857  1.00 92.03           H  
ATOM   2143  CD  GLU A 136      31.273  11.090 -37.328  1.00 92.03           C  
ATOM   2144  OE1 GLU A 136      31.563  11.809 -38.310  1.00 92.03           O  
ATOM   2145  OE2 GLU A 136      31.038   9.864 -37.447  1.00 92.03           O  
ATOM   2146  N   LEU A 137      32.531   9.343 -32.201  1.00 93.85           N  
ATOM   2147  H   LEU A 137      33.330   9.497 -32.800  1.00 93.85           H  
ATOM   2148  CA  LEU A 137      32.577   8.243 -31.240  1.00 93.85           C  
ATOM   2149  HA  LEU A 137      31.717   7.601 -31.432  1.00 93.85           H  
ATOM   2150  C   LEU A 137      32.455   8.744 -29.793  1.00 93.85           C  
ATOM   2151  CB  LEU A 137      33.866   7.435 -31.480  1.00 93.85           C  
ATOM   2152  HB2 LEU A 137      33.885   7.124 -32.524  1.00 93.85           H  
ATOM   2153  HB3 LEU A 137      34.725   8.083 -31.309  1.00 93.85           H  
ATOM   2154  O   LEU A 137      31.651   8.211 -29.029  1.00 93.85           O  
ATOM   2155  CG  LEU A 137      34.020   6.185 -30.592  1.00 93.85           C  
ATOM   2156  HG  LEU A 137      34.118   6.488 -29.550  1.00 93.85           H  
ATOM   2157  CD1 LEU A 137      32.846   5.218 -30.727  1.00 93.85           C  
ATOM   2158 HD11 LEU A 137      32.694   4.946 -31.771  1.00 93.85           H  
ATOM   2159 HD12 LEU A 137      31.941   5.673 -30.324  1.00 93.85           H  
ATOM   2160 HD13 LEU A 137      33.053   4.320 -30.145  1.00 93.85           H  
ATOM   2161  CD2 LEU A 137      35.283   5.427 -31.002  1.00 93.85           C  
ATOM   2162 HD21 LEU A 137      35.409   4.554 -30.362  1.00 93.85           H  
ATOM   2163 HD22 LEU A 137      35.197   5.091 -32.036  1.00 93.85           H  
ATOM   2164 HD23 LEU A 137      36.158   6.071 -30.912  1.00 93.85           H  
ATOM   2165  N   ARG A 138      33.202   9.795 -29.424  1.00 94.50           N  
ATOM   2166  H   ARG A 138      33.818  10.202 -30.114  1.00 94.50           H  
ATOM   2167  CA  ARG A 138      33.115  10.420 -28.093  1.00 94.50           C  
ATOM   2168  HA  ARG A 138      33.218   9.650 -27.329  1.00 94.50           H  
ATOM   2169  C   ARG A 138      31.738  11.032 -27.845  1.00 94.50           C  
ATOM   2170  CB  ARG A 138      34.229  11.462 -27.900  1.00 94.50           C  
ATOM   2171  HB2 ARG A 138      34.007  12.045 -27.006  1.00 94.50           H  
ATOM   2172  HB3 ARG A 138      34.245  12.137 -28.756  1.00 94.50           H  
ATOM   2173  O   ARG A 138      31.163  10.784 -26.795  1.00 94.50           O  
ATOM   2174  CG  ARG A 138      35.604  10.796 -27.714  1.00 94.50           C  
ATOM   2175  HG2 ARG A 138      35.534  10.091 -26.886  1.00 94.50           H  
ATOM   2176  HG3 ARG A 138      35.872  10.230 -28.606  1.00 94.50           H  
ATOM   2177  CD  ARG A 138      36.729  11.791 -27.390  1.00 94.50           C  
ATOM   2178  HD2 ARG A 138      36.508  12.258 -26.430  1.00 94.50           H  
ATOM   2179  HD3 ARG A 138      37.664  11.242 -27.288  1.00 94.50           H  
ATOM   2180  NE  ARG A 138      36.860  12.846 -28.408  1.00 94.50           N  
ATOM   2181  HE  ARG A 138      36.069  13.469 -28.483  1.00 94.50           H  
ATOM   2182  NH1 ARG A 138      38.950  12.398 -29.350  1.00 94.50           N  
ATOM   2183 HH11 ARG A 138      39.574  12.690 -30.088  1.00 94.50           H  
ATOM   2184 HH12 ARG A 138      39.119  11.579 -28.782  1.00 94.50           H  
ATOM   2185  NH2 ARG A 138      37.763  14.127 -29.997  1.00 94.50           N  
ATOM   2186 HH21 ARG A 138      38.521  14.352 -30.624  1.00 94.50           H  
ATOM   2187 HH22 ARG A 138      37.013  14.798 -29.908  1.00 94.50           H  
ATOM   2188  CZ  ARG A 138      37.859  13.095 -29.233  1.00 94.50           C  
ATOM   2189  N   GLU A 139      31.167  11.737 -28.820  1.00 95.65           N  
ATOM   2190  H   GLU A 139      31.696  11.916 -29.662  1.00 95.65           H  
ATOM   2191  CA  GLU A 139      29.808  12.288 -28.723  1.00 95.65           C  
ATOM   2192  HA  GLU A 139      29.745  12.949 -27.859  1.00 95.65           H  
ATOM   2193  C   GLU A 139      28.748  11.193 -28.538  1.00 95.65           C  
ATOM   2194  CB  GLU A 139      29.478  13.086 -29.994  1.00 95.65           C  
ATOM   2195  HB2 GLU A 139      29.748  12.486 -30.863  1.00 95.65           H  
ATOM   2196  HB3 GLU A 139      28.404  13.266 -30.024  1.00 95.65           H  
ATOM   2197  O   GLU A 139      27.786  11.378 -27.792  1.00 95.65           O  
ATOM   2198  CG  GLU A 139      30.192  14.445 -30.057  1.00 95.65           C  
ATOM   2199  HG2 GLU A 139      29.802  15.076 -29.259  1.00 95.65           H  
ATOM   2200  HG3 GLU A 139      31.257  14.306 -29.876  1.00 95.65           H  
ATOM   2201  CD  GLU A 139      30.001  15.159 -31.407  1.00 95.65           C  
ATOM   2202  OE1 GLU A 139      30.650  16.216 -31.591  1.00 95.65           O  
ATOM   2203  OE2 GLU A 139      29.228  14.654 -32.254  1.00 95.65           O  
ATOM   2204  N   LYS A 140      28.908  10.033 -29.189  1.00 97.39           N  
ATOM   2205  H   LYS A 140      29.686   9.945 -29.828  1.00 97.39           H  
ATOM   2206  CA  LYS A 140      28.014   8.887 -28.983  1.00 97.39           C  
ATOM   2207  HA  LYS A 140      26.987   9.245 -29.050  1.00 97.39           H  
ATOM   2208  C   LYS A 140      28.142   8.318 -27.567  1.00 97.39           C  
ATOM   2209  CB  LYS A 140      28.239   7.832 -30.077  1.00 97.39           C  
ATOM   2210  HB2 LYS A 140      29.208   7.352 -29.940  1.00 97.39           H  
ATOM   2211  HB3 LYS A 140      28.225   8.318 -31.053  1.00 97.39           H  
ATOM   2212  O   LYS A 140      27.117   8.134 -26.920  1.00 97.39           O  
ATOM   2213  CG  LYS A 140      27.125   6.777 -30.029  1.00 97.39           C  
ATOM   2214  HG2 LYS A 140      26.159   7.277 -30.092  1.00 97.39           H  
ATOM   2215  HG3 LYS A 140      27.177   6.252 -29.075  1.00 97.39           H  
ATOM   2216  CD  LYS A 140      27.219   5.746 -31.163  1.00 97.39           C  
ATOM   2217  HD2 LYS A 140      28.189   5.250 -31.127  1.00 97.39           H  
ATOM   2218  HD3 LYS A 140      27.094   6.233 -32.130  1.00 97.39           H  
ATOM   2219  CE  LYS A 140      26.093   4.732 -30.928  1.00 97.39           C  
ATOM   2220  HE2 LYS A 140      26.107   4.436 -29.879  1.00 97.39           H  
ATOM   2221  HE3 LYS A 140      25.123   5.201 -31.092  1.00 97.39           H  
ATOM   2222  NZ  LYS A 140      26.203   3.496 -31.734  1.00 97.39           N  
ATOM   2223  HZ1 LYS A 140      25.541   2.858 -31.316  1.00 97.39           H  
ATOM   2224  HZ2 LYS A 140      25.968   3.611 -32.709  1.00 97.39           H  
ATOM   2225  HZ3 LYS A 140      27.085   3.028 -31.584  1.00 97.39           H  
ATOM   2226  N   ILE A 141      29.366   8.114 -27.075  1.00 97.82           N  
ATOM   2227  H   ILE A 141      30.157   8.301 -27.674  1.00 97.82           H  
ATOM   2228  CA  ILE A 141      29.620   7.666 -25.695  1.00 97.82           C  
ATOM   2229  HA  ILE A 141      29.119   6.712 -25.532  1.00 97.82           H  
ATOM   2230  C   ILE A 141      29.025   8.656 -24.686  1.00 97.82           C  
ATOM   2231  CB  ILE A 141      31.137   7.464 -25.468  1.00 97.82           C  
ATOM   2232  HB  ILE A 141      31.657   8.357 -25.814  1.00 97.82           H  
ATOM   2233  O   ILE A 141      28.346   8.246 -23.751  1.00 97.82           O  
ATOM   2234  CG1 ILE A 141      31.643   6.250 -26.279  1.00 97.82           C  
ATOM   2235 HG12 ILE A 141      31.322   5.328 -25.795  1.00 97.82           H  
ATOM   2236 HG13 ILE A 141      31.209   6.265 -27.279  1.00 97.82           H  
ATOM   2237  CG2 ILE A 141      31.472   7.273 -23.975  1.00 97.82           C  
ATOM   2238 HG21 ILE A 141      30.901   6.440 -23.565  1.00 97.82           H  
ATOM   2239 HG22 ILE A 141      32.533   7.067 -23.837  1.00 97.82           H  
ATOM   2240 HG23 ILE A 141      31.241   8.178 -23.414  1.00 97.82           H  
ATOM   2241  CD1 ILE A 141      33.167   6.227 -26.446  1.00 97.82           C  
ATOM   2242 HD11 ILE A 141      33.501   7.169 -26.882  1.00 97.82           H  
ATOM   2243 HD12 ILE A 141      33.662   6.070 -25.488  1.00 97.82           H  
ATOM   2244 HD13 ILE A 141      33.443   5.416 -27.120  1.00 97.82           H  
ATOM   2245  N   ASP A 142      29.224   9.959 -24.887  1.00 97.33           N  
ATOM   2246  H   ASP A 142      29.846  10.247 -25.629  1.00 97.33           H  
ATOM   2247  CA  ASP A 142      28.706  10.988 -23.984  1.00 97.33           C  
ATOM   2248  HA  ASP A 142      29.009  10.746 -22.966  1.00 97.33           H  
ATOM   2249  C   ASP A 142      27.171  11.050 -23.981  1.00 97.33           C  
ATOM   2250  CB  ASP A 142      29.298  12.358 -24.350  1.00 97.33           C  
ATOM   2251  HB2 ASP A 142      28.725  13.129 -23.835  1.00 97.33           H  
ATOM   2252  HB3 ASP A 142      29.186  12.524 -25.421  1.00 97.33           H  
ATOM   2253  O   ASP A 142      26.579  11.305 -22.932  1.00 97.33           O  
ATOM   2254  CG  ASP A 142      30.770  12.537 -23.949  1.00 97.33           C  
ATOM   2255  OD1 ASP A 142      31.254  11.802 -23.051  1.00 97.33           O  
ATOM   2256  OD2 ASP A 142      31.385  13.481 -24.496  1.00 97.33           O  
ATOM   2257  N   ARG A 143      26.507  10.792 -25.118  1.00 98.28           N  
ATOM   2258  H   ARG A 143      27.050  10.611 -25.951  1.00 98.28           H  
ATOM   2259  CA  ARG A 143      25.041  10.651 -25.166  1.00 98.28           C  
ATOM   2260  HA  ARG A 143      24.582  11.505 -24.667  1.00 98.28           H  
ATOM   2261  C   ARG A 143      24.565   9.440 -24.370  1.00 98.28           C  
ATOM   2262  CB  ARG A 143      24.527  10.573 -26.608  1.00 98.28           C  
ATOM   2263  HB2 ARG A 143      25.147   9.884 -27.181  1.00 98.28           H  
ATOM   2264  HB3 ARG A 143      23.510  10.182 -26.591  1.00 98.28           H  
ATOM   2265  O   ARG A 143      23.709   9.614 -23.511  1.00 98.28           O  
ATOM   2266  CG  ARG A 143      24.496  11.954 -27.275  1.00 98.28           C  
ATOM   2267  HG2 ARG A 143      23.914  12.631 -26.650  1.00 98.28           H  
ATOM   2268  HG3 ARG A 143      25.505  12.357 -27.361  1.00 98.28           H  
ATOM   2269  CD  ARG A 143      23.839  11.894 -28.657  1.00 98.28           C  
ATOM   2270  HD2 ARG A 143      23.781  12.912 -29.043  1.00 98.28           H  
ATOM   2271  HD3 ARG A 143      22.827  11.503 -28.548  1.00 98.28           H  
ATOM   2272  NE  ARG A 143      24.600  11.043 -29.589  1.00 98.28           N  
ATOM   2273  HE  ARG A 143      25.236  10.388 -29.158  1.00 98.28           H  
ATOM   2274  NH1 ARG A 143      23.791  11.918 -31.548  1.00 98.28           N  
ATOM   2275 HH11 ARG A 143      23.174  12.503 -31.003  1.00 98.28           H  
ATOM   2276 HH12 ARG A 143      23.800  11.961 -32.557  1.00 98.28           H  
ATOM   2277  NH2 ARG A 143      25.324  10.297 -31.614  1.00 98.28           N  
ATOM   2278 HH21 ARG A 143      25.977   9.690 -31.140  1.00 98.28           H  
ATOM   2279 HH22 ARG A 143      25.356  10.386 -32.619  1.00 98.28           H  
ATOM   2280  CZ  ARG A 143      24.565  11.086 -30.907  1.00 98.28           C  
ATOM   2281  N   LEU A 144      25.169   8.273 -24.592  1.00 98.47           N  
ATOM   2282  H   LEU A 144      25.878   8.220 -25.310  1.00 98.47           H  
ATOM   2283  CA  LEU A 144      24.818   7.046 -23.868  1.00 98.47           C  
ATOM   2284  HA  LEU A 144      23.754   6.844 -23.996  1.00 98.47           H  
ATOM   2285  C   LEU A 144      25.061   7.183 -22.360  1.00 98.47           C  
ATOM   2286  CB  LEU A 144      25.623   5.864 -24.429  1.00 98.47           C  
ATOM   2287  HB2 LEU A 144      26.682   6.116 -24.392  1.00 98.47           H  
ATOM   2288  HB3 LEU A 144      25.462   5.000 -23.783  1.00 98.47           H  
ATOM   2289  O   LEU A 144      24.266   6.705 -21.566  1.00 98.47           O  
ATOM   2290  CG  LEU A 144      25.242   5.457 -25.863  1.00 98.47           C  
ATOM   2291  HG  LEU A 144      25.245   6.335 -26.510  1.00 98.47           H  
ATOM   2292  CD1 LEU A 144      26.286   4.476 -26.386  1.00 98.47           C  
ATOM   2293 HD11 LEU A 144      26.044   4.200 -27.412  1.00 98.47           H  
ATOM   2294 HD12 LEU A 144      27.273   4.937 -26.342  1.00 98.47           H  
ATOM   2295 HD13 LEU A 144      26.273   3.574 -25.774  1.00 98.47           H  
ATOM   2296  CD2 LEU A 144      23.875   4.788 -25.954  1.00 98.47           C  
ATOM   2297 HD21 LEU A 144      23.653   4.512 -26.984  1.00 98.47           H  
ATOM   2298 HD22 LEU A 144      23.859   3.876 -25.358  1.00 98.47           H  
ATOM   2299 HD23 LEU A 144      23.086   5.453 -25.603  1.00 98.47           H  
ATOM   2300  N   ARG A 145      26.116   7.894 -21.938  1.00 98.13           N  
ATOM   2301  H   ARG A 145      26.777   8.207 -22.634  1.00 98.13           H  
ATOM   2302  CA  ARG A 145      26.358   8.200 -20.515  1.00 98.13           C  
ATOM   2303  HA  ARG A 145      26.368   7.274 -19.940  1.00 98.13           H  
ATOM   2304  C   ARG A 145      25.250   9.047 -19.891  1.00 98.13           C  
ATOM   2305  CB  ARG A 145      27.696   8.929 -20.356  1.00 98.13           C  
ATOM   2306  HB2 ARG A 145      27.730   9.396 -19.372  1.00 98.13           H  
ATOM   2307  HB3 ARG A 145      27.772   9.713 -21.109  1.00 98.13           H  
ATOM   2308  O   ARG A 145      24.901   8.828 -18.737  1.00 98.13           O  
ATOM   2309  CG  ARG A 145      28.888   7.978 -20.468  1.00 98.13           C  
ATOM   2310  HG2 ARG A 145      28.830   7.407 -21.395  1.00 98.13           H  
ATOM   2311  HG3 ARG A 145      28.877   7.296 -19.618  1.00 98.13           H  
ATOM   2312  CD  ARG A 145      30.175   8.796 -20.457  1.00 98.13           C  
ATOM   2313  HD2 ARG A 145      30.196   9.421 -21.350  1.00 98.13           H  
ATOM   2314  HD3 ARG A 145      30.168   9.441 -19.578  1.00 98.13           H  
ATOM   2315  NE  ARG A 145      31.380   7.950 -20.424  1.00 98.13           N  
ATOM   2316  HE  ARG A 145      31.286   6.947 -20.500  1.00 98.13           H  
ATOM   2317  NH1 ARG A 145      32.884   9.676 -20.374  1.00 98.13           N  
ATOM   2318 HH11 ARG A 145      32.151  10.287 -20.704  1.00 98.13           H  
ATOM   2319 HH12 ARG A 145      33.841  10.000 -20.367  1.00 98.13           H  
ATOM   2320  NH2 ARG A 145      33.589   7.559 -20.191  1.00 98.13           N  
ATOM   2321 HH21 ARG A 145      33.345   6.589 -20.331  1.00 98.13           H  
ATOM   2322 HH22 ARG A 145      34.555   7.844 -20.120  1.00 98.13           H  
ATOM   2323  CZ  ARG A 145      32.610   8.400 -20.323  1.00 98.13           C  
ATOM   2324  N   ARG A 146      24.721  10.035 -20.621  1.00 98.30           N  
ATOM   2325  H   ARG A 146      25.024  10.128 -21.580  1.00 98.30           H  
ATOM   2326  CA  ARG A 146      23.602  10.861 -20.132  1.00 98.30           C  
ATOM   2327  HA  ARG A 146      23.803  11.194 -19.114  1.00 98.30           H  
ATOM   2328  C   ARG A 146      22.322  10.044 -20.037  1.00 98.30           C  
ATOM   2329  CB  ARG A 146      23.369  12.073 -21.037  1.00 98.30           C  
ATOM   2330  HB2 ARG A 146      23.267  11.738 -22.069  1.00 98.30           H  
ATOM   2331  HB3 ARG A 146      22.435  12.553 -20.743  1.00 98.30           H  
ATOM   2332  O   ARG A 146      21.642  10.115 -19.025  1.00 98.30           O  
ATOM   2333  CG  ARG A 146      24.498  13.097 -20.928  1.00 98.30           C  
ATOM   2334  HG2 ARG A 146      25.454  12.623 -21.148  1.00 98.30           H  
ATOM   2335  HG3 ARG A 146      24.531  13.502 -19.916  1.00 98.30           H  
ATOM   2336  CD  ARG A 146      24.234  14.222 -21.927  1.00 98.30           C  
ATOM   2337  HD2 ARG A 146      23.374  14.795 -21.582  1.00 98.30           H  
ATOM   2338  HD3 ARG A 146      23.999  13.780 -22.895  1.00 98.30           H  
ATOM   2339  NE  ARG A 146      25.413  15.089 -22.074  1.00 98.30           N  
ATOM   2340  HE  ARG A 146      26.265  14.750 -21.650  1.00 98.30           H  
ATOM   2341  NH1 ARG A 146      24.422  16.658 -23.412  1.00 98.30           N  
ATOM   2342 HH11 ARG A 146      23.552  16.159 -23.289  1.00 98.30           H  
ATOM   2343 HH12 ARG A 146      24.469  17.494 -23.977  1.00 98.30           H  
ATOM   2344  NH2 ARG A 146      26.602  16.826 -22.930  1.00 98.30           N  
ATOM   2345 HH21 ARG A 146      27.437  16.430 -22.524  1.00 98.30           H  
ATOM   2346 HH22 ARG A 146      26.661  17.645 -23.518  1.00 98.30           H  
ATOM   2347  CZ  ARG A 146      25.474  16.187 -22.800  1.00 98.30           C  
ATOM   2348  N   GLU A 147      22.044   9.255 -21.065  1.00 98.23           N  
ATOM   2349  H   GLU A 147      22.656   9.263 -21.868  1.00 98.23           H  
ATOM   2350  CA  GLU A 147      20.892   8.357 -21.110  1.00 98.23           C  
ATOM   2351  HA  GLU A 147      19.972   8.930 -20.992  1.00 98.23           H  
ATOM   2352  C   GLU A 147      20.938   7.318 -19.981  1.00 98.23           C  
ATOM   2353  CB  GLU A 147      20.898   7.714 -22.497  1.00 98.23           C  
ATOM   2354  HB2 GLU A 147      20.894   8.521 -23.230  1.00 98.23           H  
ATOM   2355  HB3 GLU A 147      21.817   7.140 -22.623  1.00 98.23           H  
ATOM   2356  O   GLU A 147      19.963   7.137 -19.258  1.00 98.23           O  
ATOM   2357  CG  GLU A 147      19.701   6.802 -22.771  1.00 98.23           C  
ATOM   2358  HG2 GLU A 147      18.787   7.345 -22.529  1.00 98.23           H  
ATOM   2359  HG3 GLU A 147      19.764   5.926 -22.125  1.00 98.23           H  
ATOM   2360  CD  GLU A 147      19.655   6.361 -24.244  1.00 98.23           C  
ATOM   2361  OE1 GLU A 147      18.623   5.784 -24.638  1.00 98.23           O  
ATOM   2362  OE2 GLU A 147      20.620   6.656 -24.995  1.00 98.23           O  
ATOM   2363  N   GLU A 148      22.097   6.703 -19.743  1.00 98.08           N  
ATOM   2364  H   GLU A 148      22.854   6.829 -20.401  1.00 98.08           H  
ATOM   2365  CA  GLU A 148      22.309   5.795 -18.618  1.00 98.08           C  
ATOM   2366  HA  GLU A 148      21.634   4.944 -18.714  1.00 98.08           H  
ATOM   2367  C   GLU A 148      22.037   6.473 -17.268  1.00 98.08           C  
ATOM   2368  CB  GLU A 148      23.757   5.302 -18.657  1.00 98.08           C  
ATOM   2369  HB2 GLU A 148      23.974   4.875 -19.636  1.00 98.08           H  
ATOM   2370  HB3 GLU A 148      24.409   6.160 -18.497  1.00 98.08           H  
ATOM   2371  O   GLU A 148      21.389   5.886 -16.403  1.00 98.08           O  
ATOM   2372  CG  GLU A 148      24.027   4.232 -17.594  1.00 98.08           C  
ATOM   2373  HG2 GLU A 148      23.540   3.311 -17.913  1.00 98.08           H  
ATOM   2374  HG3 GLU A 148      23.624   4.533 -16.627  1.00 98.08           H  
ATOM   2375  CD  GLU A 148      25.509   3.953 -17.404  1.00 98.08           C  
ATOM   2376  OE1 GLU A 148      25.837   2.923 -16.766  1.00 98.08           O  
ATOM   2377  OE2 GLU A 148      26.358   4.727 -17.904  1.00 98.08           O  
ATOM   2378  N   GLU A 149      22.520   7.702 -17.070  1.00 98.25           N  
ATOM   2379  H   GLU A 149      23.055   8.139 -17.807  1.00 98.25           H  
ATOM   2380  CA  GLU A 149      22.280   8.448 -15.833  1.00 98.25           C  
ATOM   2381  HA  GLU A 149      22.584   7.822 -14.995  1.00 98.25           H  
ATOM   2382  C   GLU A 149      20.789   8.761 -15.642  1.00 98.25           C  
ATOM   2383  CB  GLU A 149      23.144   9.719 -15.823  1.00 98.25           C  
ATOM   2384  HB2 GLU A 149      22.848  10.362 -16.652  1.00 98.25           H  
ATOM   2385  HB3 GLU A 149      24.187   9.443 -15.975  1.00 98.25           H  
ATOM   2386  O   GLU A 149      20.250   8.550 -14.555  1.00 98.25           O  
ATOM   2387  CG  GLU A 149      23.034  10.530 -14.521  1.00 98.25           C  
ATOM   2388  HG2 GLU A 149      23.663  11.414 -14.626  1.00 98.25           H  
ATOM   2389  HG3 GLU A 149      22.008  10.881 -14.406  1.00 98.25           H  
ATOM   2390  CD  GLU A 149      23.467   9.769 -13.252  1.00 98.25           C  
ATOM   2391  OE1 GLU A 149      23.117  10.252 -12.152  1.00 98.25           O  
ATOM   2392  OE2 GLU A 149      24.193   8.747 -13.359  1.00 98.25           O  
ATOM   2393  N   GLU A 150      20.087   9.180 -16.697  1.00 98.31           N  
ATOM   2394  H   GLU A 150      20.569   9.308 -17.575  1.00 98.31           H  
ATOM   2395  CA  GLU A 150      18.636   9.400 -16.666  1.00 98.31           C  
ATOM   2396  HA  GLU A 150      18.401  10.136 -15.897  1.00 98.31           H  
ATOM   2397  C   GLU A 150      17.877   8.113 -16.300  1.00 98.31           C  
ATOM   2398  CB  GLU A 150      18.161   9.940 -18.028  1.00 98.31           C  
ATOM   2399  HB2 GLU A 150      18.556   9.311 -18.826  1.00 98.31           H  
ATOM   2400  HB3 GLU A 150      17.072   9.889 -18.060  1.00 98.31           H  
ATOM   2401  O   GLU A 150      16.985   8.127 -15.444  1.00 98.31           O  
ATOM   2402  CG  GLU A 150      18.583  11.401 -18.266  1.00 98.31           C  
ATOM   2403  HG2 GLU A 150      19.657  11.500 -18.111  1.00 98.31           H  
ATOM   2404  HG3 GLU A 150      18.091  12.022 -17.518  1.00 98.31           H  
ATOM   2405  CD  GLU A 150      18.227  11.937 -19.667  1.00 98.31           C  
ATOM   2406  OE1 GLU A 150      18.731  13.036 -20.010  1.00 98.31           O  
ATOM   2407  OE2 GLU A 150      17.419  11.299 -20.378  1.00 98.31           O  
ATOM   2408  N   LEU A 151      18.269   6.977 -16.885  1.00 98.53           N  
ATOM   2409  H   LEU A 151      18.985   7.035 -17.595  1.00 98.53           H  
ATOM   2410  CA  LEU A 151      17.692   5.667 -16.579  1.00 98.53           C  
ATOM   2411  HA  LEU A 151      16.607   5.736 -16.660  1.00 98.53           H  
ATOM   2412  C   LEU A 151      17.994   5.224 -15.142  1.00 98.53           C  
ATOM   2413  CB  LEU A 151      18.212   4.636 -17.594  1.00 98.53           C  
ATOM   2414  HB2 LEU A 151      17.963   3.633 -17.247  1.00 98.53           H  
ATOM   2415  HB3 LEU A 151      19.298   4.718 -17.639  1.00 98.53           H  
ATOM   2416  O   LEU A 151      17.122   4.658 -14.481  1.00 98.53           O  
ATOM   2417  CG  LEU A 151      17.649   4.809 -19.016  1.00 98.53           C  
ATOM   2418  HG  LEU A 151      17.757   5.845 -19.338  1.00 98.53           H  
ATOM   2419  CD1 LEU A 151      18.423   3.913 -19.979  1.00 98.53           C  
ATOM   2420 HD11 LEU A 151      18.260   2.862 -19.737  1.00 98.53           H  
ATOM   2421 HD12 LEU A 151      18.078   4.104 -20.995  1.00 98.53           H  
ATOM   2422 HD13 LEU A 151      19.486   4.148 -19.938  1.00 98.53           H  
ATOM   2423  CD2 LEU A 151      16.167   4.435 -19.091  1.00 98.53           C  
ATOM   2424 HD21 LEU A 151      15.571   5.106 -18.472  1.00 98.53           H  
ATOM   2425 HD22 LEU A 151      16.022   3.399 -18.787  1.00 98.53           H  
ATOM   2426 HD23 LEU A 151      15.833   4.536 -20.124  1.00 98.53           H  
ATOM   2427  N   ARG A 152      19.190   5.513 -14.616  1.00 98.20           N  
ATOM   2428  H   ARG A 152      19.864   5.964 -15.218  1.00 98.20           H  
ATOM   2429  CA  ARG A 152      19.552   5.232 -13.217  1.00 98.20           C  
ATOM   2430  HA  ARG A 152      19.340   4.185 -12.998  1.00 98.20           H  
ATOM   2431  C   ARG A 152      18.723   6.048 -12.232  1.00 98.20           C  
ATOM   2432  CB  ARG A 152      21.041   5.507 -12.990  1.00 98.20           C  
ATOM   2433  HB2 ARG A 152      21.309   6.459 -13.447  1.00 98.20           H  
ATOM   2434  HB3 ARG A 152      21.231   5.584 -11.919  1.00 98.20           H  
ATOM   2435  O   ARG A 152      18.247   5.480 -11.248  1.00 98.20           O  
ATOM   2436  CG  ARG A 152      21.927   4.393 -13.552  1.00 98.20           C  
ATOM   2437  HG2 ARG A 152      21.684   4.199 -14.597  1.00 98.20           H  
ATOM   2438  HG3 ARG A 152      21.776   3.480 -12.976  1.00 98.20           H  
ATOM   2439  CD  ARG A 152      23.379   4.848 -13.438  1.00 98.20           C  
ATOM   2440  HD2 ARG A 152      23.582   5.109 -12.400  1.00 98.20           H  
ATOM   2441  HD3 ARG A 152      23.507   5.742 -14.049  1.00 98.20           H  
ATOM   2442  NE  ARG A 152      24.326   3.813 -13.889  1.00 98.20           N  
ATOM   2443  HE  ARG A 152      23.979   3.072 -14.481  1.00 98.20           H  
ATOM   2444  NH1 ARG A 152      26.197   4.922 -13.189  1.00 98.20           N  
ATOM   2445 HH11 ARG A 152      27.197   5.048 -13.259  1.00 98.20           H  
ATOM   2446 HH12 ARG A 152      25.606   5.722 -13.016  1.00 98.20           H  
ATOM   2447  NH2 ARG A 152      26.404   2.947 -14.204  1.00 98.20           N  
ATOM   2448 HH21 ARG A 152      26.068   2.542 -15.066  1.00 98.20           H  
ATOM   2449 HH22 ARG A 152      27.406   3.072 -14.188  1.00 98.20           H  
ATOM   2450  CZ  ARG A 152      25.634   3.889 -13.753  1.00 98.20           C  
ATOM   2451  N   VAL A 153      18.510   7.336 -12.500  1.00 98.30           N  
ATOM   2452  H   VAL A 153      18.972   7.738 -13.304  1.00 98.30           H  
ATOM   2453  CA  VAL A 153      17.635   8.190 -11.680  1.00 98.30           C  
ATOM   2454  HA  VAL A 153      17.977   8.160 -10.645  1.00 98.30           H  
ATOM   2455  C   VAL A 153      16.208   7.644 -11.693  1.00 98.30           C  
ATOM   2456  CB  VAL A 153      17.683   9.654 -12.158  1.00 98.30           C  
ATOM   2457  HB  VAL A 153      17.497   9.694 -13.231  1.00 98.30           H  
ATOM   2458  O   VAL A 153      15.638   7.381 -10.634  1.00 98.30           O  
ATOM   2459  CG1 VAL A 153      16.638  10.529 -11.451  1.00 98.30           C  
ATOM   2460 HG11 VAL A 153      16.744  10.448 -10.370  1.00 98.30           H  
ATOM   2461 HG12 VAL A 153      16.763  11.570 -11.748  1.00 98.30           H  
ATOM   2462 HG13 VAL A 153      15.628  10.227 -11.731  1.00 98.30           H  
ATOM   2463  CG2 VAL A 153      19.059  10.269 -11.870  1.00 98.30           C  
ATOM   2464 HG21 VAL A 153      19.851   9.684 -12.337  1.00 98.30           H  
ATOM   2465 HG22 VAL A 153      19.242  10.303 -10.796  1.00 98.30           H  
ATOM   2466 HG23 VAL A 153      19.105  11.279 -12.277  1.00 98.30           H  
ATOM   2467  N   LYS A 154      15.666   7.363 -12.883  1.00 97.88           N  
ATOM   2468  H   LYS A 154      16.191   7.605 -13.711  1.00 97.88           H  
ATOM   2469  CA  LYS A 154      14.326   6.783 -13.046  1.00 97.88           C  
ATOM   2470  HA  LYS A 154      13.596   7.461 -12.604  1.00 97.88           H  
ATOM   2471  C   LYS A 154      14.185   5.436 -12.331  1.00 97.88           C  
ATOM   2472  CB  LYS A 154      14.061   6.658 -14.548  1.00 97.88           C  
ATOM   2473  HB2 LYS A 154      14.237   7.629 -15.010  1.00 97.88           H  
ATOM   2474  HB3 LYS A 154      14.763   5.944 -14.978  1.00 97.88           H  
ATOM   2475  O   LYS A 154      13.144   5.147 -11.742  1.00 97.88           O  
ATOM   2476  CG  LYS A 154      12.628   6.219 -14.867  1.00 97.88           C  
ATOM   2477  HG2 LYS A 154      12.438   5.228 -14.453  1.00 97.88           H  
ATOM   2478  HG3 LYS A 154      11.920   6.931 -14.443  1.00 97.88           H  
ATOM   2479  CD  LYS A 154      12.472   6.173 -16.388  1.00 97.88           C  
ATOM   2480  HD2 LYS A 154      12.661   7.166 -16.797  1.00 97.88           H  
ATOM   2481  HD3 LYS A 154      13.218   5.488 -16.791  1.00 97.88           H  
ATOM   2482  CE  LYS A 154      11.077   5.707 -16.799  1.00 97.88           C  
ATOM   2483  HE2 LYS A 154      10.348   6.453 -16.484  1.00 97.88           H  
ATOM   2484  HE3 LYS A 154      10.859   4.772 -16.283  1.00 97.88           H  
ATOM   2485  NZ  LYS A 154      11.032   5.501 -18.269  1.00 97.88           N  
ATOM   2486  HZ1 LYS A 154      10.127   5.173 -18.575  1.00 97.88           H  
ATOM   2487  HZ2 LYS A 154      11.718   4.812 -18.543  1.00 97.88           H  
ATOM   2488  HZ3 LYS A 154      11.276   6.349 -18.759  1.00 97.88           H  
ATOM   2489  N   ARG A 155      15.229   4.604 -12.351  1.00 97.87           N  
ATOM   2490  H   ARG A 155      16.026   4.871 -12.911  1.00 97.87           H  
ATOM   2491  CA  ARG A 155      15.270   3.335 -11.618  1.00 97.87           C  
ATOM   2492  HA  ARG A 155      14.406   2.737 -11.908  1.00 97.87           H  
ATOM   2493  C   ARG A 155      15.156   3.549 -10.108  1.00 97.87           C  
ATOM   2494  CB  ARG A 155      16.543   2.574 -12.008  1.00 97.87           C  
ATOM   2495  HB2 ARG A 155      17.419   3.178 -11.771  1.00 97.87           H  
ATOM   2496  HB3 ARG A 155      16.531   2.392 -13.083  1.00 97.87           H  
ATOM   2497  O   ARG A 155      14.380   2.839  -9.473  1.00 97.87           O  
ATOM   2498  CG  ARG A 155      16.662   1.233 -11.281  1.00 97.87           C  
ATOM   2499  HG2 ARG A 155      16.702   1.397 -10.204  1.00 97.87           H  
ATOM   2500  HG3 ARG A 155      15.800   0.611 -11.522  1.00 97.87           H  
ATOM   2501  CD  ARG A 155      17.935   0.516 -11.719  1.00 97.87           C  
ATOM   2502  HD2 ARG A 155      18.780   1.201 -11.648  1.00 97.87           H  
ATOM   2503  HD3 ARG A 155      17.831   0.224 -12.764  1.00 97.87           H  
ATOM   2504  NE  ARG A 155      18.152  -0.682 -10.897  1.00 97.87           N  
ATOM   2505  HE  ARG A 155      17.556  -1.474 -11.091  1.00 97.87           H  
ATOM   2506  NH1 ARG A 155      19.900   0.076  -9.603  1.00 97.87           N  
ATOM   2507 HH11 ARG A 155      19.823   0.973 -10.060  1.00 97.87           H  
ATOM   2508 HH12 ARG A 155      20.521  -0.052  -8.817  1.00 97.87           H  
ATOM   2509  NH2 ARG A 155      19.049  -1.991  -9.324  1.00 97.87           N  
ATOM   2510 HH21 ARG A 155      18.385  -2.671  -9.664  1.00 97.87           H  
ATOM   2511 HH22 ARG A 155      19.737  -2.213  -8.618  1.00 97.87           H  
ATOM   2512  CZ  ARG A 155      19.041  -0.849  -9.944  1.00 97.87           C  
ATOM   2513  N   GLU A 156      15.880   4.506  -9.528  1.00 97.79           N  
ATOM   2514  H   GLU A 156      16.485   5.081 -10.096  1.00 97.79           H  
ATOM   2515  CA  GLU A 156      15.783   4.781  -8.085  1.00 97.79           C  
ATOM   2516  HA  GLU A 156      15.913   3.836  -7.557  1.00 97.79           H  
ATOM   2517  C   GLU A 156      14.394   5.315  -7.700  1.00 97.79           C  
ATOM   2518  CB  GLU A 156      16.908   5.723  -7.621  1.00 97.79           C  
ATOM   2519  HB2 GLU A 156      16.747   6.710  -8.056  1.00 97.79           H  
ATOM   2520  HB3 GLU A 156      17.862   5.349  -7.992  1.00 97.79           H  
ATOM   2521  O   GLU A 156      13.814   4.845  -6.720  1.00 97.79           O  
ATOM   2522  CG  GLU A 156      16.993   5.864  -6.081  1.00 97.79           C  
ATOM   2523  HG2 GLU A 156      17.796   6.564  -5.852  1.00 97.79           H  
ATOM   2524  HG3 GLU A 156      16.067   6.307  -5.715  1.00 97.79           H  
ATOM   2525  CD  GLU A 156      17.267   4.541  -5.322  1.00 97.79           C  
ATOM   2526  OE1 GLU A 156      16.835   4.383  -4.145  1.00 97.79           O  
ATOM   2527  OE2 GLU A 156      17.922   3.646  -5.905  1.00 97.79           O  
ATOM   2528  N   GLU A 157      13.803   6.200  -8.510  1.00 96.80           N  
ATOM   2529  H   GLU A 157      14.336   6.582  -9.279  1.00 96.80           H  
ATOM   2530  CA  GLU A 157      12.425   6.677  -8.309  1.00 96.80           C  
ATOM   2531  HA  GLU A 157      12.350   7.182  -7.346  1.00 96.80           H  
ATOM   2532  C   GLU A 157      11.409   5.520  -8.316  1.00 96.80           C  
ATOM   2533  CB  GLU A 157      12.039   7.663  -9.423  1.00 96.80           C  
ATOM   2534  HB2 GLU A 157      12.215   7.187 -10.388  1.00 96.80           H  
ATOM   2535  HB3 GLU A 157      10.973   7.872  -9.339  1.00 96.80           H  
ATOM   2536  O   GLU A 157      10.497   5.459  -7.484  1.00 96.80           O  
ATOM   2537  CG  GLU A 157      12.790   9.003  -9.376  1.00 96.80           C  
ATOM   2538  HG2 GLU A 157      13.864   8.822  -9.413  1.00 96.80           H  
ATOM   2539  HG3 GLU A 157      12.565   9.487  -8.425  1.00 96.80           H  
ATOM   2540  CD  GLU A 157      12.395   9.943 -10.530  1.00 96.80           C  
ATOM   2541  OE1 GLU A 157      12.809  11.124 -10.478  1.00 96.80           O  
ATOM   2542  OE2 GLU A 157      11.658   9.501 -11.446  1.00 96.80           O  
ATOM   2543  N   LEU A 158      11.567   4.563  -9.236  1.00 97.51           N  
ATOM   2544  H   LEU A 158      12.306   4.680  -9.915  1.00 97.51           H  
ATOM   2545  CA  LEU A 158      10.718   3.372  -9.307  1.00 97.51           C  
ATOM   2546  HA  LEU A 158       9.676   3.689  -9.255  1.00 97.51           H  
ATOM   2547  C   LEU A 158      10.931   2.437  -8.112  1.00 97.51           C  
ATOM   2548  CB  LEU A 158      10.961   2.645 -10.640  1.00 97.51           C  
ATOM   2549  HB2 LEU A 158      12.035   2.525 -10.779  1.00 97.51           H  
ATOM   2550  HB3 LEU A 158      10.517   1.650 -10.591  1.00 97.51           H  
ATOM   2551  O   LEU A 158       9.961   1.887  -7.587  1.00 97.51           O  
ATOM   2552  CG  LEU A 158      10.375   3.380 -11.857  1.00 97.51           C  
ATOM   2553  HG  LEU A 158      10.689   4.424 -11.856  1.00 97.51           H  
ATOM   2554  CD1 LEU A 158      10.862   2.723 -13.145  1.00 97.51           C  
ATOM   2555 HD11 LEU A 158      10.512   1.692 -13.185  1.00 97.51           H  
ATOM   2556 HD12 LEU A 158      10.472   3.266 -14.006  1.00 97.51           H  
ATOM   2557 HD13 LEU A 158      11.951   2.741 -13.178  1.00 97.51           H  
ATOM   2558  CD2 LEU A 158       8.846   3.338 -11.862  1.00 97.51           C  
ATOM   2559 HD21 LEU A 158       8.446   3.847 -10.985  1.00 97.51           H  
ATOM   2560 HD22 LEU A 158       8.477   3.841 -12.756  1.00 97.51           H  
ATOM   2561 HD23 LEU A 158       8.501   2.304 -11.873  1.00 97.51           H  
ATOM   2562  N   LEU A 159      12.166   2.288  -7.629  1.00 97.02           N  
ATOM   2563  H   LEU A 159      12.923   2.762  -8.100  1.00 97.02           H  
ATOM   2564  CA  LEU A 159      12.453   1.526  -6.412  1.00 97.02           C  
ATOM   2565  HA  LEU A 159      12.011   0.535  -6.514  1.00 97.02           H  
ATOM   2566  C   LEU A 159      11.801   2.165  -5.179  1.00 97.02           C  
ATOM   2567  CB  LEU A 159      13.975   1.390  -6.223  1.00 97.02           C  
ATOM   2568  HB2 LEU A 159      14.431   2.374  -6.333  1.00 97.02           H  
ATOM   2569  HB3 LEU A 159      14.174   1.054  -5.205  1.00 97.02           H  
ATOM   2570  O   LEU A 159      11.229   1.448  -4.353  1.00 97.02           O  
ATOM   2571  CG  LEU A 159      14.654   0.411  -7.197  1.00 97.02           C  
ATOM   2572  HG  LEU A 159      14.378   0.644  -8.226  1.00 97.02           H  
ATOM   2573  CD1 LEU A 159      16.174   0.516  -7.055  1.00 97.02           C  
ATOM   2574 HD11 LEU A 159      16.484   0.270  -6.039  1.00 97.02           H  
ATOM   2575 HD12 LEU A 159      16.654  -0.157  -7.766  1.00 97.02           H  
ATOM   2576 HD13 LEU A 159      16.489   1.534  -7.280  1.00 97.02           H  
ATOM   2577  CD2 LEU A 159      14.262  -1.041  -6.907  1.00 97.02           C  
ATOM   2578 HD21 LEU A 159      13.196  -1.183  -7.083  1.00 97.02           H  
ATOM   2579 HD22 LEU A 159      14.507  -1.303  -5.878  1.00 97.02           H  
ATOM   2580 HD23 LEU A 159      14.802  -1.699  -7.588  1.00 97.02           H  
ATOM   2581  N   GLU A 160      11.830   3.493  -5.055  1.00 96.27           N  
ATOM   2582  H   GLU A 160      12.349   4.030  -5.734  1.00 96.27           H  
ATOM   2583  CA  GLU A 160      11.143   4.215  -3.980  1.00 96.27           C  
ATOM   2584  HA  GLU A 160      11.468   3.799  -3.027  1.00 96.27           H  
ATOM   2585  C   GLU A 160       9.621   4.024  -4.056  1.00 96.27           C  
ATOM   2586  CB  GLU A 160      11.546   5.697  -4.001  1.00 96.27           C  
ATOM   2587  HB2 GLU A 160      12.633   5.759  -3.964  1.00 96.27           H  
ATOM   2588  HB3 GLU A 160      11.192   6.162  -4.921  1.00 96.27           H  
ATOM   2589  O   GLU A 160       9.006   3.592  -3.073  1.00 96.27           O  
ATOM   2590  CG  GLU A 160      10.964   6.436  -2.785  1.00 96.27           C  
ATOM   2591  HG2 GLU A 160      11.236   5.881  -1.887  1.00 96.27           H  
ATOM   2592  HG3 GLU A 160       9.877   6.442  -2.858  1.00 96.27           H  
ATOM   2593  CD  GLU A 160      11.459   7.884  -2.644  1.00 96.27           C  
ATOM   2594  OE1 GLU A 160      11.308   8.420  -1.520  1.00 96.27           O  
ATOM   2595  OE2 GLU A 160      11.990   8.438  -3.629  1.00 96.27           O  
ATOM   2596  N   ARG A 161       9.022   4.209  -5.243  1.00 96.33           N  
ATOM   2597  H   ARG A 161       9.587   4.575  -5.997  1.00 96.33           H  
ATOM   2598  CA  ARG A 161       7.599   3.905  -5.491  1.00 96.33           C  
ATOM   2599  HA  ARG A 161       6.990   4.535  -4.843  1.00 96.33           H  
ATOM   2600  C   ARG A 161       7.253   2.456  -5.136  1.00 96.33           C  
ATOM   2601  CB  ARG A 161       7.241   4.187  -6.962  1.00 96.33           C  
ATOM   2602  HB2 ARG A 161       6.291   3.703  -7.188  1.00 96.33           H  
ATOM   2603  HB3 ARG A 161       8.002   3.749  -7.609  1.00 96.33           H  
ATOM   2604  O   ARG A 161       6.180   2.197  -4.591  1.00 96.33           O  
ATOM   2605  CG  ARG A 161       7.102   5.685  -7.275  1.00 96.33           C  
ATOM   2606  HG2 ARG A 161       6.274   6.100  -6.701  1.00 96.33           H  
ATOM   2607  HG3 ARG A 161       8.014   6.202  -6.976  1.00 96.33           H  
ATOM   2608  CD  ARG A 161       6.865   5.948  -8.773  1.00 96.33           C  
ATOM   2609  HD2 ARG A 161       6.870   7.026  -8.935  1.00 96.33           H  
ATOM   2610  HD3 ARG A 161       7.708   5.527  -9.322  1.00 96.33           H  
ATOM   2611  NE  ARG A 161       5.588   5.385  -9.286  1.00 96.33           N  
ATOM   2612  HE  ARG A 161       4.889   5.117  -8.608  1.00 96.33           H  
ATOM   2613  NH1 ARG A 161       6.107   5.437 -11.536  1.00 96.33           N  
ATOM   2614 HH11 ARG A 161       6.011   4.937 -12.408  1.00 96.33           H  
ATOM   2615 HH12 ARG A 161       6.997   5.873 -11.340  1.00 96.33           H  
ATOM   2616  NH2 ARG A 161       4.219   4.525 -10.933  1.00 96.33           N  
ATOM   2617 HH21 ARG A 161       3.600   4.053 -10.289  1.00 96.33           H  
ATOM   2618 HH22 ARG A 161       4.163   4.260 -11.906  1.00 96.33           H  
ATOM   2619  CZ  ARG A 161       5.304   5.134 -10.560  1.00 96.33           C  
ATOM   2620  N   GLY A 162       8.155   1.511  -5.404  1.00 95.24           N  
ATOM   2621  H   GLY A 162       8.980   1.791  -5.917  1.00 95.24           H  
ATOM   2622  CA  GLY A 162       7.995   0.097  -5.065  1.00 95.24           C  
ATOM   2623  HA2 GLY A 162       8.831  -0.456  -5.493  1.00 95.24           H  
ATOM   2624  HA3 GLY A 162       7.068  -0.278  -5.500  1.00 95.24           H  
ATOM   2625  C   GLY A 162       7.972  -0.160  -3.555  1.00 95.24           C  
ATOM   2626  O   GLY A 162       7.121  -0.908  -3.065  1.00 95.24           O  
ATOM   2627  N   ARG A 163       8.851   0.500  -2.788  1.00 95.64           N  
ATOM   2628  H   ARG A 163       9.504   1.114  -3.254  1.00 95.64           H  
ATOM   2629  CA  ARG A 163       8.852   0.437  -1.312  1.00 95.64           C  
ATOM   2630  HA  ARG A 163       8.890  -0.605  -0.996  1.00 95.64           H  
ATOM   2631  C   ARG A 163       7.561   1.020  -0.735  1.00 95.64           C  
ATOM   2632  CB  ARG A 163      10.066   1.192  -0.741  1.00 95.64           C  
ATOM   2633  HB2 ARG A 163       9.966   1.247   0.343  1.00 95.64           H  
ATOM   2634  HB3 ARG A 163      10.052   2.212  -1.126  1.00 95.64           H  
ATOM   2635  O   ARG A 163       6.962   0.424   0.164  1.00 95.64           O  
ATOM   2636  CG  ARG A 163      11.426   0.549  -1.065  1.00 95.64           C  
ATOM   2637  HG2 ARG A 163      11.512  -0.411  -0.558  1.00 95.64           H  
ATOM   2638  HG3 ARG A 163      11.504   0.380  -2.139  1.00 95.64           H  
ATOM   2639  CD  ARG A 163      12.567   1.481  -0.618  1.00 95.64           C  
ATOM   2640  HD2 ARG A 163      12.303   2.495  -0.918  1.00 95.64           H  
ATOM   2641  HD3 ARG A 163      12.646   1.458   0.469  1.00 95.64           H  
ATOM   2642  NE  ARG A 163      13.870   1.123  -1.227  1.00 95.64           N  
ATOM   2643  HE  ARG A 163      14.019   0.151  -1.458  1.00 95.64           H  
ATOM   2644  NH1 ARG A 163      14.723   3.266  -1.510  1.00 95.64           N  
ATOM   2645 HH11 ARG A 163      13.900   3.696  -1.114  1.00 95.64           H  
ATOM   2646 HH12 ARG A 163      15.352   3.845  -2.048  1.00 95.64           H  
ATOM   2647  NH2 ARG A 163      15.827   1.571  -2.351  1.00 95.64           N  
ATOM   2648 HH21 ARG A 163      15.919   0.614  -2.658  1.00 95.64           H  
ATOM   2649 HH22 ARG A 163      16.374   2.276  -2.823  1.00 95.64           H  
ATOM   2650  CZ  ARG A 163      14.791   1.976  -1.674  1.00 95.64           C  
ATOM   2651  N   ASP A 164       7.109   2.149  -1.275  1.00 94.78           N  
ATOM   2652  H   ASP A 164       7.682   2.612  -1.966  1.00 94.78           H  
ATOM   2653  CA  ASP A 164       5.850   2.779  -0.882  1.00 94.78           C  
ATOM   2654  HA  ASP A 164       5.860   2.939   0.197  1.00 94.78           H  
ATOM   2655  C   ASP A 164       4.642   1.884  -1.168  1.00 94.78           C  
ATOM   2656  CB  ASP A 164       5.698   4.126  -1.605  1.00 94.78           C  
ATOM   2657  HB2 ASP A 164       4.636   4.319  -1.754  1.00 94.78           H  
ATOM   2658  HB3 ASP A 164       6.161   4.077  -2.591  1.00 94.78           H  
ATOM   2659  O   ASP A 164       3.776   1.724  -0.302  1.00 94.78           O  
ATOM   2660  CG  ASP A 164       6.262   5.316  -0.828  1.00 94.78           C  
ATOM   2661  OD1 ASP A 164       6.578   5.159   0.379  1.00 94.78           O  
ATOM   2662  OD2 ASP A 164       6.141   6.433  -1.360  1.00 94.78           O  
ATOM   2663  N   LEU A 165       4.610   1.245  -2.340  1.00 95.78           N  
ATOM   2664  H   LEU A 165       5.323   1.463  -3.021  1.00 95.78           H  
ATOM   2665  CA  LEU A 165       3.577   0.279  -2.703  1.00 95.78           C  
ATOM   2666  HA  LEU A 165       2.613   0.786  -2.656  1.00 95.78           H  
ATOM   2667  C   LEU A 165       3.540  -0.891  -1.712  1.00 95.78           C  
ATOM   2668  CB  LEU A 165       3.828  -0.195  -4.147  1.00 95.78           C  
ATOM   2669  HB2 LEU A 165       4.812  -0.662  -4.199  1.00 95.78           H  
ATOM   2670  HB3 LEU A 165       3.842   0.668  -4.812  1.00 95.78           H  
ATOM   2671  O   LEU A 165       2.473  -1.223  -1.193  1.00 95.78           O  
ATOM   2672  CG  LEU A 165       2.792  -1.202  -4.670  1.00 95.78           C  
ATOM   2673  HG  LEU A 165       2.818  -2.100  -4.054  1.00 95.78           H  
ATOM   2674  CD1 LEU A 165       1.373  -0.636  -4.663  1.00 95.78           C  
ATOM   2675 HD11 LEU A 165       1.342   0.300  -5.221  1.00 95.78           H  
ATOM   2676 HD12 LEU A 165       0.712  -1.357  -5.146  1.00 95.78           H  
ATOM   2677 HD13 LEU A 165       1.035  -0.476  -3.640  1.00 95.78           H  
ATOM   2678  CD2 LEU A 165       3.139  -1.600  -6.103  1.00 95.78           C  
ATOM   2679 HD21 LEU A 165       3.067  -0.735  -6.763  1.00 95.78           H  
ATOM   2680 HD22 LEU A 165       2.452  -2.370  -6.454  1.00 95.78           H  
ATOM   2681 HD23 LEU A 165       4.154  -1.993  -6.143  1.00 95.78           H  
ATOM   2682  N   ALA A 166       4.698  -1.472  -1.387  1.00 94.71           N  
ATOM   2683  H   ALA A 166       5.538  -1.163  -1.855  1.00 94.71           H  
ATOM   2684  CA  ALA A 166       4.795  -2.565  -0.421  1.00 94.71           C  
ATOM   2685  HA  ALA A 166       4.168  -3.387  -0.764  1.00 94.71           H  
ATOM   2686  C   ALA A 166       4.292  -2.153   0.976  1.00 94.71           C  
ATOM   2687  CB  ALA A 166       6.248  -3.050  -0.380  1.00 94.71           C  
ATOM   2688  HB1 ALA A 166       6.332  -3.899   0.299  1.00 94.71           H  
ATOM   2689  HB2 ALA A 166       6.905  -2.250  -0.038  1.00 94.71           H  
ATOM   2690  HB3 ALA A 166       6.560  -3.363  -1.376  1.00 94.71           H  
ATOM   2691  O   ALA A 166       3.543  -2.901   1.613  1.00 94.71           O  
ATOM   2692  N   ARG A 167       4.639  -0.941   1.438  1.00 96.13           N  
ATOM   2693  H   ARG A 167       5.264  -0.385   0.873  1.00 96.13           H  
ATOM   2694  CA  ARG A 167       4.137  -0.389   2.707  1.00 96.13           C  
ATOM   2695  HA  ARG A 167       4.374  -1.090   3.508  1.00 96.13           H  
ATOM   2696  C   ARG A 167       2.615  -0.251   2.693  1.00 96.13           C  
ATOM   2697  CB  ARG A 167       4.823   0.956   2.999  1.00 96.13           C  
ATOM   2698  HB2 ARG A 167       4.585   1.656   2.197  1.00 96.13           H  
ATOM   2699  HB3 ARG A 167       5.903   0.811   3.008  1.00 96.13           H  
ATOM   2700  O   ARG A 167       1.967  -0.685   3.642  1.00 96.13           O  
ATOM   2701  CG  ARG A 167       4.387   1.551   4.353  1.00 96.13           C  
ATOM   2702  HG2 ARG A 167       3.302   1.646   4.392  1.00 96.13           H  
ATOM   2703  HG3 ARG A 167       4.699   0.878   5.151  1.00 96.13           H  
ATOM   2704  CD  ARG A 167       4.993   2.938   4.608  1.00 96.13           C  
ATOM   2705  HD2 ARG A 167       4.715   3.259   5.612  1.00 96.13           H  
ATOM   2706  HD3 ARG A 167       6.078   2.860   4.549  1.00 96.13           H  
ATOM   2707  NE  ARG A 167       4.503   3.927   3.630  1.00 96.13           N  
ATOM   2708  HE  ARG A 167       3.765   3.622   3.013  1.00 96.13           H  
ATOM   2709  NH1 ARG A 167       6.005   5.619   4.066  1.00 96.13           N  
ATOM   2710 HH11 ARG A 167       6.465   6.444   3.711  1.00 96.13           H  
ATOM   2711 HH12 ARG A 167       6.361   5.119   4.868  1.00 96.13           H  
ATOM   2712  NH2 ARG A 167       4.701   5.735   2.275  1.00 96.13           N  
ATOM   2713 HH21 ARG A 167       4.118   5.242   1.614  1.00 96.13           H  
ATOM   2714 HH22 ARG A 167       5.462   6.170   1.774  1.00 96.13           H  
ATOM   2715  CZ  ARG A 167       5.063   5.089   3.340  1.00 96.13           C  
ATOM   2716  N   LEU A 168       2.047   0.319   1.628  1.00 96.89           N  
ATOM   2717  H   LEU A 168       2.647   0.630   0.878  1.00 96.89           H  
ATOM   2718  CA  LEU A 168       0.599   0.520   1.505  1.00 96.89           C  
ATOM   2719  HA  LEU A 168       0.237   1.041   2.391  1.00 96.89           H  
ATOM   2720  C   LEU A 168      -0.171  -0.802   1.439  1.00 96.89           C  
ATOM   2721  CB  LEU A 168       0.296   1.356   0.252  1.00 96.89           C  
ATOM   2722  HB2 LEU A 168       0.794   0.896  -0.601  1.00 96.89           H  
ATOM   2723  HB3 LEU A 168      -0.778   1.324   0.070  1.00 96.89           H  
ATOM   2724  O   LEU A 168      -1.246  -0.906   2.028  1.00 96.89           O  
ATOM   2725  CG  LEU A 168       0.714   2.831   0.345  1.00 96.89           C  
ATOM   2726  HG  LEU A 168       1.759   2.912   0.643  1.00 96.89           H  
ATOM   2727  CD1 LEU A 168       0.536   3.483  -1.025  1.00 96.89           C  
ATOM   2728 HD11 LEU A 168      -0.501   3.405  -1.354  1.00 96.89           H  
ATOM   2729 HD12 LEU A 168       0.841   4.528  -0.988  1.00 96.89           H  
ATOM   2730 HD13 LEU A 168       1.177   2.966  -1.739  1.00 96.89           H  
ATOM   2731  CD2 LEU A 168      -0.130   3.615   1.349  1.00 96.89           C  
ATOM   2732 HD21 LEU A 168      -0.040   3.185   2.346  1.00 96.89           H  
ATOM   2733 HD22 LEU A 168       0.237   4.641   1.394  1.00 96.89           H  
ATOM   2734 HD23 LEU A 168      -1.177   3.606   1.047  1.00 96.89           H  
ATOM   2735  N   ILE A 169       0.370  -1.819   0.759  1.00 95.05           N  
ATOM   2736  H   ILE A 169       1.225  -1.654   0.248  1.00 95.05           H  
ATOM   2737  CA  ILE A 169      -0.228  -3.161   0.718  1.00 95.05           C  
ATOM   2738  HA  ILE A 169      -1.261  -3.072   0.381  1.00 95.05           H  
ATOM   2739  C   ILE A 169      -0.279  -3.757   2.128  1.00 95.05           C  
ATOM   2740  CB  ILE A 169       0.525  -4.069  -0.281  1.00 95.05           C  
ATOM   2741  HB  ILE A 169       1.595  -3.988  -0.088  1.00 95.05           H  
ATOM   2742  O   ILE A 169      -1.348  -4.180   2.568  1.00 95.05           O  
ATOM   2743  CG1 ILE A 169       0.235  -3.599  -1.726  1.00 95.05           C  
ATOM   2744 HG12 ILE A 169       0.357  -2.518  -1.796  1.00 95.05           H  
ATOM   2745 HG13 ILE A 169      -0.801  -3.825  -1.979  1.00 95.05           H  
ATOM   2746  CG2 ILE A 169       0.113  -5.546  -0.117  1.00 95.05           C  
ATOM   2747 HG21 ILE A 169      -0.963  -5.662  -0.249  1.00 95.05           H  
ATOM   2748 HG22 ILE A 169       0.387  -5.924   0.868  1.00 95.05           H  
ATOM   2749 HG23 ILE A 169       0.631  -6.174  -0.842  1.00 95.05           H  
ATOM   2750  CD1 ILE A 169       1.151  -4.234  -2.779  1.00 95.05           C  
ATOM   2751 HD11 ILE A 169       0.966  -5.305  -2.861  1.00 95.05           H  
ATOM   2752 HD12 ILE A 169       0.952  -3.777  -3.748  1.00 95.05           H  
ATOM   2753 HD13 ILE A 169       2.195  -4.062  -2.515  1.00 95.05           H  
ATOM   2754  N   LYS A 170       0.837  -3.720   2.867  1.00 97.00           N  
ATOM   2755  H   LYS A 170       1.679  -3.357   2.444  1.00 97.00           H  
ATOM   2756  CA  LYS A 170       0.891  -4.215   4.250  1.00 97.00           C  
ATOM   2757  HA  LYS A 170       0.585  -5.261   4.256  1.00 97.00           H  
ATOM   2758  C   LYS A 170      -0.083  -3.467   5.165  1.00 97.00           C  
ATOM   2759  CB  LYS A 170       2.336  -4.111   4.754  1.00 97.00           C  
ATOM   2760  HB2 LYS A 170       2.996  -4.628   4.057  1.00 97.00           H  
ATOM   2761  HB3 LYS A 170       2.631  -3.063   4.799  1.00 97.00           H  
ATOM   2762  O   LYS A 170      -0.815  -4.086   5.933  1.00 97.00           O  
ATOM   2763  CG  LYS A 170       2.477  -4.746   6.141  1.00 97.00           C  
ATOM   2764  HG2 LYS A 170       1.793  -4.262   6.839  1.00 97.00           H  
ATOM   2765  HG3 LYS A 170       2.227  -5.805   6.081  1.00 97.00           H  
ATOM   2766  CD  LYS A 170       3.898  -4.585   6.678  1.00 97.00           C  
ATOM   2767  HD2 LYS A 170       4.599  -5.112   6.029  1.00 97.00           H  
ATOM   2768  HD3 LYS A 170       4.148  -3.525   6.710  1.00 97.00           H  
ATOM   2769  CE  LYS A 170       3.927  -5.171   8.090  1.00 97.00           C  
ATOM   2770  HE2 LYS A 170       3.711  -6.238   8.035  1.00 97.00           H  
ATOM   2771  HE3 LYS A 170       3.126  -4.709   8.667  1.00 97.00           H  
ATOM   2772  NZ  LYS A 170       5.226  -4.927   8.754  1.00 97.00           N  
ATOM   2773  HZ1 LYS A 170       5.192  -5.299   9.692  1.00 97.00           H  
ATOM   2774  HZ2 LYS A 170       5.980  -5.357   8.237  1.00 97.00           H  
ATOM   2775  HZ3 LYS A 170       5.380  -3.931   8.820  1.00 97.00           H  
ATOM   2776  N   GLU A 171      -0.127  -2.141   5.059  1.00 97.03           N  
ATOM   2777  H   GLU A 171       0.523  -1.686   4.435  1.00 97.03           H  
ATOM   2778  CA  GLU A 171      -1.050  -1.309   5.833  1.00 97.03           C  
ATOM   2779  HA  GLU A 171      -0.891  -1.497   6.895  1.00 97.03           H  
ATOM   2780  C   GLU A 171      -2.518  -1.642   5.515  1.00 97.03           C  
ATOM   2781  CB  GLU A 171      -0.732   0.164   5.543  1.00 97.03           C  
ATOM   2782  HB2 GLU A 171       0.337   0.326   5.684  1.00 97.03           H  
ATOM   2783  HB3 GLU A 171      -0.992   0.395   4.510  1.00 97.03           H  
ATOM   2784  O   GLU A 171      -3.345  -1.768   6.420  1.00 97.03           O  
ATOM   2785  CG  GLU A 171      -1.492   1.100   6.487  1.00 97.03           C  
ATOM   2786  HG2 GLU A 171      -1.220   0.859   7.514  1.00 97.03           H  
ATOM   2787  HG3 GLU A 171      -2.563   0.927   6.375  1.00 97.03           H  
ATOM   2788  CD  GLU A 171      -1.206   2.584   6.231  1.00 97.03           C  
ATOM   2789  OE1 GLU A 171      -1.855   3.390   6.933  1.00 97.03           O  
ATOM   2790  OE2 GLU A 171      -0.399   2.929   5.337  1.00 97.03           O  
ATOM   2791  N   ARG A 172      -2.849  -1.863   4.236  1.00 96.90           N  
ATOM   2792  H   ARG A 172      -2.132  -1.735   3.536  1.00 96.90           H  
ATOM   2793  CA  ARG A 172      -4.189  -2.283   3.804  1.00 96.90           C  
ATOM   2794  HA  ARG A 172      -4.914  -1.570   4.196  1.00 96.90           H  
ATOM   2795  C   ARG A 172      -4.573  -3.642   4.383  1.00 96.90           C  
ATOM   2796  CB  ARG A 172      -4.242  -2.266   2.269  1.00 96.90           C  
ATOM   2797  HB2 ARG A 172      -3.508  -2.966   1.872  1.00 96.90           H  
ATOM   2798  HB3 ARG A 172      -3.977  -1.266   1.926  1.00 96.90           H  
ATOM   2799  O   ARG A 172      -5.713  -3.808   4.811  1.00 96.90           O  
ATOM   2800  CG  ARG A 172      -5.625  -2.626   1.709  1.00 96.90           C  
ATOM   2801  HG2 ARG A 172      -5.885  -3.649   1.984  1.00 96.90           H  
ATOM   2802  HG3 ARG A 172      -6.367  -1.938   2.113  1.00 96.90           H  
ATOM   2803  CD  ARG A 172      -5.607  -2.499   0.185  1.00 96.90           C  
ATOM   2804  HD2 ARG A 172      -4.800  -3.108  -0.222  1.00 96.90           H  
ATOM   2805  HD3 ARG A 172      -5.393  -1.458  -0.059  1.00 96.90           H  
ATOM   2806  NE  ARG A 172      -6.903  -2.854  -0.423  1.00 96.90           N  
ATOM   2807  HE  ARG A 172      -7.577  -2.104  -0.486  1.00 96.90           H  
ATOM   2808  NH1 ARG A 172      -6.376  -4.961  -1.189  1.00 96.90           N  
ATOM   2809 HH11 ARG A 172      -5.453  -4.872  -0.789  1.00 96.90           H  
ATOM   2810 HH12 ARG A 172      -6.637  -5.815  -1.662  1.00 96.90           H  
ATOM   2811  NH2 ARG A 172      -8.416  -4.119  -1.539  1.00 96.90           N  
ATOM   2812 HH21 ARG A 172      -9.061  -3.344  -1.475  1.00 96.90           H  
ATOM   2813 HH22 ARG A 172      -8.671  -4.970  -2.019  1.00 96.90           H  
ATOM   2814  CZ  ARG A 172      -7.220  -3.977  -1.041  1.00 96.90           C  
ATOM   2815  N   GLU A 173      -3.651  -4.599   4.428  1.00 96.84           N  
ATOM   2816  H   GLU A 173      -2.740  -4.413   4.033  1.00 96.84           H  
ATOM   2817  CA  GLU A 173      -3.894  -5.901   5.059  1.00 96.84           C  
ATOM   2818  HA  GLU A 173      -4.779  -6.360   4.617  1.00 96.84           H  
ATOM   2819  C   GLU A 173      -4.159  -5.772   6.565  1.00 96.84           C  
ATOM   2820  CB  GLU A 173      -2.702  -6.837   4.842  1.00 96.84           C  
ATOM   2821  HB2 GLU A 173      -2.835  -7.706   5.486  1.00 96.84           H  
ATOM   2822  HB3 GLU A 173      -1.783  -6.331   5.137  1.00 96.84           H  
ATOM   2823  O   GLU A 173      -5.120  -6.349   7.077  1.00 96.84           O  
ATOM   2824  CG  GLU A 173      -2.577  -7.330   3.396  1.00 96.84           C  
ATOM   2825  HG2 GLU A 173      -2.483  -6.478   2.723  1.00 96.84           H  
ATOM   2826  HG3 GLU A 173      -3.493  -7.860   3.135  1.00 96.84           H  
ATOM   2827  CD  GLU A 173      -1.377  -8.270   3.209  1.00 96.84           C  
ATOM   2828  OE1 GLU A 173      -1.206  -8.734   2.062  1.00 96.84           O  
ATOM   2829  OE2 GLU A 173      -0.679  -8.564   4.213  1.00 96.84           O  
ATOM   2830  N   GLU A 174      -3.349  -4.989   7.282  1.00 97.06           N  
ATOM   2831  H   GLU A 174      -2.567  -4.553   6.814  1.00 97.06           H  
ATOM   2832  CA  GLU A 174      -3.518  -4.759   8.721  1.00 97.06           C  
ATOM   2833  HA  GLU A 174      -3.520  -5.718   9.239  1.00 97.06           H  
ATOM   2834  C   GLU A 174      -4.855  -4.078   9.043  1.00 97.06           C  
ATOM   2835  CB  GLU A 174      -2.356  -3.911   9.261  1.00 97.06           C  
ATOM   2836  HB2 GLU A 174      -2.206  -3.049   8.611  1.00 97.06           H  
ATOM   2837  HB3 GLU A 174      -2.625  -3.551  10.254  1.00 97.06           H  
ATOM   2838  O   GLU A 174      -5.572  -4.504   9.954  1.00 97.06           O  
ATOM   2839  CG  GLU A 174      -1.047  -4.710   9.380  1.00 97.06           C  
ATOM   2840  HG2 GLU A 174      -1.206  -5.527  10.084  1.00 97.06           H  
ATOM   2841  HG3 GLU A 174      -0.806  -5.153   8.414  1.00 97.06           H  
ATOM   2842  CD  GLU A 174       0.147  -3.861   9.856  1.00 97.06           C  
ATOM   2843  OE1 GLU A 174       1.275  -4.414   9.878  1.00 97.06           O  
ATOM   2844  OE2 GLU A 174      -0.066  -2.686  10.232  1.00 97.06           O  
ATOM   2845  N   MET A 175      -5.228  -3.051   8.277  1.00 96.82           N  
ATOM   2846  H   MET A 175      -4.589  -2.729   7.564  1.00 96.82           H  
ATOM   2847  CA  MET A 175      -6.509  -2.361   8.448  1.00 96.82           C  
ATOM   2848  HA  MET A 175      -6.647  -2.153   9.509  1.00 96.82           H  
ATOM   2849  C   MET A 175      -7.693  -3.244   8.035  1.00 96.82           C  
ATOM   2850  CB  MET A 175      -6.488  -1.020   7.697  1.00 96.82           C  
ATOM   2851  HB2 MET A 175      -7.469  -0.551   7.767  1.00 96.82           H  
ATOM   2852  HB3 MET A 175      -6.254  -1.193   6.647  1.00 96.82           H  
ATOM   2853  O   MET A 175      -8.749  -3.176   8.665  1.00 96.82           O  
ATOM   2854  CG  MET A 175      -5.439  -0.064   8.286  1.00 96.82           C  
ATOM   2855  HG2 MET A 175      -4.454  -0.519   8.186  1.00 96.82           H  
ATOM   2856  HG3 MET A 175      -5.424   0.851   7.694  1.00 96.82           H  
ATOM   2857  SD  MET A 175      -5.658   0.361  10.042  1.00 96.82           S  
ATOM   2858  CE  MET A 175      -6.412   1.999   9.871  1.00 96.82           C  
ATOM   2859  HE1 MET A 175      -6.701   2.377  10.852  1.00 96.82           H  
ATOM   2860  HE2 MET A 175      -5.694   2.686   9.424  1.00 96.82           H  
ATOM   2861  HE3 MET A 175      -7.294   1.934   9.235  1.00 96.82           H  
ATOM   2862  N   GLY A 176      -7.508  -4.131   7.052  1.00 96.74           N  
ATOM   2863  H   GLY A 176      -6.630  -4.115   6.553  1.00 96.74           H  
ATOM   2864  CA  GLY A 176      -8.483  -5.154   6.675  1.00 96.74           C  
ATOM   2865  HA2 GLY A 176      -8.081  -5.729   5.840  1.00 96.74           H  
ATOM   2866  HA3 GLY A 176      -9.414  -4.683   6.362  1.00 96.74           H  
ATOM   2867  C   GLY A 176      -8.787  -6.122   7.820  1.00 96.74           C  
ATOM   2868  O   GLY A 176      -9.956  -6.356   8.126  1.00 96.74           O  
ATOM   2869  N   ARG A 177      -7.755  -6.611   8.522  1.00 97.50           N  
ATOM   2870  H   ARG A 177      -6.822  -6.390   8.203  1.00 97.50           H  
ATOM   2871  CA  ARG A 177      -7.927  -7.472   9.710  1.00 97.50           C  
ATOM   2872  HA  ARG A 177      -8.552  -8.326   9.447  1.00 97.50           H  
ATOM   2873  C   ARG A 177      -8.665  -6.751  10.839  1.00 97.50           C  
ATOM   2874  CB  ARG A 177      -6.570  -7.982  10.215  1.00 97.50           C  
ATOM   2875  HB2 ARG A 177      -5.905  -7.134  10.378  1.00 97.50           H  
ATOM   2876  HB3 ARG A 177      -6.721  -8.486  11.170  1.00 97.50           H  
ATOM   2877  O   ARG A 177      -9.593  -7.310  11.417  1.00 97.50           O  
ATOM   2878  CG  ARG A 177      -5.907  -8.974   9.249  1.00 97.50           C  
ATOM   2879  HG2 ARG A 177      -6.549  -9.845   9.118  1.00 97.50           H  
ATOM   2880  HG3 ARG A 177      -5.761  -8.498   8.279  1.00 97.50           H  
ATOM   2881  CD  ARG A 177      -4.548  -9.413   9.806  1.00 97.50           C  
ATOM   2882  HD2 ARG A 177      -4.006  -8.518  10.112  1.00 97.50           H  
ATOM   2883  HD3 ARG A 177      -4.707 -10.040  10.683  1.00 97.50           H  
ATOM   2884  NE  ARG A 177      -3.771 -10.155   8.793  1.00 97.50           N  
ATOM   2885  HE  ARG A 177      -4.299 -10.756   8.177  1.00 97.50           H  
ATOM   2886  NH1 ARG A 177      -1.693  -9.271   9.245  1.00 97.50           N  
ATOM   2887 HH11 ARG A 177      -0.743  -9.106   8.943  1.00 97.50           H  
ATOM   2888 HH12 ARG A 177      -2.069  -8.793  10.051  1.00 97.50           H  
ATOM   2889  NH2 ARG A 177      -1.968 -10.574   7.462  1.00 97.50           N  
ATOM   2890 HH21 ARG A 177      -1.054 -10.295   7.133  1.00 97.50           H  
ATOM   2891 HH22 ARG A 177      -2.557 -11.066   6.806  1.00 97.50           H  
ATOM   2892  CZ  ARG A 177      -2.486 -10.004   8.513  1.00 97.50           C  
ATOM   2893  N   LYS A 178      -8.304  -5.492  11.119  1.00 97.07           N  
ATOM   2894  H   LYS A 178      -7.519  -5.106  10.613  1.00 97.07           H  
ATOM   2895  CA  LYS A 178      -9.005  -4.664  12.120  1.00 97.07           C  
ATOM   2896  HA  LYS A 178      -9.000  -5.179  13.081  1.00 97.07           H  
ATOM   2897  C   LYS A 178     -10.476  -4.458  11.759  1.00 97.07           C  
ATOM   2898  CB  LYS A 178      -8.315  -3.303  12.271  1.00 97.07           C  
ATOM   2899  HB2 LYS A 178      -8.962  -2.645  12.851  1.00 97.07           H  
ATOM   2900  HB3 LYS A 178      -8.177  -2.859  11.285  1.00 97.07           H  
ATOM   2901  O   LYS A 178     -11.333  -4.510  12.636  1.00 97.07           O  
ATOM   2902  CG  LYS A 178      -6.964  -3.401  12.992  1.00 97.07           C  
ATOM   2903  HG2 LYS A 178      -7.121  -3.753  14.011  1.00 97.07           H  
ATOM   2904  HG3 LYS A 178      -6.316  -4.105  12.471  1.00 97.07           H  
ATOM   2905  CD  LYS A 178      -6.298  -2.022  13.017  1.00 97.07           C  
ATOM   2906  HD2 LYS A 178      -6.929  -1.319  13.560  1.00 97.07           H  
ATOM   2907  HD3 LYS A 178      -6.186  -1.682  11.987  1.00 97.07           H  
ATOM   2908  CE  LYS A 178      -4.917  -2.100  13.671  1.00 97.07           C  
ATOM   2909  HE2 LYS A 178      -5.036  -2.341  14.728  1.00 97.07           H  
ATOM   2910  HE3 LYS A 178      -4.367  -2.915  13.202  1.00 97.07           H  
ATOM   2911  NZ  LYS A 178      -4.169  -0.830  13.495  1.00 97.07           N  
ATOM   2912  HZ1 LYS A 178      -4.083  -0.621  12.511  1.00 97.07           H  
ATOM   2913  HZ2 LYS A 178      -4.643  -0.059  13.944  1.00 97.07           H  
ATOM   2914  HZ3 LYS A 178      -3.233  -0.914  13.864  1.00 97.07           H  
ATOM   2915  N   LEU A 179     -10.786  -4.239  10.480  1.00 97.53           N  
ATOM   2916  H   LEU A 179     -10.037  -4.164   9.806  1.00 97.53           H  
ATOM   2917  CA  LEU A 179     -12.166  -4.109  10.012  1.00 97.53           C  
ATOM   2918  HA  LEU A 179     -12.650  -3.322  10.589  1.00 97.53           H  
ATOM   2919  C   LEU A 179     -12.963  -5.401  10.250  1.00 97.53           C  
ATOM   2920  CB  LEU A 179     -12.158  -3.701   8.527  1.00 97.53           C  
ATOM   2921  HB2 LEU A 179     -11.670  -2.732   8.425  1.00 97.53           H  
ATOM   2922  HB3 LEU A 179     -11.575  -4.429   7.962  1.00 97.53           H  
ATOM   2923  O   LEU A 179     -14.101  -5.340  10.716  1.00 97.53           O  
ATOM   2924  CG  LEU A 179     -13.563  -3.631   7.904  1.00 97.53           C  
ATOM   2925  HG  LEU A 179     -14.059  -4.596   8.005  1.00 97.53           H  
ATOM   2926  CD1 LEU A 179     -14.421  -2.558   8.562  1.00 97.53           C  
ATOM   2927 HD11 LEU A 179     -15.356  -2.475   8.008  1.00 97.53           H  
ATOM   2928 HD12 LEU A 179     -14.640  -2.822   9.597  1.00 97.53           H  
ATOM   2929 HD13 LEU A 179     -13.915  -1.593   8.526  1.00 97.53           H  
ATOM   2930  CD2 LEU A 179     -13.494  -3.314   6.414  1.00 97.53           C  
ATOM   2931 HD21 LEU A 179     -14.482  -3.437   5.970  1.00 97.53           H  
ATOM   2932 HD22 LEU A 179     -12.794  -3.988   5.919  1.00 97.53           H  
ATOM   2933 HD23 LEU A 179     -13.180  -2.280   6.275  1.00 97.53           H  
ATOM   2934  N   GLU A 180     -12.379  -6.562   9.955  1.00 96.63           N  
ATOM   2935  H   GLU A 180     -11.452  -6.554   9.552  1.00 96.63           H  
ATOM   2936  CA  GLU A 180     -13.020  -7.861  10.178  1.00 96.63           C  
ATOM   2937  HA  GLU A 180     -13.981  -7.868   9.665  1.00 96.63           H  
ATOM   2938  C   GLU A 180     -13.298  -8.119  11.667  1.00 96.63           C  
ATOM   2939  CB  GLU A 180     -12.146  -8.961   9.563  1.00 96.63           C  
ATOM   2940  HB2 GLU A 180     -11.935  -8.695   8.526  1.00 96.63           H  
ATOM   2941  HB3 GLU A 180     -11.205  -9.028  10.108  1.00 96.63           H  
ATOM   2942  O   GLU A 180     -14.415  -8.499  12.034  1.00 96.63           O  
ATOM   2943  CG  GLU A 180     -12.857 -10.320   9.590  1.00 96.63           C  
ATOM   2944  HG2 GLU A 180     -13.054 -10.599  10.626  1.00 96.63           H  
ATOM   2945  HG3 GLU A 180     -13.816 -10.219   9.082  1.00 96.63           H  
ATOM   2946  CD  GLU A 180     -12.051 -11.445   8.925  1.00 96.63           C  
ATOM   2947  OE1 GLU A 180     -12.613 -12.561   8.857  1.00 96.63           O  
ATOM   2948  OE2 GLU A 180     -10.905 -11.191   8.488  1.00 96.63           O  
ATOM   2949  N   GLU A 181     -12.329  -7.827  12.537  1.00 96.96           N  
ATOM   2950  H   GLU A 181     -11.426  -7.557  12.173  1.00 96.96           H  
ATOM   2951  CA  GLU A 181     -12.493  -7.908  13.991  1.00 96.96           C  
ATOM   2952  HA  GLU A 181     -12.726  -8.937  14.265  1.00 96.96           H  
ATOM   2953  C   GLU A 181     -13.651  -7.021  14.470  1.00 96.96           C  
ATOM   2954  CB  GLU A 181     -11.168  -7.516  14.660  1.00 96.96           C  
ATOM   2955  HB2 GLU A 181     -10.382  -8.169  14.281  1.00 96.96           H  
ATOM   2956  HB3 GLU A 181     -10.926  -6.488  14.391  1.00 96.96           H  
ATOM   2957  O   GLU A 181     -14.549  -7.486  15.175  1.00 96.96           O  
ATOM   2958  CG  GLU A 181     -11.219  -7.642  16.190  1.00 96.96           C  
ATOM   2959  HG2 GLU A 181     -11.989  -6.975  16.578  1.00 96.96           H  
ATOM   2960  HG3 GLU A 181     -11.498  -8.665  16.443  1.00 96.96           H  
ATOM   2961  CD  GLU A 181      -9.881  -7.290  16.861  1.00 96.96           C  
ATOM   2962  OE1 GLU A 181      -9.719  -7.673  18.041  1.00 96.96           O  
ATOM   2963  OE2 GLU A 181      -9.033  -6.638  16.207  1.00 96.96           O  
ATOM   2964  N   LYS A 182     -13.701  -5.766  14.012  1.00 96.31           N  
ATOM   2965  H   LYS A 182     -12.935  -5.447  13.435  1.00 96.31           H  
ATOM   2966  CA  LYS A 182     -14.763  -4.820  14.378  1.00 96.31           C  
ATOM   2967  HA  LYS A 182     -14.861  -4.829  15.464  1.00 96.31           H  
ATOM   2968  C   LYS A 182     -16.137  -5.238  13.871  1.00 96.31           C  
ATOM   2969  CB  LYS A 182     -14.397  -3.413  13.879  1.00 96.31           C  
ATOM   2970  HB2 LYS A 182     -14.164  -3.459  12.815  1.00 96.31           H  
ATOM   2971  HB3 LYS A 182     -15.250  -2.749  14.013  1.00 96.31           H  
ATOM   2972  O   LYS A 182     -17.119  -5.109  14.599  1.00 96.31           O  
ATOM   2973  CG  LYS A 182     -13.198  -2.817  14.626  1.00 96.31           C  
ATOM   2974  HG2 LYS A 182     -12.863  -1.918  14.108  1.00 96.31           H  
ATOM   2975  HG3 LYS A 182     -12.376  -3.532  14.653  1.00 96.31           H  
ATOM   2976  CD  LYS A 182     -13.580  -2.453  16.055  1.00 96.31           C  
ATOM   2977  HD2 LYS A 182     -14.251  -1.595  16.039  1.00 96.31           H  
ATOM   2978  HD3 LYS A 182     -14.090  -3.287  16.537  1.00 96.31           H  
ATOM   2979  CE  LYS A 182     -12.335  -2.143  16.867  1.00 96.31           C  
ATOM   2980  HE2 LYS A 182     -11.667  -3.003  16.832  1.00 96.31           H  
ATOM   2981  HE3 LYS A 182     -11.834  -1.272  16.445  1.00 96.31           H  
ATOM   2982  NZ  LYS A 182     -12.763  -1.883  18.246  1.00 96.31           N  
ATOM   2983  HZ1 LYS A 182     -13.315  -2.676  18.542  1.00 96.31           H  
ATOM   2984  HZ2 LYS A 182     -11.962  -1.775  18.850  1.00 96.31           H  
ATOM   2985  HZ3 LYS A 182     -13.311  -1.035  18.211  1.00 96.31           H  
ATOM   2986  N   ARG A 183     -16.227  -5.797  12.663  1.00 96.72           N  
ATOM   2987  H   ARG A 183     -15.382  -5.860  12.114  1.00 96.72           H  
ATOM   2988  CA  ARG A 183     -17.477  -6.374  12.143  1.00 96.72           C  
ATOM   2989  HA  ARG A 183     -18.272  -5.631  12.207  1.00 96.72           H  
ATOM   2990  C   ARG A 183     -17.945  -7.563  12.988  1.00 96.72           C  
ATOM   2991  CB  ARG A 183     -17.279  -6.777  10.677  1.00 96.72           C  
ATOM   2992  HB2 ARG A 183     -16.340  -7.321  10.574  1.00 96.72           H  
ATOM   2993  HB3 ARG A 183     -18.090  -7.442  10.383  1.00 96.72           H  
ATOM   2994  O   ARG A 183     -19.143  -7.708  13.228  1.00 96.72           O  
ATOM   2995  CG  ARG A 183     -17.284  -5.563   9.732  1.00 96.72           C  
ATOM   2996  HG2 ARG A 183     -16.559  -4.817  10.056  1.00 96.72           H  
ATOM   2997  HG3 ARG A 183     -18.277  -5.114   9.735  1.00 96.72           H  
ATOM   2998  CD  ARG A 183     -16.937  -6.037   8.318  1.00 96.72           C  
ATOM   2999  HD2 ARG A 183     -15.880  -6.303   8.291  1.00 96.72           H  
ATOM   3000  HD3 ARG A 183     -17.526  -6.931   8.114  1.00 96.72           H  
ATOM   3001  NE  ARG A 183     -17.219  -5.021   7.283  1.00 96.72           N  
ATOM   3002  HE  ARG A 183     -17.199  -4.044   7.538  1.00 96.72           H  
ATOM   3003  NH1 ARG A 183     -17.578  -6.481   5.542  1.00 96.72           N  
ATOM   3004 HH11 ARG A 183     -17.344  -7.250   6.154  1.00 96.72           H  
ATOM   3005 HH12 ARG A 183     -17.780  -6.627   4.563  1.00 96.72           H  
ATOM   3006  NH2 ARG A 183     -17.762  -4.310   5.187  1.00 96.72           N  
ATOM   3007 HH21 ARG A 183     -18.032  -4.469   4.227  1.00 96.72           H  
ATOM   3008 HH22 ARG A 183     -17.770  -3.360   5.529  1.00 96.72           H  
ATOM   3009  CZ  ARG A 183     -17.516  -5.269   6.019  1.00 96.72           C  
ATOM   3010  N   SER A 184     -17.016  -8.382  13.480  1.00 96.64           N  
ATOM   3011  H   SER A 184     -16.053  -8.224  13.217  1.00 96.64           H  
ATOM   3012  CA  SER A 184     -17.321  -9.470  14.416  1.00 96.64           C  
ATOM   3013  HA  SER A 184     -18.113 -10.083  13.986  1.00 96.64           H  
ATOM   3014  C   SER A 184     -17.827  -8.942  15.765  1.00 96.64           C  
ATOM   3015  CB  SER A 184     -16.085 -10.356  14.591  1.00 96.64           C  
ATOM   3016  HB2 SER A 184     -15.713 -10.634  13.605  1.00 96.64           H  
ATOM   3017  HB3 SER A 184     -15.300  -9.808  15.113  1.00 96.64           H  
ATOM   3018  O   SER A 184     -18.825  -9.450  16.276  1.00 96.64           O  
ATOM   3019  OG  SER A 184     -16.386 -11.537  15.315  1.00 96.64           O  
ATOM   3020  HG  SER A 184     -15.698 -12.166  15.085  1.00 96.64           H  
ATOM   3021  N   GLU A 185     -17.212  -7.886  16.316  1.00 95.78           N  
ATOM   3022  H   GLU A 185     -16.369  -7.541  15.880  1.00 95.78           H  
ATOM   3023  CA  GLU A 185     -17.698  -7.199  17.528  1.00 95.78           C  
ATOM   3024  HA  GLU A 185     -17.727  -7.906  18.357  1.00 95.78           H  
ATOM   3025  C   GLU A 185     -19.129  -6.668  17.346  1.00 95.78           C  
ATOM   3026  CB  GLU A 185     -16.779  -6.025  17.927  1.00 95.78           C  
ATOM   3027  HB2 GLU A 185     -16.644  -5.363  17.071  1.00 95.78           H  
ATOM   3028  HB3 GLU A 185     -17.285  -5.456  18.707  1.00 95.78           H  
ATOM   3029  O   GLU A 185     -19.992  -6.947  18.177  1.00 95.78           O  
ATOM   3030  CG  GLU A 185     -15.397  -6.425  18.468  1.00 95.78           C  
ATOM   3031  HG2 GLU A 185     -14.874  -7.011  17.713  1.00 95.78           H  
ATOM   3032  HG3 GLU A 185     -15.543  -7.060  19.341  1.00 95.78           H  
ATOM   3033  CD  GLU A 185     -14.523  -5.208  18.865  1.00 95.78           C  
ATOM   3034  OE1 GLU A 185     -13.360  -5.397  19.254  1.00 95.78           O  
ATOM   3035  OE2 GLU A 185     -14.966  -4.028  18.832  1.00 95.78           O  
ATOM   3036  N   VAL A 186     -19.401  -5.966  16.239  1.00 96.44           N  
ATOM   3037  H   VAL A 186     -18.634  -5.758  15.616  1.00 96.44           H  
ATOM   3038  CA  VAL A 186     -20.739  -5.447  15.894  1.00 96.44           C  
ATOM   3039  HA  VAL A 186     -21.056  -4.737  16.657  1.00 96.44           H  
ATOM   3040  C   VAL A 186     -21.772  -6.573  15.884  1.00 96.44           C  
ATOM   3041  CB  VAL A 186     -20.691  -4.720  14.531  1.00 96.44           C  
ATOM   3042  HB  VAL A 186     -20.121  -5.327  13.828  1.00 96.44           H  
ATOM   3043  O   VAL A 186     -22.799  -6.471  16.555  1.00 96.44           O  
ATOM   3044  CG1 VAL A 186     -22.058  -4.441  13.897  1.00 96.44           C  
ATOM   3045 HG11 VAL A 186     -22.640  -3.774  14.533  1.00 96.44           H  
ATOM   3046 HG12 VAL A 186     -21.920  -3.959  12.928  1.00 96.44           H  
ATOM   3047 HG13 VAL A 186     -22.614  -5.364  13.732  1.00 96.44           H  
ATOM   3048  CG2 VAL A 186     -19.992  -3.364  14.679  1.00 96.44           C  
ATOM   3049 HG21 VAL A 186     -18.996  -3.495  15.100  1.00 96.44           H  
ATOM   3050 HG22 VAL A 186     -20.577  -2.716  15.332  1.00 96.44           H  
ATOM   3051 HG23 VAL A 186     -19.895  -2.888  13.703  1.00 96.44           H  
ATOM   3052  N   LYS A 187     -21.474  -7.682  15.195  1.00 96.07           N  
ATOM   3053  H   LYS A 187     -20.613  -7.696  14.668  1.00 96.07           H  
ATOM   3054  CA  LYS A 187     -22.371  -8.842  15.130  1.00 96.07           C  
ATOM   3055  HA  LYS A 187     -23.338  -8.505  14.757  1.00 96.07           H  
ATOM   3056  C   LYS A 187     -22.626  -9.449  16.512  1.00 96.07           C  
ATOM   3057  CB  LYS A 187     -21.783  -9.865  14.149  1.00 96.07           C  
ATOM   3058  HB2 LYS A 187     -20.843 -10.250  14.545  1.00 96.07           H  
ATOM   3059  HB3 LYS A 187     -21.579  -9.362  13.204  1.00 96.07           H  
ATOM   3060  O   LYS A 187     -23.758  -9.814  16.816  1.00 96.07           O  
ATOM   3061  CG  LYS A 187     -22.750 -11.028  13.891  1.00 96.07           C  
ATOM   3062  HG2 LYS A 187     -22.939 -11.565  14.820  1.00 96.07           H  
ATOM   3063  HG3 LYS A 187     -23.693 -10.633  13.513  1.00 96.07           H  
ATOM   3064  CD  LYS A 187     -22.161 -12.003  12.867  1.00 96.07           C  
ATOM   3065  HD2 LYS A 187     -21.968 -11.467  11.937  1.00 96.07           H  
ATOM   3066  HD3 LYS A 187     -21.224 -12.404  13.253  1.00 96.07           H  
ATOM   3067  CE  LYS A 187     -23.156 -13.140  12.616  1.00 96.07           C  
ATOM   3068  HE2 LYS A 187     -24.093 -12.704  12.271  1.00 96.07           H  
ATOM   3069  HE3 LYS A 187     -23.355 -13.642  13.563  1.00 96.07           H  
ATOM   3070  NZ  LYS A 187     -22.637 -14.103  11.614  1.00 96.07           N  
ATOM   3071  HZ1 LYS A 187     -21.770 -14.513  11.931  1.00 96.07           H  
ATOM   3072  HZ2 LYS A 187     -22.468 -13.632  10.737  1.00 96.07           H  
ATOM   3073  HZ3 LYS A 187     -23.309 -14.840  11.454  1.00 96.07           H  
ATOM   3074  N   LYS A 188     -21.600  -9.552  17.366  1.00 95.65           N  
ATOM   3075  H   LYS A 188     -20.697  -9.216  17.062  1.00 95.65           H  
ATOM   3076  CA  LYS A 188     -21.753 -10.052  18.744  1.00 95.65           C  
ATOM   3077  HA  LYS A 188     -22.223 -11.035  18.721  1.00 95.65           H  
ATOM   3078  C   LYS A 188     -22.684  -9.155  19.556  1.00 95.65           C  
ATOM   3079  CB  LYS A 188     -20.393 -10.175  19.440  1.00 95.65           C  
ATOM   3080  HB2 LYS A 188     -20.556 -10.319  20.508  1.00 95.65           H  
ATOM   3081  HB3 LYS A 188     -19.836  -9.247  19.309  1.00 95.65           H  
ATOM   3082  O   LYS A 188     -23.654  -9.663  20.112  1.00 95.65           O  
ATOM   3083  CG  LYS A 188     -19.567 -11.357  18.917  1.00 95.65           C  
ATOM   3084  HG2 LYS A 188     -20.054 -12.291  19.195  1.00 95.65           H  
ATOM   3085  HG3 LYS A 188     -19.490 -11.314  17.831  1.00 95.65           H  
ATOM   3086  CD  LYS A 188     -18.166 -11.300  19.533  1.00 95.65           C  
ATOM   3087  HD2 LYS A 188     -17.726 -10.328  19.310  1.00 95.65           H  
ATOM   3088  HD3 LYS A 188     -18.246 -11.411  20.615  1.00 95.65           H  
ATOM   3089  CE  LYS A 188     -17.269 -12.395  18.956  1.00 95.65           C  
ATOM   3090  HE2 LYS A 188     -17.709 -13.366  19.181  1.00 95.65           H  
ATOM   3091  HE3 LYS A 188     -17.238 -12.275  17.873  1.00 95.65           H  
ATOM   3092  NZ  LYS A 188     -15.898 -12.299  19.518  1.00 95.65           N  
ATOM   3093  HZ1 LYS A 188     -15.298 -13.018  19.140  1.00 95.65           H  
ATOM   3094  HZ2 LYS A 188     -15.917 -12.374  20.525  1.00 95.65           H  
ATOM   3095  HZ3 LYS A 188     -15.495 -11.403  19.282  1.00 95.65           H  
ATOM   3096  N   ILE A 189     -22.453  -7.842  19.549  1.00 94.17           N  
ATOM   3097  H   ILE A 189     -21.649  -7.502  19.040  1.00 94.17           H  
ATOM   3098  CA  ILE A 189     -23.281  -6.866  20.277  1.00 94.17           C  
ATOM   3099  HA  ILE A 189     -23.279  -7.123  21.337  1.00 94.17           H  
ATOM   3100  C   ILE A 189     -24.735  -6.921  19.797  1.00 94.17           C  
ATOM   3101  CB  ILE A 189     -22.689  -5.448  20.120  1.00 94.17           C  
ATOM   3102  HB  ILE A 189     -22.556  -5.247  19.057  1.00 94.17           H  
ATOM   3103  O   ILE A 189     -25.656  -6.910  20.612  1.00 94.17           O  
ATOM   3104  CG1 ILE A 189     -21.316  -5.357  20.824  1.00 94.17           C  
ATOM   3105 HG12 ILE A 189     -21.462  -5.249  21.899  1.00 94.17           H  
ATOM   3106 HG13 ILE A 189     -20.740  -6.268  20.664  1.00 94.17           H  
ATOM   3107  CG2 ILE A 189     -23.631  -4.373  20.703  1.00 94.17           C  
ATOM   3108 HG21 ILE A 189     -24.581  -4.354  20.169  1.00 94.17           H  
ATOM   3109 HG22 ILE A 189     -23.816  -4.572  21.759  1.00 94.17           H  
ATOM   3110 HG23 ILE A 189     -23.190  -3.381  20.613  1.00 94.17           H  
ATOM   3111  CD1 ILE A 189     -20.469  -4.190  20.311  1.00 94.17           C  
ATOM   3112 HD11 ILE A 189     -19.537  -4.147  20.874  1.00 94.17           H  
ATOM   3113 HD12 ILE A 189     -20.999  -3.244  20.425  1.00 94.17           H  
ATOM   3114 HD13 ILE A 189     -20.242  -4.343  19.256  1.00 94.17           H  
ATOM   3115  N   GLU A 190     -24.957  -7.037  18.488  1.00 93.13           N  
ATOM   3116  H   GLU A 190     -24.175  -6.984  17.851  1.00 93.13           H  
ATOM   3117  CA  GLU A 190     -26.299  -7.182  17.922  1.00 93.13           C  
ATOM   3118  HA  GLU A 190     -26.911  -6.348  18.263  1.00 93.13           H  
ATOM   3119  C   GLU A 190     -26.986  -8.472  18.400  1.00 93.13           C  
ATOM   3120  CB  GLU A 190     -26.198  -7.105  16.395  1.00 93.13           C  
ATOM   3121  HB2 GLU A 190     -25.628  -7.958  16.025  1.00 93.13           H  
ATOM   3122  HB3 GLU A 190     -25.669  -6.189  16.132  1.00 93.13           H  
ATOM   3123  O   GLU A 190     -28.131  -8.430  18.854  1.00 93.13           O  
ATOM   3124  CG  GLU A 190     -27.578  -7.077  15.729  1.00 93.13           C  
ATOM   3125  HG2 GLU A 190     -28.175  -6.297  16.203  1.00 93.13           H  
ATOM   3126  HG3 GLU A 190     -28.075  -8.033  15.893  1.00 93.13           H  
ATOM   3127  CD  GLU A 190     -27.489  -6.808  14.221  1.00 93.13           C  
ATOM   3128  OE1 GLU A 190     -28.464  -6.229  13.694  1.00 93.13           O  
ATOM   3129  OE2 GLU A 190     -26.459  -7.183  13.610  1.00 93.13           O  
ATOM   3130  N   THR A 191     -26.280  -9.609  18.398  1.00 94.48           N  
ATOM   3131  H   THR A 191     -25.359  -9.603  17.983  1.00 94.48           H  
ATOM   3132  CA  THR A 191     -26.836 -10.868  18.924  1.00 94.48           C  
ATOM   3133  HA  THR A 191     -27.801 -11.032  18.443  1.00 94.48           H  
ATOM   3134  C   THR A 191     -27.111 -10.820  20.427  1.00 94.48           C  
ATOM   3135  CB  THR A 191     -25.956 -12.088  18.621  1.00 94.48           C  
ATOM   3136  HB  THR A 191     -26.431 -12.955  19.080  1.00 94.48           H  
ATOM   3137  O   THR A 191     -28.108 -11.378  20.878  1.00 94.48           O  
ATOM   3138  CG2 THR A 191     -25.850 -12.389  17.127  1.00 94.48           C  
ATOM   3139 HG21 THR A 191     -25.144 -13.204  16.966  1.00 94.48           H  
ATOM   3140 HG22 THR A 191     -25.521 -11.508  16.575  1.00 94.48           H  
ATOM   3141 HG23 THR A 191     -26.829 -12.683  16.750  1.00 94.48           H  
ATOM   3142  OG1 THR A 191     -24.653 -12.005  19.154  1.00 94.48           O  
ATOM   3143  HG1 THR A 191     -24.463 -11.094  19.392  1.00 94.48           H  
ATOM   3144  N   GLU A 192     -26.261 -10.153  21.211  1.00 92.67           N  
ATOM   3145  H   GLU A 192     -25.450  -9.720  20.794  1.00 92.67           H  
ATOM   3146  CA  GLU A 192     -26.472  -9.951  22.648  1.00 92.67           C  
ATOM   3147  HA  GLU A 192     -26.639 -10.909  23.141  1.00 92.67           H  
ATOM   3148  C   GLU A 192     -27.699  -9.084  22.914  1.00 92.67           C  
ATOM   3149  CB  GLU A 192     -25.248  -9.276  23.275  1.00 92.67           C  
ATOM   3150  HB2 GLU A 192     -24.961  -8.421  22.662  1.00 92.67           H  
ATOM   3151  HB3 GLU A 192     -25.520  -8.909  24.265  1.00 92.67           H  
ATOM   3152  O   GLU A 192     -28.505  -9.425  23.777  1.00 92.67           O  
ATOM   3153  CG  GLU A 192     -24.054 -10.223  23.430  1.00 92.67           C  
ATOM   3154  HG2 GLU A 192     -23.842 -10.705  22.475  1.00 92.67           H  
ATOM   3155  HG3 GLU A 192     -24.321 -11.004  24.142  1.00 92.67           H  
ATOM   3156  CD  GLU A 192     -22.796  -9.489  23.921  1.00 92.67           C  
ATOM   3157  OE1 GLU A 192     -21.739 -10.156  23.956  1.00 92.67           O  
ATOM   3158  OE2 GLU A 192     -22.893  -8.280  24.265  1.00 92.67           O  
ATOM   3159  N   ARG A 193     -27.879  -8.004  22.144  1.00 91.18           N  
ATOM   3160  H   ARG A 193     -27.164  -7.782  21.466  1.00 91.18           H  
ATOM   3161  CA  ARG A 193     -29.057  -7.136  22.234  1.00 91.18           C  
ATOM   3162  HA  ARG A 193     -29.134  -6.748  23.249  1.00 91.18           H  
ATOM   3163  C   ARG A 193     -30.346  -7.920  21.975  1.00 91.18           C  
ATOM   3164  CB  ARG A 193     -28.892  -5.966  21.253  1.00 91.18           C  
ATOM   3165  HB2 ARG A 193     -28.797  -6.362  20.242  1.00 91.18           H  
ATOM   3166  HB3 ARG A 193     -27.980  -5.419  21.491  1.00 91.18           H  
ATOM   3167  O   ARG A 193     -31.294  -7.783  22.742  1.00 91.18           O  
ATOM   3168  CG  ARG A 193     -30.090  -5.007  21.301  1.00 91.18           C  
ATOM   3169  HG2 ARG A 193     -30.150  -4.528  22.278  1.00 91.18           H  
ATOM   3170  HG3 ARG A 193     -31.009  -5.568  21.130  1.00 91.18           H  
ATOM   3171  CD  ARG A 193     -29.983  -3.943  20.208  1.00 91.18           C  
ATOM   3172  HD2 ARG A 193     -29.289  -3.166  20.528  1.00 91.18           H  
ATOM   3173  HD3 ARG A 193     -29.594  -4.415  19.306  1.00 91.18           H  
ATOM   3174  NE  ARG A 193     -31.307  -3.361  19.926  1.00 91.18           N  
ATOM   3175  HE  ARG A 193     -31.982  -3.329  20.676  1.00 91.18           H  
ATOM   3176  NH1 ARG A 193     -30.992  -2.846  17.705  1.00 91.18           N  
ATOM   3177 HH11 ARG A 193     -30.053  -3.215  17.753  1.00 91.18           H  
ATOM   3178 HH12 ARG A 193     -31.378  -2.549  16.820  1.00 91.18           H  
ATOM   3179  NH2 ARG A 193     -32.975  -2.493  18.697  1.00 91.18           N  
ATOM   3180 HH21 ARG A 193     -33.524  -2.523  19.544  1.00 91.18           H  
ATOM   3181 HH22 ARG A 193     -33.363  -2.099  17.852  1.00 91.18           H  
ATOM   3182  CZ  ARG A 193     -31.745  -2.902  18.773  1.00 91.18           C  
ATOM   3183  N   ILE A 194     -30.377  -8.741  20.921  1.00 91.22           N  
ATOM   3184  H   ILE A 194     -29.566  -8.774  20.320  1.00 91.22           H  
ATOM   3185  CA  ILE A 194     -31.552  -9.560  20.579  1.00 91.22           C  
ATOM   3186  HA  ILE A 194     -32.427  -8.911  20.520  1.00 91.22           H  
ATOM   3187  C   ILE A 194     -31.840 -10.573  21.692  1.00 91.22           C  
ATOM   3188  CB  ILE A 194     -31.369 -10.239  19.203  1.00 91.22           C  
ATOM   3189  HB  ILE A 194     -30.415 -10.767  19.202  1.00 91.22           H  
ATOM   3190  O   ILE A 194     -32.957 -10.616  22.199  1.00 91.22           O  
ATOM   3191  CG1 ILE A 194     -31.350  -9.171  18.083  1.00 91.22           C  
ATOM   3192 HG12 ILE A 194     -30.688  -8.352  18.362  1.00 91.22           H  
ATOM   3193 HG13 ILE A 194     -32.350  -8.755  17.962  1.00 91.22           H  
ATOM   3194  CG2 ILE A 194     -32.491 -11.260  18.936  1.00 91.22           C  
ATOM   3195 HG21 ILE A 194     -33.469 -10.783  18.997  1.00 91.22           H  
ATOM   3196 HG22 ILE A 194     -32.384 -11.716  17.951  1.00 91.22           H  
ATOM   3197 HG23 ILE A 194     -32.465 -12.075  19.659  1.00 91.22           H  
ATOM   3198  CD1 ILE A 194     -30.864  -9.702  16.728  1.00 91.22           C  
ATOM   3199 HD11 ILE A 194     -31.569 -10.426  16.320  1.00 91.22           H  
ATOM   3200 HD12 ILE A 194     -29.885 -10.166  16.842  1.00 91.22           H  
ATOM   3201 HD13 ILE A 194     -30.779  -8.871  16.028  1.00 91.22           H  
ATOM   3202  N   LYS A 195     -30.824 -11.326  22.136  1.00 92.76           N  
ATOM   3203  H   LYS A 195     -29.923 -11.221  21.692  1.00 92.76           H  
ATOM   3204  CA  LYS A 195     -30.976 -12.323  23.207  1.00 92.76           C  
ATOM   3205  HA  LYS A 195     -31.730 -13.053  22.913  1.00 92.76           H  
ATOM   3206  C   LYS A 195     -31.465 -11.709  24.512  1.00 92.76           C  
ATOM   3207  CB  LYS A 195     -29.641 -13.021  23.473  1.00 92.76           C  
ATOM   3208  HB2 LYS A 195     -29.699 -13.536  24.431  1.00 92.76           H  
ATOM   3209  HB3 LYS A 195     -28.849 -12.275  23.533  1.00 92.76           H  
ATOM   3210  O   LYS A 195     -32.314 -12.295  25.172  1.00 92.76           O  
ATOM   3211  CG  LYS A 195     -29.314 -14.054  22.395  1.00 92.76           C  
ATOM   3212  HG2 LYS A 195     -29.308 -13.589  21.409  1.00 92.76           H  
ATOM   3213  HG3 LYS A 195     -30.070 -14.840  22.408  1.00 92.76           H  
ATOM   3214  CD  LYS A 195     -27.941 -14.655  22.695  1.00 92.76           C  
ATOM   3215  HD2 LYS A 195     -27.958 -15.113  23.684  1.00 92.76           H  
ATOM   3216  HD3 LYS A 195     -27.195 -13.860  22.677  1.00 92.76           H  
ATOM   3217  CE  LYS A 195     -27.604 -15.704  21.639  1.00 92.76           C  
ATOM   3218  HE2 LYS A 195     -27.614 -15.222  20.662  1.00 92.76           H  
ATOM   3219  HE3 LYS A 195     -28.384 -16.465  21.645  1.00 92.76           H  
ATOM   3220  NZ  LYS A 195     -26.278 -16.308  21.910  1.00 92.76           N  
ATOM   3221  HZ1 LYS A 195     -26.277 -16.745  22.820  1.00 92.76           H  
ATOM   3222  HZ2 LYS A 195     -25.569 -15.588  21.899  1.00 92.76           H  
ATOM   3223  HZ3 LYS A 195     -26.057 -17.000  21.209  1.00 92.76           H  
ATOM   3224  N   LEU A 196     -30.929 -10.550  24.888  1.00 90.50           N  
ATOM   3225  H   LEU A 196     -30.202 -10.141  24.318  1.00 90.50           H  
ATOM   3226  CA  LEU A 196     -31.339  -9.848  26.098  1.00 90.50           C  
ATOM   3227  HA  LEU A 196     -31.210 -10.518  26.947  1.00 90.50           H  
ATOM   3228  C   LEU A 196     -32.819  -9.460  26.030  1.00 90.50           C  
ATOM   3229  CB  LEU A 196     -30.438  -8.619  26.271  1.00 90.50           C  
ATOM   3230  HB2 LEU A 196     -29.402  -8.952  26.328  1.00 90.50           H  
ATOM   3231  HB3 LEU A 196     -30.540  -7.979  25.395  1.00 90.50           H  
ATOM   3232  O   LEU A 196     -33.568  -9.726  26.967  1.00 90.50           O  
ATOM   3233  CG  LEU A 196     -30.760  -7.790  27.524  1.00 90.50           C  
ATOM   3234  HG  LEU A 196     -31.790  -7.434  27.485  1.00 90.50           H  
ATOM   3235  CD1 LEU A 196     -30.550  -8.598  28.805  1.00 90.50           C  
ATOM   3236 HD11 LEU A 196     -31.279  -9.406  28.866  1.00 90.50           H  
ATOM   3237 HD12 LEU A 196     -29.539  -9.004  28.840  1.00 90.50           H  
ATOM   3238 HD13 LEU A 196     -30.707  -7.952  29.670  1.00 90.50           H  
ATOM   3239  CD2 LEU A 196     -29.833  -6.581  27.536  1.00 90.50           C  
ATOM   3240 HD21 LEU A 196     -28.792  -6.898  27.470  1.00 90.50           H  
ATOM   3241 HD22 LEU A 196     -29.982  -6.061  28.482  1.00 90.50           H  
ATOM   3242 HD23 LEU A 196     -30.080  -5.910  26.713  1.00 90.50           H  
ATOM   3243  N   LYS A 197     -33.251  -8.893  24.898  1.00 89.50           N  
ATOM   3244  H   LYS A 197     -32.584  -8.720  24.160  1.00 89.50           H  
ATOM   3245  CA  LYS A 197     -34.654  -8.539  24.673  1.00 89.50           C  
ATOM   3246  HA  LYS A 197     -34.975  -7.865  25.468  1.00 89.50           H  
ATOM   3247  C   LYS A 197     -35.566  -9.764  24.759  1.00 89.50           C  
ATOM   3248  CB  LYS A 197     -34.771  -7.810  23.330  1.00 89.50           C  
ATOM   3249  HB2 LYS A 197     -34.130  -6.929  23.349  1.00 89.50           H  
ATOM   3250  HB3 LYS A 197     -34.446  -8.464  22.521  1.00 89.50           H  
ATOM   3251  O   LYS A 197     -36.537  -9.740  25.508  1.00 89.50           O  
ATOM   3252  CG  LYS A 197     -36.216  -7.377  23.081  1.00 89.50           C  
ATOM   3253  HG2 LYS A 197     -36.849  -8.259  22.985  1.00 89.50           H  
ATOM   3254  HG3 LYS A 197     -36.567  -6.779  23.922  1.00 89.50           H  
ATOM   3255  CD  LYS A 197     -36.324  -6.555  21.800  1.00 89.50           C  
ATOM   3256  HD2 LYS A 197     -35.759  -5.630  21.915  1.00 89.50           H  
ATOM   3257  HD3 LYS A 197     -35.937  -7.130  20.958  1.00 89.50           H  
ATOM   3258  CE  LYS A 197     -37.805  -6.255  21.594  1.00 89.50           C  
ATOM   3259  HE2 LYS A 197     -38.208  -5.832  22.514  1.00 89.50           H  
ATOM   3260  HE3 LYS A 197     -38.336  -7.193  21.436  1.00 89.50           H  
ATOM   3261  NZ  LYS A 197     -38.017  -5.331  20.466  1.00 89.50           N  
ATOM   3262  HZ1 LYS A 197     -37.678  -5.752  19.613  1.00 89.50           H  
ATOM   3263  HZ2 LYS A 197     -37.528  -4.467  20.653  1.00 89.50           H  
ATOM   3264  HZ3 LYS A 197     -39.007  -5.149  20.389  1.00 89.50           H  
ATOM   3265  N   GLU A 198     -35.221 -10.846  24.063  1.00 91.31           N  
ATOM   3266  H   GLU A 198     -34.416 -10.791  23.455  1.00 91.31           H  
ATOM   3267  CA  GLU A 198     -35.989 -12.097  24.090  1.00 91.31           C  
ATOM   3268  HA  GLU A 198     -37.010 -11.905  23.759  1.00 91.31           H  
ATOM   3269  C   GLU A 198     -36.069 -12.696  25.503  1.00 91.31           C  
ATOM   3270  CB  GLU A 198     -35.342 -13.123  23.148  1.00 91.31           C  
ATOM   3271  HB2 GLU A 198     -34.277 -13.178  23.375  1.00 91.31           H  
ATOM   3272  HB3 GLU A 198     -35.783 -14.101  23.340  1.00 91.31           H  
ATOM   3273  O   GLU A 198     -37.134 -13.134  25.932  1.00 91.31           O  
ATOM   3274  CG  GLU A 198     -35.541 -12.795  21.660  1.00 91.31           C  
ATOM   3275  HG2 GLU A 198     -35.192 -11.782  21.460  1.00 91.31           H  
ATOM   3276  HG3 GLU A 198     -36.609 -12.826  21.444  1.00 91.31           H  
ATOM   3277  CD  GLU A 198     -34.802 -13.772  20.726  1.00 91.31           C  
ATOM   3278  OE1 GLU A 198     -35.103 -13.746  19.511  1.00 91.31           O  
ATOM   3279  OE2 GLU A 198     -33.921 -14.528  21.206  1.00 91.31           O  
ATOM   3280  N   GLN A 199     -34.966 -12.691  26.259  1.00 91.29           N  
ATOM   3281  H   GLN A 199     -34.113 -12.324  25.861  1.00 91.29           H  
ATOM   3282  CA  GLN A 199     -34.936 -13.190  27.638  1.00 91.29           C  
ATOM   3283  HA  GLN A 199     -35.298 -14.218  27.651  1.00 91.29           H  
ATOM   3284  C   GLN A 199     -35.852 -12.383  28.564  1.00 91.29           C  
ATOM   3285  CB  GLN A 199     -33.498 -13.155  28.177  1.00 91.29           C  
ATOM   3286  HB2 GLN A 199     -33.035 -12.204  27.913  1.00 91.29           H  
ATOM   3287  HB3 GLN A 199     -33.523 -13.229  29.264  1.00 91.29           H  
ATOM   3288  O   GLN A 199     -36.593 -12.971  29.359  1.00 91.29           O  
ATOM   3289  CG  GLN A 199     -32.654 -14.319  27.643  1.00 91.29           C  
ATOM   3290  HG2 GLN A 199     -33.071 -15.252  28.022  1.00 91.29           H  
ATOM   3291  HG3 GLN A 199     -32.702 -14.354  26.555  1.00 91.29           H  
ATOM   3292  CD  GLN A 199     -31.189 -14.237  28.062  1.00 91.29           C  
ATOM   3293  NE2 GLN A 199     -30.428 -15.288  27.850  1.00 91.29           N  
ATOM   3294 HE21 GLN A 199     -29.483 -15.207  28.196  1.00 91.29           H  
ATOM   3295 HE22 GLN A 199     -30.822 -16.122  27.437  1.00 91.29           H  
ATOM   3296  OE1 GLN A 199     -30.683 -13.267  28.599  1.00 91.29           O  
ATOM   3297  N   LEU A 200     -35.825 -11.052  28.458  1.00 91.07           N  
ATOM   3298  H   LEU A 200     -35.192 -10.634  27.791  1.00 91.07           H  
ATOM   3299  CA  LEU A 200     -36.682 -10.169  29.250  1.00 91.07           C  
ATOM   3300  HA  LEU A 200     -36.596 -10.446  30.300  1.00 91.07           H  
ATOM   3301  C   LEU A 200     -38.159 -10.366  28.882  1.00 91.07           C  
ATOM   3302  CB  LEU A 200     -36.218  -8.707  29.082  1.00 91.07           C  
ATOM   3303  HB2 LEU A 200     -36.961  -8.048  29.532  1.00 91.07           H  
ATOM   3304  HB3 LEU A 200     -36.171  -8.476  28.018  1.00 91.07           H  
ATOM   3305  O   LEU A 200     -38.987 -10.548  29.773  1.00 91.07           O  
ATOM   3306  CG  LEU A 200     -34.846  -8.413  29.726  1.00 91.07           C  
ATOM   3307  HG  LEU A 200     -34.117  -9.152  29.393  1.00 91.07           H  
ATOM   3308  CD1 LEU A 200     -34.325  -7.028  29.348  1.00 91.07           C  
ATOM   3309 HD11 LEU A 200     -34.898  -6.254  29.859  1.00 91.07           H  
ATOM   3310 HD12 LEU A 200     -33.286  -6.936  29.662  1.00 91.07           H  
ATOM   3311 HD13 LEU A 200     -34.370  -6.892  28.267  1.00 91.07           H  
ATOM   3312  CD2 LEU A 200     -34.909  -8.462  31.253  1.00 91.07           C  
ATOM   3313 HD21 LEU A 200     -35.664  -7.761  31.609  1.00 91.07           H  
ATOM   3314 HD22 LEU A 200     -35.143  -9.471  31.591  1.00 91.07           H  
ATOM   3315 HD23 LEU A 200     -33.939  -8.178  31.662  1.00 91.07           H  
ATOM   3316  N   GLU A 201     -38.485 -10.444  27.590  1.00 91.15           N  
ATOM   3317  H   GLU A 201     -37.763 -10.285  26.901  1.00 91.15           H  
ATOM   3318  CA  GLU A 201     -39.848 -10.699  27.108  1.00 91.15           C  
ATOM   3319  HA  GLU A 201     -40.518  -9.945  27.521  1.00 91.15           H  
ATOM   3320  C   GLU A 201     -40.385 -12.069  27.559  1.00 91.15           C  
ATOM   3321  CB  GLU A 201     -39.885 -10.594  25.574  1.00 91.15           C  
ATOM   3322  HB2 GLU A 201     -40.824 -11.018  25.217  1.00 91.15           H  
ATOM   3323  HB3 GLU A 201     -39.064 -11.178  25.159  1.00 91.15           H  
ATOM   3324  O   GLU A 201     -41.523 -12.165  28.025  1.00 91.15           O  
ATOM   3325  CG  GLU A 201     -39.798  -9.138  25.080  1.00 91.15           C  
ATOM   3326  HG2 GLU A 201     -38.911  -8.663  25.499  1.00 91.15           H  
ATOM   3327  HG3 GLU A 201     -40.666  -8.598  25.458  1.00 91.15           H  
ATOM   3328  CD  GLU A 201     -39.757  -9.006  23.545  1.00 91.15           C  
ATOM   3329  OE1 GLU A 201     -39.784  -7.848  23.059  1.00 91.15           O  
ATOM   3330  OE2 GLU A 201     -39.694 -10.040  22.843  1.00 91.15           O  
ATOM   3331  N   VAL A 202     -39.570 -13.129  27.489  1.00 94.01           N  
ATOM   3332  H   VAL A 202     -38.663 -13.001  27.063  1.00 94.01           H  
ATOM   3333  CA  VAL A 202     -39.942 -14.469  27.981  1.00 94.01           C  
ATOM   3334  HA  VAL A 202     -40.884 -14.757  27.515  1.00 94.01           H  
ATOM   3335  C   VAL A 202     -40.185 -14.453  29.488  1.00 94.01           C  
ATOM   3336  CB  VAL A 202     -38.875 -15.518  27.604  1.00 94.01           C  
ATOM   3337  HB  VAL A 202     -37.886 -15.138  27.860  1.00 94.01           H  
ATOM   3338  O   VAL A 202     -41.177 -15.022  29.946  1.00 94.01           O  
ATOM   3339  CG1 VAL A 202     -39.075 -16.864  28.322  1.00 94.01           C  
ATOM   3340 HG11 VAL A 202     -38.897 -16.751  29.391  1.00 94.01           H  
ATOM   3341 HG12 VAL A 202     -40.090 -17.229  28.162  1.00 94.01           H  
ATOM   3342 HG13 VAL A 202     -38.360 -17.594  27.942  1.00 94.01           H  
ATOM   3343  CG2 VAL A 202     -38.929 -15.815  26.100  1.00 94.01           C  
ATOM   3344 HG21 VAL A 202     -38.859 -14.890  25.527  1.00 94.01           H  
ATOM   3345 HG22 VAL A 202     -38.090 -16.452  25.819  1.00 94.01           H  
ATOM   3346 HG23 VAL A 202     -39.867 -16.307  25.844  1.00 94.01           H  
ATOM   3347  N   THR A 203     -39.324 -13.784  30.256  1.00 93.41           N  
ATOM   3348  H   THR A 203     -38.544 -13.322  29.811  1.00 93.41           H  
ATOM   3349  CA  THR A 203     -39.456 -13.691  31.720  1.00 93.41           C  
ATOM   3350  HA  THR A 203     -39.537 -14.697  32.132  1.00 93.41           H  
ATOM   3351  C   THR A 203     -40.723 -12.927  32.110  1.00 93.41           C  
ATOM   3352  CB  THR A 203     -38.221 -13.024  32.343  1.00 93.41           C  
ATOM   3353  HB  THR A 203     -38.151 -11.990  32.006  1.00 93.41           H  
ATOM   3354  O   THR A 203     -41.497 -13.394  32.945  1.00 93.41           O  
ATOM   3355  CG2 THR A 203     -38.264 -13.052  33.871  1.00 93.41           C  
ATOM   3356 HG21 THR A 203     -38.370 -14.078  34.223  1.00 93.41           H  
ATOM   3357 HG22 THR A 203     -39.101 -12.459  34.239  1.00 93.41           H  
ATOM   3358 HG23 THR A 203     -37.341 -12.629  34.266  1.00 93.41           H  
ATOM   3359  OG1 THR A 203     -37.051 -13.711  31.954  1.00 93.41           O  
ATOM   3360  HG1 THR A 203     -36.856 -13.463  31.047  1.00 93.41           H  
ATOM   3361  N   ILE A 204     -40.999 -11.796  31.450  1.00 93.17           N  
ATOM   3362  H   ILE A 204     -40.327 -11.450  30.779  1.00 93.17           H  
ATOM   3363  CA  ILE A 204     -42.237 -11.030  31.647  1.00 93.17           C  
ATOM   3364  HA  ILE A 204     -42.320 -10.761  32.700  1.00 93.17           H  
ATOM   3365  C   ILE A 204     -43.455 -11.895  31.310  1.00 93.17           C  
ATOM   3366  CB  ILE A 204     -42.205  -9.725  30.815  1.00 93.17           C  
ATOM   3367  HB  ILE A 204     -41.897  -9.967  29.798  1.00 93.17           H  
ATOM   3368  O   ILE A 204     -44.418 -11.931  32.078  1.00 93.17           O  
ATOM   3369  CG1 ILE A 204     -41.183  -8.739  31.427  1.00 93.17           C  
ATOM   3370 HG12 ILE A 204     -41.580  -8.331  32.357  1.00 93.17           H  
ATOM   3371 HG13 ILE A 204     -40.260  -9.265  31.670  1.00 93.17           H  
ATOM   3372  CG2 ILE A 204     -43.600  -9.069  30.754  1.00 93.17           C  
ATOM   3373 HG21 ILE A 204     -43.985  -8.920  31.763  1.00 93.17           H  
ATOM   3374 HG22 ILE A 204     -44.291  -9.691  30.186  1.00 93.17           H  
ATOM   3375 HG23 ILE A 204     -43.548  -8.101  30.256  1.00 93.17           H  
ATOM   3376  CD1 ILE A 204     -40.813  -7.580  30.493  1.00 93.17           C  
ATOM   3377 HD11 ILE A 204     -40.432  -7.972  29.550  1.00 93.17           H  
ATOM   3378 HD12 ILE A 204     -40.036  -6.976  30.962  1.00 93.17           H  
ATOM   3379 HD13 ILE A 204     -41.675  -6.942  30.300  1.00 93.17           H  
ATOM   3380  N   ARG A 205     -43.416 -12.643  30.199  1.00 94.74           N  
ATOM   3381  H   ARG A 205     -42.611 -12.558  29.596  1.00 94.74           H  
ATOM   3382  CA  ARG A 205     -44.506 -13.551  29.814  1.00 94.74           C  
ATOM   3383  HA  ARG A 205     -45.423 -12.966  29.738  1.00 94.74           H  
ATOM   3384  C   ARG A 205     -44.761 -14.621  30.876  1.00 94.74           C  
ATOM   3385  CB  ARG A 205     -44.199 -14.185  28.451  1.00 94.74           C  
ATOM   3386  HB2 ARG A 205     -43.854 -13.414  27.762  1.00 94.74           H  
ATOM   3387  HB3 ARG A 205     -43.409 -14.929  28.561  1.00 94.74           H  
ATOM   3388  O   ARG A 205     -45.915 -14.849  31.222  1.00 94.74           O  
ATOM   3389  CG  ARG A 205     -45.451 -14.840  27.852  1.00 94.74           C  
ATOM   3390  HG2 ARG A 205     -46.159 -14.052  27.595  1.00 94.74           H  
ATOM   3391  HG3 ARG A 205     -45.929 -15.503  28.573  1.00 94.74           H  
ATOM   3392  CD  ARG A 205     -45.115 -15.630  26.583  1.00 94.74           C  
ATOM   3393  HD2 ARG A 205     -44.339 -15.101  26.030  1.00 94.74           H  
ATOM   3394  HD3 ARG A 205     -46.011 -15.674  25.965  1.00 94.74           H  
ATOM   3395  NE  ARG A 205     -44.698 -17.010  26.896  1.00 94.74           N  
ATOM   3396  HE  ARG A 205     -44.988 -17.373  27.793  1.00 94.74           H  
ATOM   3397  NH1 ARG A 205     -43.680 -17.490  24.894  1.00 94.74           N  
ATOM   3398 HH11 ARG A 205     -43.200 -18.141  24.288  1.00 94.74           H  
ATOM   3399 HH12 ARG A 205     -43.800 -16.527  24.616  1.00 94.74           H  
ATOM   3400  NH2 ARG A 205     -43.902 -19.087  26.445  1.00 94.74           N  
ATOM   3401 HH21 ARG A 205     -43.468 -19.750  25.818  1.00 94.74           H  
ATOM   3402 HH22 ARG A 205     -44.278 -19.402  27.328  1.00 94.74           H  
ATOM   3403  CZ  ARG A 205     -44.093 -17.852  26.079  1.00 94.74           C  
ATOM   3404  N   GLN A 206     -43.707 -15.244  31.407  1.00 95.52           N  
ATOM   3405  H   GLN A 206     -42.788 -14.989  31.074  1.00 95.52           H  
ATOM   3406  CA  GLN A 206     -43.813 -16.254  32.466  1.00 95.52           C  
ATOM   3407  HA  GLN A 206     -44.468 -17.060  32.134  1.00 95.52           H  
ATOM   3408  C   GLN A 206     -44.422 -15.677  33.747  1.00 95.52           C  
ATOM   3409  CB  GLN A 206     -42.426 -16.829  32.779  1.00 95.52           C  
ATOM   3410  HB2 GLN A 206     -42.476 -17.379  33.719  1.00 95.52           H  
ATOM   3411  HB3 GLN A 206     -41.716 -16.012  32.902  1.00 95.52           H  
ATOM   3412  O   GLN A 206     -45.293 -16.304  34.345  1.00 95.52           O  
ATOM   3413  CG  GLN A 206     -41.923 -17.793  31.697  1.00 95.52           C  
ATOM   3414  HG2 GLN A 206     -42.583 -18.660  31.665  1.00 95.52           H  
ATOM   3415  HG3 GLN A 206     -41.953 -17.312  30.719  1.00 95.52           H  
ATOM   3416  CD  GLN A 206     -40.497 -18.269  31.958  1.00 95.52           C  
ATOM   3417  NE2 GLN A 206     -40.032 -19.268  31.241  1.00 95.52           N  
ATOM   3418 HE21 GLN A 206     -39.080 -19.537  31.448  1.00 95.52           H  
ATOM   3419 HE22 GLN A 206     -40.608 -19.716  30.544  1.00 95.52           H  
ATOM   3420  OE1 GLN A 206     -39.769 -17.781  32.805  1.00 95.52           O  
ATOM   3421  N   HIS A 207     -44.014 -14.475  34.160  1.00 96.32           N  
ATOM   3422  H   HIS A 207     -43.257 -14.014  33.676  1.00 96.32           H  
ATOM   3423  CA  HIS A 207     -44.610 -13.820  35.326  1.00 96.32           C  
ATOM   3424  HA  HIS A 207     -44.604 -14.522  36.160  1.00 96.32           H  
ATOM   3425  C   HIS A 207     -46.081 -13.458  35.102  1.00 96.32           C  
ATOM   3426  CB  HIS A 207     -43.776 -12.599  35.726  1.00 96.32           C  
ATOM   3427  HB2 HIS A 207     -44.328 -12.030  36.474  1.00 96.32           H  
ATOM   3428  HB3 HIS A 207     -43.620 -11.961  34.856  1.00 96.32           H  
ATOM   3429  O   HIS A 207     -46.892 -13.669  36.000  1.00 96.32           O  
ATOM   3430  CG  HIS A 207     -42.446 -12.964  36.330  1.00 96.32           C  
ATOM   3431  CD2 HIS A 207     -41.311 -12.198  36.328  1.00 96.32           C  
ATOM   3432  HD2 HIS A 207     -41.203 -11.225  35.873  1.00 96.32           H  
ATOM   3433  ND1 HIS A 207     -42.162 -14.114  37.037  1.00 96.32           N  
ATOM   3434  HD1 HIS A 207     -42.800 -14.872  37.232  1.00 96.32           H  
ATOM   3435  CE1 HIS A 207     -40.882 -14.047  37.429  1.00 96.32           C  
ATOM   3436  HE1 HIS A 207     -40.366 -14.819  37.981  1.00 96.32           H  
ATOM   3437  NE2 HIS A 207     -40.326 -12.889  37.047  1.00 96.32           N  
ATOM   3438  N   ARG A 208     -46.459 -12.998  33.903  1.00 95.35           N  
ATOM   3439  H   ARG A 208     -45.743 -12.821  33.213  1.00 95.35           H  
ATOM   3440  CA  ARG A 208     -47.869 -12.742  33.556  1.00 95.35           C  
ATOM   3441  HA  ARG A 208     -48.312 -12.099  34.317  1.00 95.35           H  
ATOM   3442  C   ARG A 208     -48.709 -14.021  33.568  1.00 95.35           C  
ATOM   3443  CB  ARG A 208     -47.962 -12.035  32.196  1.00 95.35           C  
ATOM   3444  HB2 ARG A 208     -49.004 -12.036  31.875  1.00 95.35           H  
ATOM   3445  HB3 ARG A 208     -47.377 -12.586  31.460  1.00 95.35           H  
ATOM   3446  O   ARG A 208     -49.830 -14.006  34.061  1.00 95.35           O  
ATOM   3447  CG  ARG A 208     -47.480 -10.577  32.260  1.00 95.35           C  
ATOM   3448  HG2 ARG A 208     -48.112 -10.019  32.952  1.00 95.35           H  
ATOM   3449  HG3 ARG A 208     -46.451 -10.539  32.616  1.00 95.35           H  
ATOM   3450  CD  ARG A 208     -47.554  -9.932  30.873  1.00 95.35           C  
ATOM   3451  HD2 ARG A 208     -48.589  -9.963  30.533  1.00 95.35           H  
ATOM   3452  HD3 ARG A 208     -46.939 -10.519  30.191  1.00 95.35           H  
ATOM   3453  NE  ARG A 208     -47.077  -8.532  30.869  1.00 95.35           N  
ATOM   3454  HE  ARG A 208     -46.767  -8.128  31.742  1.00 95.35           H  
ATOM   3455  NH1 ARG A 208     -47.384  -8.153  28.633  1.00 95.35           N  
ATOM   3456 HH11 ARG A 208     -47.300  -7.531  27.841  1.00 95.35           H  
ATOM   3457 HH12 ARG A 208     -47.772  -9.082  28.548  1.00 95.35           H  
ATOM   3458  NH2 ARG A 208     -46.527  -6.533  29.876  1.00 95.35           N  
ATOM   3459 HH21 ARG A 208     -46.013  -6.169  30.666  1.00 95.35           H  
ATOM   3460 HH22 ARG A 208     -46.437  -5.940  29.063  1.00 95.35           H  
ATOM   3461  CZ  ARG A 208     -46.997  -7.744  29.810  1.00 95.35           C  
ATOM   3462  N   GLU A 209     -48.167 -15.135  33.082  1.00 96.59           N  
ATOM   3463  H   GLU A 209     -47.258 -15.077  32.644  1.00 96.59           H  
ATOM   3464  CA  GLU A 209     -48.830 -16.444  33.142  1.00 96.59           C  
ATOM   3465  HA  GLU A 209     -49.824 -16.359  32.705  1.00 96.59           H  
ATOM   3466  C   GLU A 209     -49.012 -16.922  34.593  1.00 96.59           C  
ATOM   3467  CB  GLU A 209     -48.015 -17.438  32.300  1.00 96.59           C  
ATOM   3468  HB2 GLU A 209     -47.023 -17.550  32.738  1.00 96.59           H  
ATOM   3469  HB3 GLU A 209     -47.904 -17.022  31.299  1.00 96.59           H  
ATOM   3470  O   GLU A 209     -50.094 -17.373  34.968  1.00 96.59           O  
ATOM   3471  CG  GLU A 209     -48.671 -18.821  32.181  1.00 96.59           C  
ATOM   3472  HG2 GLU A 209     -48.722 -19.276  33.170  1.00 96.59           H  
ATOM   3473  HG3 GLU A 209     -49.689 -18.689  31.813  1.00 96.59           H  
ATOM   3474  CD  GLU A 209     -47.907 -19.766  31.235  1.00 96.59           C  
ATOM   3475  OE1 GLU A 209     -48.473 -20.834  30.916  1.00 96.59           O  
ATOM   3476  OE2 GLU A 209     -46.769 -19.430  30.817  1.00 96.59           O  
ATOM   3477  N   GLN A 210     -47.989 -16.751  35.439  1.00 95.94           N  
ATOM   3478  H   GLN A 210     -47.121 -16.391  35.068  1.00 95.94           H  
ATOM   3479  CA  GLN A 210     -48.072 -17.042  36.875  1.00 95.94           C  
ATOM   3480  HA  GLN A 210     -48.357 -18.086  37.008  1.00 95.94           H  
ATOM   3481  C   GLN A 210     -49.137 -16.194  37.575  1.00 95.94           C  
ATOM   3482  CB  GLN A 210     -46.711 -16.803  37.544  1.00 95.94           C  
ATOM   3483  HB2 GLN A 210     -46.843 -16.780  38.625  1.00 95.94           H  
ATOM   3484  HB3 GLN A 210     -46.318 -15.836  37.229  1.00 95.94           H  
ATOM   3485  O   GLN A 210     -49.907 -16.733  38.370  1.00 95.94           O  
ATOM   3486  CG  GLN A 210     -45.697 -17.903  37.214  1.00 95.94           C  
ATOM   3487  HG2 GLN A 210     -46.043 -18.836  37.658  1.00 95.94           H  
ATOM   3488  HG3 GLN A 210     -45.640 -18.053  36.136  1.00 95.94           H  
ATOM   3489  CD  GLN A 210     -44.292 -17.602  37.731  1.00 95.94           C  
ATOM   3490  NE2 GLN A 210     -43.451 -18.609  37.816  1.00 95.94           N  
ATOM   3491 HE21 GLN A 210     -43.733 -19.526  37.501  1.00 95.94           H  
ATOM   3492 HE22 GLN A 210     -42.508 -18.386  38.100  1.00 95.94           H  
ATOM   3493  OE1 GLN A 210     -43.898 -16.487  38.052  1.00 95.94           O  
ATOM   3494  N   ILE A 211     -49.207 -14.895  37.265  1.00 96.79           N  
ATOM   3495  H   ILE A 211     -48.524 -14.510  36.629  1.00 96.79           H  
ATOM   3496  CA  ILE A 211     -50.266 -14.010  37.764  1.00 96.79           C  
ATOM   3497  HA  ILE A 211     -50.259 -14.036  38.854  1.00 96.79           H  
ATOM   3498  C   ILE A 211     -51.632 -14.542  37.328  1.00 96.79           C  
ATOM   3499  CB  ILE A 211     -50.033 -12.546  37.329  1.00 96.79           C  
ATOM   3500  HB  ILE A 211     -49.806 -12.527  36.263  1.00 96.79           H  
ATOM   3501  O   ILE A 211     -52.481 -14.731  38.189  1.00 96.79           O  
ATOM   3502  CG1 ILE A 211     -48.835 -11.957  38.108  1.00 96.79           C  
ATOM   3503 HG12 ILE A 211     -49.109 -11.827  39.155  1.00 96.79           H  
ATOM   3504 HG13 ILE A 211     -47.997 -12.654  38.071  1.00 96.79           H  
ATOM   3505  CG2 ILE A 211     -51.289 -11.687  37.567  1.00 96.79           C  
ATOM   3506 HG21 ILE A 211     -51.109 -10.640  37.321  1.00 96.79           H  
ATOM   3507 HG22 ILE A 211     -52.109 -12.012  36.928  1.00 96.79           H  
ATOM   3508 HG23 ILE A 211     -51.609 -11.749  38.607  1.00 96.79           H  
ATOM   3509  CD1 ILE A 211     -48.344 -10.617  37.550  1.00 96.79           C  
ATOM   3510 HD11 ILE A 211     -49.092  -9.838  37.697  1.00 96.79           H  
ATOM   3511 HD12 ILE A 211     -48.127 -10.717  36.487  1.00 96.79           H  
ATOM   3512 HD13 ILE A 211     -47.434 -10.317  38.071  1.00 96.79           H  
ATOM   3513  N   GLY A 212     -51.819 -14.903  36.055  1.00 95.93           N  
ATOM   3514  H   GLY A 212     -51.091 -14.707  35.384  1.00 95.93           H  
ATOM   3515  CA  GLY A 212     -53.094 -15.448  35.573  1.00 95.93           C  
ATOM   3516  HA2 GLY A 212     -53.868 -14.689  35.687  1.00 95.93           H  
ATOM   3517  HA3 GLY A 212     -52.994 -15.687  34.514  1.00 95.93           H  
ATOM   3518  C   GLY A 212     -53.544 -16.717  36.314  1.00 95.93           C  
ATOM   3519  O   GLY A 212     -54.719 -16.862  36.656  1.00 95.93           O  
ATOM   3520  N   VAL A 213     -52.616 -17.626  36.643  1.00 96.59           N  
ATOM   3521  H   VAL A 213     -51.673 -17.474  36.314  1.00 96.59           H  
ATOM   3522  CA  VAL A 213     -52.916 -18.816  37.467  1.00 96.59           C  
ATOM   3523  HA  VAL A 213     -53.775 -19.329  37.035  1.00 96.59           H  
ATOM   3524  C   VAL A 213     -53.303 -18.425  38.898  1.00 96.59           C  
ATOM   3525  CB  VAL A 213     -51.723 -19.795  37.482  1.00 96.59           C  
ATOM   3526  HB  VAL A 213     -50.824 -19.266  37.797  1.00 96.59           H  
ATOM   3527  O   VAL A 213     -54.250 -18.981  39.464  1.00 96.59           O  
ATOM   3528  CG1 VAL A 213     -51.942 -20.980  38.438  1.00 96.59           C  
ATOM   3529 HG11 VAL A 213     -52.875 -21.486  38.193  1.00 96.59           H  
ATOM   3530 HG12 VAL A 213     -51.115 -21.684  38.346  1.00 96.59           H  
ATOM   3531 HG13 VAL A 213     -51.978 -20.631  39.470  1.00 96.59           H  
ATOM   3532  CG2 VAL A 213     -51.479 -20.385  36.087  1.00 96.59           C  
ATOM   3533 HG21 VAL A 213     -50.605 -21.037  36.103  1.00 96.59           H  
ATOM   3534 HG22 VAL A 213     -51.292 -19.589  35.366  1.00 96.59           H  
ATOM   3535 HG23 VAL A 213     -52.350 -20.952  35.759  1.00 96.59           H  
ATOM   3536  N   LEU A 214     -52.580 -17.478  39.497  1.00 97.16           N  
ATOM   3537  H   LEU A 214     -51.849 -17.027  38.965  1.00 97.16           H  
ATOM   3538  CA  LEU A 214     -52.854 -16.984  40.845  1.00 97.16           C  
ATOM   3539  HA  LEU A 214     -52.945 -17.833  41.523  1.00 97.16           H  
ATOM   3540  C   LEU A 214     -54.190 -16.240  40.923  1.00 97.16           C  
ATOM   3541  CB  LEU A 214     -51.694 -16.086  41.302  1.00 97.16           C  
ATOM   3542  HB2 LEU A 214     -52.016 -15.507  42.168  1.00 97.16           H  
ATOM   3543  HB3 LEU A 214     -51.474 -15.370  40.510  1.00 97.16           H  
ATOM   3544  O   LEU A 214     -54.941 -16.468  41.865  1.00 97.16           O  
ATOM   3545  CG  LEU A 214     -50.401 -16.832  41.672  1.00 97.16           C  
ATOM   3546  HG  LEU A 214     -50.070 -17.443  40.832  1.00 97.16           H  
ATOM   3547  CD1 LEU A 214     -49.317 -15.803  41.990  1.00 97.16           C  
ATOM   3548 HD11 LEU A 214     -48.381 -16.310  42.226  1.00 97.16           H  
ATOM   3549 HD12 LEU A 214     -49.623 -15.187  42.836  1.00 97.16           H  
ATOM   3550 HD13 LEU A 214     -49.163 -15.168  41.118  1.00 97.16           H  
ATOM   3551  CD2 LEU A 214     -50.564 -17.749  42.889  1.00 97.16           C  
ATOM   3552 HD21 LEU A 214     -50.900 -17.170  43.749  1.00 97.16           H  
ATOM   3553 HD22 LEU A 214     -51.278 -18.544  42.675  1.00 97.16           H  
ATOM   3554 HD23 LEU A 214     -49.601 -18.198  43.133  1.00 97.16           H  
ATOM   3555  N   GLU A 215     -54.529 -15.427  39.928  1.00 96.04           N  
ATOM   3556  H   GLU A 215     -53.850 -15.252  39.201  1.00 96.04           H  
ATOM   3557  CA  GLU A 215     -55.820 -14.743  39.810  1.00 96.04           C  
ATOM   3558  HA  GLU A 215     -55.995 -14.135  40.697  1.00 96.04           H  
ATOM   3559  C   GLU A 215     -56.976 -15.741  39.686  1.00 96.04           C  
ATOM   3560  CB  GLU A 215     -55.811 -13.826  38.583  1.00 96.04           C  
ATOM   3561  HB2 GLU A 215     -55.442 -14.391  37.727  1.00 96.04           H  
ATOM   3562  HB3 GLU A 215     -56.833 -13.511  38.376  1.00 96.04           H  
ATOM   3563  O   GLU A 215     -57.999 -15.583  40.354  1.00 96.04           O  
ATOM   3564  CG  GLU A 215     -54.959 -12.568  38.796  1.00 96.04           C  
ATOM   3565  HG2 GLU A 215     -55.384 -12.009  39.630  1.00 96.04           H  
ATOM   3566  HG3 GLU A 215     -53.942 -12.847  39.071  1.00 96.04           H  
ATOM   3567  CD  GLU A 215     -54.922 -11.683  37.543  1.00 96.04           C  
ATOM   3568  OE1 GLU A 215     -54.810 -10.453  37.725  1.00 96.04           O  
ATOM   3569  OE2 GLU A 215     -55.016 -12.231  36.420  1.00 96.04           O  
ATOM   3570  N   GLY A 216     -56.799 -16.816  38.910  1.00 95.92           N  
ATOM   3571  H   GLY A 216     -55.971 -16.857  38.332  1.00 95.92           H  
ATOM   3572  CA  GLY A 216     -57.776 -17.905  38.833  1.00 95.92           C  
ATOM   3573  HA2 GLY A 216     -57.408 -18.658  38.135  1.00 95.92           H  
ATOM   3574  HA3 GLY A 216     -58.724 -17.515  38.463  1.00 95.92           H  
ATOM   3575  C   GLY A 216     -58.018 -18.576  40.191  1.00 95.92           C  
ATOM   3576  O   GLY A 216     -59.165 -18.786  40.594  1.00 95.92           O  
ATOM   3577  N   ARG A 217     -56.946 -18.855  40.948  1.00 96.05           N  
ATOM   3578  H   ARG A 217     -56.037 -18.642  40.563  1.00 96.05           H  
ATOM   3579  CA  ARG A 217     -57.046 -19.393  42.319  1.00 96.05           C  
ATOM   3580  HA  ARG A 217     -57.702 -20.264  42.317  1.00 96.05           H  
ATOM   3581  C   ARG A 217     -57.680 -18.396  43.285  1.00 96.05           C  
ATOM   3582  CB  ARG A 217     -55.664 -19.798  42.839  1.00 96.05           C  
ATOM   3583  HB2 ARG A 217     -54.966 -18.971  42.705  1.00 96.05           H  
ATOM   3584  HB3 ARG A 217     -55.751 -20.004  43.905  1.00 96.05           H  
ATOM   3585  O   ARG A 217     -58.521 -18.785  44.091  1.00 96.05           O  
ATOM   3586  CG  ARG A 217     -55.118 -21.048  42.136  1.00 96.05           C  
ATOM   3587  HG2 ARG A 217     -55.066 -20.877  41.061  1.00 96.05           H  
ATOM   3588  HG3 ARG A 217     -55.787 -21.890  42.318  1.00 96.05           H  
ATOM   3589  CD  ARG A 217     -53.715 -21.387  42.649  1.00 96.05           C  
ATOM   3590  HD2 ARG A 217     -53.064 -20.531  42.475  1.00 96.05           H  
ATOM   3591  HD3 ARG A 217     -53.337 -22.235  42.077  1.00 96.05           H  
ATOM   3592  NE  ARG A 217     -53.732 -21.728  44.086  1.00 96.05           N  
ATOM   3593  HE  ARG A 217     -54.631 -21.716  44.546  1.00 96.05           H  
ATOM   3594  NH1 ARG A 217     -51.477 -22.017  44.366  1.00 96.05           N  
ATOM   3595 HH11 ARG A 217     -50.689 -22.186  44.975  1.00 96.05           H  
ATOM   3596 HH12 ARG A 217     -51.344 -21.771  43.395  1.00 96.05           H  
ATOM   3597  NH2 ARG A 217     -52.865 -22.268  46.110  1.00 96.05           N  
ATOM   3598 HH21 ARG A 217     -53.789 -22.209  46.513  1.00 96.05           H  
ATOM   3599 HH22 ARG A 217     -52.084 -22.463  46.720  1.00 96.05           H  
ATOM   3600  CZ  ARG A 217     -52.691 -22.005  44.845  1.00 96.05           C  
ATOM   3601  N   LEU A 218     -57.310 -17.121  43.184  1.00 96.69           N  
ATOM   3602  H   LEU A 218     -56.599 -16.891  42.505  1.00 96.69           H  
ATOM   3603  CA  LEU A 218     -57.861 -16.034  43.987  1.00 96.69           C  
ATOM   3604  HA  LEU A 218     -57.672 -16.252  45.038  1.00 96.69           H  
ATOM   3605  C   LEU A 218     -59.374 -15.921  43.783  1.00 96.69           C  
ATOM   3606  CB  LEU A 218     -57.151 -14.726  43.590  1.00 96.69           C  
ATOM   3607  HB2 LEU A 218     -57.380 -14.506  42.548  1.00 96.69           H  
ATOM   3608  HB3 LEU A 218     -56.072 -14.862  43.666  1.00 96.69           H  
ATOM   3609  O   LEU A 218     -60.113 -15.826  44.759  1.00 96.69           O  
ATOM   3610  CG  LEU A 218     -57.545 -13.502  44.427  1.00 96.69           C  
ATOM   3611  HG  LEU A 218     -58.624 -13.355  44.385  1.00 96.69           H  
ATOM   3612  CD1 LEU A 218     -57.116 -13.654  45.882  1.00 96.69           C  
ATOM   3613 HD11 LEU A 218     -56.052 -13.883  45.942  1.00 96.69           H  
ATOM   3614 HD12 LEU A 218     -57.299 -12.711  46.396  1.00 96.69           H  
ATOM   3615 HD13 LEU A 218     -57.692 -14.446  46.361  1.00 96.69           H  
ATOM   3616  CD2 LEU A 218     -56.870 -12.252  43.866  1.00 96.69           C  
ATOM   3617 HD21 LEU A 218     -57.143 -11.378  44.457  1.00 96.69           H  
ATOM   3618 HD22 LEU A 218     -55.787 -12.369  43.893  1.00 96.69           H  
ATOM   3619 HD23 LEU A 218     -57.181 -12.094  42.833  1.00 96.69           H  
ATOM   3620  N   ALA A 219     -59.840 -15.979  42.533  1.00 96.11           N  
ATOM   3621  H   ALA A 219     -59.177 -16.011  41.772  1.00 96.11           H  
ATOM   3622  CA  ALA A 219     -61.261 -15.971  42.204  1.00 96.11           C  
ATOM   3623  HA  ALA A 219     -61.713 -15.076  42.630  1.00 96.11           H  
ATOM   3624  C   ALA A 219     -61.992 -17.184  42.803  1.00 96.11           C  
ATOM   3625  CB  ALA A 219     -61.405 -15.906  40.680  1.00 96.11           C  
ATOM   3626  HB1 ALA A 219     -60.904 -15.015  40.300  1.00 96.11           H  
ATOM   3627  HB2 ALA A 219     -60.957 -16.786  40.218  1.00 96.11           H  
ATOM   3628  HB3 ALA A 219     -62.460 -15.861  40.411  1.00 96.11           H  
ATOM   3629  O   ALA A 219     -63.049 -17.016  43.413  1.00 96.11           O  
ATOM   3630  N   SER A 220     -61.405 -18.384  42.704  1.00 96.12           N  
ATOM   3631  H   SER A 220     -60.551 -18.453  42.168  1.00 96.12           H  
ATOM   3632  CA  SER A 220     -61.957 -19.603  43.313  1.00 96.12           C  
ATOM   3633  HA  SER A 220     -62.959 -19.768  42.917  1.00 96.12           H  
ATOM   3634  C   SER A 220     -62.075 -19.480  44.834  1.00 96.12           C  
ATOM   3635  CB  SER A 220     -61.096 -20.820  42.958  1.00 96.12           C  
ATOM   3636  HB2 SER A 220     -60.136 -20.764  43.471  1.00 96.12           H  
ATOM   3637  HB3 SER A 220     -60.908 -20.828  41.884  1.00 96.12           H  
ATOM   3638  O   SER A 220     -63.143 -19.719  45.390  1.00 96.12           O  
ATOM   3639  OG  SER A 220     -61.757 -22.022  43.304  1.00 96.12           O  
ATOM   3640  HG  SER A 220     -61.854 -22.106  44.256  1.00 96.12           H  
ATOM   3641  N   HIS A 221     -61.012 -19.054  45.523  1.00 96.70           N  
ATOM   3642  H   HIS A 221     -60.143 -18.882  45.038  1.00 96.70           H  
ATOM   3643  CA  HIS A 221     -61.037 -18.912  46.981  1.00 96.70           C  
ATOM   3644  HA  HIS A 221     -61.424 -19.833  47.416  1.00 96.70           H  
ATOM   3645  C   HIS A 221     -61.970 -17.793  47.445  1.00 96.70           C  
ATOM   3646  CB  HIS A 221     -59.621 -18.691  47.525  1.00 96.70           C  
ATOM   3647  HB2 HIS A 221     -59.690 -18.461  48.588  1.00 96.70           H  
ATOM   3648  HB3 HIS A 221     -59.170 -17.838  47.018  1.00 96.70           H  
ATOM   3649  O   HIS A 221     -62.635 -17.953  48.463  1.00 96.70           O  
ATOM   3650  CG  HIS A 221     -58.718 -19.889  47.384  1.00 96.70           C  
ATOM   3651  CD2 HIS A 221     -57.355 -19.881  47.498  1.00 96.70           C  
ATOM   3652  HD2 HIS A 221     -56.750 -19.013  47.712  1.00 96.70           H  
ATOM   3653  ND1 HIS A 221     -59.095 -21.199  47.167  1.00 96.70           N  
ATOM   3654  HD1 HIS A 221     -60.033 -21.573  47.166  1.00 96.70           H  
ATOM   3655  CE1 HIS A 221     -57.980 -21.945  47.142  1.00 96.70           C  
ATOM   3656  HE1 HIS A 221     -57.970 -23.021  47.046  1.00 96.70           H  
ATOM   3657  NE2 HIS A 221     -56.883 -21.181  47.278  1.00 96.70           N  
ATOM   3658  N   ARG A 222     -62.081 -16.682  46.705  1.00 96.13           N  
ATOM   3659  H   ARG A 222     -61.492 -16.585  45.890  1.00 96.13           H  
ATOM   3660  CA  ARG A 222     -63.056 -15.622  47.015  1.00 96.13           C  
ATOM   3661  HA  ARG A 222     -62.924 -15.300  48.048  1.00 96.13           H  
ATOM   3662  C   ARG A 222     -64.491 -16.138  46.936  1.00 96.13           C  
ATOM   3663  CB  ARG A 222     -62.856 -14.421  46.083  1.00 96.13           C  
ATOM   3664  HB2 ARG A 222     -62.716 -14.769  45.059  1.00 96.13           H  
ATOM   3665  HB3 ARG A 222     -63.751 -13.799  46.111  1.00 96.13           H  
ATOM   3666  O   ARG A 222     -65.272 -15.857  47.841  1.00 96.13           O  
ATOM   3667  CG  ARG A 222     -61.663 -13.560  46.521  1.00 96.13           C  
ATOM   3668  HG2 ARG A 222     -60.758 -14.165  46.590  1.00 96.13           H  
ATOM   3669  HG3 ARG A 222     -61.875 -13.131  47.500  1.00 96.13           H  
ATOM   3670  CD  ARG A 222     -61.450 -12.431  45.512  1.00 96.13           C  
ATOM   3671  HD2 ARG A 222     -61.202 -12.873  44.547  1.00 96.13           H  
ATOM   3672  HD3 ARG A 222     -62.382 -11.874  45.415  1.00 96.13           H  
ATOM   3673  NE  ARG A 222     -60.370 -11.511  45.924  1.00 96.13           N  
ATOM   3674  HE  ARG A 222     -59.833 -11.738  46.748  1.00 96.13           H  
ATOM   3675  NH1 ARG A 222     -60.633 -10.012  44.210  1.00 96.13           N  
ATOM   3676 HH11 ARG A 222     -60.321  -9.185  43.721  1.00 96.13           H  
ATOM   3677 HH12 ARG A 222     -61.378 -10.585  43.841  1.00 96.13           H  
ATOM   3678  NH2 ARG A 222     -59.044  -9.663  45.728  1.00 96.13           N  
ATOM   3679 HH21 ARG A 222     -58.753  -8.830  45.237  1.00 96.13           H  
ATOM   3680 HH22 ARG A 222     -58.504  -9.908  46.546  1.00 96.13           H  
ATOM   3681  CZ  ARG A 222     -60.020 -10.405  45.294  1.00 96.13           C  
ATOM   3682  N   LYS A 223     -64.805 -16.942  45.917  1.00 96.30           N  
ATOM   3683  H   LYS A 223     -64.108 -17.115  45.207  1.00 96.30           H  
ATOM   3684  CA  LYS A 223     -66.106 -17.610  45.808  1.00 96.30           C  
ATOM   3685  HA  LYS A 223     -66.893 -16.858  45.869  1.00 96.30           H  
ATOM   3686  C   LYS A 223     -66.345 -18.574  46.977  1.00 96.30           C  
ATOM   3687  CB  LYS A 223     -66.193 -18.309  44.447  1.00 96.30           C  
ATOM   3688  HB2 LYS A 223     -65.928 -17.604  43.659  1.00 96.30           H  
ATOM   3689  HB3 LYS A 223     -65.498 -19.148  44.418  1.00 96.30           H  
ATOM   3690  O   LYS A 223     -67.402 -18.542  47.594  1.00 96.30           O  
ATOM   3691  CG  LYS A 223     -67.617 -18.810  44.205  1.00 96.30           C  
ATOM   3692  HG2 LYS A 223     -67.923 -19.452  45.031  1.00 96.30           H  
ATOM   3693  HG3 LYS A 223     -68.295 -17.958  44.154  1.00 96.30           H  
ATOM   3694  CD  LYS A 223     -67.706 -19.617  42.912  1.00 96.30           C  
ATOM   3695  HD2 LYS A 223     -67.444 -18.994  42.058  1.00 96.30           H  
ATOM   3696  HD3 LYS A 223     -67.029 -20.469  42.982  1.00 96.30           H  
ATOM   3697  CE  LYS A 223     -69.152 -20.099  42.806  1.00 96.30           C  
ATOM   3698  HE2 LYS A 223     -69.453 -20.472  43.786  1.00 96.30           H  
ATOM   3699  HE3 LYS A 223     -69.798 -19.252  42.576  1.00 96.30           H  
ATOM   3700  NZ  LYS A 223     -69.299 -21.181  41.813  1.00 96.30           N  
ATOM   3701  HZ1 LYS A 223     -69.036 -20.865  40.891  1.00 96.30           H  
ATOM   3702  HZ2 LYS A 223     -68.723 -21.956  42.109  1.00 96.30           H  
ATOM   3703  HZ3 LYS A 223     -70.259 -21.496  41.827  1.00 96.30           H  
ATOM   3704  N   GLU A 224     -65.349 -19.379  47.348  1.00 95.75           N  
ATOM   3705  H   GLU A 224     -64.519 -19.421  46.774  1.00 95.75           H  
ATOM   3706  CA  GLU A 224     -65.460 -20.268  48.514  1.00 95.75           C  
ATOM   3707  HA  GLU A 224     -66.341 -20.899  48.395  1.00 95.75           H  
ATOM   3708  C   GLU A 224     -65.628 -19.507  49.837  1.00 95.75           C  
ATOM   3709  CB  GLU A 224     -64.225 -21.168  48.639  1.00 95.75           C  
ATOM   3710  HB2 GLU A 224     -64.243 -21.615  49.632  1.00 95.75           H  
ATOM   3711  HB3 GLU A 224     -63.317 -20.571  48.554  1.00 95.75           H  
ATOM   3712  O   GLU A 224     -66.340 -19.977  50.725  1.00 95.75           O  
ATOM   3713  CG  GLU A 224     -64.192 -22.306  47.617  1.00 95.75           C  
ATOM   3714  HG2 GLU A 224     -64.105 -21.894  46.612  1.00 95.75           H  
ATOM   3715  HG3 GLU A 224     -65.126 -22.865  47.678  1.00 95.75           H  
ATOM   3716  CD  GLU A 224     -63.024 -23.256  47.912  1.00 95.75           C  
ATOM   3717  OE1 GLU A 224     -62.185 -23.441  47.001  1.00 95.75           O  
ATOM   3718  OE2 GLU A 224     -62.981 -23.800  49.050  1.00 95.75           O  
ATOM   3719  N   VAL A 225     -64.988 -18.344  49.998  1.00 96.24           N  
ATOM   3720  H   VAL A 225     -64.369 -18.042  49.259  1.00 96.24           H  
ATOM   3721  CA  VAL A 225     -65.167 -17.466  51.165  1.00 96.24           C  
ATOM   3722  HA  VAL A 225     -64.996 -18.046  52.072  1.00 96.24           H  
ATOM   3723  C   VAL A 225     -66.598 -16.960  51.237  1.00 96.24           C  
ATOM   3724  CB  VAL A 225     -64.172 -16.287  51.141  1.00 96.24           C  
ATOM   3725  HB  VAL A 225     -64.085 -15.901  50.125  1.00 96.24           H  
ATOM   3726  O   VAL A 225     -67.181 -17.000  52.317  1.00 96.24           O  
ATOM   3727  CG1 VAL A 225     -64.542 -15.107  52.052  1.00 96.24           C  
ATOM   3728 HG11 VAL A 225     -63.763 -14.345  52.002  1.00 96.24           H  
ATOM   3729 HG12 VAL A 225     -64.652 -15.444  53.082  1.00 96.24           H  
ATOM   3730 HG13 VAL A 225     -65.472 -14.648  51.718  1.00 96.24           H  
ATOM   3731  CG2 VAL A 225     -62.795 -16.773  51.594  1.00 96.24           C  
ATOM   3732 HG21 VAL A 225     -62.424 -17.507  50.878  1.00 96.24           H  
ATOM   3733 HG22 VAL A 225     -62.859 -17.231  52.581  1.00 96.24           H  
ATOM   3734 HG23 VAL A 225     -62.098 -15.936  51.636  1.00 96.24           H  
ATOM   3735  N   GLU A 226     -67.175 -16.522  50.120  1.00 94.89           N  
ATOM   3736  H   GLU A 226     -66.643 -16.518  49.262  1.00 94.89           H  
ATOM   3737  CA  GLU A 226     -68.574 -16.093  50.049  1.00 94.89           C  
ATOM   3738  HA  GLU A 226     -68.729 -15.264  50.740  1.00 94.89           H  
ATOM   3739  C   GLU A 226     -69.519 -17.230  50.480  1.00 94.89           C  
ATOM   3740  CB  GLU A 226     -68.850 -15.581  48.627  1.00 94.89           C  
ATOM   3741  HB2 GLU A 226     -68.110 -14.815  48.393  1.00 94.89           H  
ATOM   3742  HB3 GLU A 226     -68.735 -16.401  47.918  1.00 94.89           H  
ATOM   3743  O   GLU A 226     -70.259 -17.079  51.454  1.00 94.89           O  
ATOM   3744  CG  GLU A 226     -70.247 -14.971  48.459  1.00 94.89           C  
ATOM   3745  HG2 GLU A 226     -70.373 -14.189  49.208  1.00 94.89           H  
ATOM   3746  HG3 GLU A 226     -70.996 -15.742  48.642  1.00 94.89           H  
ATOM   3747  CD  GLU A 226     -70.467 -14.374  47.056  1.00 94.89           C  
ATOM   3748  OE1 GLU A 226     -71.454 -13.620  46.905  1.00 94.89           O  
ATOM   3749  OE2 GLU A 226     -69.639 -14.632  46.148  1.00 94.89           O  
ATOM   3750  N   GLU A 227     -69.388 -18.412  49.868  1.00 95.23           N  
ATOM   3751  H   GLU A 227     -68.771 -18.459  49.069  1.00 95.23           H  
ATOM   3752  CA  GLU A 227     -70.194 -19.603  50.188  1.00 95.23           C  
ATOM   3753  HA  GLU A 227     -71.251 -19.377  50.049  1.00 95.23           H  
ATOM   3754  C   GLU A 227     -69.999 -20.094  51.636  1.00 95.23           C  
ATOM   3755  CB  GLU A 227     -69.788 -20.753  49.247  1.00 95.23           C  
ATOM   3756  HB2 GLU A 227     -68.709 -20.890  49.325  1.00 95.23           H  
ATOM   3757  HB3 GLU A 227     -70.266 -21.668  49.598  1.00 95.23           H  
ATOM   3758  O   GLU A 227     -70.916 -20.618  52.272  1.00 95.23           O  
ATOM   3759  CG  GLU A 227     -70.169 -20.557  47.767  1.00 95.23           C  
ATOM   3760  HG2 GLU A 227     -71.257 -20.546  47.692  1.00 95.23           H  
ATOM   3761  HG3 GLU A 227     -69.802 -19.591  47.420  1.00 95.23           H  
ATOM   3762  CD  GLU A 227     -69.609 -21.665  46.849  1.00 95.23           C  
ATOM   3763  OE1 GLU A 227     -69.805 -21.573  45.608  1.00 95.23           O  
ATOM   3764  OE2 GLU A 227     -68.977 -22.615  47.372  1.00 95.23           O  
ATOM   3765  N   THR A 228     -68.783 -19.981  52.178  1.00 95.54           N  
ATOM   3766  H   THR A 228     -68.053 -19.582  51.605  1.00 95.54           H  
ATOM   3767  CA  THR A 228     -68.486 -20.354  53.572  1.00 95.54           C  
ATOM   3768  HA  THR A 228     -68.970 -21.305  53.797  1.00 95.54           H  
ATOM   3769  C   THR A 228     -69.062 -19.329  54.547  1.00 95.54           C  
ATOM   3770  CB  THR A 228     -66.975 -20.532  53.804  1.00 95.54           C  
ATOM   3771  HB  THR A 228     -66.469 -19.578  53.660  1.00 95.54           H  
ATOM   3772  O   THR A 228     -69.583 -19.706  55.594  1.00 95.54           O  
ATOM   3773  CG2 THR A 228     -66.658 -21.060  55.202  1.00 95.54           C  
ATOM   3774 HG21 THR A 228     -65.593 -21.275  55.284  1.00 95.54           H  
ATOM   3775 HG22 THR A 228     -67.227 -21.969  55.393  1.00 95.54           H  
ATOM   3776 HG23 THR A 228     -66.921 -20.317  55.956  1.00 95.54           H  
ATOM   3777  OG1 THR A 228     -66.433 -21.471  52.897  1.00 95.54           O  
ATOM   3778  HG1 THR A 228     -66.335 -20.989  52.072  1.00 95.54           H  
ATOM   3779  N   THR A 229     -69.024 -18.040  54.202  1.00 95.53           N  
ATOM   3780  H   THR A 229     -68.640 -17.797  53.300  1.00 95.53           H  
ATOM   3781  CA  THR A 229     -69.593 -16.960  55.021  1.00 95.53           C  
ATOM   3782  HA  THR A 229     -69.183 -17.028  56.029  1.00 95.53           H  
ATOM   3783  C   THR A 229     -71.111 -17.094  55.126  1.00 95.53           C  
ATOM   3784  CB  THR A 229     -69.234 -15.579  54.452  1.00 95.53           C  
ATOM   3785  HB  THR A 229     -69.671 -15.456  53.462  1.00 95.53           H  
ATOM   3786  O   THR A 229     -71.663 -16.936  56.215  1.00 95.53           O  
ATOM   3787  CG2 THR A 229     -69.709 -14.437  55.351  1.00 95.53           C  
ATOM   3788 HG21 THR A 229     -69.345 -13.490  54.952  1.00 95.53           H  
ATOM   3789 HG22 THR A 229     -70.798 -14.406  55.376  1.00 95.53           H  
ATOM   3790 HG23 THR A 229     -69.327 -14.576  56.363  1.00 95.53           H  
ATOM   3791  OG1 THR A 229     -67.837 -15.441  54.357  1.00 95.53           O  
ATOM   3792  HG1 THR A 229     -67.562 -15.984  53.614  1.00 95.53           H  
ATOM   3793  N   GLU A 230     -71.785 -17.439  54.026  1.00 94.72           N  
ATOM   3794  H   GLU A 230     -71.294 -17.505  53.146  1.00 94.72           H  
ATOM   3795  CA  GLU A 230     -73.225 -17.716  54.022  1.00 94.72           C  
ATOM   3796  HA  GLU A 230     -73.753 -16.851  54.424  1.00 94.72           H  
ATOM   3797  C   GLU A 230     -73.563 -18.910  54.930  1.00 94.72           C  
ATOM   3798  CB  GLU A 230     -73.689 -17.919  52.573  1.00 94.72           C  
ATOM   3799  HB2 GLU A 230     -73.338 -17.074  51.981  1.00 94.72           H  
ATOM   3800  HB3 GLU A 230     -73.246 -18.832  52.177  1.00 94.72           H  
ATOM   3801  O   GLU A 230     -74.386 -18.781  55.838  1.00 94.72           O  
ATOM   3802  CG  GLU A 230     -75.220 -17.987  52.463  1.00 94.72           C  
ATOM   3803  HG2 GLU A 230     -75.571 -18.886  52.968  1.00 94.72           H  
ATOM   3804  HG3 GLU A 230     -75.638 -17.121  52.977  1.00 94.72           H  
ATOM   3805  CD  GLU A 230     -75.709 -17.998  51.005  1.00 94.72           C  
ATOM   3806  OE1 GLU A 230     -76.853 -17.540  50.779  1.00 94.72           O  
ATOM   3807  OE2 GLU A 230     -74.937 -18.443  50.126  1.00 94.72           O  
ATOM   3808  N   ARG A 231     -72.823 -20.024  54.807  1.00 95.31           N  
ATOM   3809  H   ARG A 231     -72.174 -20.068  54.034  1.00 95.31           H  
ATOM   3810  CA  ARG A 231     -72.974 -21.192  55.696  1.00 95.31           C  
ATOM   3811  HA  ARG A 231     -74.001 -21.548  55.614  1.00 95.31           H  
ATOM   3812  C   ARG A 231     -72.778 -20.848  57.175  1.00 95.31           C  
ATOM   3813  CB  ARG A 231     -72.000 -22.307  55.278  1.00 95.31           C  
ATOM   3814  HB2 ARG A 231     -71.898 -23.011  56.104  1.00 95.31           H  
ATOM   3815  HB3 ARG A 231     -71.018 -21.886  55.068  1.00 95.31           H  
ATOM   3816  O   ARG A 231     -73.544 -21.314  58.017  1.00 95.31           O  
ATOM   3817  CG  ARG A 231     -72.513 -23.080  54.056  1.00 95.31           C  
ATOM   3818  HG2 ARG A 231     -73.484 -23.507  54.306  1.00 95.31           H  
ATOM   3819  HG3 ARG A 231     -72.650 -22.408  53.208  1.00 95.31           H  
ATOM   3820  CD  ARG A 231     -71.569 -24.229  53.670  1.00 95.31           C  
ATOM   3821  HD2 ARG A 231     -71.238 -24.740  54.574  1.00 95.31           H  
ATOM   3822  HD3 ARG A 231     -72.130 -24.938  53.061  1.00 95.31           H  
ATOM   3823  NE  ARG A 231     -70.425 -23.750  52.876  1.00 95.31           N  
ATOM   3824  HE  ARG A 231     -70.620 -22.974  52.260  1.00 95.31           H  
ATOM   3825  NH1 ARG A 231     -68.734 -25.013  53.818  1.00 95.31           N  
ATOM   3826 HH11 ARG A 231     -69.395 -25.440  54.451  1.00 95.31           H  
ATOM   3827 HH12 ARG A 231     -67.955 -24.733  54.398  1.00 95.31           H  
ATOM   3828  NH2 ARG A 231     -68.276 -23.549  52.218  1.00 95.31           N  
ATOM   3829 HH21 ARG A 231     -67.305 -23.548  52.497  1.00 95.31           H  
ATOM   3830 HH22 ARG A 231     -68.569 -22.857  51.543  1.00 95.31           H  
ATOM   3831  CZ  ARG A 231     -69.162 -24.119  52.975  1.00 95.31           C  
ATOM   3832  N   VAL A 232     -71.770 -20.038  57.506  1.00 95.44           N  
ATOM   3833  H   VAL A 232     -71.161 -19.723  56.765  1.00 95.44           H  
ATOM   3834  CA  VAL A 232     -71.535 -19.557  58.879  1.00 95.44           C  
ATOM   3835  HA  VAL A 232     -71.433 -20.415  59.543  1.00 95.44           H  
ATOM   3836  C   VAL A 232     -72.737 -18.757  59.379  1.00 95.44           C  
ATOM   3837  CB  VAL A 232     -70.235 -18.727  58.952  1.00 95.44           C  
ATOM   3838  HB  VAL A 232     -70.195 -18.043  58.104  1.00 95.44           H  
ATOM   3839  O   VAL A 232     -73.228 -19.020  60.477  1.00 95.44           O  
ATOM   3840  CG1 VAL A 232     -70.094 -17.892  60.232  1.00 95.44           C  
ATOM   3841 HG11 VAL A 232     -69.128 -17.388  60.238  1.00 95.44           H  
ATOM   3842 HG12 VAL A 232     -70.869 -17.127  60.278  1.00 95.44           H  
ATOM   3843 HG13 VAL A 232     -70.171 -18.536  61.107  1.00 95.44           H  
ATOM   3844  CG2 VAL A 232     -69.014 -19.652  58.889  1.00 95.44           C  
ATOM   3845 HG21 VAL A 232     -69.060 -20.267  57.990  1.00 95.44           H  
ATOM   3846 HG22 VAL A 232     -68.099 -19.062  58.851  1.00 95.44           H  
ATOM   3847 HG23 VAL A 232     -68.988 -20.304  59.763  1.00 95.44           H  
ATOM   3848  N   ARG A 233     -73.248 -17.823  58.570  1.00 95.26           N  
ATOM   3849  H   ARG A 233     -72.826 -17.699  57.660  1.00 95.26           H  
ATOM   3850  CA  ARG A 233     -74.402 -16.987  58.922  1.00 95.26           C  
ATOM   3851  HA  ARG A 233     -74.170 -16.453  59.844  1.00 95.26           H  
ATOM   3852  C   ARG A 233     -75.655 -17.821  59.197  1.00 95.26           C  
ATOM   3853  CB  ARG A 233     -74.630 -15.980  57.789  1.00 95.26           C  
ATOM   3854  HB2 ARG A 233     -74.888 -16.513  56.874  1.00 95.26           H  
ATOM   3855  HB3 ARG A 233     -73.707 -15.427  57.615  1.00 95.26           H  
ATOM   3856  O   ARG A 233     -76.356 -17.539  60.171  1.00 95.26           O  
ATOM   3857  CG  ARG A 233     -75.750 -14.989  58.117  1.00 95.26           C  
ATOM   3858  HG2 ARG A 233     -75.483 -14.420  59.007  1.00 95.26           H  
ATOM   3859  HG3 ARG A 233     -76.681 -15.527  58.296  1.00 95.26           H  
ATOM   3860  CD  ARG A 233     -75.956 -14.041  56.937  1.00 95.26           C  
ATOM   3861  HD2 ARG A 233     -75.024 -13.507  56.752  1.00 95.26           H  
ATOM   3862  HD3 ARG A 233     -76.205 -14.632  56.056  1.00 95.26           H  
ATOM   3863  NE  ARG A 233     -77.043 -13.085  57.213  1.00 95.26           N  
ATOM   3864  HE  ARG A 233     -77.641 -13.300  57.998  1.00 95.26           H  
ATOM   3865  NH1 ARG A 233     -76.698 -11.751  55.383  1.00 95.26           N  
ATOM   3866 HH11 ARG A 233     -75.994 -12.403  55.068  1.00 95.26           H  
ATOM   3867 HH12 ARG A 233     -76.975 -10.990  54.780  1.00 95.26           H  
ATOM   3868  NH2 ARG A 233     -78.344 -11.261  56.812  1.00 95.26           N  
ATOM   3869 HH21 ARG A 233     -78.591 -10.484  56.216  1.00 95.26           H  
ATOM   3870 HH22 ARG A 233     -78.905 -11.484  57.622  1.00 95.26           H  
ATOM   3871  CZ  ARG A 233     -77.354 -12.039  56.472  1.00 95.26           C  
ATOM   3872  N   ASP A 234     -75.911 -18.841  58.382  1.00 94.99           N  
ATOM   3873  H   ASP A 234     -75.351 -18.934  57.547  1.00 94.99           H  
ATOM   3874  CA  ASP A 234     -77.052 -19.747  58.544  1.00 94.99           C  
ATOM   3875  HA  ASP A 234     -77.971 -19.166  58.608  1.00 94.99           H  
ATOM   3876  C   ASP A 234     -76.945 -20.579  59.824  1.00 94.99           C  
ATOM   3877  CB  ASP A 234     -77.146 -20.684  57.332  1.00 94.99           C  
ATOM   3878  HB2 ASP A 234     -77.844 -21.487  57.570  1.00 94.99           H  
ATOM   3879  HB3 ASP A 234     -76.172 -21.134  57.144  1.00 94.99           H  
ATOM   3880  O   ASP A 234     -77.911 -20.687  60.587  1.00 94.99           O  
ATOM   3881  CG  ASP A 234     -77.648 -19.997  56.063  1.00 94.99           C  
ATOM   3882  OD1 ASP A 234     -78.213 -18.883  56.182  1.00 94.99           O  
ATOM   3883  OD2 ASP A 234     -77.517 -20.652  55.009  1.00 94.99           O  
ATOM   3884  N   ILE A 235     -75.757 -21.125  60.106  1.00 95.16           N  
ATOM   3885  H   ILE A 235     -75.008 -21.001  59.440  1.00 95.16           H  
ATOM   3886  CA  ILE A 235     -75.506 -21.883  61.336  1.00 95.16           C  
ATOM   3887  HA  ILE A 235     -76.264 -22.662  61.417  1.00 95.16           H  
ATOM   3888  C   ILE A 235     -75.673 -20.978  62.564  1.00 95.16           C  
ATOM   3889  CB  ILE A 235     -74.121 -22.568  61.291  1.00 95.16           C  
ATOM   3890  HB  ILE A 235     -73.365 -21.814  61.069  1.00 95.16           H  
ATOM   3891  O   ILE A 235     -76.331 -21.375  63.525  1.00 95.16           O  
ATOM   3892  CG1 ILE A 235     -74.078 -23.664  60.200  1.00 95.16           C  
ATOM   3893 HG12 ILE A 235     -74.683 -24.514  60.514  1.00 95.16           H  
ATOM   3894 HG13 ILE A 235     -74.514 -23.283  59.276  1.00 95.16           H  
ATOM   3895  CG2 ILE A 235     -73.799 -23.209  62.653  1.00 95.16           C  
ATOM   3896 HG21 ILE A 235     -72.859 -23.759  62.610  1.00 95.16           H  
ATOM   3897 HG22 ILE A 235     -73.694 -22.438  63.416  1.00 95.16           H  
ATOM   3898 HG23 ILE A 235     -74.594 -23.893  62.949  1.00 95.16           H  
ATOM   3899  CD1 ILE A 235     -72.658 -24.151  59.875  1.00 95.16           C  
ATOM   3900 HD11 ILE A 235     -72.024 -23.301  59.621  1.00 95.16           H  
ATOM   3901 HD12 ILE A 235     -72.226 -24.687  60.720  1.00 95.16           H  
ATOM   3902 HD13 ILE A 235     -72.697 -24.826  59.020  1.00 95.16           H  
ATOM   3903  N   GLU A 236     -75.148 -19.751  62.540  1.00 95.26           N  
ATOM   3904  H   GLU A 236     -74.604 -19.474  61.735  1.00 95.26           H  
ATOM   3905  CA  GLU A 236     -75.317 -18.793  63.640  1.00 95.26           C  
ATOM   3906  HA  GLU A 236     -74.979 -19.249  64.571  1.00 95.26           H  
ATOM   3907  C   GLU A 236     -76.775 -18.382  63.843  1.00 95.26           C  
ATOM   3908  CB  GLU A 236     -74.501 -17.521  63.389  1.00 95.26           C  
ATOM   3909  HB2 GLU A 236     -74.695 -17.154  62.381  1.00 95.26           H  
ATOM   3910  HB3 GLU A 236     -74.824 -16.764  64.103  1.00 95.26           H  
ATOM   3911  O   GLU A 236     -77.233 -18.278  64.980  1.00 95.26           O  
ATOM   3912  CG  GLU A 236     -73.000 -17.740  63.589  1.00 95.26           C  
ATOM   3913  HG2 GLU A 236     -72.843 -18.156  64.585  1.00 95.26           H  
ATOM   3914  HG3 GLU A 236     -72.647 -18.467  62.858  1.00 95.26           H  
ATOM   3915  CD  GLU A 236     -72.185 -16.447  63.456  1.00 95.26           C  
ATOM   3916  OE1 GLU A 236     -71.000 -16.483  63.886  1.00 95.26           O  
ATOM   3917  OE2 GLU A 236     -72.757 -15.429  62.996  1.00 95.26           O  
ATOM   3918  N   ALA A 237     -77.527 -18.154  62.764  1.00 94.33           N  
ATOM   3919  H   ALA A 237     -77.109 -18.249  61.849  1.00 94.33           H  
ATOM   3920  CA  ALA A 237     -78.953 -17.859  62.857  1.00 94.33           C  
ATOM   3921  HA  ALA A 237     -79.094 -17.003  63.517  1.00 94.33           H  
ATOM   3922  C   ALA A 237     -79.723 -19.030  63.479  1.00 94.33           C  
ATOM   3923  CB  ALA A 237     -79.477 -17.501  61.462  1.00 94.33           C  
ATOM   3924  HB1 ALA A 237     -78.932 -16.646  61.063  1.00 94.33           H  
ATOM   3925  HB2 ALA A 237     -80.539 -17.260  61.517  1.00 94.33           H  
ATOM   3926  HB3 ALA A 237     -79.343 -18.345  60.785  1.00 94.33           H  
ATOM   3927  O   ALA A 237     -80.591 -18.807  64.325  1.00 94.33           O  
ATOM   3928  N   ARG A 238     -79.366 -20.270  63.118  1.00 94.53           N  
ATOM   3929  H   ARG A 238     -78.670 -20.373  62.393  1.00 94.53           H  
ATOM   3930  CA  ARG A 238     -79.967 -21.472  63.698  1.00 94.53           C  
ATOM   3931  HA  ARG A 238     -81.048 -21.338  63.655  1.00 94.53           H  
ATOM   3932  C   ARG A 238     -79.624 -21.637  65.177  1.00 94.53           C  
ATOM   3933  CB  ARG A 238     -79.552 -22.703  62.874  1.00 94.53           C  
ATOM   3934  HB2 ARG A 238     -78.483 -22.877  62.997  1.00 94.53           H  
ATOM   3935  HB3 ARG A 238     -79.738 -22.508  61.818  1.00 94.53           H  
ATOM   3936  O   ARG A 238     -80.521 -21.939  65.956  1.00 94.53           O  
ATOM   3937  CG  ARG A 238     -80.307 -23.979  63.279  1.00 94.53           C  
ATOM   3938  HG2 ARG A 238     -79.905 -24.816  62.708  1.00 94.53           H  
ATOM   3939  HG3 ARG A 238     -80.153 -24.180  64.339  1.00 94.53           H  
ATOM   3940  CD  ARG A 238     -81.809 -23.863  63.000  1.00 94.53           C  
ATOM   3941  HD2 ARG A 238     -82.219 -23.033  63.575  1.00 94.53           H  
ATOM   3942  HD3 ARG A 238     -81.955 -23.669  61.937  1.00 94.53           H  
ATOM   3943  NE  ARG A 238     -82.528 -25.086  63.391  1.00 94.53           N  
ATOM   3944  HE  ARG A 238     -82.006 -25.789  63.895  1.00 94.53           H  
ATOM   3945  NH1 ARG A 238     -84.614 -24.407  62.720  1.00 94.53           N  
ATOM   3946 HH11 ARG A 238     -85.613 -24.554  62.708  1.00 94.53           H  
ATOM   3947 HH12 ARG A 238     -84.212 -23.539  62.393  1.00 94.53           H  
ATOM   3948  NH2 ARG A 238     -84.361 -26.376  63.753  1.00 94.53           N  
ATOM   3949 HH21 ARG A 238     -83.802 -27.021  64.293  1.00 94.53           H  
ATOM   3950 HH22 ARG A 238     -85.364 -26.499  63.764  1.00 94.53           H  
ATOM   3951  CZ  ARG A 238     -83.828 -25.285  63.282  1.00 94.53           C  
ATOM   3952  N   ILE A 239     -78.368 -21.405  65.559  1.00 95.17           N  
ATOM   3953  H   ILE A 239     -77.686 -21.197  64.844  1.00 95.17           H  
ATOM   3954  CA  ILE A 239     -77.932 -21.426  66.962  1.00 95.17           C  
ATOM   3955  HA  ILE A 239     -78.188 -22.392  67.396  1.00 95.17           H  
ATOM   3956  C   ILE A 239     -78.702 -20.378  67.766  1.00 95.17           C  
ATOM   3957  CB  ILE A 239     -76.402 -21.240  67.068  1.00 95.17           C  
ATOM   3958  HB  ILE A 239     -76.108 -20.419  66.414  1.00 95.17           H  
ATOM   3959  O   ILE A 239     -79.307 -20.739  68.765  1.00 95.17           O  
ATOM   3960  CG1 ILE A 239     -75.698 -22.532  66.602  1.00 95.17           C  
ATOM   3961 HG12 ILE A 239     -76.130 -22.856  65.655  1.00 95.17           H  
ATOM   3962 HG13 ILE A 239     -75.863 -23.324  67.332  1.00 95.17           H  
ATOM   3963  CG2 ILE A 239     -75.959 -20.886  68.499  1.00 95.17           C  
ATOM   3964 HG21 ILE A 239     -74.875 -20.798  68.569  1.00 95.17           H  
ATOM   3965 HG22 ILE A 239     -76.363 -19.920  68.800  1.00 95.17           H  
ATOM   3966 HG23 ILE A 239     -76.305 -21.640  69.207  1.00 95.17           H  
ATOM   3967  CD1 ILE A 239     -74.192 -22.355  66.383  1.00 95.17           C  
ATOM   3968 HD11 ILE A 239     -74.028 -21.512  65.713  1.00 95.17           H  
ATOM   3969 HD12 ILE A 239     -73.675 -22.185  67.328  1.00 95.17           H  
ATOM   3970 HD13 ILE A 239     -73.782 -23.254  65.923  1.00 95.17           H  
ATOM   3971  N   ARG A 240     -78.771 -19.123  67.299  1.00 94.17           N  
ATOM   3972  H   ARG A 240     -78.245 -18.894  66.468  1.00 94.17           H  
ATOM   3973  CA  ARG A 240     -79.511 -18.053  67.991  1.00 94.17           C  
ATOM   3974  HA  ARG A 240     -79.096 -17.923  68.991  1.00 94.17           H  
ATOM   3975  C   ARG A 240     -80.986 -18.395  68.199  1.00 94.17           C  
ATOM   3976  CB  ARG A 240     -79.406 -16.733  67.215  1.00 94.17           C  
ATOM   3977  HB2 ARG A 240     -80.169 -16.054  67.595  1.00 94.17           H  
ATOM   3978  HB3 ARG A 240     -79.608 -16.914  66.159  1.00 94.17           H  
ATOM   3979  O   ARG A 240     -81.522 -18.139  69.269  1.00 94.17           O  
ATOM   3980  CG  ARG A 240     -78.044 -16.047  67.386  1.00 94.17           C  
ATOM   3981  HG2 ARG A 240     -77.841 -15.936  68.451  1.00 94.17           H  
ATOM   3982  HG3 ARG A 240     -77.250 -16.653  66.951  1.00 94.17           H  
ATOM   3983  CD  ARG A 240     -78.044 -14.648  66.751  1.00 94.17           C  
ATOM   3984  HD2 ARG A 240     -77.118 -14.144  67.030  1.00 94.17           H  
ATOM   3985  HD3 ARG A 240     -78.863 -14.071  67.181  1.00 94.17           H  
ATOM   3986  NE  ARG A 240     -78.196 -14.689  65.279  1.00 94.17           N  
ATOM   3987  HE  ARG A 240     -79.123 -14.899  64.939  1.00 94.17           H  
ATOM   3988  NH1 ARG A 240     -75.998 -14.302  64.697  1.00 94.17           N  
ATOM   3989 HH11 ARG A 240     -75.751 -14.271  65.676  1.00 94.17           H  
ATOM   3990 HH12 ARG A 240     -75.255 -14.334  64.013  1.00 94.17           H  
ATOM   3991  NH2 ARG A 240     -77.497 -14.686  63.106  1.00 94.17           N  
ATOM   3992 HH21 ARG A 240     -76.722 -14.713  62.460  1.00 94.17           H  
ATOM   3993 HH22 ARG A 240     -78.415 -14.981  62.805  1.00 94.17           H  
ATOM   3994  CZ  ARG A 240     -77.236 -14.554  64.376  1.00 94.17           C  
ATOM   3995  N   ALA A 241     -81.641 -18.967  67.187  1.00 93.18           N  
ATOM   3996  H   ALA A 241     -81.149 -19.129  66.320  1.00 93.18           H  
ATOM   3997  CA  ALA A 241     -83.042 -19.369  67.294  1.00 93.18           C  
ATOM   3998  HA  ALA A 241     -83.634 -18.505  67.598  1.00 93.18           H  
ATOM   3999  C   ALA A 241     -83.250 -20.458  68.360  1.00 93.18           C  
ATOM   4000  CB  ALA A 241     -83.524 -19.832  65.914  1.00 93.18           C  
ATOM   4001  HB1 ALA A 241     -84.577 -20.107  65.975  1.00 93.18           H  
ATOM   4002  HB2 ALA A 241     -83.407 -19.024  65.192  1.00 93.18           H  
ATOM   4003  HB3 ALA A 241     -82.946 -20.696  65.587  1.00 93.18           H  
ATOM   4004  O   ALA A 241     -84.190 -20.373  69.145  1.00 93.18           O  
ATOM   4005  N   LEU A 242     -82.355 -21.449  68.409  1.00 94.19           N  
ATOM   4006  H   LEU A 242     -81.589 -21.447  67.751  1.00 94.19           H  
ATOM   4007  CA  LEU A 242     -82.396 -22.512  69.414  1.00 94.19           C  
ATOM   4008  HA  LEU A 242     -83.414 -22.892  69.496  1.00 94.19           H  
ATOM   4009  C   LEU A 242     -82.016 -21.999  70.812  1.00 94.19           C  
ATOM   4010  CB  LEU A 242     -81.463 -23.650  68.970  1.00 94.19           C  
ATOM   4011  HB2 LEU A 242     -80.492 -23.217  68.733  1.00 94.19           H  
ATOM   4012  HB3 LEU A 242     -81.331 -24.334  69.809  1.00 94.19           H  
ATOM   4013  O   LEU A 242     -82.630 -22.399  71.791  1.00 94.19           O  
ATOM   4014  CG  LEU A 242     -81.942 -24.457  67.751  1.00 94.19           C  
ATOM   4015  HG  LEU A 242     -82.102 -23.790  66.905  1.00 94.19           H  
ATOM   4016  CD1 LEU A 242     -80.850 -25.458  67.368  1.00 94.19           C  
ATOM   4017 HD11 LEU A 242     -80.659 -26.133  68.202  1.00 94.19           H  
ATOM   4018 HD12 LEU A 242     -79.938 -24.914  67.125  1.00 94.19           H  
ATOM   4019 HD13 LEU A 242     -81.167 -26.049  66.509  1.00 94.19           H  
ATOM   4020  CD2 LEU A 242     -83.237 -25.228  67.998  1.00 94.19           C  
ATOM   4021 HD21 LEU A 242     -83.489 -25.837  67.130  1.00 94.19           H  
ATOM   4022 HD22 LEU A 242     -84.061 -24.541  68.189  1.00 94.19           H  
ATOM   4023 HD23 LEU A 242     -83.132 -25.885  68.861  1.00 94.19           H  
ATOM   4024  N   GLU A 243     -81.050 -21.089  70.927  1.00 93.45           N  
ATOM   4025  H   GLU A 243     -80.541 -20.815  70.098  1.00 93.45           H  
ATOM   4026  CA  GLU A 243     -80.686 -20.451  72.199  1.00 93.45           C  
ATOM   4027  HA  GLU A 243     -80.483 -21.223  72.942  1.00 93.45           H  
ATOM   4028  C   GLU A 243     -81.833 -19.600  72.760  1.00 93.45           C  
ATOM   4029  CB  GLU A 243     -79.420 -19.595  72.020  1.00 93.45           C  
ATOM   4030  HB2 GLU A 243     -79.309 -18.938  72.883  1.00 93.45           H  
ATOM   4031  HB3 GLU A 243     -79.529 -18.979  71.127  1.00 93.45           H  
ATOM   4032  O   GLU A 243     -82.060 -19.606  73.968  1.00 93.45           O  
ATOM   4033  CG  GLU A 243     -78.156 -20.464  71.914  1.00 93.45           C  
ATOM   4034  HG2 GLU A 243     -78.286 -21.199  71.120  1.00 93.45           H  
ATOM   4035  HG3 GLU A 243     -78.039 -21.015  72.848  1.00 93.45           H  
ATOM   4036  CD  GLU A 243     -76.865 -19.676  71.633  1.00 93.45           C  
ATOM   4037  OE1 GLU A 243     -75.781 -20.267  71.888  1.00 93.45           O  
ATOM   4038  OE2 GLU A 243     -76.933 -18.538  71.117  1.00 93.45           O  
ATOM   4039  N   GLU A 244     -82.602 -18.923  71.904  1.00 92.54           N  
ATOM   4040  H   GLU A 244     -82.332 -18.887  70.932  1.00 92.54           H  
ATOM   4041  CA  GLU A 244     -83.816 -18.213  72.317  1.00 92.54           C  
ATOM   4042  HA  GLU A 244     -83.573 -17.599  73.184  1.00 92.54           H  
ATOM   4043  C   GLU A 244     -84.927 -19.191  72.740  1.00 92.54           C  
ATOM   4044  CB  GLU A 244     -84.274 -17.280  71.183  1.00 92.54           C  
ATOM   4045  HB2 GLU A 244     -83.428 -16.683  70.843  1.00 92.54           H  
ATOM   4046  HB3 GLU A 244     -84.606 -17.885  70.340  1.00 92.54           H  
ATOM   4047  O   GLU A 244     -85.604 -18.952  73.739  1.00 92.54           O  
ATOM   4048  CG  GLU A 244     -85.417 -16.327  71.582  1.00 92.54           C  
ATOM   4049  HG2 GLU A 244     -86.282 -16.918  71.884  1.00 92.54           H  
ATOM   4050  HG3 GLU A 244     -85.709 -15.767  70.693  1.00 92.54           H  
ATOM   4051  CD  GLU A 244     -85.061 -15.323  72.696  1.00 92.54           C  
ATOM   4052  OE1 GLU A 244     -86.012 -14.745  73.276  1.00 92.54           O  
ATOM   4053  OE2 GLU A 244     -83.856 -15.106  72.954  1.00 92.54           O  
ATOM   4054  N   GLU A 245     -85.095 -20.326  72.049  1.00 91.89           N  
ATOM   4055  H   GLU A 245     -84.534 -20.472  71.222  1.00 91.89           H  
ATOM   4056  CA  GLU A 245     -86.019 -21.403  72.462  1.00 91.89           C  
ATOM   4057  HA  GLU A 245     -87.025 -20.991  72.527  1.00 91.89           H  
ATOM   4058  C   GLU A 245     -85.657 -21.931  73.865  1.00 91.89           C  
ATOM   4059  CB  GLU A 245     -86.036 -22.521  71.389  1.00 91.89           C  
ATOM   4060  HB2 GLU A 245     -86.194 -22.047  70.420  1.00 91.89           H  
ATOM   4061  HB3 GLU A 245     -85.067 -23.020  71.370  1.00 91.89           H  
ATOM   4062  O   GLU A 245     -86.521 -22.062  74.730  1.00 91.89           O  
ATOM   4063  CG  GLU A 245     -87.134 -23.593  71.582  1.00 91.89           C  
ATOM   4064  HG2 GLU A 245     -88.098 -23.089  71.655  1.00 91.89           H  
ATOM   4065  HG3 GLU A 245     -86.952 -24.108  72.525  1.00 91.89           H  
ATOM   4066  CD  GLU A 245     -87.210 -24.648  70.444  1.00 91.89           C  
ATOM   4067  OE1 GLU A 245     -88.007 -25.623  70.541  1.00 91.89           O  
ATOM   4068  OE2 GLU A 245     -86.513 -24.495  69.417  1.00 91.89           O  
ATOM   4069  N   VAL A 246     -84.365 -22.129  74.136  1.00 91.82           N  
ATOM   4070  H   VAL A 246     -83.709 -22.019  73.375  1.00 91.82           H  
ATOM   4071  CA  VAL A 246     -83.846 -22.528  75.454  1.00 91.82           C  
ATOM   4072  HA  VAL A 246     -84.390 -23.403  75.809  1.00 91.82           H  
ATOM   4073  C   VAL A 246     -84.063 -21.436  76.508  1.00 91.82           C  
ATOM   4074  CB  VAL A 246     -82.358 -22.912  75.322  1.00 91.82           C  
ATOM   4075  HB  VAL A 246     -81.816 -22.090  74.854  1.00 91.82           H  
ATOM   4076  O   VAL A 246     -84.582 -21.701  77.593  1.00 91.82           O  
ATOM   4077  CG1 VAL A 246     -81.715 -23.198  76.677  1.00 91.82           C  
ATOM   4078 HG11 VAL A 246     -81.702 -22.301  77.297  1.00 91.82           H  
ATOM   4079 HG12 VAL A 246     -80.682 -23.519  76.542  1.00 91.82           H  
ATOM   4080 HG13 VAL A 246     -82.273 -23.988  77.181  1.00 91.82           H  
ATOM   4081  CG2 VAL A 246     -82.163 -24.171  74.461  1.00 91.82           C  
ATOM   4082 HG21 VAL A 246     -81.102 -24.308  74.252  1.00 91.82           H  
ATOM   4083 HG22 VAL A 246     -82.537 -25.052  74.983  1.00 91.82           H  
ATOM   4084 HG23 VAL A 246     -82.701 -24.093  73.517  1.00 91.82           H  
ATOM   4085  N   SER A 247     -83.707 -20.190  76.196  1.00 91.00           N  
ATOM   4086  H   SER A 247     -83.283 -20.036  75.292  1.00 91.00           H  
ATOM   4087  CA  SER A 247     -83.825 -19.050  77.112  1.00 91.00           C  
ATOM   4088  HA  SER A 247     -83.279 -19.269  78.030  1.00 91.00           H  
ATOM   4089  C   SER A 247     -85.280 -18.756  77.483  1.00 91.00           C  
ATOM   4090  CB  SER A 247     -83.195 -17.826  76.442  1.00 91.00           C  
ATOM   4091  HB2 SER A 247     -83.755 -17.581  75.540  1.00 91.00           H  
ATOM   4092  HB3 SER A 247     -82.168 -18.061  76.163  1.00 91.00           H  
ATOM   4093  O   SER A 247     -85.609 -18.536  78.650  1.00 91.00           O  
ATOM   4094  OG  SER A 247     -83.203 -16.701  77.299  1.00 91.00           O  
ATOM   4095  HG  SER A 247     -82.910 -15.953  76.774  1.00 91.00           H  
ATOM   4096  N   THR A 248     -86.189 -18.803  76.506  1.00 92.07           N  
ATOM   4097  H   THR A 248     -85.867 -18.994  75.568  1.00 92.07           H  
ATOM   4098  CA  THR A 248     -87.626 -18.600  76.734  1.00 92.07           C  
ATOM   4099  HA  THR A 248     -87.754 -17.653  77.259  1.00 92.07           H  
ATOM   4100  C   THR A 248     -88.229 -19.677  77.627  1.00 92.07           C  
ATOM   4101  CB  THR A 248     -88.429 -18.526  75.429  1.00 92.07           C  
ATOM   4102  HB  THR A 248     -89.489 -18.551  75.681  1.00 92.07           H  
ATOM   4103  O   THR A 248     -89.075 -19.343  78.460  1.00 92.07           O  
ATOM   4104  CG2 THR A 248     -88.176 -17.236  74.656  1.00 92.07           C  
ATOM   4105 HG21 THR A 248     -87.109 -17.079  74.497  1.00 92.07           H  
ATOM   4106 HG22 THR A 248     -88.565 -16.386  75.217  1.00 92.07           H  
ATOM   4107 HG23 THR A 248     -88.673 -17.281  73.687  1.00 92.07           H  
ATOM   4108  OG1 THR A 248     -88.167 -19.602  74.575  1.00 92.07           O  
ATOM   4109  HG1 THR A 248     -87.270 -19.502  74.249  1.00 92.07           H  
ATOM   4110  N   PHE A 249     -87.776 -20.928  77.505  1.00 93.19           N  
ATOM   4111  H   PHE A 249     -87.130 -21.145  76.760  1.00 93.19           H  
ATOM   4112  CA  PHE A 249     -88.158 -22.004  78.413  1.00 93.19           C  
ATOM   4113  HA  PHE A 249     -89.245 -22.066  78.451  1.00 93.19           H  
ATOM   4114  C   PHE A 249     -87.681 -21.727  79.844  1.00 93.19           C  
ATOM   4115  CB  PHE A 249     -87.641 -23.342  77.877  1.00 93.19           C  
ATOM   4116  HB2 PHE A 249     -86.575 -23.271  77.662  1.00 93.19           H  
ATOM   4117  HB3 PHE A 249     -88.149 -23.569  76.940  1.00 93.19           H  
ATOM   4118  O   PHE A 249     -88.514 -21.646  80.743  1.00 93.19           O  
ATOM   4119  CG  PHE A 249     -87.866 -24.477  78.852  1.00 93.19           C  
ATOM   4120  CD1 PHE A 249     -86.825 -24.868  79.715  1.00 93.19           C  
ATOM   4121  HD1 PHE A 249     -85.862 -24.382  79.666  1.00 93.19           H  
ATOM   4122  CD2 PHE A 249     -89.124 -25.103  78.934  1.00 93.19           C  
ATOM   4123  HD2 PHE A 249     -89.930 -24.810  78.278  1.00 93.19           H  
ATOM   4124  CE1 PHE A 249     -87.053 -25.856  80.683  1.00 93.19           C  
ATOM   4125  HE1 PHE A 249     -86.265 -26.111  81.376  1.00 93.19           H  
ATOM   4126  CE2 PHE A 249     -89.349 -26.094  79.903  1.00 93.19           C  
ATOM   4127  HE2 PHE A 249     -90.326 -26.545  79.995  1.00 93.19           H  
ATOM   4128  CZ  PHE A 249     -88.320 -26.453  80.789  1.00 93.19           C  
ATOM   4129  HZ  PHE A 249     -88.520 -27.157  81.584  1.00 93.19           H  
ATOM   4130  N   TYR A 250     -86.387 -21.469  80.064  1.00 92.33           N  
ATOM   4131  H   TYR A 250     -85.736 -21.546  79.296  1.00 92.33           H  
ATOM   4132  CA  TYR A 250     -85.867 -21.215  81.417  1.00 92.33           C  
ATOM   4133  HA  TYR A 250     -86.238 -22.002  82.073  1.00 92.33           H  
ATOM   4134  C   TYR A 250     -86.347 -19.894  82.027  1.00 92.33           C  
ATOM   4135  CB  TYR A 250     -84.338 -21.280  81.428  1.00 92.33           C  
ATOM   4136  HB2 TYR A 250     -83.945 -20.653  80.627  1.00 92.33           H  
ATOM   4137  HB3 TYR A 250     -83.978 -20.871  82.372  1.00 92.33           H  
ATOM   4138  O   TYR A 250     -86.372 -19.742  83.242  1.00 92.33           O  
ATOM   4139  CG  TYR A 250     -83.785 -22.684  81.309  1.00 92.33           C  
ATOM   4140  CD1 TYR A 250     -84.003 -23.620  82.341  1.00 92.33           C  
ATOM   4141  HD1 TYR A 250     -84.572 -23.337  83.214  1.00 92.33           H  
ATOM   4142  CD2 TYR A 250     -83.034 -23.051  80.179  1.00 92.33           C  
ATOM   4143  HD2 TYR A 250     -82.850 -22.334  79.393  1.00 92.33           H  
ATOM   4144  CE1 TYR A 250     -83.482 -24.927  82.231  1.00 92.33           C  
ATOM   4145  HE1 TYR A 250     -83.647 -25.646  83.019  1.00 92.33           H  
ATOM   4146  CE2 TYR A 250     -82.507 -24.350  80.076  1.00 92.33           C  
ATOM   4147  HE2 TYR A 250     -81.905 -24.628  79.224  1.00 92.33           H  
ATOM   4148  OH  TYR A 250     -82.243 -26.563  80.957  1.00 92.33           O  
ATOM   4149  HH  TYR A 250     -81.753 -26.651  80.136  1.00 92.33           H  
ATOM   4150  CZ  TYR A 250     -82.735 -25.299  81.090  1.00 92.33           C  
ATOM   4151  N   ARG A 251     -86.789 -18.921  81.227  1.00 90.45           N  
ATOM   4152  H   ARG A 251     -86.634 -19.014  80.233  1.00 90.45           H  
ATOM   4153  CA  ARG A 251     -87.458 -17.729  81.767  1.00 90.45           C  
ATOM   4154  HA  ARG A 251     -86.874 -17.367  82.613  1.00 90.45           H  
ATOM   4155  C   ARG A 251     -88.849 -18.050  82.317  1.00 90.45           C  
ATOM   4156  CB  ARG A 251     -87.512 -16.645  80.690  1.00 90.45           C  
ATOM   4157  HB2 ARG A 251     -88.205 -16.949  79.905  1.00 90.45           H  
ATOM   4158  HB3 ARG A 251     -86.520 -16.530  80.253  1.00 90.45           H  
ATOM   4159  O   ARG A 251     -89.272 -17.422  83.283  1.00 90.45           O  
ATOM   4160  CG  ARG A 251     -87.937 -15.299  81.295  1.00 90.45           C  
ATOM   4161  HG2 ARG A 251     -87.213 -15.012  82.057  1.00 90.45           H  
ATOM   4162  HG3 ARG A 251     -88.919 -15.376  81.761  1.00 90.45           H  
ATOM   4163  CD  ARG A 251     -87.987 -14.204  80.231  1.00 90.45           C  
ATOM   4164  HD2 ARG A 251     -88.097 -13.245  80.737  1.00 90.45           H  
ATOM   4165  HD3 ARG A 251     -87.047 -14.206  79.679  1.00 90.45           H  
ATOM   4166  NE  ARG A 251     -89.120 -14.402  79.309  1.00 90.45           N  
ATOM   4167  HE  ARG A 251     -89.667 -15.239  79.450  1.00 90.45           H  
ATOM   4168  NH1 ARG A 251     -88.766 -12.535  78.030  1.00 90.45           N  
ATOM   4169 HH11 ARG A 251     -87.924 -12.363  78.562  1.00 90.45           H  
ATOM   4170 HH12 ARG A 251     -88.944 -12.010  77.186  1.00 90.45           H  
ATOM   4171  NH2 ARG A 251     -90.463 -13.898  77.542  1.00 90.45           N  
ATOM   4172 HH21 ARG A 251     -90.980 -14.750  77.705  1.00 90.45           H  
ATOM   4173 HH22 ARG A 251     -90.656 -13.327  76.732  1.00 90.45           H  
ATOM   4174  CZ  ARG A 251     -89.446 -13.612  78.304  1.00 90.45           C  
ATOM   4175  N   LYS A 252     -89.576 -18.967  81.670  1.00 89.86           N  
ATOM   4176  H   LYS A 252     -89.135 -19.467  80.912  1.00 89.86           H  
ATOM   4177  CA  LYS A 252     -90.891 -19.434  82.136  1.00 89.86           C  
ATOM   4178  HA  LYS A 252     -91.481 -18.599  82.513  1.00 89.86           H  
ATOM   4179  C   LYS A 252     -90.763 -20.409  83.301  1.00 89.86           C  
ATOM   4180  CB  LYS A 252     -91.643 -20.128  81.000  1.00 89.86           C  
ATOM   4181  HB2 LYS A 252     -90.996 -20.881  80.552  1.00 89.86           H  
ATOM   4182  HB3 LYS A 252     -92.503 -20.645  81.426  1.00 89.86           H  
ATOM   4183  O   LYS A 252     -91.588 -20.348  84.201  1.00 89.86           O  
ATOM   4184  CG  LYS A 252     -92.148 -19.167  79.919  1.00 89.86           C  
ATOM   4185  HG2 LYS A 252     -92.889 -18.490  80.344  1.00 89.86           H  
ATOM   4186  HG3 LYS A 252     -91.324 -18.589  79.502  1.00 89.86           H  
ATOM   4187  CD  LYS A 252     -92.788 -20.030  78.831  1.00 89.86           C  
ATOM   4188  HD2 LYS A 252     -92.034 -20.722  78.454  1.00 89.86           H  
ATOM   4189  HD3 LYS A 252     -93.590 -20.618  79.277  1.00 89.86           H  
ATOM   4190  CE  LYS A 252     -93.341 -19.219  77.665  1.00 89.86           C  
ATOM   4191  HE2 LYS A 252     -92.527 -18.641  77.227  1.00 89.86           H  
ATOM   4192  HE3 LYS A 252     -94.108 -18.539  78.038  1.00 89.86           H  
ATOM   4193  NZ  LYS A 252     -93.908 -20.156  76.664  1.00 89.86           N  
ATOM   4194  HZ1 LYS A 252     -94.622 -20.733  77.085  1.00 89.86           H  
ATOM   4195  HZ2 LYS A 252     -94.286 -19.684  75.855  1.00 89.86           H  
ATOM   4196  HZ3 LYS A 252     -93.196 -20.805  76.361  1.00 89.86           H  
ATOM   4197  N   HIS A 253     -89.726 -21.241  83.262  1.00 90.59           N  
ATOM   4198  H   HIS A 253     -89.158 -21.242  82.427  1.00 90.59           H  
ATOM   4199  CA  HIS A 253     -89.440 -22.289  84.232  1.00 90.59           C  
ATOM   4200  HA  HIS A 253     -90.118 -22.183  85.079  1.00 90.59           H  
ATOM   4201  C   HIS A 253     -87.997 -22.146  84.744  1.00 90.59           C  
ATOM   4202  CB  HIS A 253     -89.728 -23.651  83.577  1.00 90.59           C  
ATOM   4203  HB2 HIS A 253     -89.543 -24.440  84.306  1.00 90.59           H  
ATOM   4204  HB3 HIS A 253     -89.064 -23.801  82.726  1.00 90.59           H  
ATOM   4205  O   HIS A 253     -87.109 -22.850  84.255  1.00 90.59           O  
ATOM   4206  CG  HIS A 253     -91.157 -23.753  83.112  1.00 90.59           C  
ATOM   4207  CD2 HIS A 253     -91.615 -23.707  81.823  1.00 90.59           C  
ATOM   4208  HD2 HIS A 253     -91.000 -23.662  80.936  1.00 90.59           H  
ATOM   4209  ND1 HIS A 253     -92.258 -23.749  83.930  1.00 90.59           N  
ATOM   4210  HD1 HIS A 253     -92.247 -23.753  84.939  1.00 90.59           H  
ATOM   4211  CE1 HIS A 253     -93.351 -23.688  83.163  1.00 90.59           C  
ATOM   4212  HE1 HIS A 253     -94.362 -23.667  83.544  1.00 90.59           H  
ATOM   4213  NE2 HIS A 253     -93.016 -23.652  81.862  1.00 90.59           N  
ATOM   4214  N   PRO A 254     -87.721 -21.203  85.671  1.00 87.97           N  
ATOM   4215  CA  PRO A 254     -86.359 -20.915  86.137  1.00 87.97           C  
ATOM   4216  HA  PRO A 254     -85.738 -20.604  85.297  1.00 87.97           H  
ATOM   4217  C   PRO A 254     -85.674 -22.108  86.791  1.00 87.97           C  
ATOM   4218  CB  PRO A 254     -86.496 -19.746  87.118  1.00 87.97           C  
ATOM   4219  HB2 PRO A 254     -85.637 -19.077  87.064  1.00 87.97           H  
ATOM   4220  HB3 PRO A 254     -86.628 -20.116  88.135  1.00 87.97           H  
ATOM   4221  O   PRO A 254     -84.482 -22.329  86.587  1.00 87.97           O  
ATOM   4222  CG  PRO A 254     -87.779 -19.054  86.667  1.00 87.97           C  
ATOM   4223  HG2 PRO A 254     -88.243 -18.487  87.473  1.00 87.97           H  
ATOM   4224  HG3 PRO A 254     -87.572 -18.414  85.809  1.00 87.97           H  
ATOM   4225  CD  PRO A 254     -88.647 -20.227  86.229  1.00 87.97           C  
ATOM   4226  HD2 PRO A 254     -89.384 -19.881  85.504  1.00 87.97           H  
ATOM   4227  HD3 PRO A 254     -89.148 -20.654  87.098  1.00 87.97           H  
ATOM   4228  N   ASP A 255     -86.436 -22.887  87.553  1.00 89.92           N  
ATOM   4229  H   ASP A 255     -87.414 -22.653  87.646  1.00 89.92           H  
ATOM   4230  CA  ASP A 255     -86.002 -24.171  88.081  1.00 89.92           C  
ATOM   4231  HA  ASP A 255     -85.080 -24.479  87.588  1.00 89.92           H  
ATOM   4232  C   ASP A 255     -87.092 -25.199  87.757  1.00 89.92           C  
ATOM   4233  CB  ASP A 255     -85.670 -24.053  89.574  1.00 89.92           C  
ATOM   4234  HB2 ASP A 255     -84.984 -23.217  89.709  1.00 89.92           H  
ATOM   4235  HB3 ASP A 255     -86.575 -23.834  90.141  1.00 89.92           H  
ATOM   4236  O   ASP A 255     -87.961 -25.467  88.591  1.00 89.92           O  
ATOM   4237  CG  ASP A 255     -84.993 -25.319  90.116  1.00 89.92           C  
ATOM   4238  OD1 ASP A 255     -85.052 -26.380  89.443  1.00 89.92           O  
ATOM   4239  OD2 ASP A 255     -84.408 -25.228  91.217  1.00 89.92           O  
ATOM   4240  N   PRO A 256     -87.080 -25.771  86.535  1.00 89.33           N  
ATOM   4241  CA  PRO A 256     -88.107 -26.716  86.110  1.00 89.33           C  
ATOM   4242  HA  PRO A 256     -89.076 -26.218  86.088  1.00 89.33           H  
ATOM   4243  C   PRO A 256     -88.163 -27.910  87.058  1.00 89.33           C  
ATOM   4244  CB  PRO A 256     -87.716 -27.179  84.699  1.00 89.33           C  
ATOM   4245  HB2 PRO A 256     -88.573 -27.136  84.027  1.00 89.33           H  
ATOM   4246  HB3 PRO A 256     -87.317 -28.193  84.722  1.00 89.33           H  
ATOM   4247  O   PRO A 256     -89.224 -28.475  87.297  1.00 89.33           O  
ATOM   4248  CG  PRO A 256     -86.617 -26.219  84.247  1.00 89.33           C  
ATOM   4249  HG2 PRO A 256     -87.064 -25.411  83.668  1.00 89.33           H  
ATOM   4250  HG3 PRO A 256     -85.856 -26.731  83.658  1.00 89.33           H  
ATOM   4251  CD  PRO A 256     -86.033 -25.652  85.535  1.00 89.33           C  
ATOM   4252  HD2 PRO A 256     -85.175 -26.249  85.843  1.00 89.33           H  
ATOM   4253  HD3 PRO A 256     -85.726 -24.617  85.383  1.00 89.33           H  
ATOM   4254  N   LYS A 257     -87.013 -28.284  87.628  1.00 89.99           N  
ATOM   4255  H   LYS A 257     -86.219 -27.668  87.527  1.00 89.99           H  
ATOM   4256  CA  LYS A 257     -86.912 -29.387  88.570  1.00 89.99           C  
ATOM   4257  HA  LYS A 257     -87.450 -30.242  88.161  1.00 89.99           H  
ATOM   4258  C   LYS A 257     -87.595 -29.040  89.892  1.00 89.99           C  
ATOM   4259  CB  LYS A 257     -85.436 -29.750  88.742  1.00 89.99           C  
ATOM   4260  HB2 LYS A 257     -84.981 -29.892  87.762  1.00 89.99           H  
ATOM   4261  HB3 LYS A 257     -84.917 -28.942  89.258  1.00 89.99           H  
ATOM   4262  O   LYS A 257     -88.404 -29.836  90.355  1.00 89.99           O  
ATOM   4263  CG  LYS A 257     -85.308 -31.043  89.544  1.00 89.99           C  
ATOM   4264  HG2 LYS A 257     -85.759 -31.864  88.988  1.00 89.99           H  
ATOM   4265  HG3 LYS A 257     -85.825 -30.935  90.498  1.00 89.99           H  
ATOM   4266  CD  LYS A 257     -83.840 -31.350  89.822  1.00 89.99           C  
ATOM   4267  HD2 LYS A 257     -83.307 -31.523  88.887  1.00 89.99           H  
ATOM   4268  HD3 LYS A 257     -83.401 -30.506  90.353  1.00 89.99           H  
ATOM   4269  CE  LYS A 257     -83.815 -32.595  90.704  1.00 89.99           C  
ATOM   4270  HE2 LYS A 257     -84.534 -32.446  91.510  1.00 89.99           H  
ATOM   4271  HE3 LYS A 257     -84.152 -33.456  90.127  1.00 89.99           H  
ATOM   4272  NZ  LYS A 257     -82.475 -32.813  91.279  1.00 89.99           N  
ATOM   4273  HZ1 LYS A 257     -82.239 -31.999  91.828  1.00 89.99           H  
ATOM   4274  HZ2 LYS A 257     -82.517 -33.604  91.907  1.00 89.99           H  
ATOM   4275  HZ3 LYS A 257     -81.786 -32.956  90.554  1.00 89.99           H  
ATOM   4276  N   ALA A 258     -87.319 -27.874  90.477  1.00 87.41           N  
ATOM   4277  H   ALA A 258     -86.627 -27.267  90.060  1.00 87.41           H  
ATOM   4278  CA  ALA A 258     -87.987 -27.445  91.706  1.00 87.41           C  
ATOM   4279  HA  ALA A 258     -87.907 -28.251  92.435  1.00 87.41           H  
ATOM   4280  C   ALA A 258     -89.480 -27.159  91.498  1.00 87.41           C  
ATOM   4281  CB  ALA A 258     -87.286 -26.222  92.292  1.00 87.41           C  
ATOM   4282  HB1 ALA A 258     -86.239 -26.456  92.486  1.00 87.41           H  
ATOM   4283  HB2 ALA A 258     -87.365 -25.382  91.602  1.00 87.41           H  
ATOM   4284  HB3 ALA A 258     -87.762 -25.947  93.234  1.00 87.41           H  
ATOM   4285  O   ALA A 258     -90.264 -27.424  92.403  1.00 87.41           O  
ATOM   4286  N   GLU A 259     -89.891 -26.662  90.328  1.00 89.10           N  
ATOM   4287  H   GLU A 259     -89.197 -26.374  89.653  1.00 89.10           H  
ATOM   4288  CA  GLU A 259     -91.307 -26.507  89.975  1.00 89.10           C  
ATOM   4289  HA  GLU A 259     -91.813 -25.925  90.745  1.00 89.10           H  
ATOM   4290  C   GLU A 259     -92.016 -27.855  89.907  1.00 89.10           C  
ATOM   4291  CB  GLU A 259     -91.462 -25.788  88.633  1.00 89.10           C  
ATOM   4292  HB2 GLU A 259     -90.731 -26.167  87.918  1.00 89.10           H  
ATOM   4293  HB3 GLU A 259     -92.461 -25.988  88.247  1.00 89.10           H  
ATOM   4294  O   GLU A 259     -93.066 -28.020  90.523  1.00 89.10           O  
ATOM   4295  CG  GLU A 259     -91.303 -24.276  88.801  1.00 89.10           C  
ATOM   4296  HG2 GLU A 259     -92.069 -23.913  89.487  1.00 89.10           H  
ATOM   4297  HG3 GLU A 259     -90.329 -24.064  89.242  1.00 89.10           H  
ATOM   4298  CD  GLU A 259     -91.438 -23.545  87.466  1.00 89.10           C  
ATOM   4299  OE1 GLU A 259     -90.686 -22.568  87.271  1.00 89.10           O  
ATOM   4300  OE2 GLU A 259     -92.290 -23.949  86.641  1.00 89.10           O  
ATOM   4301  N   ILE A 260     -91.420 -28.841  89.231  1.00 91.31           N  
ATOM   4302  H   ILE A 260     -90.574 -28.636  88.718  1.00 91.31           H  
ATOM   4303  CA  ILE A 260     -91.943 -30.209  89.204  1.00 91.31           C  
ATOM   4304  HA  ILE A 260     -92.973 -30.177  88.848  1.00 91.31           H  
ATOM   4305  C   ILE A 260     -91.991 -30.791  90.627  1.00 91.31           C  
ATOM   4306  CB  ILE A 260     -91.125 -31.080  88.222  1.00 91.31           C  
ATOM   4307  HB  ILE A 260     -90.066 -30.961  88.449  1.00 91.31           H  
ATOM   4308  O   ILE A 260     -93.012 -31.352  91.010  1.00 91.31           O  
ATOM   4309  CG1 ILE A 260     -91.381 -30.651  86.756  1.00 91.31           C  
ATOM   4310 HG12 ILE A 260     -92.356 -31.018  86.436  1.00 91.31           H  
ATOM   4311 HG13 ILE A 260     -91.413 -29.564  86.681  1.00 91.31           H  
ATOM   4312  CG2 ILE A 260     -91.495 -32.566  88.391  1.00 91.31           C  
ATOM   4313 HG21 ILE A 260     -91.032 -33.182  87.620  1.00 91.31           H  
ATOM   4314 HG22 ILE A 260     -92.578 -32.679  88.338  1.00 91.31           H  
ATOM   4315 HG23 ILE A 260     -91.156 -32.936  89.358  1.00 91.31           H  
ATOM   4316  CD1 ILE A 260     -90.309 -31.160  85.779  1.00 91.31           C  
ATOM   4317 HD11 ILE A 260     -90.554 -30.829  84.770  1.00 91.31           H  
ATOM   4318 HD12 ILE A 260     -90.265 -32.249  85.787  1.00 91.31           H  
ATOM   4319 HD13 ILE A 260     -89.331 -30.767  86.054  1.00 91.31           H  
ATOM   4320  N   GLU A 261     -90.946 -30.610  91.443  1.00 90.07           N  
ATOM   4321  H   GLU A 261     -90.120 -30.168  91.066  1.00 90.07           H  
ATOM   4322  CA  GLU A 261     -90.915 -31.081  92.838  1.00 90.07           C  
ATOM   4323  HA  GLU A 261     -91.168 -32.141  92.855  1.00 90.07           H  
ATOM   4324  C   GLU A 261     -91.935 -30.360  93.739  1.00 90.07           C  
ATOM   4325  CB  GLU A 261     -89.509 -30.900  93.441  1.00 90.07           C  
ATOM   4326  HB2 GLU A 261     -89.592 -30.999  94.523  1.00 90.07           H  
ATOM   4327  HB3 GLU A 261     -89.156 -29.891  93.226  1.00 90.07           H  
ATOM   4328  O   GLU A 261     -92.467 -30.957  94.676  1.00 90.07           O  
ATOM   4329  CG  GLU A 261     -88.465 -31.928  92.961  1.00 90.07           C  
ATOM   4330  HG2 GLU A 261     -88.401 -31.905  91.873  1.00 90.07           H  
ATOM   4331  HG3 GLU A 261     -88.809 -32.922  93.247  1.00 90.07           H  
ATOM   4332  CD  GLU A 261     -87.060 -31.699  93.562  1.00 90.07           C  
ATOM   4333  OE1 GLU A 261     -86.089 -32.327  93.060  1.00 90.07           O  
ATOM   4334  OE2 GLU A 261     -86.941 -30.943  94.557  1.00 90.07           O  
ATOM   4335  N   ALA A 262     -92.212 -29.077  93.494  1.00 87.49           N  
ATOM   4336  H   ALA A 262     -91.710 -28.615  92.750  1.00 87.49           H  
ATOM   4337  CA  ALA A 262     -93.225 -28.310  94.212  1.00 87.49           C  
ATOM   4338  HA  ALA A 262     -93.108 -28.482  95.282  1.00 87.49           H  
ATOM   4339  C   ALA A 262     -94.632 -28.767  93.826  1.00 87.49           C  
ATOM   4340  CB  ALA A 262     -93.027 -26.816  93.937  1.00 87.49           C  
ATOM   4341  HB1 ALA A 262     -93.125 -26.617  92.870  1.00 87.49           H  
ATOM   4342  HB2 ALA A 262     -92.035 -26.505  94.267  1.00 87.49           H  
ATOM   4343  HB3 ALA A 262     -93.781 -26.242  94.475  1.00 87.49           H  
ATOM   4344  O   ALA A 262     -95.455 -28.980  94.713  1.00 87.49           O  
ATOM   4345  N   ILE A 263     -94.872 -28.986  92.529  1.00 90.39           N  
ATOM   4346  H   ILE A 263     -94.145 -28.769  91.863  1.00 90.39           H  
ATOM   4347  CA  ILE A 263     -96.104 -29.589  92.021  1.00 90.39           C  
ATOM   4348  HA  ILE A 263     -96.950 -28.984  92.347  1.00 90.39           H  
ATOM   4349  C   ILE A 263     -96.289 -30.982  92.631  1.00 90.39           C  
ATOM   4350  CB  ILE A 263     -96.091 -29.621  90.474  1.00 90.39           C  
ATOM   4351  HB  ILE A 263     -95.144 -30.041  90.133  1.00 90.39           H  
ATOM   4352  O   ILE A 263     -97.376 -31.290  93.108  1.00 90.39           O  
ATOM   4353  CG1 ILE A 263     -96.241 -28.196  89.894  1.00 90.39           C  
ATOM   4354 HG12 ILE A 263     -97.254 -27.835  90.073  1.00 90.39           H  
ATOM   4355 HG13 ILE A 263     -95.562 -27.517  90.409  1.00 90.39           H  
ATOM   4356  CG2 ILE A 263     -97.227 -30.520  89.968  1.00 90.39           C  
ATOM   4357 HG21 ILE A 263     -96.963 -31.568  90.113  1.00 90.39           H  
ATOM   4358 HG22 ILE A 263     -98.128 -30.293  90.537  1.00 90.39           H  
ATOM   4359 HG23 ILE A 263     -97.424 -30.363  88.907  1.00 90.39           H  
ATOM   4360  CD1 ILE A 263     -95.937 -28.102  88.391  1.00 90.39           C  
ATOM   4361 HD11 ILE A 263     -96.685 -28.634  87.803  1.00 90.39           H  
ATOM   4362 HD12 ILE A 263     -95.947 -27.054  88.090  1.00 90.39           H  
ATOM   4363 HD13 ILE A 263     -94.949 -28.516  88.186  1.00 90.39           H  
ATOM   4364  N   ASP A 264     -95.234 -31.796  92.699  1.00 90.46           N  
ATOM   4365  H   ASP A 264     -94.383 -31.521  92.229  1.00 90.46           H  
ATOM   4366  CA  ASP A 264     -95.286 -33.119  93.325  1.00 90.46           C  
ATOM   4367  HA  ASP A 264     -96.096 -33.688  92.868  1.00 90.46           H  
ATOM   4368  C   ASP A 264     -95.621 -33.033  94.822  1.00 90.46           C  
ATOM   4369  CB  ASP A 264     -93.968 -33.877  93.085  1.00 90.46           C  
ATOM   4370  HB2 ASP A 264     -93.122 -33.215  93.270  1.00 90.46           H  
ATOM   4371  HB3 ASP A 264     -93.907 -34.699  93.799  1.00 90.46           H  
ATOM   4372  O   ASP A 264     -96.492 -33.760  95.293  1.00 90.46           O  
ATOM   4373  CG  ASP A 264     -93.866 -34.484  91.680  1.00 90.46           C  
ATOM   4374  OD1 ASP A 264     -94.906 -34.858  91.089  1.00 90.46           O  
ATOM   4375  OD2 ASP A 264     -92.746 -34.696  91.161  1.00 90.46           O  
ATOM   4376  N   LYS A 265     -95.020 -32.098  95.570  1.00 89.68           N  
ATOM   4377  H   LYS A 265     -94.307 -31.535  95.130  1.00 89.68           H  
ATOM   4378  CA  LYS A 265     -95.368 -31.860  96.985  1.00 89.68           C  
ATOM   4379  HA  LYS A 265     -95.310 -32.806  97.523  1.00 89.68           H  
ATOM   4380  C   LYS A 265     -96.797 -31.352  97.166  1.00 89.68           C  
ATOM   4381  CB  LYS A 265     -94.404 -30.847  97.609  1.00 89.68           C  
ATOM   4382  HB2 LYS A 265     -94.830 -30.478  98.542  1.00 89.68           H  
ATOM   4383  HB3 LYS A 265     -94.288 -30.002  96.931  1.00 89.68           H  
ATOM   4384  O   LYS A 265     -97.449 -31.720  98.142  1.00 89.68           O  
ATOM   4385  CG  LYS A 265     -93.040 -31.464  97.921  1.00 89.68           C  
ATOM   4386  HG2 LYS A 265     -93.147 -32.204  98.714  1.00 89.68           H  
ATOM   4387  HG3 LYS A 265     -92.643 -31.957  97.034  1.00 89.68           H  
ATOM   4388  CD  LYS A 265     -92.079 -30.360  98.367  1.00 89.68           C  
ATOM   4389  HD2 LYS A 265     -92.436 -29.909  99.292  1.00 89.68           H  
ATOM   4390  HD3 LYS A 265     -92.041 -29.603  97.584  1.00 89.68           H  
ATOM   4391  CE  LYS A 265     -90.687 -30.956  98.562  1.00 89.68           C  
ATOM   4392  HE2 LYS A 265     -90.698 -31.618  99.428  1.00 89.68           H  
ATOM   4393  HE3 LYS A 265     -90.458 -31.558  97.683  1.00 89.68           H  
ATOM   4394  NZ  LYS A 265     -89.668 -29.891  98.708  1.00 89.68           N  
ATOM   4395  HZ1 LYS A 265     -89.860 -29.306  99.508  1.00 89.68           H  
ATOM   4396  HZ2 LYS A 265     -88.745 -30.297  98.774  1.00 89.68           H  
ATOM   4397  HZ3 LYS A 265     -89.674 -29.322  97.873  1.00 89.68           H  
ATOM   4398  N   GLU A 266     -97.275 -30.489  96.273  1.00 89.36           N  
ATOM   4399  H   GLU A 266     -96.670 -30.193  95.520  1.00 89.36           H  
ATOM   4400  CA  GLU A 266     -98.642 -29.965  96.304  1.00 89.36           C  
ATOM   4401  HA  GLU A 266     -98.841 -29.587  97.306  1.00 89.36           H  
ATOM   4402  C   GLU A 266     -99.635 -31.094  96.028  1.00 89.36           C  
ATOM   4403  CB  GLU A 266     -98.792 -28.787  95.322  1.00 89.36           C  
ATOM   4404  HB2 GLU A 266     -98.762 -29.156  94.297  1.00 89.36           H  
ATOM   4405  HB3 GLU A 266     -97.946 -28.115  95.473  1.00 89.36           H  
ATOM   4406  O   GLU A 266    -100.559 -31.277  96.820  1.00 89.36           O  
ATOM   4407  CG  GLU A 266    -100.087 -27.978  95.547  1.00 89.36           C  
ATOM   4408  HG2 GLU A 266    -100.939 -28.640  95.396  1.00 89.36           H  
ATOM   4409  HG3 GLU A 266    -100.109 -27.639  96.583  1.00 89.36           H  
ATOM   4410  CD  GLU A 266    -100.229 -26.748  94.617  1.00 89.36           C  
ATOM   4411  OE1 GLU A 266    -101.355 -26.195  94.503  1.00 89.36           O  
ATOM   4412  OE2 GLU A 266     -99.227 -26.343  93.991  1.00 89.36           O  
ATOM   4413  N   ILE A 267     -99.376 -31.917  95.005  1.00 90.18           N  
ATOM   4414  H   ILE A 267     -98.580 -31.701  94.422  1.00 90.18           H  
ATOM   4415  CA  ILE A 267    -100.113 -33.151  94.708  1.00 90.18           C  
ATOM   4416  HA  ILE A 267    -101.153 -32.897  94.506  1.00 90.18           H  
ATOM   4417  C   ILE A 267    -100.106 -34.082  95.924  1.00 90.18           C  
ATOM   4418  CB  ILE A 267     -99.528 -33.843  93.450  1.00 90.18           C  
ATOM   4419  HB  ILE A 267     -98.442 -33.868  93.541  1.00 90.18           H  
ATOM   4420  O   ILE A 267    -101.166 -34.555  96.326  1.00 90.18           O  
ATOM   4421  CG1 ILE A 267     -99.895 -33.047  92.177  1.00 90.18           C  
ATOM   4422 HG12 ILE A 267    -100.967 -33.127  91.992  1.00 90.18           H  
ATOM   4423 HG13 ILE A 267     -99.670 -31.992  92.330  1.00 90.18           H  
ATOM   4424  CG2 ILE A 267    -100.021 -35.298  93.328  1.00 90.18           C  
ATOM   4425 HG21 ILE A 267     -99.608 -35.894  94.142  1.00 90.18           H  
ATOM   4426 HG22 ILE A 267    -101.110 -35.332  93.364  1.00 90.18           H  
ATOM   4427 HG23 ILE A 267     -99.672 -35.750  92.399  1.00 90.18           H  
ATOM   4428  CD1 ILE A 267     -99.135 -33.507  90.924  1.00 90.18           C  
ATOM   4429 HD11 ILE A 267     -99.453 -34.506  90.625  1.00 90.18           H  
ATOM   4430 HD12 ILE A 267     -98.063 -33.508  91.121  1.00 90.18           H  
ATOM   4431 HD13 ILE A 267     -99.345 -32.824  90.100  1.00 90.18           H  
ATOM   4432  N   ASP A 268     -98.958 -34.318  96.558  1.00 89.47           N  
ATOM   4433  H   ASP A 268     -98.100 -33.990  96.139  1.00 89.47           H  
ATOM   4434  CA  ASP A 268     -98.869 -35.162  97.753  1.00 89.47           C  
ATOM   4435  HA  ASP A 268     -99.302 -36.137  97.528  1.00 89.47           H  
ATOM   4436  C   ASP A 268     -99.669 -34.582  98.931  1.00 89.47           C  
ATOM   4437  CB  ASP A 268     -97.397 -35.368  98.146  1.00 89.47           C  
ATOM   4438  HB2 ASP A 268     -97.367 -35.748  99.167  1.00 89.47           H  
ATOM   4439  HB3 ASP A 268     -96.879 -34.409  98.139  1.00 89.47           H  
ATOM   4440  O   ASP A 268    -100.359 -35.318  99.643  1.00 89.47           O  
ATOM   4441  CG  ASP A 268     -96.642 -36.374  97.264  1.00 89.47           C  
ATOM   4442  OD1 ASP A 268     -97.308 -37.185  96.570  1.00 89.47           O  
ATOM   4443  OD2 ASP A 268     -95.397 -36.401  97.397  1.00 89.47           O  
ATOM   4444  N   SER A 269     -99.646 -33.258  99.118  1.00 86.73           N  
ATOM   4445  H   SER A 269     -99.042 -32.709  98.523  1.00 86.73           H  
ATOM   4446  CA  SER A 269    -100.435 -32.581 100.153  1.00 86.73           C  
ATOM   4447  HA  SER A 269    -100.237 -33.088 101.098  1.00 86.73           H  
ATOM   4448  C   SER A 269    -101.935 -32.678  99.872  1.00 86.73           C  
ATOM   4449  CB  SER A 269     -99.997 -31.121 100.326  1.00 86.73           C  
ATOM   4450  HB2 SER A 269     -98.923 -31.036 100.162  1.00 86.73           H  
ATOM   4451  HB3 SER A 269    -100.204 -30.822 101.353  1.00 86.73           H  
ATOM   4452  O   SER A 269    -102.705 -33.007 100.776  1.00 86.73           O  
ATOM   4453  OG  SER A 269    -100.690 -30.233  99.473  1.00 86.73           O  
ATOM   4454  HG  SER A 269    -100.578 -30.512  98.561  1.00 86.73           H  
ATOM   4455  N   ILE A 270    -102.345 -32.483  98.618  1.00 89.36           N  
ATOM   4456  H   ILE A 270    -101.648 -32.234  97.931  1.00 89.36           H  
ATOM   4457  CA  ILE A 270    -103.721 -32.607  98.144  1.00 89.36           C  
ATOM   4458  HA  ILE A 270    -104.370 -31.951  98.723  1.00 89.36           H  
ATOM   4459  C   ILE A 270    -104.186 -34.035  98.375  1.00 89.36           C  
ATOM   4460  CB  ILE A 270    -103.790 -32.187  96.660  1.00 89.36           C  
ATOM   4461  HB  ILE A 270    -102.935 -32.612  96.134  1.00 89.36           H  
ATOM   4462  O   ILE A 270    -105.205 -34.238  99.023  1.00 89.36           O  
ATOM   4463  CG1 ILE A 270    -103.730 -30.646  96.575  1.00 89.36           C  
ATOM   4464 HG12 ILE A 270    -104.642 -30.219  96.991  1.00 89.36           H  
ATOM   4465 HG13 ILE A 270    -102.896 -30.276  97.171  1.00 89.36           H  
ATOM   4466  CG2 ILE A 270    -105.060 -32.683  95.959  1.00 89.36           C  
ATOM   4467 HG21 ILE A 270    -105.192 -33.762  96.046  1.00 89.36           H  
ATOM   4468 HG22 ILE A 270    -105.915 -32.153  96.378  1.00 89.36           H  
ATOM   4469 HG23 ILE A 270    -105.002 -32.459  94.894  1.00 89.36           H  
ATOM   4470  CD1 ILE A 270    -103.547 -30.122  95.149  1.00 89.36           C  
ATOM   4471 HD11 ILE A 270    -103.397 -29.043  95.182  1.00 89.36           H  
ATOM   4472 HD12 ILE A 270    -104.426 -30.335  94.540  1.00 89.36           H  
ATOM   4473 HD13 ILE A 270    -102.667 -30.589  94.705  1.00 89.36           H  
ATOM   4474  N   ARG A 271    -103.395 -35.031  97.974  1.00 88.53           N  
ATOM   4475  H   ARG A 271    -102.575 -34.789  97.436  1.00 88.53           H  
ATOM   4476  CA  ARG A 271    -103.674 -36.449  98.227  1.00 88.53           C  
ATOM   4477  HA  ARG A 271    -104.625 -36.716  97.764  1.00 88.53           H  
ATOM   4478  C   ARG A 271    -103.813 -36.753  99.713  1.00 88.53           C  
ATOM   4479  CB  ARG A 271    -102.560 -37.297  97.610  1.00 88.53           C  
ATOM   4480  HB2 ARG A 271    -101.590 -36.882  97.883  1.00 88.53           H  
ATOM   4481  HB3 ARG A 271    -102.620 -38.311  98.005  1.00 88.53           H  
ATOM   4482  O   ARG A 271    -104.728 -37.472 100.104  1.00 88.53           O  
ATOM   4483  CG  ARG A 271    -102.692 -37.364  96.087  1.00 88.53           C  
ATOM   4484  HG2 ARG A 271    -103.577 -37.944  95.829  1.00 88.53           H  
ATOM   4485  HG3 ARG A 271    -102.793 -36.368  95.656  1.00 88.53           H  
ATOM   4486  CD  ARG A 271    -101.447 -38.038  95.522  1.00 88.53           C  
ATOM   4487  HD2 ARG A 271    -101.304 -39.003  96.009  1.00 88.53           H  
ATOM   4488  HD3 ARG A 271    -100.584 -37.405  95.725  1.00 88.53           H  
ATOM   4489  NE  ARG A 271    -101.593 -38.235  94.081  1.00 88.53           N  
ATOM   4490  HE  ARG A 271    -102.442 -37.903  93.646  1.00 88.53           H  
ATOM   4491  NH1 ARG A 271     -99.505 -39.062  93.636  1.00 88.53           N  
ATOM   4492 HH11 ARG A 271     -98.784 -39.249  92.953  1.00 88.53           H  
ATOM   4493 HH12 ARG A 271     -99.228 -38.814  94.575  1.00 88.53           H  
ATOM   4494  NH2 ARG A 271    -100.993 -38.704  91.982  1.00 88.53           N  
ATOM   4495 HH21 ARG A 271    -100.327 -38.955  91.265  1.00 88.53           H  
ATOM   4496 HH22 ARG A 271    -101.876 -38.266  91.763  1.00 88.53           H  
ATOM   4497  CZ  ARG A 271    -100.689 -38.680  93.243  1.00 88.53           C  
ATOM   4498  N   SER A 272    -102.951 -36.191 100.562  1.00 86.14           N  
ATOM   4499  H   SER A 272    -102.177 -35.672 100.173  1.00 86.14           H  
ATOM   4500  CA  SER A 272    -103.050 -36.365 102.018  1.00 86.14           C  
ATOM   4501  HA  SER A 272    -103.130 -37.432 102.223  1.00 86.14           H  
ATOM   4502  C   SER A 272    -104.302 -35.699 102.610  1.00 86.14           C  
ATOM   4503  CB  SER A 272    -101.770 -35.864 102.699  1.00 86.14           C  
ATOM   4504  HB2 SER A 272    -100.902 -36.195 102.129  1.00 86.14           H  
ATOM   4505  HB3 SER A 272    -101.710 -36.303 103.695  1.00 86.14           H  
ATOM   4506  O   SER A 272    -104.939 -36.251 103.508  1.00 86.14           O  
ATOM   4507  OG  SER A 272    -101.735 -34.459 102.838  1.00 86.14           O  
ATOM   4508  HG  SER A 272    -101.999 -34.039 102.016  1.00 86.14           H  
ATOM   4509  N   THR A 273    -104.692 -34.543 102.069  1.00 85.18           N  
ATOM   4510  H   THR A 273    -104.126 -34.162 101.324  1.00 85.18           H  
ATOM   4511  CA  THR A 273    -105.855 -33.755 102.494  1.00 85.18           C  
ATOM   4512  HA  THR A 273    -105.863 -33.694 103.582  1.00 85.18           H  
ATOM   4513  C   THR A 273    -107.148 -34.420 102.048  1.00 85.18           C  
ATOM   4514  CB  THR A 273    -105.775 -32.324 101.939  1.00 85.18           C  
ATOM   4515  HB  THR A 273    -105.846 -32.337 100.851  1.00 85.18           H  
ATOM   4516  O   THR A 273    -108.056 -34.580 102.857  1.00 85.18           O  
ATOM   4517  CG2 THR A 273    -106.862 -31.418 102.506  1.00 85.18           C  
ATOM   4518 HG21 THR A 273    -107.823 -31.689 102.070  1.00 85.18           H  
ATOM   4519 HG22 THR A 273    -106.649 -30.383 102.236  1.00 85.18           H  
ATOM   4520 HG23 THR A 273    -106.906 -31.507 103.592  1.00 85.18           H  
ATOM   4521  OG1 THR A 273    -104.553 -31.736 102.308  1.00 85.18           O  
ATOM   4522  HG1 THR A 273    -103.869 -32.088 101.734  1.00 85.18           H  
ATOM   4523  N   VAL A 274    -107.202 -34.891 100.800  1.00 85.30           N  
ATOM   4524  H   VAL A 274    -106.420 -34.701 100.190  1.00 85.30           H  
ATOM   4525  CA  VAL A 274    -108.268 -35.745 100.267  1.00 85.30           C  
ATOM   4526  HA  VAL A 274    -109.215 -35.207 100.303  1.00 85.30           H  
ATOM   4527  C   VAL A 274    -108.413 -36.973 101.148  1.00 85.30           C  
ATOM   4528  CB  VAL A 274    -107.991 -36.141  98.802  1.00 85.30           C  
ATOM   4529  HB  VAL A 274    -106.961 -36.486  98.707  1.00 85.30           H  
ATOM   4530  O   VAL A 274    -109.503 -37.210 101.648  1.00 85.30           O  
ATOM   4531  CG1 VAL A 274    -108.922 -37.250  98.306  1.00 85.30           C  
ATOM   4532 HG11 VAL A 274    -109.959 -37.023  98.554  1.00 85.30           H  
ATOM   4533 HG12 VAL A 274    -108.828 -37.369  97.226  1.00 85.30           H  
ATOM   4534 HG13 VAL A 274    -108.657 -38.203  98.764  1.00 85.30           H  
ATOM   4535  CG2 VAL A 274    -108.190 -34.927  97.894  1.00 85.30           C  
ATOM   4536 HG21 VAL A 274    -109.240 -34.635  97.882  1.00 85.30           H  
ATOM   4537 HG22 VAL A 274    -107.586 -34.096  98.258  1.00 85.30           H  
ATOM   4538 HG23 VAL A 274    -107.876 -35.171  96.879  1.00 85.30           H  
ATOM   4539  N   ARG A 275    -107.319 -37.673 101.463  1.00 86.42           N  
ATOM   4540  H   ARG A 275    -106.456 -37.445 100.990  1.00 86.42           H  
ATOM   4541  CA  ARG A 275    -107.349 -38.849 102.342  1.00 86.42           C  
ATOM   4542  HA  ARG A 275    -108.032 -39.576 101.903  1.00 86.42           H  
ATOM   4543  C   ARG A 275    -107.887 -38.540 103.749  1.00 86.42           C  
ATOM   4544  CB  ARG A 275    -105.941 -39.449 102.368  1.00 86.42           C  
ATOM   4545  HB2 ARG A 275    -105.254 -38.756 102.853  1.00 86.42           H  
ATOM   4546  HB3 ARG A 275    -105.614 -39.607 101.340  1.00 86.42           H  
ATOM   4547  O   ARG A 275    -108.703 -39.290 104.273  1.00 86.42           O  
ATOM   4548  CG  ARG A 275    -105.907 -40.793 103.091  1.00 86.42           C  
ATOM   4549  HG2 ARG A 275    -106.204 -40.666 104.132  1.00 86.42           H  
ATOM   4550  HG3 ARG A 275    -106.591 -41.488 102.603  1.00 86.42           H  
ATOM   4551  CD  ARG A 275    -104.484 -41.345 103.036  1.00 86.42           C  
ATOM   4552  HD2 ARG A 275    -104.202 -41.474 101.991  1.00 86.42           H  
ATOM   4553  HD3 ARG A 275    -103.811 -40.627 103.505  1.00 86.42           H  
ATOM   4554  NE  ARG A 275    -104.404 -42.631 103.740  1.00 86.42           N  
ATOM   4555  HE  ARG A 275    -105.215 -42.882 104.288  1.00 86.42           H  
ATOM   4556  NH1 ARG A 275    -102.222 -43.104 103.224  1.00 86.42           N  
ATOM   4557 HH11 ARG A 275    -102.172 -42.217 102.744  1.00 86.42           H  
ATOM   4558 HH12 ARG A 275    -101.421 -43.719 103.261  1.00 86.42           H  
ATOM   4559  NH2 ARG A 275    -103.434 -44.569 104.404  1.00 86.42           N  
ATOM   4560 HH21 ARG A 275    -102.630 -45.177 104.466  1.00 86.42           H  
ATOM   4561 HH22 ARG A 275    -104.290 -44.786 104.895  1.00 86.42           H  
ATOM   4562  CZ  ARG A 275    -103.356 -43.427 103.783  1.00 86.42           C  
ATOM   4563  N   SER A 276    -107.477 -37.425 104.356  1.00 85.04           N  
ATOM   4564  H   SER A 276    -106.775 -36.873 103.884  1.00 85.04           H  
ATOM   4565  CA  SER A 276    -107.990 -36.957 105.658  1.00 85.04           C  
ATOM   4566  HA  SER A 276    -107.870 -37.745 106.401  1.00 85.04           H  
ATOM   4567  C   SER A 276    -109.478 -36.589 105.601  1.00 85.04           C  
ATOM   4568  CB  SER A 276    -107.167 -35.742 106.095  1.00 85.04           C  
ATOM   4569  HB2 SER A 276    -106.160 -36.072 106.352  1.00 85.04           H  
ATOM   4570  HB3 SER A 276    -107.094 -35.040 105.264  1.00 85.04           H  
ATOM   4571  O   SER A 276    -110.269 -36.963 106.471  1.00 85.04           O  
ATOM   4572  OG  SER A 276    -107.739 -35.064 107.200  1.00 85.04           O  
ATOM   4573  HG  SER A 276    -107.099 -34.413 107.494  1.00 85.04           H  
ATOM   4574  N   HIS A 277    -109.890 -35.881 104.549  1.00 87.81           N  
ATOM   4575  H   HIS A 277    -109.210 -35.592 103.861  1.00 87.81           H  
ATOM   4576  CA  HIS A 277    -111.288 -35.562 104.297  1.00 87.81           C  
ATOM   4577  HA  HIS A 277    -111.702 -35.089 105.187  1.00 87.81           H  
ATOM   4578  C   HIS A 277    -112.116 -36.821 104.062  1.00 87.81           C  
ATOM   4579  CB  HIS A 277    -111.386 -34.586 103.119  1.00 87.81           C  
ATOM   4580  HB2 HIS A 277    -112.389 -34.626 102.695  1.00 87.81           H  
ATOM   4581  HB3 HIS A 277    -110.701 -34.892 102.329  1.00 87.81           H  
ATOM   4582  O   HIS A 277    -113.209 -36.917 104.607  1.00 87.81           O  
ATOM   4583  CG  HIS A 277    -111.096 -33.162 103.516  1.00 87.81           C  
ATOM   4584  CD2 HIS A 277    -110.356 -32.257 102.808  1.00 87.81           C  
ATOM   4585  HD2 HIS A 277    -109.882 -32.441 101.856  1.00 87.81           H  
ATOM   4586  ND1 HIS A 277    -111.538 -32.523 104.653  1.00 87.81           N  
ATOM   4587  HD1 HIS A 277    -112.142 -32.926 105.354  1.00 87.81           H  
ATOM   4588  CE1 HIS A 277    -111.056 -31.270 104.640  1.00 87.81           C  
ATOM   4589  HE1 HIS A 277    -111.242 -30.518 105.392  1.00 87.81           H  
ATOM   4590  NE2 HIS A 277    -110.330 -31.061 103.535  1.00 87.81           N  
ATOM   4591  N   GLU A 278    -111.597 -37.811 103.345  1.00 84.63           N  
ATOM   4592  H   GLU A 278    -110.714 -37.656 102.879  1.00 84.63           H  
ATOM   4593  CA  GLU A 278    -112.228 -39.115 103.155  1.00 84.63           C  
ATOM   4594  HA  GLU A 278    -113.225 -38.976 102.736  1.00 84.63           H  
ATOM   4595  C   GLU A 278    -112.389 -39.874 104.480  1.00 84.63           C  
ATOM   4596  CB  GLU A 278    -111.403 -39.951 102.170  1.00 84.63           C  
ATOM   4597  HB2 GLU A 278    -111.726 -40.990 102.236  1.00 84.63           H  
ATOM   4598  HB3 GLU A 278    -110.353 -39.902 102.460  1.00 84.63           H  
ATOM   4599  O   GLU A 278    -113.458 -40.433 104.735  1.00 84.63           O  
ATOM   4600  CG  GLU A 278    -111.571 -39.494 100.715  1.00 84.63           C  
ATOM   4601  HG2 GLU A 278    -111.401 -38.421 100.630  1.00 84.63           H  
ATOM   4602  HG3 GLU A 278    -112.605 -39.680 100.427  1.00 84.63           H  
ATOM   4603  CD  GLU A 278    -110.634 -40.238  99.751  1.00 84.63           C  
ATOM   4604  OE1 GLU A 278    -110.943 -40.208  98.541  1.00 84.63           O  
ATOM   4605  OE2 GLU A 278    -109.654 -40.866 100.220  1.00 84.63           O  
ATOM   4606  N   GLU A 279    -111.386 -39.852 105.363  1.00 83.05           N  
ATOM   4607  H   GLU A 279    -110.505 -39.450 105.075  1.00 83.05           H  
ATOM   4608  CA  GLU A 279    -111.480 -40.434 106.710  1.00 83.05           C  
ATOM   4609  HA  GLU A 279    -111.786 -41.477 106.625  1.00 83.05           H  
ATOM   4610  C   GLU A 279    -112.546 -39.729 107.558  1.00 83.05           C  
ATOM   4611  CB  GLU A 279    -110.116 -40.391 107.420  1.00 83.05           C  
ATOM   4612  HB2 GLU A 279    -109.648 -39.420 107.258  1.00 83.05           H  
ATOM   4613  HB3 GLU A 279    -110.277 -40.524 108.490  1.00 83.05           H  
ATOM   4614  O   GLU A 279    -113.415 -40.378 108.146  1.00 83.05           O  
ATOM   4615  CG  GLU A 279    -109.183 -41.512 106.935  1.00 83.05           C  
ATOM   4616  HG2 GLU A 279    -109.649 -42.469 107.168  1.00 83.05           H  
ATOM   4617  HG3 GLU A 279    -109.086 -41.451 105.851  1.00 83.05           H  
ATOM   4618  CD  GLU A 279    -107.779 -41.474 107.567  1.00 83.05           C  
ATOM   4619  OE1 GLU A 279    -106.935 -42.296 107.126  1.00 83.05           O  
ATOM   4620  OE2 GLU A 279    -107.550 -40.662 108.491  1.00 83.05           O  
ATOM   4621  N   ARG A 280    -112.556 -38.394 107.562  1.00 81.54           N  
ATOM   4622  H   ARG A 280    -111.805 -37.929 107.073  1.00 81.54           H  
ATOM   4623  CA  ARG A 280    -113.544 -37.591 108.296  1.00 81.54           C  
ATOM   4624  HA  ARG A 280    -113.561 -37.943 109.327  1.00 81.54           H  
ATOM   4625  C   ARG A 280    -114.956 -37.765 107.734  1.00 81.54           C  
ATOM   4626  CB  ARG A 280    -113.064 -36.137 108.261  1.00 81.54           C  
ATOM   4627  HB2 ARG A 280    -113.257 -35.706 107.279  1.00 81.54           H  
ATOM   4628  HB3 ARG A 280    -111.986 -36.134 108.424  1.00 81.54           H  
ATOM   4629  O   ARG A 280    -115.920 -37.872 108.492  1.00 81.54           O  
ATOM   4630  CG  ARG A 280    -113.701 -35.277 109.353  1.00 81.54           C  
ATOM   4631  HG2 ARG A 280    -114.763 -35.140 109.148  1.00 81.54           H  
ATOM   4632  HG3 ARG A 280    -113.576 -35.761 110.321  1.00 81.54           H  
ATOM   4633  CD  ARG A 280    -112.982 -33.925 109.363  1.00 81.54           C  
ATOM   4634  HD2 ARG A 280    -113.098 -33.459 108.385  1.00 81.54           H  
ATOM   4635  HD3 ARG A 280    -111.922 -34.104 109.543  1.00 81.54           H  
ATOM   4636  NE  ARG A 280    -113.513 -33.028 110.403  1.00 81.54           N  
ATOM   4637  HE  ARG A 280    -114.358 -33.328 110.868  1.00 81.54           H  
ATOM   4638  NH1 ARG A 280    -111.855 -31.447 110.264  1.00 81.54           N  
ATOM   4639 HH11 ARG A 280    -111.450 -30.565 110.544  1.00 81.54           H  
ATOM   4640 HH12 ARG A 280    -111.384 -32.024 109.581  1.00 81.54           H  
ATOM   4641  NH2 ARG A 280    -113.550 -31.147 111.685  1.00 81.54           N  
ATOM   4642 HH21 ARG A 280    -113.139 -30.263 111.948  1.00 81.54           H  
ATOM   4643 HH22 ARG A 280    -114.421 -31.453 112.095  1.00 81.54           H  
ATOM   4644  CZ  ARG A 280    -112.971 -31.884 110.778  1.00 81.54           C  
ATOM   4645  N   LEU A 281    -115.083 -37.853 106.411  1.00 85.14           N  
ATOM   4646  H   LEU A 281    -114.248 -37.734 105.855  1.00 85.14           H  
ATOM   4647  CA  LEU A 281    -116.323 -38.195 105.717  1.00 85.14           C  
ATOM   4648  HA  LEU A 281    -117.088 -37.473 106.003  1.00 85.14           H  
ATOM   4649  C   LEU A 281    -116.797 -39.594 106.125  1.00 85.14           C  
ATOM   4650  CB  LEU A 281    -116.083 -38.128 104.196  1.00 85.14           C  
ATOM   4651  HB2 LEU A 281    -115.431 -38.953 103.909  1.00 85.14           H  
ATOM   4652  HB3 LEU A 281    -115.562 -37.204 103.946  1.00 85.14           H  
ATOM   4653  O   LEU A 281    -117.989 -39.797 106.342  1.00 85.14           O  
ATOM   4654  CG  LEU A 281    -117.354 -38.179 103.339  1.00 85.14           C  
ATOM   4655  HG  LEU A 281    -117.974 -39.024 103.639  1.00 85.14           H  
ATOM   4656  CD1 LEU A 281    -118.164 -36.891 103.464  1.00 85.14           C  
ATOM   4657 HD11 LEU A 281    -118.968 -36.886 102.728  1.00 85.14           H  
ATOM   4658 HD12 LEU A 281    -117.526 -36.034 103.250  1.00 85.14           H  
ATOM   4659 HD13 LEU A 281    -118.580 -36.795 104.467  1.00 85.14           H  
ATOM   4660  CD2 LEU A 281    -116.986 -38.361 101.868  1.00 85.14           C  
ATOM   4661 HD21 LEU A 281    -116.413 -39.278 101.733  1.00 85.14           H  
ATOM   4662 HD22 LEU A 281    -116.367 -37.524 101.544  1.00 85.14           H  
ATOM   4663 HD23 LEU A 281    -117.879 -38.380 101.244  1.00 85.14           H  
ATOM   4664  N   SER A 282    -115.874 -40.547 106.265  1.00 81.23           N  
ATOM   4665  H   SER A 282    -114.919 -40.320 106.027  1.00 81.23           H  
ATOM   4666  CA  SER A 282    -116.156 -41.903 106.740  1.00 81.23           C  
ATOM   4667  HA  SER A 282    -116.946 -42.327 106.119  1.00 81.23           H  
ATOM   4668  C   SER A 282    -116.657 -41.915 108.192  1.00 81.23           C  
ATOM   4669  CB  SER A 282    -114.907 -42.773 106.554  1.00 81.23           C  
ATOM   4670  HB2 SER A 282    -114.103 -42.432 107.207  1.00 81.23           H  
ATOM   4671  HB3 SER A 282    -114.572 -42.689 105.520  1.00 81.23           H  
ATOM   4672  O   SER A 282    -117.659 -42.568 108.486  1.00 81.23           O  
ATOM   4673  OG  SER A 282    -115.167 -44.136 106.834  1.00 81.23           O  
ATOM   4674  HG  SER A 282    -114.427 -44.624 106.467  1.00 81.23           H  
ATOM   4675  N   GLU A 283    -116.054 -41.144 109.105  1.00 78.86           N  
ATOM   4676  H   GLU A 283    -115.211 -40.657 108.835  1.00 78.86           H  
ATOM   4677  CA  GLU A 283    -116.514 -41.019 110.501  1.00 78.86           C  
ATOM   4678  HA  GLU A 283    -116.603 -42.012 110.942  1.00 78.86           H  
ATOM   4679  C   GLU A 283    -117.886 -40.344 110.635  1.00 78.86           C  
ATOM   4680  CB  GLU A 283    -115.514 -40.211 111.332  1.00 78.86           C  
ATOM   4681  HB2 GLU A 283    -115.992 -39.968 112.281  1.00 78.86           H  
ATOM   4682  HB3 GLU A 283    -115.278 -39.280 110.816  1.00 78.86           H  
ATOM   4683  O   GLU A 283    -118.756 -40.815 111.379  1.00 78.86           O  
ATOM   4684  CG  GLU A 283    -114.224 -40.978 111.638  1.00 78.86           C  
ATOM   4685  HG2 GLU A 283    -114.493 -41.960 112.027  1.00 78.86           H  
ATOM   4686  HG3 GLU A 283    -113.660 -41.124 110.717  1.00 78.86           H  
ATOM   4687  CD  GLU A 283    -113.356 -40.244 112.672  1.00 78.86           C  
ATOM   4688  OE1 GLU A 283    -112.507 -40.938 113.272  1.00 78.86           O  
ATOM   4689  OE2 GLU A 283    -113.588 -39.033 112.899  1.00 78.86           O  
ATOM   4690  N   LEU A 284    -118.118 -39.265 109.886  1.00 79.86           N  
ATOM   4691  H   LEU A 284    -117.360 -38.897 109.330  1.00 79.86           H  
ATOM   4692  CA  LEU A 284    -119.421 -38.596 109.843  1.00 79.86           C  
ATOM   4693  HA  LEU A 284    -119.728 -38.340 110.857  1.00 79.86           H  
ATOM   4694  C   LEU A 284    -120.491 -39.535 109.274  1.00 79.86           C  
ATOM   4695  CB  LEU A 284    -119.306 -37.306 109.022  1.00 79.86           C  
ATOM   4696  HB2 LEU A 284    -120.304 -36.918 108.821  1.00 79.86           H  
ATOM   4697  HB3 LEU A 284    -118.841 -37.547 108.066  1.00 79.86           H  
ATOM   4698  O   LEU A 284    -121.598 -39.622 109.803  1.00 79.86           O  
ATOM   4699  CG  LEU A 284    -118.487 -36.214 109.735  1.00 79.86           C  
ATOM   4700  HG  LEU A 284    -117.565 -36.633 110.137  1.00 79.86           H  
ATOM   4701  CD1 LEU A 284    -118.128 -35.142 108.719  1.00 79.86           C  
ATOM   4702 HD11 LEU A 284    -119.024 -34.746 108.242  1.00 79.86           H  
ATOM   4703 HD12 LEU A 284    -117.489 -35.609 107.969  1.00 79.86           H  
ATOM   4704 HD13 LEU A 284    -117.578 -34.334 109.202  1.00 79.86           H  
ATOM   4705  CD2 LEU A 284    -119.242 -35.531 110.873  1.00 79.86           C  
ATOM   4706 HD21 LEU A 284    -120.088 -34.979 110.465  1.00 79.86           H  
ATOM   4707 HD22 LEU A 284    -119.588 -36.268 111.598  1.00 79.86           H  
ATOM   4708 HD23 LEU A 284    -118.575 -34.834 111.380  1.00 79.86           H  
ATOM   4709  N   LYS A 285    -120.142 -40.339 108.266  1.00 76.80           N  
ATOM   4710  H   LYS A 285    -119.227 -40.221 107.854  1.00 76.80           H  
ATOM   4711  CA  LYS A 285    -121.028 -41.386 107.745  1.00 76.80           C  
ATOM   4712  HA  LYS A 285    -122.007 -40.944 107.558  1.00 76.80           H  
ATOM   4713  C   LYS A 285    -121.281 -42.514 108.751  1.00 76.80           C  
ATOM   4714  CB  LYS A 285    -120.482 -41.924 106.416  1.00 76.80           C  
ATOM   4715  HB2 LYS A 285    -120.971 -42.872 106.190  1.00 76.80           H  
ATOM   4716  HB3 LYS A 285    -119.411 -42.109 106.504  1.00 76.80           H  
ATOM   4717  O   LYS A 285    -122.369 -43.077 108.720  1.00 76.80           O  
ATOM   4718  CG  LYS A 285    -120.762 -40.956 105.256  1.00 76.80           C  
ATOM   4719  HG2 LYS A 285    -121.839 -40.886 105.107  1.00 76.80           H  
ATOM   4720  HG3 LYS A 285    -120.385 -39.961 105.491  1.00 76.80           H  
ATOM   4721  CD  LYS A 285    -120.104 -41.458 103.964  1.00 76.80           C  
ATOM   4722  HD2 LYS A 285    -119.024 -41.485 104.109  1.00 76.80           H  
ATOM   4723  HD3 LYS A 285    -120.462 -42.463 103.742  1.00 76.80           H  
ATOM   4724  CE  LYS A 285    -120.444 -40.517 102.802  1.00 76.80           C  
ATOM   4725  HE2 LYS A 285    -121.526 -40.497 102.670  1.00 76.80           H  
ATOM   4726  HE3 LYS A 285    -120.128 -39.509 103.074  1.00 76.80           H  
ATOM   4727  NZ  LYS A 285    -119.778 -40.928 101.540  1.00 76.80           N  
ATOM   4728  HZ1 LYS A 285    -118.774 -40.923 101.655  1.00 76.80           H  
ATOM   4729  HZ2 LYS A 285    -120.067 -41.853 101.253  1.00 76.80           H  
ATOM   4730  HZ3 LYS A 285    -119.994 -40.277 100.799  1.00 76.80           H  
ATOM   4731  N   LYS A 286    -120.347 -42.828 109.661  1.00 75.42           N  
ATOM   4732  H   LYS A 286    -119.447 -42.379 109.567  1.00 75.42           H  
ATOM   4733  CA  LYS A 286    -120.546 -43.811 110.752  1.00 75.42           C  
ATOM   4734  HA  LYS A 286    -121.056 -44.689 110.355  1.00 75.42           H  
ATOM   4735  C   LYS A 286    -121.418 -43.304 111.899  1.00 75.42           C  
ATOM   4736  CB  LYS A 286    -119.203 -44.242 111.356  1.00 75.42           C  
ATOM   4737  HB2 LYS A 286    -118.589 -43.360 111.539  1.00 75.42           H  
ATOM   4738  HB3 LYS A 286    -119.390 -44.717 112.319  1.00 75.42           H  
ATOM   4739  O   LYS A 286    -122.052 -44.115 112.565  1.00 75.42           O  
ATOM   4740  CG  LYS A 286    -118.423 -45.244 110.502  1.00 75.42           C  
ATOM   4741  HG2 LYS A 286    -118.997 -46.165 110.400  1.00 75.42           H  
ATOM   4742  HG3 LYS A 286    -118.237 -44.830 109.511  1.00 75.42           H  
ATOM   4743  CD  LYS A 286    -117.090 -45.537 111.202  1.00 75.42           C  
ATOM   4744  HD2 LYS A 286    -117.283 -46.005 112.167  1.00 75.42           H  
ATOM   4745  HD3 LYS A 286    -116.568 -44.594 111.364  1.00 75.42           H  
ATOM   4746  CE  LYS A 286    -116.205 -46.449 110.351  1.00 75.42           C  
ATOM   4747  HE2 LYS A 286    -116.696 -47.415 110.233  1.00 75.42           H  
ATOM   4748  HE3 LYS A 286    -116.103 -45.998 109.364  1.00 75.42           H  
ATOM   4749  NZ  LYS A 286    -114.865 -46.611 110.970  1.00 75.42           N  
ATOM   4750  HZ1 LYS A 286    -114.270 -47.189 110.393  1.00 75.42           H  
ATOM   4751  HZ2 LYS A 286    -114.932 -47.017 111.892  1.00 75.42           H  
ATOM   4752  HZ3 LYS A 286    -114.416 -45.710 111.056  1.00 75.42           H  
ATOM   4753  N   THR A 287    -121.432 -41.998 112.163  1.00 69.93           N  
ATOM   4754  H   THR A 287    -120.831 -41.400 111.614  1.00 69.93           H  
ATOM   4755  CA  THR A 287    -122.295 -41.381 113.192  1.00 69.93           C  
ATOM   4756  HA  THR A 287    -122.406 -42.075 114.024  1.00 69.93           H  
ATOM   4757  C   THR A 287    -123.709 -41.116 112.677  1.00 69.93           C  
ATOM   4758  CB  THR A 287    -121.680 -40.089 113.751  1.00 69.93           C  
ATOM   4759  HB  THR A 287    -122.448 -39.518 114.273  1.00 69.93           H  
ATOM   4760  O   THR A 287    -124.659 -41.104 113.463  1.00 69.93           O  
ATOM   4761  CG2 THR A 287    -120.550 -40.380 114.734  1.00 69.93           C  
ATOM   4762 HG21 THR A 287    -119.762 -40.954 114.247  1.00 69.93           H  
ATOM   4763 HG22 THR A 287    -120.936 -40.946 115.582  1.00 69.93           H  
ATOM   4764 HG23 THR A 287    -120.136 -39.441 115.099  1.00 69.93           H  
ATOM   4765  OG1 THR A 287    -121.124 -39.298 112.734  1.00 69.93           O  
ATOM   4766  HG1 THR A 287    -120.291 -39.695 112.469  1.00 69.93           H  
ATOM   4767  N   ASN A 288    -123.868 -41.005 111.356  1.00 70.63           N  
ATOM   4768  H   ASN A 288    -123.037 -40.908 110.791  1.00 70.63           H  
ATOM   4769  CA  ASN A 288    -125.157 -40.822 110.694  1.00 70.63           C  
ATOM   4770  HA  ASN A 288    -125.535 -39.849 111.010  1.00 70.63           H  
ATOM   4771  C   ASN A 288    -126.251 -41.843 111.092  1.00 70.63           C  
ATOM   4772  CB  ASN A 288    -124.934 -40.776 109.168  1.00 70.63           C  
ATOM   4773  HB2 ASN A 288    -124.020 -40.227 108.939  1.00 70.63           H  
ATOM   4774  HB3 ASN A 288    -124.836 -41.785 108.768  1.00 70.63           H  
ATOM   4775  O   ASN A 288    -127.360 -41.409 111.378  1.00 70.63           O  
ATOM   4776  CG  ASN A 288    -126.065 -40.066 108.442  1.00 70.63           C  
ATOM   4777  ND2 ASN A 288    -126.120 -40.163 107.136  1.00 70.63           N  
ATOM   4778 HD21 ASN A 288    -126.816 -39.578 106.695  1.00 70.63           H  
ATOM   4779 HD22 ASN A 288    -125.418 -40.665 106.613  1.00 70.63           H  
ATOM   4780  OD1 ASN A 288    -126.893 -39.395 109.024  1.00 70.63           O  
ATOM   4781  N   PRO A 289    -125.996 -43.164 111.216  1.00 71.97           N  
ATOM   4782  CA  PRO A 289    -127.012 -44.140 111.620  1.00 71.97           C  
ATOM   4783  HA  PRO A 289    -127.848 -44.091 110.922  1.00 71.97           H  
ATOM   4784  C   PRO A 289    -127.533 -43.902 113.040  1.00 71.97           C  
ATOM   4785  CB  PRO A 289    -126.344 -45.520 111.517  1.00 71.97           C  
ATOM   4786  HB2 PRO A 289    -127.021 -46.260 111.089  1.00 71.97           H  
ATOM   4787  HB3 PRO A 289    -126.001 -45.851 112.498  1.00 71.97           H  
ATOM   4788  O   PRO A 289    -128.721 -44.070 113.291  1.00 71.97           O  
ATOM   4789  CG  PRO A 289    -125.132 -45.288 110.621  1.00 71.97           C  
ATOM   4790  HG2 PRO A 289    -125.427 -45.351 109.574  1.00 71.97           H  
ATOM   4791  HG3 PRO A 289    -124.321 -45.982 110.841  1.00 71.97           H  
ATOM   4792  CD  PRO A 289    -124.757 -43.855 110.961  1.00 71.97           C  
ATOM   4793  HD2 PRO A 289    -124.191 -43.404 110.146  1.00 71.97           H  
ATOM   4794  HD3 PRO A 289    -124.196 -43.844 111.896  1.00 71.97           H  
ATOM   4795  N   VAL A 290    -126.659 -43.483 113.965  1.00 68.55           N  
ATOM   4796  H   VAL A 290    -125.711 -43.294 113.673  1.00 68.55           H  
ATOM   4797  CA  VAL A 290    -127.032 -43.191 115.361  1.00 68.55           C  
ATOM   4798  HA  VAL A 290    -127.612 -44.025 115.755  1.00 68.55           H  
ATOM   4799  C   VAL A 290    -127.918 -41.948 115.423  1.00 68.55           C  
ATOM   4800  CB  VAL A 290    -125.782 -42.994 116.246  1.00 68.55           C  
ATOM   4801  HB  VAL A 290    -125.225 -42.126 115.895  1.00 68.55           H  
ATOM   4802  O   VAL A 290    -128.917 -41.929 116.139  1.00 68.55           O  
ATOM   4803  CG1 VAL A 290    -126.155 -42.757 117.716  1.00 68.55           C  
ATOM   4804 HG11 VAL A 290    -126.750 -43.592 118.088  1.00 68.55           H  
ATOM   4805 HG12 VAL A 290    -126.731 -41.838 117.819  1.00 68.55           H  
ATOM   4806 HG13 VAL A 290    -125.252 -42.663 118.319  1.00 68.55           H  
ATOM   4807  CG2 VAL A 290    -124.850 -44.213 116.186  1.00 68.55           C  
ATOM   4808 HG21 VAL A 290    -125.394 -45.111 116.481  1.00 68.55           H  
ATOM   4809 HG22 VAL A 290    -124.005 -44.068 116.859  1.00 68.55           H  
ATOM   4810 HG23 VAL A 290    -124.460 -44.344 115.177  1.00 68.55           H  
ATOM   4811  N   LEU A 291    -127.570 -40.919 114.646  1.00 67.60           N  
ATOM   4812  H   LEU A 291    -126.745 -41.012 114.070  1.00 67.60           H  
ATOM   4813  CA  LEU A 291    -128.376 -39.707 114.513  1.00 67.60           C  
ATOM   4814  HA  LEU A 291    -128.626 -39.349 115.512  1.00 67.60           H  
ATOM   4815  C   LEU A 291    -129.713 -39.984 113.822  1.00 67.60           C  
ATOM   4816  CB  LEU A 291    -127.556 -38.638 113.767  1.00 67.60           C  
ATOM   4817  HB2 LEU A 291    -128.224 -37.993 113.198  1.00 67.60           H  
ATOM   4818  HB3 LEU A 291    -126.893 -39.125 113.052  1.00 67.60           H  
ATOM   4819  O   LEU A 291    -130.743 -39.513 114.295  1.00 67.60           O  
ATOM   4820  CG  LEU A 291    -126.737 -37.770 114.734  1.00 67.60           C  
ATOM   4821  HG  LEU A 291    -126.269 -38.400 115.490  1.00 67.60           H  
ATOM   4822  CD1 LEU A 291    -125.633 -37.018 113.994  1.00 67.60           C  
ATOM   4823 HD11 LEU A 291    -125.076 -36.389 114.689  1.00 67.60           H  
ATOM   4824 HD12 LEU A 291    -126.066 -36.398 113.209  1.00 67.60           H  
ATOM   4825 HD13 LEU A 291    -124.945 -37.737 113.550  1.00 67.60           H  
ATOM   4826  CD2 LEU A 291    -127.636 -36.740 115.422  1.00 67.60           C  
ATOM   4827 HD21 LEU A 291    -128.403 -37.247 116.007  1.00 67.60           H  
ATOM   4828 HD22 LEU A 291    -127.038 -36.124 116.095  1.00 67.60           H  
ATOM   4829 HD23 LEU A 291    -128.123 -36.119 114.670  1.00 67.60           H  
ATOM   4830  N   ALA A 292    -129.715 -40.785 112.759  1.00 68.56           N  
ATOM   4831  H   ALA A 292    -128.831 -41.101 112.386  1.00 68.56           H  
ATOM   4832  CA  ALA A 292    -130.927 -41.189 112.058  1.00 68.56           C  
ATOM   4833  HA  ALA A 292    -131.451 -40.294 111.723  1.00 68.56           H  
ATOM   4834  C   ALA A 292    -131.884 -41.968 112.977  1.00 68.56           C  
ATOM   4835  CB  ALA A 292    -130.525 -42.005 110.823  1.00 68.56           C  
ATOM   4836  HB1 ALA A 292    -131.419 -42.285 110.266  1.00 68.56           H  
ATOM   4837  HB2 ALA A 292    -129.997 -42.909 111.126  1.00 68.56           H  
ATOM   4838  HB3 ALA A 292    -129.880 -41.407 110.180  1.00 68.56           H  
ATOM   4839  O   ALA A 292    -133.076 -41.667 113.011  1.00 68.56           O  
ATOM   4840  N   ASP A 293    -131.373 -42.909 113.779  1.00 73.06           N  
ATOM   4841  H   ASP A 293    -130.398 -43.155 113.686  1.00 73.06           H  
ATOM   4842  CA  ASP A 293    -132.184 -43.651 114.754  1.00 73.06           C  
ATOM   4843  HA  ASP A 293    -133.034 -44.088 114.230  1.00 73.06           H  
ATOM   4844  C   ASP A 293    -132.744 -42.722 115.847  1.00 73.06           C  
ATOM   4845  CB  ASP A 293    -131.352 -44.804 115.344  1.00 73.06           C  
ATOM   4846  HB2 ASP A 293    -130.847 -45.324 114.529  1.00 73.06           H  
ATOM   4847  HB3 ASP A 293    -130.588 -44.395 116.005  1.00 73.06           H  
ATOM   4848  O   ASP A 293    -133.910 -42.840 116.219  1.00 73.06           O  
ATOM   4849  CG  ASP A 293    -132.197 -45.844 116.098  1.00 73.06           C  
ATOM   4850  OD1 ASP A 293    -133.164 -46.397 115.518  1.00 73.06           O  
ATOM   4851  OD2 ASP A 293    -131.873 -46.153 117.265  1.00 73.06           O  
ATOM   4852  N   ALA A 294    -131.962 -41.735 116.302  1.00 70.27           N  
ATOM   4853  H   ALA A 294    -131.009 -41.689 115.973  1.00 70.27           H  
ATOM   4854  CA  ALA A 294    -132.411 -40.744 117.280  1.00 70.27           C  
ATOM   4855  HA  ALA A 294    -132.838 -41.284 118.124  1.00 70.27           H  
ATOM   4856  C   ALA A 294    -133.522 -39.818 116.746  1.00 70.27           C  
ATOM   4857  CB  ALA A 294    -131.192 -39.955 117.771  1.00 70.27           C  
ATOM   4858  HB1 ALA A 294    -130.795 -39.334 116.968  1.00 70.27           H  
ATOM   4859  HB2 ALA A 294    -131.488 -39.319 118.605  1.00 70.27           H  
ATOM   4860  HB3 ALA A 294    -130.417 -40.643 118.110  1.00 70.27           H  
ATOM   4861  O   ALA A 294    -134.477 -39.535 117.475  1.00 70.27           O  
ATOM   4862  N   VAL A 295    -133.440 -39.405 115.472  1.00 70.86           N  
ATOM   4863  H   VAL A 295    -132.611 -39.654 114.952  1.00 70.86           H  
ATOM   4864  CA  VAL A 295    -134.506 -38.659 114.773  1.00 70.86           C  
ATOM   4865  HA  VAL A 295    -134.748 -37.762 115.343  1.00 70.86           H  
ATOM   4866  C   VAL A 295    -135.786 -39.495 114.693  1.00 70.86           C  
ATOM   4867  CB  VAL A 295    -134.059 -38.235 113.353  1.00 70.86           C  
ATOM   4868  HB  VAL A 295    -133.712 -39.115 112.812  1.00 70.86           H  
ATOM   4869  O   VAL A 295    -136.863 -39.000 115.020  1.00 70.86           O  
ATOM   4870  CG1 VAL A 295    -135.196 -37.591 112.545  1.00 70.86           C  
ATOM   4871 HG11 VAL A 295    -135.623 -36.753 113.096  1.00 70.86           H  
ATOM   4872 HG12 VAL A 295    -134.817 -37.235 111.587  1.00 70.86           H  
ATOM   4873 HG13 VAL A 295    -135.979 -38.321 112.341  1.00 70.86           H  
ATOM   4874  CG2 VAL A 295    -132.929 -37.201 113.359  1.00 70.86           C  
ATOM   4875 HG21 VAL A 295    -132.114 -37.509 114.015  1.00 70.86           H  
ATOM   4876 HG22 VAL A 295    -132.534 -37.094 112.348  1.00 70.86           H  
ATOM   4877 HG23 VAL A 295    -133.319 -36.237 113.686  1.00 70.86           H  
ATOM   4878  N   ILE A 296    -135.681 -40.768 114.297  1.00 73.25           N  
ATOM   4879  H   ILE A 296    -134.765 -41.110 114.042  1.00 73.25           H  
ATOM   4880  CA  ILE A 296    -136.836 -41.660 114.101  1.00 73.25           C  
ATOM   4881  HA  ILE A 296    -137.582 -41.137 113.502  1.00 73.25           H  
ATOM   4882  C   ILE A 296    -137.510 -42.012 115.433  1.00 73.25           C  
ATOM   4883  CB  ILE A 296    -136.399 -42.930 113.331  1.00 73.25           C  
ATOM   4884  HB  ILE A 296    -135.524 -43.349 113.828  1.00 73.25           H  
ATOM   4885  O   ILE A 296    -138.734 -41.939 115.547  1.00 73.25           O  
ATOM   4886  CG1 ILE A 296    -136.021 -42.565 111.876  1.00 73.25           C  
ATOM   4887 HG12 ILE A 296    -136.923 -42.314 111.318  1.00 73.25           H  
ATOM   4888 HG13 ILE A 296    -135.381 -41.683 111.869  1.00 73.25           H  
ATOM   4889  CG2 ILE A 296    -137.509 -44.002 113.325  1.00 73.25           C  
ATOM   4890 HG21 ILE A 296    -138.422 -43.596 112.890  1.00 73.25           H  
ATOM   4891 HG22 ILE A 296    -137.716 -44.348 114.338  1.00 73.25           H  
ATOM   4892 HG23 ILE A 296    -137.194 -44.874 112.752  1.00 73.25           H  
ATOM   4893  CD1 ILE A 296    -135.269 -43.680 111.137  1.00 73.25           C  
ATOM   4894 HD11 ILE A 296    -134.400 -43.989 111.718  1.00 73.25           H  
ATOM   4895 HD12 ILE A 296    -134.930 -43.304 110.172  1.00 73.25           H  
ATOM   4896 HD13 ILE A 296    -135.918 -44.538 110.964  1.00 73.25           H  
ATOM   4897  N   ARG A 297    -136.726 -42.394 116.448  1.00 73.12           N  
ATOM   4898  H   ARG A 297    -135.731 -42.445 116.281  1.00 73.12           H  
ATOM   4899  CA  ARG A 297    -137.238 -42.828 117.760  1.00 73.12           C  
ATOM   4900  HA  ARG A 297    -138.160 -43.390 117.610  1.00 73.12           H  
ATOM   4901  C   ARG A 297    -137.618 -41.679 118.679  1.00 73.12           C  
ATOM   4902  CB  ARG A 297    -136.219 -43.733 118.457  1.00 73.12           C  
ATOM   4903  HB2 ARG A 297    -136.577 -43.968 119.460  1.00 73.12           H  
ATOM   4904  HB3 ARG A 297    -135.266 -43.212 118.548  1.00 73.12           H  
ATOM   4905  O   ARG A 297    -138.176 -41.933 119.743  1.00 73.12           O  
ATOM   4906  CG  ARG A 297    -136.027 -45.045 117.696  1.00 73.12           C  
ATOM   4907  HG2 ARG A 297    -136.986 -45.547 117.568  1.00 73.12           H  
ATOM   4908  HG3 ARG A 297    -135.588 -44.850 116.718  1.00 73.12           H  
ATOM   4909  CD  ARG A 297    -135.090 -45.934 118.503  1.00 73.12           C  
ATOM   4910  HD2 ARG A 297    -134.183 -45.367 118.711  1.00 73.12           H  
ATOM   4911  HD3 ARG A 297    -135.575 -46.214 119.438  1.00 73.12           H  
ATOM   4912  NE  ARG A 297    -134.710 -47.110 117.725  1.00 73.12           N  
ATOM   4913  HE  ARG A 297    -134.432 -46.904 116.777  1.00 73.12           H  
ATOM   4914  NH1 ARG A 297    -134.111 -48.488 119.460  1.00 73.12           N  
ATOM   4915 HH11 ARG A 297    -133.656 -49.332 119.778  1.00 73.12           H  
ATOM   4916 HH12 ARG A 297    -134.380 -47.751 120.096  1.00 73.12           H  
ATOM   4917  NH2 ARG A 297    -133.762 -49.101 117.332  1.00 73.12           N  
ATOM   4918 HH21 ARG A 297    -133.248 -49.912 117.643  1.00 73.12           H  
ATOM   4919 HH22 ARG A 297    -133.619 -48.734 116.402  1.00 73.12           H  
ATOM   4920  CZ  ARG A 297    -134.204 -48.229 118.184  1.00 73.12           C  
ATOM   4921  N   LYS A 298    -137.314 -40.437 118.285  1.00 72.90           N  
ATOM   4922  H   LYS A 298    -136.832 -40.336 117.404  1.00 72.90           H  
ATOM   4923  CA  LYS A 298    -137.624 -39.221 119.045  1.00 72.90           C  
ATOM   4924  HA  LYS A 298    -137.073 -38.394 118.597  1.00 72.90           H  
ATOM   4925  C   LYS A 298    -137.145 -39.335 120.493  1.00 72.90           C  
ATOM   4926  CB  LYS A 298    -139.128 -38.912 118.952  1.00 72.90           C  
ATOM   4927  HB2 LYS A 298    -139.684 -39.700 119.459  1.00 72.90           H  
ATOM   4928  HB3 LYS A 298    -139.329 -37.972 119.466  1.00 72.90           H  
ATOM   4929  O   LYS A 298    -137.903 -39.054 121.420  1.00 72.90           O  
ATOM   4930  CG  LYS A 298    -139.633 -38.794 117.510  1.00 72.90           C  
ATOM   4931  HG2 LYS A 298    -139.398 -39.698 116.947  1.00 72.90           H  
ATOM   4932  HG3 LYS A 298    -139.155 -37.941 117.028  1.00 72.90           H  
ATOM   4933  CD  LYS A 298    -141.149 -38.613 117.519  1.00 72.90           C  
ATOM   4934  HD2 LYS A 298    -141.617 -39.479 117.987  1.00 72.90           H  
ATOM   4935  HD3 LYS A 298    -141.394 -37.723 118.099  1.00 72.90           H  
ATOM   4936  CE  LYS A 298    -141.647 -38.477 116.079  1.00 72.90           C  
ATOM   4937  HE2 LYS A 298    -141.060 -37.698 115.592  1.00 72.90           H  
ATOM   4938  HE3 LYS A 298    -141.476 -39.415 115.552  1.00 72.90           H
[truncated: 432,225 more chars]
