# Supplementary material for: A novel structural maintenance of chromosomes (SMC)-related protein family specific to Archaea
Source: Front Microbiol. 2022 Aug 5;13:913088. doi: 10.3389/fmicb.2022.913088 (PMC9389158; doi:10.3389/fmicb.2022.913088)
Supplement: Supplementary file 4 [file Data_Sheet_4.ZIP › estimated_tertiary_structures/HII80511_ranked_0.pdb]

ATOM      1  N   MET A   1      22.697  10.796 -56.589  1.00 54.19           N  
ATOM      2  H   MET A   1      21.719  10.614 -56.764  1.00 54.19           H  
ATOM      3  H2  MET A   1      22.961  10.409 -55.695  1.00 54.19           H  
ATOM      4  H3  MET A   1      22.847  11.794 -56.539  1.00 54.19           H  
ATOM      5  CA  MET A   1      23.550  10.242 -57.669  1.00 54.19           C  
ATOM      6  HA  MET A   1      23.494   9.154 -57.658  1.00 54.19           H  
ATOM      7  C   MET A   1      24.991  10.646 -57.396  1.00 54.19           C  
ATOM      8  CB  MET A   1      23.123  10.755 -59.054  1.00 54.19           C  
ATOM      9  HB2 MET A   1      24.008  11.044 -59.623  1.00 54.19           H  
ATOM     10  HB3 MET A   1      22.497  11.641 -58.952  1.00 54.19           H  
ATOM     11  O   MET A   1      25.195  11.722 -56.863  1.00 54.19           O  
ATOM     12  CG  MET A   1      22.382   9.697 -59.875  1.00 54.19           C  
ATOM     13  HG2 MET A   1      21.461   9.408 -59.370  1.00 54.19           H  
ATOM     14  HG3 MET A   1      23.021   8.820 -59.977  1.00 54.19           H  
ATOM     15  SD  MET A   1      21.986  10.323 -61.526  1.00 54.19           S  
ATOM     16  CE  MET A   1      21.699   8.786 -62.440  1.00 54.19           C  
ATOM     17  HE1 MET A   1      20.877   8.235 -61.982  1.00 54.19           H  
ATOM     18  HE2 MET A   1      21.433   9.023 -63.470  1.00 54.19           H  
ATOM     19  HE3 MET A   1      22.599   8.172 -62.433  1.00 54.19           H  
ATOM     20  N   LYS A   2      25.961   9.793 -57.729  1.00 71.60           N  
ATOM     21  H   LYS A   2      25.723   8.948 -58.228  1.00 71.60           H  
ATOM     22  CA  LYS A   2      27.382   9.959 -57.390  1.00 71.60           C  
ATOM     23  HA  LYS A   2      27.510  10.740 -56.641  1.00 71.60           H  
ATOM     24  C   LYS A   2      28.195  10.350 -58.628  1.00 71.60           C  
ATOM     25  CB  LYS A   2      27.803   8.618 -56.794  1.00 71.60           C  
ATOM     26  HB2 LYS A   2      27.716   7.856 -57.568  1.00 71.60           H  
ATOM     27  HB3 LYS A   2      27.093   8.374 -56.003  1.00 71.60           H  
ATOM     28  O   LYS A   2      27.995   9.733 -59.683  1.00 71.60           O  
ATOM     29  CG  LYS A   2      29.207   8.559 -56.205  1.00 71.60           C  
ATOM     30  HG2 LYS A   2      29.314   9.296 -55.409  1.00 71.60           H  
ATOM     31  HG3 LYS A   2      29.958   8.720 -56.978  1.00 71.60           H  
ATOM     32  CD  LYS A   2      29.308   7.141 -55.644  1.00 71.60           C  
ATOM     33  HD2 LYS A   2      28.520   6.981 -54.908  1.00 71.60           H  
ATOM     34  HD3 LYS A   2      29.216   6.410 -56.447  1.00 71.60           H  
ATOM     35  CE  LYS A   2      30.633   6.974 -54.970  1.00 71.60           C  
ATOM     36  HE2 LYS A   2      31.424   6.999 -55.720  1.00 71.60           H  
ATOM     37  HE3 LYS A   2      30.762   7.829 -54.306  1.00 71.60           H  
ATOM     38  NZ  LYS A   2      30.692   5.712 -54.198  1.00 71.60           N  
ATOM     39  HZ1 LYS A   2      30.094   5.719 -53.384  1.00 71.60           H  
ATOM     40  HZ2 LYS A   2      30.482   4.913 -54.780  1.00 71.60           H  
ATOM     41  HZ3 LYS A   2      31.644   5.561 -53.896  1.00 71.60           H  
ATOM     42  N   ALA A   3      29.048  11.369 -58.522  1.00 80.93           N  
ATOM     43  H   ALA A   3      29.156  11.830 -57.630  1.00 80.93           H  
ATOM     44  CA  ALA A   3      29.917  11.810 -59.618  1.00 80.93           C  
ATOM     45  HA  ALA A   3      29.313  11.950 -60.514  1.00 80.93           H  
ATOM     46  C   ALA A   3      31.001  10.759 -59.933  1.00 80.93           C  
ATOM     47  CB  ALA A   3      30.525  13.171 -59.259  1.00 80.93           C  
ATOM     48  HB1 ALA A   3      31.149  13.079 -58.370  1.00 80.93           H  
ATOM     49  HB2 ALA A   3      29.733  13.897 -59.075  1.00 80.93           H  
ATOM     50  HB3 ALA A   3      31.139  13.529 -60.085  1.00 80.93           H  
ATOM     51  O   ALA A   3      31.473  10.070 -59.028  1.00 80.93           O  
ATOM     52  N   ASP A   4      31.371  10.614 -61.209  1.00 86.82           N  
ATOM     53  H   ASP A   4      31.008  11.246 -61.907  1.00 86.82           H  
ATOM     54  CA  ASP A   4      32.437   9.696 -61.638  1.00 86.82           C  
ATOM     55  HA  ASP A   4      32.567   8.922 -60.881  1.00 86.82           H  
ATOM     56  C   ASP A   4      33.776  10.435 -61.772  1.00 86.82           C  
ATOM     57  CB  ASP A   4      32.034   8.980 -62.933  1.00 86.82           C  
ATOM     58  HB2 ASP A   4      32.048   9.679 -63.770  1.00 86.82           H  
ATOM     59  HB3 ASP A   4      31.012   8.617 -62.823  1.00 86.82           H  
ATOM     60  O   ASP A   4      34.081  11.026 -62.807  1.00 86.82           O  
ATOM     61  CG  ASP A   4      32.936   7.779 -63.241  1.00 86.82           C  
ATOM     62  OD1 ASP A   4      33.971   7.604 -62.554  1.00 86.82           O  
ATOM     63  OD2 ASP A   4      32.487   6.981 -64.094  1.00 86.82           O  
ATOM     64  N   LEU A   5      34.557  10.442 -60.691  1.00 88.47           N  
ATOM     65  H   LEU A   5      34.237   9.931 -59.880  1.00 88.47           H  
ATOM     66  CA  LEU A   5      35.774  11.252 -60.559  1.00 88.47           C  
ATOM     67  HA  LEU A   5      35.695  12.099 -61.240  1.00 88.47           H  
ATOM     68  C   LEU A   5      37.060  10.522 -60.991  1.00 88.47           C  
ATOM     69  CB  LEU A   5      35.869  11.816 -59.126  1.00 88.47           C  
ATOM     70  HB2 LEU A   5      36.768  12.428 -59.055  1.00 88.47           H  
ATOM     71  HB3 LEU A   5      35.983  10.978 -58.439  1.00 88.47           H  
ATOM     72  O   LEU A   5      38.136  10.871 -60.515  1.00 88.47           O  
ATOM     73  CG  LEU A   5      34.682  12.674 -58.657  1.00 88.47           C  
ATOM     74  HG  LEU A   5      33.763  12.092 -58.707  1.00 88.47           H  
ATOM     75  CD1 LEU A   5      34.903  13.087 -57.201  1.00 88.47           C  
ATOM     76 HD11 LEU A   5      34.937  12.202 -56.566  1.00 88.47           H  
ATOM     77 HD12 LEU A   5      34.084  13.724 -56.867  1.00 88.47           H  
ATOM     78 HD13 LEU A   5      35.842  13.633 -57.104  1.00 88.47           H  
ATOM     79  CD2 LEU A   5      34.510  13.938 -59.501  1.00 88.47           C  
ATOM     80 HD21 LEU A   5      35.434  14.516 -59.503  1.00 88.47           H  
ATOM     81 HD22 LEU A   5      33.704  14.547 -59.093  1.00 88.47           H  
ATOM     82 HD23 LEU A   5      34.255  13.672 -60.527  1.00 88.47           H  
ATOM     83  N   GLN A   6      36.977   9.505 -61.857  1.00 84.85           N  
ATOM     84  H   GLN A   6      36.069   9.236 -62.209  1.00 84.85           H  
ATOM     85  CA  GLN A   6      38.177   8.836 -62.394  1.00 84.85           C  
ATOM     86  HA  GLN A   6      38.834   8.552 -61.572  1.00 84.85           H  
ATOM     87  C   GLN A   6      38.989   9.767 -63.304  1.00 84.85           C  
ATOM     88  CB  GLN A   6      37.780   7.571 -63.168  1.00 84.85           C  
ATOM     89  HB2 GLN A   6      38.657   7.192 -63.693  1.00 84.85           H  
ATOM     90  HB3 GLN A   6      37.014   7.815 -63.904  1.00 84.85           H  
ATOM     91  O   GLN A   6      40.192   9.927 -63.126  1.00 84.85           O  
ATOM     92  CG  GLN A   6      37.262   6.472 -62.236  1.00 84.85           C  
ATOM     93  HG2 GLN A   6      38.042   6.213 -61.520  1.00 84.85           H  
ATOM     94  HG3 GLN A   6      36.398   6.843 -61.685  1.00 84.85           H  
ATOM     95  CD  GLN A   6      36.854   5.205 -62.980  1.00 84.85           C  
ATOM     96  NE2 GLN A   6      36.142   4.311 -62.330  1.00 84.85           N  
ATOM     97 HE21 GLN A   6      35.827   3.593 -62.966  1.00 84.85           H  
ATOM     98 HE22 GLN A   6      35.544   4.680 -61.604  1.00 84.85           H  
ATOM     99  OE1 GLN A   6      37.126   4.972 -64.141  1.00 84.85           O  
ATOM    100  N   ASN A   7      38.306  10.426 -64.242  1.00 88.17           N  
ATOM    101  H   ASN A   7      37.308  10.272 -64.290  1.00 88.17           H  
ATOM    102  CA  ASN A   7      38.836  11.506 -65.067  1.00 88.17           C  
ATOM    103  HA  ASN A   7      39.761  11.885 -64.632  1.00 88.17           H  
ATOM    104  C   ASN A   7      37.790  12.619 -65.075  1.00 88.17           C  
ATOM    105  CB  ASN A   7      39.111  11.006 -66.496  1.00 88.17           C  
ATOM    106  HB2 ASN A   7      38.174  10.678 -66.947  1.00 88.17           H  
ATOM    107  HB3 ASN A   7      39.500  11.833 -67.089  1.00 88.17           H  
ATOM    108  O   ASN A   7      36.626  12.348 -65.365  1.00 88.17           O  
ATOM    109  CG  ASN A   7      40.125   9.878 -66.561  1.00 88.17           C  
ATOM    110  ND2 ASN A   7      39.761   8.737 -67.093  1.00 88.17           N  
ATOM    111 HD21 ASN A   7      40.429   7.984 -66.998  1.00 88.17           H  
ATOM    112 HD22 ASN A   7      38.801   8.573 -67.360  1.00 88.17           H  
ATOM    113  OD1 ASN A   7      41.268  10.004 -66.168  1.00 88.17           O  
ATOM    114  N   PHE A   8      38.161  13.847 -64.738  1.00 92.56           N  
ATOM    115  H   PHE A   8      39.136  14.049 -64.567  1.00 92.56           H  
ATOM    116  CA  PHE A   8      37.198  14.941 -64.647  1.00 92.56           C  
ATOM    117  HA  PHE A   8      36.433  14.790 -65.410  1.00 92.56           H  
ATOM    118  C   PHE A   8      37.844  16.291 -64.932  1.00 92.56           C  
ATOM    119  CB  PHE A   8      36.504  14.927 -63.274  1.00 92.56           C  
ATOM    120  HB2 PHE A   8      36.040  13.953 -63.119  1.00 92.56           H  
ATOM    121  HB3 PHE A   8      35.698  15.662 -63.280  1.00 92.56           H  
ATOM    122  O   PHE A   8      39.025  16.505 -64.674  1.00 92.56           O  
ATOM    123  CG  PHE A   8      37.406  15.233 -62.098  1.00 92.56           C  
ATOM    124  CD1 PHE A   8      38.160  14.206 -61.506  1.00 92.56           C  
ATOM    125  HD1 PHE A   8      38.112  13.200 -61.896  1.00 92.56           H  
ATOM    126  CD2 PHE A   8      37.505  16.548 -61.609  1.00 92.56           C  
ATOM    127  HD2 PHE A   8      36.953  17.345 -62.084  1.00 92.56           H  
ATOM    128  CE1 PHE A   8      39.005  14.489 -60.423  1.00 92.56           C  
ATOM    129  HE1 PHE A   8      39.605  13.696 -60.001  1.00 92.56           H  
ATOM    130  CE2 PHE A   8      38.344  16.830 -60.519  1.00 92.56           C  
ATOM    131  HE2 PHE A   8      38.426  17.847 -60.166  1.00 92.56           H  
ATOM    132  CZ  PHE A   8      39.091  15.798 -59.920  1.00 92.56           C  
ATOM    133  HZ  PHE A   8      39.754  16.007 -59.094  1.00 92.56           H  
ATOM    134  N   GLU A   9      37.053  17.228 -65.436  1.00 93.43           N  
ATOM    135  H   GLU A   9      36.079  17.001 -65.579  1.00 93.43           H  
ATOM    136  CA  GLU A   9      37.464  18.620 -65.590  1.00 93.43           C  
ATOM    137  HA  GLU A   9      38.552  18.681 -65.555  1.00 93.43           H  
ATOM    138  C   GLU A   9      36.914  19.434 -64.423  1.00 93.43           C  
ATOM    139  CB  GLU A   9      37.028  19.184 -66.949  1.00 93.43           C  
ATOM    140  HB2 GLU A   9      37.301  20.238 -66.999  1.00 93.43           H  
ATOM    141  HB3 GLU A   9      35.945  19.103 -67.033  1.00 93.43           H  
ATOM    142  O   GLU A   9      35.741  19.305 -64.075  1.00 93.43           O  
ATOM    143  CG  GLU A   9      37.703  18.442 -68.115  1.00 93.43           C  
ATOM    144  HG2 GLU A   9      38.778  18.616 -68.055  1.00 93.43           H  
ATOM    145  HG3 GLU A   9      37.537  17.370 -68.010  1.00 93.43           H  
ATOM    146  CD  GLU A   9      37.194  18.860 -69.504  1.00 93.43           C  
ATOM    147  OE1 GLU A   9      37.897  18.513 -70.479  1.00 93.43           O  
ATOM    148  OE2 GLU A   9      36.089  19.443 -69.616  1.00 93.43           O  
ATOM    149  N   ILE A  10      37.753  20.266 -63.810  1.00 93.23           N  
ATOM    150  H   ILE A  10      38.699  20.323 -64.159  1.00 93.23           H  
ATOM    151  CA  ILE A  10      37.356  21.213 -62.771  1.00 93.23           C  
ATOM    152  HA  ILE A  10      36.282  21.107 -62.613  1.00 93.23           H  
ATOM    153  C   ILE A  10      37.596  22.636 -63.261  1.00 93.23           C  
ATOM    154  CB  ILE A  10      38.016  20.900 -61.409  1.00 93.23           C  
ATOM    155  HB  ILE A  10      37.706  19.890 -61.138  1.00 93.23           H  
ATOM    156  O   ILE A  10      38.721  23.013 -63.587  1.00 93.23           O  
ATOM    157  CG1 ILE A  10      37.467  21.861 -60.330  1.00 93.23           C  
ATOM    158 HG12 ILE A  10      36.379  21.854 -60.381  1.00 93.23           H  
ATOM    159 HG13 ILE A  10      37.808  22.876 -60.532  1.00 93.23           H  
ATOM    160  CG2 ILE A  10      39.556  20.914 -61.455  1.00 93.23           C  
ATOM    161 HG21 ILE A  10      39.924  21.927 -61.614  1.00 93.23           H  
ATOM    162 HG22 ILE A  10      39.961  20.529 -60.519  1.00 93.23           H  
ATOM    163 HG23 ILE A  10      39.908  20.268 -62.259  1.00 93.23           H  
ATOM    164  CD1 ILE A  10      37.869  21.492 -58.895  1.00 93.23           C  
ATOM    165 HD11 ILE A  10      38.945  21.600 -58.759  1.00 93.23           H  
ATOM    166 HD12 ILE A  10      37.571  20.466 -58.680  1.00 93.23           H  
ATOM    167 HD13 ILE A  10      37.365  22.160 -58.196  1.00 93.23           H  
ATOM    168  N   THR A  11      36.531  23.430 -63.271  1.00 94.25           N  
ATOM    169  H   THR A  11      35.644  23.030 -62.999  1.00 94.25           H  
ATOM    170  CA  THR A  11      36.565  24.864 -63.555  1.00 94.25           C  
ATOM    171  HA  THR A  11      37.574  25.145 -63.858  1.00 94.25           H  
ATOM    172  C   THR A  11      36.196  25.617 -62.288  1.00 94.25           C  
ATOM    173  CB  THR A  11      35.626  25.233 -64.709  1.00 94.25           C  
ATOM    174  HB  THR A  11      34.595  25.000 -64.441  1.00 94.25           H  
ATOM    175  O   THR A  11      35.166  25.332 -61.687  1.00 94.25           O  
ATOM    176  CG2 THR A  11      35.728  26.711 -65.084  1.00 94.25           C  
ATOM    177 HG21 THR A  11      35.375  27.334 -64.262  1.00 94.25           H  
ATOM    178 HG22 THR A  11      35.105  26.902 -65.957  1.00 94.25           H  
ATOM    179 HG23 THR A  11      36.762  26.965 -65.318  1.00 94.25           H  
ATOM    180  OG1 THR A  11      35.980  24.507 -65.861  1.00 94.25           O  
ATOM    181  HG1 THR A  11      35.482  23.686 -65.855  1.00 94.25           H  
ATOM    182  N   ALA A  12      37.008  26.577 -61.857  1.00 94.11           N  
ATOM    183  H   ALA A  12      37.822  26.806 -62.409  1.00 94.11           H  
ATOM    184  CA  ALA A  12      36.711  27.388 -60.679  1.00 94.11           C  
ATOM    185  HA  ALA A  12      35.673  27.230 -60.389  1.00 94.11           H  
ATOM    186  C   ALA A  12      36.860  28.875 -60.990  1.00 94.11           C  
ATOM    187  CB  ALA A  12      37.586  26.939 -59.505  1.00 94.11           C  
ATOM    188  HB1 ALA A  12      37.520  25.856 -59.401  1.00 94.11           H  
ATOM    189  HB2 ALA A  12      37.238  27.419 -58.591  1.00 94.11           H  
ATOM    190  HB3 ALA A  12      38.627  27.217 -59.668  1.00 94.11           H  
ATOM    191  O   ALA A  12      37.797  29.267 -61.680  1.00 94.11           O  
ATOM    192  N   HIS A  13      35.955  29.693 -60.456  1.00 94.78           N  
ATOM    193  H   HIS A  13      35.209  29.284 -59.911  1.00 94.78           H  
ATOM    194  CA  HIS A  13      35.913  31.135 -60.679  1.00 94.78           C  
ATOM    195  HA  HIS A  13      36.868  31.452 -61.098  1.00 94.78           H  
ATOM    196  C   HIS A  13      35.681  31.890 -59.364  1.00 94.78           C  
ATOM    197  CB  HIS A  13      34.816  31.443 -61.702  1.00 94.78           C  
ATOM    198  HB2 HIS A  13      34.903  30.748 -62.537  1.00 94.78           H  
ATOM    199  HB3 HIS A  13      33.847  31.286 -61.228  1.00 94.78           H  
ATOM    200  O   HIS A  13      34.773  31.547 -58.604  1.00 94.78           O  
ATOM    201  CG  HIS A  13      34.874  32.845 -62.250  1.00 94.78           C  
ATOM    202  CD2 HIS A  13      35.356  33.214 -63.476  1.00 94.78           C  
ATOM    203  HD2 HIS A  13      35.751  32.546 -64.227  1.00 94.78           H  
ATOM    204  ND1 HIS A  13      34.494  33.997 -61.603  1.00 94.78           N  
ATOM    205  HD1 HIS A  13      34.171  34.073 -60.649  1.00 94.78           H  
ATOM    206  CE1 HIS A  13      34.770  35.035 -62.410  1.00 94.78           C  
ATOM    207  HE1 HIS A  13      34.640  36.077 -62.157  1.00 94.78           H  
ATOM    208  NE2 HIS A  13      35.272  34.606 -63.575  1.00 94.78           N  
ATOM    209  N   ASN A  14      36.462  32.945 -59.113  1.00 94.30           N  
ATOM    210  H   ASN A  14      37.121  33.209 -59.831  1.00 94.30           H  
ATOM    211  CA  ASN A  14      36.443  33.762 -57.889  1.00 94.30           C  
ATOM    212  HA  ASN A  14      37.331  34.394 -57.915  1.00 94.30           H  
ATOM    213  C   ASN A  14      36.558  32.948 -56.584  1.00 94.30           C  
ATOM    214  CB  ASN A  14      35.222  34.695 -57.890  1.00 94.30           C  
ATOM    215  HB2 ASN A  14      35.182  35.241 -56.948  1.00 94.30           H  
ATOM    216  HB3 ASN A  14      34.317  34.092 -57.961  1.00 94.30           H  
ATOM    217  O   ASN A  14      35.807  33.168 -55.627  1.00 94.30           O  
ATOM    218  CG  ASN A  14      35.223  35.727 -58.990  1.00 94.30           C  
ATOM    219  ND2 ASN A  14      34.056  36.222 -59.329  1.00 94.30           N  
ATOM    220 HD21 ASN A  14      34.058  36.929 -60.050  1.00 94.30           H  
ATOM    221 HD22 ASN A  14      33.233  35.935 -58.818  1.00 94.30           H  
ATOM    222  OD1 ASN A  14      36.233  36.118 -59.539  1.00 94.30           O  
ATOM    223  N   ILE A  15      37.512  32.019 -56.523  1.00 92.04           N  
ATOM    224  H   ILE A  15      38.163  31.976 -57.295  1.00 92.04           H  
ATOM    225  CA  ILE A  15      37.758  31.166 -55.353  1.00 92.04           C  
ATOM    226  HA  ILE A  15      36.988  31.347 -54.602  1.00 92.04           H  
ATOM    227  C   ILE A  15      39.104  31.525 -54.722  1.00 92.04           C  
ATOM    228  CB  ILE A  15      37.684  29.673 -55.736  1.00 92.04           C  
ATOM    229  HB  ILE A  15      38.475  29.466 -56.457  1.00 92.04           H  
ATOM    230  O   ILE A  15      40.145  31.413 -55.358  1.00 92.04           O  
ATOM    231  CG1 ILE A  15      36.348  29.269 -56.400  1.00 92.04           C  
ATOM    232 HG12 ILE A  15      36.367  28.194 -56.580  1.00 92.04           H  
ATOM    233 HG13 ILE A  15      36.276  29.750 -57.375  1.00 92.04           H  
ATOM    234  CG2 ILE A  15      37.941  28.792 -54.503  1.00 92.04           C  
ATOM    235 HG21 ILE A  15      37.824  27.745 -54.783  1.00 92.04           H  
ATOM    236 HG22 ILE A  15      37.234  29.026 -53.707  1.00 92.04           H  
ATOM    237 HG23 ILE A  15      38.960  28.931 -54.141  1.00 92.04           H  
ATOM    238  CD1 ILE A  15      35.077  29.590 -55.603  1.00 92.04           C  
ATOM    239 HD11 ILE A  15      34.961  30.667 -55.479  1.00 92.04           H  
ATOM    240 HD12 ILE A  15      34.210  29.216 -56.148  1.00 92.04           H  
ATOM    241 HD13 ILE A  15      35.115  29.115 -54.623  1.00 92.04           H  
ATOM    242  N   GLY A  16      39.113  31.924 -53.451  1.00 87.34           N  
ATOM    243  H   GLY A  16      38.232  31.926 -52.958  1.00 87.34           H  
ATOM    244  CA  GLY A  16      40.323  32.298 -52.721  1.00 87.34           C  
ATOM    245  HA2 GLY A  16      41.003  31.447 -52.690  1.00 87.34           H  
ATOM    246  HA3 GLY A  16      40.052  32.572 -51.702  1.00 87.34           H  
ATOM    247  C   GLY A  16      41.026  33.492 -53.366  1.00 87.34           C  
ATOM    248  O   GLY A  16      40.528  34.605 -53.286  1.00 87.34           O  
ATOM    249  N   GLY A  17      42.190  33.265 -53.968  1.00 85.38           N  
ATOM    250  H   GLY A  17      42.539  32.317 -53.955  1.00 85.38           H  
ATOM    251  CA  GLY A  17      42.930  34.221 -54.799  1.00 85.38           C  
ATOM    252  HA2 GLY A  17      43.977  34.215 -54.497  1.00 85.38           H  
ATOM    253  HA3 GLY A  17      42.544  35.229 -54.648  1.00 85.38           H  
ATOM    254  C   GLY A  17      42.876  33.916 -56.302  1.00 85.38           C  
ATOM    255  O   GLY A  17      43.622  34.527 -57.056  1.00 85.38           O  
ATOM    256  N   LEU A  18      42.064  32.948 -56.745  1.00 84.67           N  
ATOM    257  H   LEU A  18      41.433  32.505 -56.093  1.00 84.67           H  
ATOM    258  CA  LEU A  18      41.901  32.596 -58.159  1.00 84.67           C  
ATOM    259  HA  LEU A  18      42.801  32.872 -58.708  1.00 84.67           H  
ATOM    260  C   LEU A  18      40.731  33.369 -58.767  1.00 84.67           C  
ATOM    261  CB  LEU A  18      41.668  31.082 -58.327  1.00 84.67           C  
ATOM    262  HB2 LEU A  18      41.428  30.873 -59.369  1.00 84.67           H  
ATOM    263  HB3 LEU A  18      40.799  30.797 -57.735  1.00 84.67           H  
ATOM    264  O   LEU A  18      39.598  33.258 -58.291  1.00 84.67           O  
ATOM    265  CG  LEU A  18      42.864  30.214 -57.917  1.00 84.67           C  
ATOM    266  HG  LEU A  18      43.245  30.567 -56.959  1.00 84.67           H  
ATOM    267  CD1 LEU A  18      42.425  28.759 -57.776  1.00 84.67           C  
ATOM    268 HD11 LEU A  18      42.026  28.410 -58.728  1.00 84.67           H  
ATOM    269 HD12 LEU A  18      41.648  28.675 -57.016  1.00 84.67           H  
ATOM    270 HD13 LEU A  18      43.280  28.141 -57.498  1.00 84.67           H  
ATOM    271  CD2 LEU A  18      44.011  30.280 -58.924  1.00 84.67           C  
ATOM    272 HD21 LEU A  18      43.661  29.975 -59.910  1.00 84.67           H  
ATOM    273 HD22 LEU A  18      44.820  29.620 -58.612  1.00 84.67           H  
ATOM    274 HD23 LEU A  18      44.399  31.297 -58.981  1.00 84.67           H  
ATOM    275  N   THR A  19      40.995  34.079 -59.862  1.00 84.79           N  
ATOM    276  H   THR A  19      41.955  34.154 -60.167  1.00 84.79           H  
ATOM    277  CA  THR A  19      39.950  34.691 -60.700  1.00 84.79           C  
ATOM    278  HA  THR A  19      39.192  35.145 -60.061  1.00 84.79           H  
ATOM    279  C   THR A  19      39.250  33.629 -61.544  1.00 84.79           C  
ATOM    280  CB  THR A  19      40.518  35.796 -61.604  1.00 84.79           C  
ATOM    281  HB  THR A  19      39.724  36.147 -62.264  1.00 84.79           H  
ATOM    282  O   THR A  19      38.034  33.492 -61.476  1.00 84.79           O  
ATOM    283  CG2 THR A  19      41.044  36.982 -60.802  1.00 84.79           C  
ATOM    284 HG21 THR A  19      41.399  37.753 -61.486  1.00 84.79           H  
ATOM    285 HG22 THR A  19      40.242  37.404 -60.196  1.00 84.79           H  
ATOM    286 HG23 THR A  19      41.864  36.678 -60.151  1.00 84.79           H  
ATOM    287  OG1 THR A  19      41.583  35.302 -62.391  1.00 84.79           O  
ATOM    288  HG1 THR A  19      42.370  35.264 -61.842  1.00 84.79           H  
ATOM    289  N   SER A  20      40.021  32.814 -62.268  1.00 87.43           N  
ATOM    290  H   SER A  20      41.003  33.045 -62.321  1.00 87.43           H  
ATOM    291  CA  SER A  20      39.547  31.669 -63.045  1.00 87.43           C  
ATOM    292  HA  SER A  20      38.700  31.223 -62.523  1.00 87.43           H  
ATOM    293  C   SER A  20      40.649  30.617 -63.211  1.00 87.43           C  
ATOM    294  CB  SER A  20      39.047  32.143 -64.411  1.00 87.43           C  
ATOM    295  HB2 SER A  20      38.271  32.894 -64.265  1.00 87.43           H  
ATOM    296  HB3 SER A  20      39.871  32.589 -64.967  1.00 87.43           H  
ATOM    297  O   SER A  20      41.830  30.962 -63.328  1.00 87.43           O  
ATOM    298  OG  SER A  20      38.511  31.059 -65.144  1.00 87.43           O  
ATOM    299  HG  SER A  20      38.084  31.402 -65.931  1.00 87.43           H  
ATOM    300  N   ILE A  21      40.274  29.338 -63.216  1.00 88.45           N  
ATOM    301  H   ILE A  21      39.293  29.145 -63.072  1.00 88.45           H  
ATOM    302  CA  ILE A  21      41.146  28.192 -63.492  1.00 88.45           C  
ATOM    303  HA  ILE A  21      41.898  28.508 -64.215  1.00 88.45           H  
ATOM    304  C   ILE A  21      40.330  27.059 -64.124  1.00 88.45           C  
ATOM    305  CB  ILE A  21      41.872  27.738 -62.202  1.00 88.45           C  
ATOM    306  HB  ILE A  21      42.382  28.608 -61.789  1.00 88.45           H  
ATOM    307  O   ILE A  21      39.176  26.853 -63.755  1.00 88.45           O  
ATOM    308  CG1 ILE A  21      42.941  26.674 -62.507  1.00 88.45           C  
ATOM    309 HG12 ILE A  21      43.530  26.985 -63.370  1.00 88.45           H  
ATOM    310 HG13 ILE A  21      42.446  25.733 -62.747  1.00 88.45           H  
ATOM    311  CG2 ILE A  21      40.874  27.227 -61.148  1.00 88.45           C  
ATOM    312 HG21 ILE A  21      41.372  26.961 -60.215  1.00 88.45           H  
ATOM    313 HG22 ILE A  21      40.159  28.022 -60.936  1.00 88.45           H  
ATOM    314 HG23 ILE A  21      40.342  26.345 -61.506  1.00 88.45           H  
ATOM    315  CD1 ILE A  21      43.901  26.442 -61.336  1.00 88.45           C  
ATOM    316 HD11 ILE A  21      43.361  26.201 -60.420  1.00 88.45           H  
ATOM    317 HD12 ILE A  21      44.540  25.591 -61.571  1.00 88.45           H  
ATOM    318 HD13 ILE A  21      44.501  27.336 -61.163  1.00 88.45           H  
ATOM    319  N   CYS A  22      40.938  26.310 -65.043  1.00 89.40           N  
ATOM    320  H   CYS A  22      41.890  26.525 -65.300  1.00 89.40           H  
ATOM    321  CA  CYS A  22      40.387  25.074 -65.590  1.00 89.40           C  
ATOM    322  HA  CYS A  22      39.593  24.710 -64.938  1.00 89.40           H  
ATOM    323  C   CYS A  22      41.492  24.011 -65.641  1.00 89.40           C  
ATOM    324  CB  CYS A  22      39.757  25.358 -66.959  1.00 89.40           C  
ATOM    325  HB2 CYS A  22      40.504  25.762 -67.642  1.00 89.40           H  
ATOM    326  HB3 CYS A  22      38.947  26.076 -66.832  1.00 89.40           H  
ATOM    327  O   CYS A  22      42.580  24.281 -66.156  1.00 89.40           O  
ATOM    328  SG  CYS A  22      39.078  23.820 -67.640  1.00 89.40           S  
ATOM    329  HG  CYS A  22      38.149  24.360 -68.434  1.00 89.40           H  
ATOM    330  N   LEU A  23      41.235  22.833 -65.069  1.00 89.52           N  
ATOM    331  H   LEU A  23      40.315  22.692 -64.679  1.00 89.52           H  
ATOM    332  CA  LEU A  23      42.162  21.699 -65.033  1.00 89.52           C  
ATOM    333  HA  LEU A  23      42.974  21.865 -65.741  1.00 89.52           H  
ATOM    334  C   LEU A  23      41.435  20.420 -65.445  1.00 89.52           C  
ATOM    335  CB  LEU A  23      42.750  21.524 -63.620  1.00 89.52           C  
ATOM    336  HB2 LEU A  23      43.377  20.632 -63.614  1.00 89.52           H  
ATOM    337  HB3 LEU A  23      41.923  21.345 -62.933  1.00 89.52           H  
ATOM    338  O   LEU A  23      40.316  20.182 -65.005  1.00 89.52           O  
ATOM    339  CG  LEU A  23      43.574  22.704 -63.084  1.00 89.52           C  
ATOM    340  HG  LEU A  23      42.979  23.616 -63.123  1.00 89.52           H  
ATOM    341  CD1 LEU A  23      43.936  22.429 -61.627  1.00 89.52           C  
ATOM    342 HD11 LEU A  23      44.503  21.500 -61.560  1.00 89.52           H  
ATOM    343 HD12 LEU A  23      44.530  23.249 -61.225  1.00 89.52           H  
ATOM    344 HD13 LEU A  23      43.021  22.329 -61.043  1.00 89.52           H  
ATOM    345  CD2 LEU A  23      44.872  22.916 -63.865  1.00 89.52           C  
ATOM    346 HD21 LEU A  23      45.429  23.747 -63.432  1.00 89.52           H  
ATOM    347 HD22 LEU A  23      44.644  23.158 -64.903  1.00 89.52           H  
ATOM    348 HD23 LEU A  23      45.478  22.011 -63.829  1.00 89.52           H  
ATOM    349  N   SER A  24      42.093  19.574 -66.235  1.00 90.31           N  
ATOM    350  H   SER A  24      43.037  19.806 -66.511  1.00 90.31           H  
ATOM    351  CA  SER A  24      41.605  18.235 -66.579  1.00 90.31           C  
ATOM    352  HA  SER A  24      40.542  18.145 -66.355  1.00 90.31           H  
ATOM    353  C   SER A  24      42.364  17.216 -65.739  1.00 90.31           C  
ATOM    354  CB  SER A  24      41.791  17.994 -68.081  1.00 90.31           C  
ATOM    355  HB2 SER A  24      41.331  18.811 -68.637  1.00 90.31           H  
ATOM    356  HB3 SER A  24      42.855  17.968 -68.317  1.00 90.31           H  
ATOM    357  O   SER A  24      43.513  16.924 -66.027  1.00 90.31           O  
ATOM    358  OG  SER A  24      41.192  16.779 -68.482  1.00 90.31           O  
ATOM    359  HG  SER A  24      40.261  16.944 -68.649  1.00 90.31           H  
ATOM    360  N   ILE A  25      41.770  16.724 -64.658  1.00 90.29           N  
ATOM    361  H   ILE A  25      40.786  16.914 -64.529  1.00 90.29           H  
ATOM    362  CA  ILE A  25      42.378  15.726 -63.777  1.00 90.29           C  
ATOM    363  HA  ILE A  25      43.450  15.908 -63.709  1.00 90.29           H  
ATOM    364  C   ILE A  25      42.170  14.344 -64.382  1.00 90.29           C  
ATOM    365  CB  ILE A  25      41.771  15.805 -62.362  1.00 90.29           C  
ATOM    366  HB  ILE A  25      40.710  15.568 -62.442  1.00 90.29           H  
ATOM    367  O   ILE A  25      41.047  13.984 -64.745  1.00 90.29           O  
ATOM    368  CG1 ILE A  25      41.874  17.221 -61.746  1.00 90.29           C  
ATOM    369 HG12 ILE A  25      41.253  17.905 -62.324  1.00 90.29           H  
ATOM    370 HG13 ILE A  25      41.457  17.193 -60.739  1.00 90.29           H  
ATOM    371  CG2 ILE A  25      42.409  14.757 -61.430  1.00 90.29           C  
ATOM    372 HG21 ILE A  25      43.487  14.901 -61.365  1.00 90.29           H  
ATOM    373 HG22 ILE A  25      42.210  13.750 -61.796  1.00 90.29           H  
ATOM    374 HG23 ILE A  25      41.969  14.828 -60.435  1.00 90.29           H  
ATOM    375  CD1 ILE A  25      43.291  17.807 -61.663  1.00 90.29           C  
ATOM    376 HD11 ILE A  25      43.942  17.156 -61.079  1.00 90.29           H  
ATOM    377 HD12 ILE A  25      43.707  17.938 -62.661  1.00 90.29           H  
ATOM    378 HD13 ILE A  25      43.246  18.782 -61.177  1.00 90.29           H  
ATOM    379  N   LYS A  26      43.235  13.548 -64.446  1.00 87.76           N  
ATOM    380  H   LYS A  26      44.123  13.890 -64.106  1.00 87.76           H  
ATOM    381  CA  LYS A  26      43.147  12.153 -64.883  1.00 87.76           C  
ATOM    382  HA  LYS A  26      42.120  11.925 -65.166  1.00 87.76           H  
ATOM    383  C   LYS A  26      43.502  11.189 -63.758  1.00 87.76           C  
ATOM    384  CB  LYS A  26      44.043  11.932 -66.096  1.00 87.76           C  
ATOM    385  HB2 LYS A  26      43.971  10.892 -66.414  1.00 87.76           H  
ATOM    386  HB3 LYS A  26      45.044  12.126 -65.712  1.00 87.76           H  
ATOM    387  O   LYS A  26      44.032  11.592 -62.723  1.00 87.76           O  
ATOM    388  CG  LYS A  26      43.742  12.851 -67.295  1.00 87.76           C  
ATOM    389  HG2 LYS A  26      43.997  13.877 -67.033  1.00 87.76           H  
ATOM    390  HG3 LYS A  26      42.676  12.809 -67.517  1.00 87.76           H  
ATOM    391  CD  LYS A  26      44.523  12.431 -68.552  1.00 87.76           C  
ATOM    392  HD2 LYS A  26      45.571  12.259 -68.307  1.00 87.76           H  
ATOM    393  HD3 LYS A  26      44.106  11.501 -68.938  1.00 87.76           H  
ATOM    394  CE  LYS A  26      44.466  13.520 -69.619  1.00 87.76           C  
ATOM    395  HE2 LYS A  26      44.639  14.480 -69.133  1.00 87.76           H  
ATOM    396  HE3 LYS A  26      43.463  13.539 -70.045  1.00 87.76           H  
ATOM    397  NZ  LYS A  26      45.492  13.282 -70.663  1.00 87.76           N  
ATOM    398  HZ1 LYS A  26      46.407  13.337 -70.240  1.00 87.76           H  
ATOM    399  HZ2 LYS A  26      45.418  13.985 -71.385  1.00 87.76           H  
ATOM    400  HZ3 LYS A  26      45.369  12.365 -71.067  1.00 87.76           H  
ATOM    401  N   GLU A  27      43.239   9.912 -63.981  1.00 87.23           N  
ATOM    402  H   GLU A  27      42.688   9.672 -64.793  1.00 87.23           H  
ATOM    403  CA  GLU A  27      43.715   8.838 -63.113  1.00 87.23           C  
ATOM    404  HA  GLU A  27      43.308   9.004 -62.115  1.00 87.23           H  
ATOM    405  C   GLU A  27      45.252   8.850 -62.986  1.00 87.23           C  
ATOM    406  CB  GLU A  27      43.148   7.502 -63.612  1.00 87.23           C  
ATOM    407  HB2 GLU A  27      43.667   7.203 -64.523  1.00 87.23           H  
ATOM    408  HB3 GLU A  27      42.093   7.649 -63.843  1.00 87.23           H  
ATOM    409  O   GLU A  27      45.970   9.215 -63.924  1.00 87.23           O  
ATOM    410  CG  GLU A  27      43.259   6.393 -62.555  1.00 87.23           C  
ATOM    411  HG2 GLU A  27      44.309   6.140 -62.407  1.00 87.23           H  
ATOM    412  HG3 GLU A  27      42.862   6.779 -61.616  1.00 87.23           H  
ATOM    413  CD  GLU A  27      42.475   5.122 -62.919  1.00 87.23           C  
ATOM    414  OE1 GLU A  27      42.286   4.283 -62.005  1.00 87.23           O  
ATOM    415  OE2 GLU A  27      42.011   5.010 -64.076  1.00 87.23           O  
ATOM    416  N   GLY A  28      45.753   8.479 -61.807  1.00 87.78           N  
ATOM    417  H   GLY A  28      45.115   8.136 -61.104  1.00 87.78           H  
ATOM    418  CA  GLY A  28      47.167   8.510 -61.438  1.00 87.78           C  
ATOM    419  HA2 GLY A  28      47.369   7.686 -60.753  1.00 87.78           H  
ATOM    420  HA3 GLY A  28      47.774   8.357 -62.330  1.00 87.78           H  
ATOM    421  C   GLY A  28      47.607   9.811 -60.757  1.00 87.78           C  
ATOM    422  O   GLY A  28      46.813  10.524 -60.132  1.00 87.78           O  
ATOM    423  N   LEU A  29      48.906  10.117 -60.847  1.00 88.44           N  
ATOM    424  H   LEU A  29      49.511   9.503 -61.373  1.00 88.44           H  
ATOM    425  CA  LEU A  29      49.502  11.292 -60.211  1.00 88.44           C  
ATOM    426  HA  LEU A  29      48.924  11.493 -59.310  1.00 88.44           H  
ATOM    427  C   LEU A  29      49.411  12.541 -61.107  1.00 88.44           C  
ATOM    428  CB  LEU A  29      50.942  10.975 -59.762  1.00 88.44           C  
ATOM    429  HB2 LEU A  29      50.926  10.113 -59.095  1.00 88.44           H  
ATOM    430  HB3 LEU A  29      51.531  10.714 -60.641  1.00 88.44           H  
ATOM    431  O   LEU A  29      49.965  12.600 -62.207  1.00 88.44           O  
ATOM    432  CG  LEU A  29      51.619  12.156 -59.038  1.00 88.44           C  
ATOM    433  HG  LEU A  29      51.604  13.017 -59.707  1.00 88.44           H  
ATOM    434  CD1 LEU A  29      50.906  12.570 -57.750  1.00 88.44           C  
ATOM    435 HD11 LEU A  29      50.832  11.712 -57.081  1.00 88.44           H  
ATOM    436 HD12 LEU A  29      49.907  12.948 -57.970  1.00 88.44           H  
ATOM    437 HD13 LEU A  29      51.458  13.371 -57.257  1.00 88.44           H  
ATOM    438  CD2 LEU A  29      53.079  11.879 -58.683  1.00 88.44           C  
ATOM    439 HD21 LEU A  29      53.703  12.660 -59.116  1.00 88.44           H  
ATOM    440 HD22 LEU A  29      53.221  11.927 -57.603  1.00 88.44           H  
ATOM    441 HD23 LEU A  29      53.392  10.901 -59.048  1.00 88.44           H  
ATOM    442  N   ASN A  30      48.772  13.580 -60.574  1.00 89.52           N  
ATOM    443  H   ASN A  30      48.346  13.441 -59.669  1.00 89.52           H  
ATOM    444  CA  ASN A  30      48.630  14.909 -61.154  1.00 89.52           C  
ATOM    445  HA  ASN A  30      49.044  14.919 -62.163  1.00 89.52           H  
ATOM    446  C   ASN A  30      49.408  15.902 -60.282  1.00 89.52           C  
ATOM    447  CB  ASN A  30      47.139  15.286 -61.234  1.00 89.52           C  
ATOM    448  HB2 ASN A  30      46.724  15.323 -60.226  1.00 89.52           H  
ATOM    449  HB3 ASN A  30      47.043  16.281 -61.670  1.00 89.52           H  
ATOM    450  O   ASN A  30      49.020  16.181 -59.148  1.00 89.52           O  
ATOM    451  CG  ASN A  30      46.302  14.326 -62.055  1.00 89.52           C  
ATOM    452  ND2 ASN A  30      45.852  13.255 -61.448  1.00 89.52           N  
ATOM    453 HD21 ASN A  30      46.167  13.012 -60.520  1.00 89.52           H  
ATOM    454 HD22 ASN A  30      45.302  12.597 -61.982  1.00 89.52           H  
ATOM    455  OD1 ASN A  30      46.026  14.557 -63.223  1.00 89.52           O  
ATOM    456  N   VAL A  31      50.505  16.447 -60.797  1.00 88.53           N  
ATOM    457  H   VAL A  31      50.726  16.243 -61.762  1.00 88.53           H  
ATOM    458  CA  VAL A  31      51.326  17.441 -60.098  1.00 88.53           C  
ATOM    459  HA  VAL A  31      51.058  17.435 -59.042  1.00 88.53           H  
ATOM    460  C   VAL A  31      51.030  18.828 -60.634  1.00 88.53           C  
ATOM    461  CB  VAL A  31      52.820  17.100 -60.163  1.00 88.53           C  
ATOM    462  HB  VAL A  31      53.098  16.885 -61.195  1.00 88.53           H  
ATOM    463  O   VAL A  31      51.081  19.077 -61.837  1.00 88.53           O  
ATOM    464  CG1 VAL A  31      53.719  18.224 -59.642  1.00 88.53           C  
ATOM    465 HG11 VAL A  31      54.760  17.902 -59.648  1.00 88.53           H  
ATOM    466 HG12 VAL A  31      53.635  19.103 -60.281  1.00 88.53           H  
ATOM    467 HG13 VAL A  31      53.428  18.496 -58.628  1.00 88.53           H  
ATOM    468  CG2 VAL A  31      53.089  15.880 -59.277  1.00 88.53           C  
ATOM    469 HG21 VAL A  31      54.124  15.558 -59.389  1.00 88.53           H  
ATOM    470 HG22 VAL A  31      52.424  15.059 -59.545  1.00 88.53           H  
ATOM    471 HG23 VAL A  31      52.910  16.135 -58.232  1.00 88.53           H  
ATOM    472  N   ILE A  32      50.745  19.749 -59.726  1.00 87.99           N  
ATOM    473  H   ILE A  32      50.741  19.463 -58.757  1.00 87.99           H  
ATOM    474  CA  ILE A  32      50.412  21.134 -60.025  1.00 87.99           C  
ATOM    475  HA  ILE A  32      50.343  21.266 -61.105  1.00 87.99           H  
ATOM    476  C   ILE A  32      51.563  22.003 -59.529  1.00 87.99           C  
ATOM    477  CB  ILE A  32      49.034  21.489 -59.438  1.00 87.99           C  
ATOM    478  HB  ILE A  32      49.085  21.421 -58.351  1.00 87.99           H  
ATOM    479  O   ILE A  32      51.629  22.385 -58.360  1.00 87.99           O  
ATOM    480  CG1 ILE A  32      47.985  20.466 -59.944  1.00 87.99           C  
ATOM    481 HG12 ILE A  32      47.988  20.444 -61.034  1.00 87.99           H  
ATOM    482 HG13 ILE A  32      48.241  19.469 -59.586  1.00 87.99           H  
ATOM    483  CG2 ILE A  32      48.664  22.932 -59.827  1.00 87.99           C  
ATOM    484 HG21 ILE A  32      49.449  23.622 -59.519  1.00 87.99           H  
ATOM    485 HG22 ILE A  32      47.746  23.226 -59.319  1.00 87.99           H  
ATOM    486 HG23 ILE A  32      48.523  23.001 -60.906  1.00 87.99           H  
ATOM    487  CD1 ILE A  32      46.566  20.737 -59.476  1.00 87.99           C  
ATOM    488 HD11 ILE A  32      46.547  20.824 -58.390  1.00 87.99           H  
ATOM    489 HD12 ILE A  32      45.919  19.916 -59.787  1.00 87.99           H  
ATOM    490 HD13 ILE A  32      46.214  21.651 -59.954  1.00 87.99           H  
ATOM    491  N   GLU A  33      52.484  22.296 -60.441  1.00 83.81           N  
ATOM    492  H   GLU A  33      52.309  22.006 -61.392  1.00 83.81           H  
ATOM    493  CA  GLU A  33      53.631  23.163 -60.203  1.00 83.81           C  
ATOM    494  HA  GLU A  33      54.060  22.938 -59.227  1.00 83.81           H  
ATOM    495  C   GLU A  33      53.175  24.622 -60.232  1.00 83.81           C  
ATOM    496  CB  GLU A  33      54.712  22.954 -61.280  1.00 83.81           C  
ATOM    497  HB2 GLU A  33      55.490  23.703 -61.131  1.00 83.81           H  
ATOM    498  HB3 GLU A  33      54.261  23.118 -62.258  1.00 83.81           H  
ATOM    499  O   GLU A  33      52.629  25.105 -61.233  1.00 83.81           O  
ATOM    500  CG  GLU A  33      55.372  21.568 -61.276  1.00 83.81           C  
ATOM    501  HG2 GLU A  33      55.830  21.401 -60.302  1.00 83.81           H  
ATOM    502  HG3 GLU A  33      54.601  20.814 -61.434  1.00 83.81           H  
ATOM    503  CD  GLU A  33      56.447  21.396 -62.372  1.00 83.81           C  
ATOM    504  OE1 GLU A  33      57.065  20.306 -62.414  1.00 83.81           O  
ATOM    505  OE2 GLU A  33      56.670  22.310 -63.214  1.00 83.81           O  
ATOM    506  N   ALA A  34      53.434  25.360 -59.156  1.00 80.34           N  
ATOM    507  H   ALA A  34      53.839  24.924 -58.340  1.00 80.34           H  
ATOM    508  CA  ALA A  34      53.221  26.798 -59.164  1.00 80.34           C  
ATOM    509  HA  ALA A  34      53.361  27.144 -60.188  1.00 80.34           H  
ATOM    510  C   ALA A  34      54.221  27.539 -58.260  1.00 80.34           C  
ATOM    511  CB  ALA A  34      51.769  27.088 -58.780  1.00 80.34           C  
ATOM    512  HB1 ALA A  34      51.109  26.346 -59.230  1.00 80.34           H  
ATOM    513  HB2 ALA A  34      51.507  28.084 -59.137  1.00 80.34           H  
ATOM    514  HB3 ALA A  34      51.644  27.048 -57.698  1.00 80.34           H  
ATOM    515  O   ALA A  34      54.648  27.002 -57.233  1.00 80.34           O  
ATOM    516  N   PRO A  35      54.572  28.797 -58.576  1.00 77.96           N  
ATOM    517  CA  PRO A  35      55.285  29.667 -57.643  1.00 77.96           C  
ATOM    518  HA  PRO A  35      56.242  29.207 -57.397  1.00 77.96           H  
ATOM    519  C   PRO A  35      54.490  29.915 -56.349  1.00 77.96           C  
ATOM    520  CB  PRO A  35      55.533  30.977 -58.404  1.00 77.96           C  
ATOM    521  HB2 PRO A  35      56.525  31.378 -58.196  1.00 77.96           H  
ATOM    522  HB3 PRO A  35      54.775  31.716 -58.143  1.00 77.96           H  
ATOM    523  O   PRO A  35      53.268  29.724 -56.303  1.00 77.96           O  
ATOM    524  CG  PRO A  35      55.380  30.605 -59.879  1.00 77.96           C  
ATOM    525  HG2 PRO A  35      55.003  31.440 -60.469  1.00 77.96           H  
ATOM    526  HG3 PRO A  35      56.342  30.268 -60.267  1.00 77.96           H  
ATOM    527  CD  PRO A  35      54.401  29.436 -59.872  1.00 77.96           C  
ATOM    528  HD2 PRO A  35      53.377  29.793 -59.989  1.00 77.96           H  
ATOM    529  HD3 PRO A  35      54.644  28.756 -60.688  1.00 77.96           H  
ATOM    530  N   ASN A  36      55.157  30.425 -55.312  1.00 74.97           N  
ATOM    531  H   ASN A  36      56.156  30.556 -55.387  1.00 74.97           H  
ATOM    532  CA  ASN A  36      54.471  30.977 -54.140  1.00 74.97           C  
ATOM    533  HA  ASN A  36      53.911  30.174 -53.659  1.00 74.97           H  
ATOM    534  C   ASN A  36      53.454  32.051 -54.553  1.00 74.97           C  
ATOM    535  CB  ASN A  36      55.502  31.538 -53.139  1.00 74.97           C  
ATOM    536  HB2 ASN A  36      56.239  32.146 -53.663  1.00 74.97           H  
ATOM    537  HB3 ASN A  36      54.996  32.169 -52.409  1.00 74.97           H  
ATOM    538  O   ASN A  36      53.655  32.759 -55.537  1.00 74.97           O  
ATOM    539  CG  ASN A  36      56.202  30.440 -52.364  1.00 74.97           C  
ATOM    540  ND2 ASN A  36      57.302  30.721 -51.711  1.00 74.97           N  
ATOM    541 HD21 ASN A  36      57.682  31.656 -51.681  1.00 74.97           H  
ATOM    542 HD22 ASN A  36      57.691  29.956 -51.178  1.00 74.97           H  
ATOM    543  OD1 ASN A  36      55.756  29.316 -52.333  1.00 74.97           O  
ATOM    544  N   ALA A  37      52.356  32.160 -53.801  1.00 72.57           N  
ATOM    545  H   ALA A  37      52.283  31.561 -52.991  1.00 72.57           H  
ATOM    546  CA  ALA A  37      51.269  33.116 -54.044  1.00 72.57           C  
ATOM    547  HA  ALA A  37      50.509  32.903 -53.292  1.00 72.57           H  
ATOM    548  C   ALA A  37      50.530  32.981 -55.398  1.00 72.57           C  
ATOM    549  CB  ALA A  37      51.765  34.541 -53.749  1.00 72.57           C  
ATOM    550  HB1 ALA A  37      50.921  35.230 -53.749  1.00 72.57           H  
ATOM    551  HB2 ALA A  37      52.472  34.861 -54.515  1.00 72.57           H  
ATOM    552  HB3 ALA A  37      52.249  34.577 -52.773  1.00 72.57           H  
ATOM    553  O   ALA A  37      49.770  33.869 -55.770  1.00 72.57           O  
ATOM    554  N   SER A  38      50.665  31.852 -56.103  1.00 75.48           N  
ATOM    555  H   SER A  38      51.387  31.206 -55.820  1.00 75.48           H  
ATOM    556  CA  SER A  38      49.995  31.616 -57.401  1.00 75.48           C  
ATOM    557  HA  SER A  38      49.910  32.569 -57.924  1.00 75.48           H  
ATOM    558  C   SER A  38      48.581  31.033 -57.298  1.00 75.48           C  
ATOM    559  CB  SER A  38      50.831  30.686 -58.276  1.00 75.48           C  
ATOM    560  HB2 SER A  38      50.440  30.687 -59.293  1.00 75.48           H  
ATOM    561  HB3 SER A  38      50.776  29.677 -57.869  1.00 75.48           H  
ATOM    562  O   SER A  38      47.980  30.694 -58.312  1.00 75.48           O  
ATOM    563  OG  SER A  38      52.172  31.105 -58.287  1.00 75.48           O  
ATOM    564  HG  SER A  38      52.609  30.698 -57.535  1.00 75.48           H  
ATOM    565  N   GLY A  39      48.059  30.856 -56.079  1.00 79.36           N  
ATOM    566  H   GLY A  39      48.572  31.240 -55.298  1.00 79.36           H  
ATOM    567  CA  GLY A  39      46.718  30.309 -55.853  1.00 79.36           C  
ATOM    568  HA2 GLY A  39      46.282  30.821 -54.996  1.00 79.36           H  
ATOM    569  HA3 GLY A  39      46.086  30.528 -56.714  1.00 79.36           H  
ATOM    570  C   GLY A  39      46.638  28.798 -55.584  1.00 79.36           C  
ATOM    571  O   GLY A  39      45.552  28.244 -55.693  1.00 79.36           O  
ATOM    572  N   LYS A  40      47.718  28.119 -55.166  1.00 82.61           N  
ATOM    573  H   LYS A  40      48.602  28.605 -55.124  1.00 82.61           H  
ATOM    574  CA  LYS A  40      47.695  26.676 -54.811  1.00 82.61           C  
ATOM    575  HA  LYS A  40      47.377  26.102 -55.681  1.00 82.61           H  
ATOM    576  C   LYS A  40      46.678  26.340 -53.715  1.00 82.61           C  
ATOM    577  CB  LYS A  40      49.100  26.197 -54.408  1.00 82.61           C  
ATOM    578  HB2 LYS A  40      49.027  25.180 -54.023  1.00 82.61           H  
ATOM    579  HB3 LYS A  40      49.514  26.830 -53.623  1.00 82.61           H  
ATOM    580  O   LYS A  40      45.736  25.590 -53.949  1.00 82.61           O  
ATOM    581  CG  LYS A  40      50.030  26.197 -55.627  1.00 82.61           C  
ATOM    582  HG2 LYS A  40      49.564  25.599 -56.410  1.00 82.61           H  
ATOM    583  HG3 LYS A  40      50.145  27.215 -56.001  1.00 82.61           H  
ATOM    584  CD  LYS A  40      51.406  25.590 -55.330  1.00 82.61           C  
ATOM    585  HD2 LYS A  40      51.350  24.965 -54.439  1.00 82.61           H  
ATOM    586  HD3 LYS A  40      51.688  24.946 -56.163  1.00 82.61           H  
ATOM    587  CE  LYS A  40      52.494  26.649 -55.154  1.00 82.61           C  
ATOM    588  HE2 LYS A  40      52.187  27.333 -54.363  1.00 82.61           H  
ATOM    589  HE3 LYS A  40      52.644  27.213 -56.075  1.00 82.61           H  
ATOM    590  NZ  LYS A  40      53.748  25.999 -54.742  1.00 82.61           N  
ATOM    591  HZ1 LYS A  40      53.588  25.668 -53.801  1.00 82.61           H  
ATOM    592  HZ2 LYS A  40      53.982  25.235 -55.360  1.00 82.61           H  
ATOM    593  HZ3 LYS A  40      54.506  26.666 -54.699  1.00 82.61           H  
ATOM    594  N   THR A  41      46.742  27.037 -52.583  1.00 84.59           N  
ATOM    595  H   THR A  41      47.608  27.502 -52.354  1.00 84.59           H  
ATOM    596  CA  THR A  41      45.724  26.928 -51.522  1.00 84.59           C  
ATOM    597  HA  THR A  41      45.704  25.901 -51.157  1.00 84.59           H  
ATOM    598  C   THR A  41      44.321  27.302 -52.015  1.00 84.59           C  
ATOM    599  CB  THR A  41      46.094  27.857 -50.361  1.00 84.59           C  
ATOM    600  HB  THR A  41      45.987  28.889 -50.696  1.00 84.59           H  
ATOM    601  O   THR A  41      43.319  26.808 -51.507  1.00 84.59           O  
ATOM    602  CG2 THR A  41      45.231  27.672 -49.115  1.00 84.59           C  
ATOM    603 HG21 THR A  41      45.629  28.285 -48.307  1.00 84.59           H  
ATOM    604 HG22 THR A  41      44.202  27.970 -49.318  1.00 84.59           H  
ATOM    605 HG23 THR A  41      45.254  26.626 -48.811  1.00 84.59           H  
ATOM    606  OG1 THR A  41      47.437  27.668 -49.997  1.00 84.59           O  
ATOM    607  HG1 THR A  41      47.600  26.737 -49.830  1.00 84.59           H  
ATOM    608  N   SER A  42      44.219  28.178 -53.018  1.00 88.82           N  
ATOM    609  H   SER A  42      45.059  28.401 -53.532  1.00 88.82           H  
ATOM    610  CA  SER A  42      42.927  28.565 -53.599  1.00 88.82           C  
ATOM    611  HA  SER A  42      42.209  28.740 -52.799  1.00 88.82           H  
ATOM    612  C   SER A  42      42.348  27.468 -54.490  1.00 88.82           C  
ATOM    613  CB  SER A  42      43.076  29.861 -54.378  1.00 88.82           C  
ATOM    614  HB2 SER A  42      43.786  29.716 -55.191  1.00 88.82           H  
ATOM    615  HB3 SER A  42      42.110  30.156 -54.787  1.00 88.82           H  
ATOM    616  O   SER A  42      41.137  27.271 -54.497  1.00 88.82           O  
ATOM    617  OG  SER A  42      43.569  30.860 -53.509  1.00 88.82           O  
ATOM    618  HG  SER A  42      44.388  30.539 -53.125  1.00 88.82           H  
ATOM    619  N   LEU A  43      43.198  26.691 -55.161  1.00 88.45           N  
ATOM    620  H   LEU A  43      44.184  26.911 -55.151  1.00 88.45           H  
ATOM    621  CA  LEU A  43      42.782  25.483 -55.860  1.00 88.45           C  
ATOM    622  HA  LEU A  43      41.958  25.740 -56.526  1.00 88.45           H  
ATOM    623  C   LEU A  43      42.266  24.431 -54.872  1.00 88.45           C  
ATOM    624  CB  LEU A  43      43.957  24.968 -56.702  1.00 88.45           C  
ATOM    625  HB2 LEU A  43      44.213  25.714 -57.455  1.00 88.45           H  
ATOM    626  HB3 LEU A  43      44.827  24.815 -56.063  1.00 88.45           H  
ATOM    627  O   LEU A  43      41.213  23.844 -55.103  1.00 88.45           O  
ATOM    628  CG  LEU A  43      43.643  23.636 -57.388  1.00 88.45           C  
ATOM    629  HG  LEU A  43      43.384  22.887 -56.641  1.00 88.45           H  
ATOM    630  CD1 LEU A  43      42.503  23.747 -58.401  1.00 88.45           C  
ATOM    631 HD11 LEU A  43      42.741  24.483 -59.169  1.00 88.45           H  
ATOM    632 HD12 LEU A  43      42.336  22.778 -58.872  1.00 88.45           H  
ATOM    633 HD13 LEU A  43      41.575  24.024 -57.901  1.00 88.45           H  
ATOM    634  CD2 LEU A  43      44.882  23.148 -58.108  1.00 88.45           C  
ATOM    635 HD21 LEU A  43      45.690  22.982 -57.395  1.00 88.45           H  
ATOM    636 HD22 LEU A  43      44.616  22.202 -58.580  1.00 88.45           H  
ATOM    637 HD23 LEU A  43      45.194  23.866 -58.867  1.00 88.45           H  
ATOM    638  N   LEU A  44      42.932  24.244 -53.729  1.00 89.47           N  
ATOM    639  H   LEU A  44      43.832  24.685 -53.609  1.00 89.47           H  
ATOM    640  CA  LEU A  44      42.400  23.380 -52.671  1.00 89.47           C  
ATOM    641  HA  LEU A  44      42.236  22.382 -53.079  1.00 89.47           H  
ATOM    642  C   LEU A  44      41.039  23.857 -52.161  1.00 89.47           C  
ATOM    643  CB  LEU A  44      43.383  23.289 -51.500  1.00 89.47           C  
ATOM    644  HB2 LEU A  44      42.801  23.085 -50.601  1.00 89.47           H  
ATOM    645  HB3 LEU A  44      43.907  24.232 -51.346  1.00 89.47           H  
ATOM    646  O   LEU A  44      40.148  23.044 -51.935  1.00 89.47           O  
ATOM    647  CG  LEU A  44      44.384  22.145 -51.683  1.00 89.47           C  
ATOM    648  HG  LEU A  44      43.867  21.283 -52.103  1.00 89.47           H  
ATOM    649  CD1 LEU A  44      45.554  22.520 -52.592  1.00 89.47           C  
ATOM    650 HD11 LEU A  44      45.204  22.726 -53.603  1.00 89.47           H  
ATOM    651 HD12 LEU A  44      46.077  23.390 -52.195  1.00 89.47           H  
ATOM    652 HD13 LEU A  44      46.260  21.691 -52.632  1.00 89.47           H  
ATOM    653  CD2 LEU A  44      44.889  21.743 -50.311  1.00 89.47           C  
ATOM    654 HD21 LEU A  44      45.541  20.878 -50.426  1.00 89.47           H  
ATOM    655 HD22 LEU A  44      44.057  21.440 -49.676  1.00 89.47           H  
ATOM    656 HD23 LEU A  44      45.419  22.580 -49.856  1.00 89.47           H  
ATOM    657  N   ARG A  45      40.843  25.174 -52.028  1.00 91.43           N  
ATOM    658  H   ARG A  45      41.632  25.784 -52.187  1.00 91.43           H  
ATOM    659  CA  ARG A  45      39.532  25.748 -51.687  1.00 91.43           C  
ATOM    660  HA  ARG A  45      39.165  25.262 -50.783  1.00 91.43           H  
ATOM    661  C   ARG A  45      38.477  25.478 -52.762  1.00 91.43           C  
ATOM    662  CB  ARG A  45      39.645  27.252 -51.420  1.00 91.43           C  
ATOM    663  HB2 ARG A  45      40.152  27.731 -52.258  1.00 91.43           H  
ATOM    664  HB3 ARG A  45      38.644  27.678 -51.349  1.00 91.43           H  
ATOM    665  O   ARG A  45      37.311  25.342 -52.410  1.00 91.43           O  
ATOM    666  CG  ARG A  45      40.388  27.563 -50.118  1.00 91.43           C  
ATOM    667  HG2 ARG A  45      41.333  27.021 -50.080  1.00 91.43           H  
ATOM    668  HG3 ARG A  45      39.780  27.254 -49.268  1.00 91.43           H  
ATOM    669  CD  ARG A  45      40.655  29.068 -50.042  1.00 91.43           C  
ATOM    670  HD2 ARG A  45      39.705  29.588 -49.927  1.00 91.43           H  
ATOM    671  HD3 ARG A  45      41.116  29.394 -50.974  1.00 91.43           H  
ATOM    672  NE  ARG A  45      41.556  29.402 -48.927  1.00 91.43           N  
ATOM    673  HE  ARG A  45      41.969  28.624 -48.432  1.00 91.43           H  
ATOM    674  NH1 ARG A  45      41.479  31.678 -49.195  1.00 91.43           N  
ATOM    675 HH11 ARG A  45      40.545  31.580 -49.566  1.00 91.43           H  
ATOM    676 HH12 ARG A  45      41.809  32.602 -48.956  1.00 91.43           H  
ATOM    677  NH2 ARG A  45      42.928  30.785 -47.753  1.00 91.43           N  
ATOM    678 HH21 ARG A  45      43.273  31.712 -47.547  1.00 91.43           H  
ATOM    679 HH22 ARG A  45      43.357  29.983 -47.313  1.00 91.43           H  
ATOM    680  CZ  ARG A  45      41.983  30.616 -48.633  1.00 91.43           C  
ATOM    681  N   ALA A  46      38.856  25.365 -54.036  1.00 92.65           N  
ATOM    682  H   ALA A  46      39.826  25.519 -54.272  1.00 92.65           H  
ATOM    683  CA  ALA A  46      37.931  24.986 -55.104  1.00 92.65           C  
ATOM    684  HA  ALA A  46      37.047  25.618 -55.030  1.00 92.65           H  
ATOM    685  C   ALA A  46      37.459  23.532 -54.947  1.00 92.65           C  
ATOM    686  CB  ALA A  46      38.583  25.239 -56.469  1.00 92.65           C  
ATOM    687  HB1 ALA A  46      37.871  24.989 -57.256  1.00 92.65           H  
ATOM    688  HB2 ALA A  46      39.458  24.605 -56.609  1.00 92.65           H  
ATOM    689  HB3 ALA A  46      38.872  26.286 -56.562  1.00 92.65           H  
ATOM    690  O   ALA A  46      36.259  23.264 -54.991  1.00 92.65           O  
ATOM    691  N   PHE A  47      38.380  22.608 -54.663  1.00 91.96           N  
ATOM    692  H   PHE A  47      39.356  22.870 -54.670  1.00 91.96           H  
ATOM    693  CA  PHE A  47      38.015  21.234 -54.308  1.00 91.96           C  
ATOM    694  HA  PHE A  47      37.392  20.816 -55.098  1.00 91.96           H  
ATOM    695  C   PHE A  47      37.192  21.165 -53.019  1.00 91.96           C  
ATOM    696  CB  PHE A  47      39.273  20.377 -54.172  1.00 91.96           C  
ATOM    697  HB2 PHE A  47      39.993  20.870 -53.519  1.00 91.96           H  
ATOM    698  HB3 PHE A  47      38.987  19.438 -53.697  1.00 91.96           H  
ATOM    699  O   PHE A  47      36.233  20.407 -52.942  1.00 91.96           O  
ATOM    700  CG  PHE A  47      39.916  20.044 -55.499  1.00 91.96           C  
ATOM    701  CD1 PHE A  47      39.293  19.109 -56.344  1.00 91.96           C  
ATOM    702  HD1 PHE A  47      38.375  18.629 -56.041  1.00 91.96           H  
ATOM    703  CD2 PHE A  47      41.126  20.645 -55.890  1.00 91.96           C  
ATOM    704  HD2 PHE A  47      41.623  21.343 -55.233  1.00 91.96           H  
ATOM    705  CE1 PHE A  47      39.868  18.794 -57.583  1.00 91.96           C  
ATOM    706  HE1 PHE A  47      39.386  18.071 -58.225  1.00 91.96           H  
ATOM    707  CE2 PHE A  47      41.699  20.329 -57.135  1.00 91.96           C  
ATOM    708  HE2 PHE A  47      42.634  20.778 -57.434  1.00 91.96           H  
ATOM    709  CZ  PHE A  47      41.061  19.414 -57.989  1.00 91.96           C  
ATOM    710  HZ  PHE A  47      41.492  19.177 -58.950  1.00 91.96           H  
ATOM    711  N   LEU A  48      37.510  21.989 -52.020  1.00 92.07           N  
ATOM    712  H   LEU A  48      38.360  22.530 -52.091  1.00 92.07           H  
ATOM    713  CA  LEU A  48      36.710  22.076 -50.803  1.00 92.07           C  
ATOM    714  HA  LEU A  48      36.638  21.073 -50.383  1.00 92.07           H  
ATOM    715  C   LEU A  48      35.280  22.550 -51.112  1.00 92.07           C  
ATOM    716  CB  LEU A  48      37.432  22.979 -49.793  1.00 92.07           C  
ATOM    717  HB2 LEU A  48      37.504  23.981 -50.216  1.00 92.07           H  
ATOM    718  HB3 LEU A  48      38.440  22.595 -49.637  1.00 92.07           H  
ATOM    719  O   LEU A  48      34.321  21.950 -50.639  1.00 92.07           O  
ATOM    720  CG  LEU A  48      36.726  23.093 -48.433  1.00 92.07           C  
ATOM    721  HG  LEU A  48      35.731  23.516 -48.574  1.00 92.07           H  
ATOM    722  CD1 LEU A  48      36.598  21.745 -47.724  1.00 92.07           C  
ATOM    723 HD11 LEU A  48      37.579  21.282 -47.618  1.00 92.07           H  
ATOM    724 HD12 LEU A  48      36.153  21.897 -46.741  1.00 92.07           H  
ATOM    725 HD13 LEU A  48      35.941  21.083 -48.288  1.00 92.07           H  
ATOM    726  CD2 LEU A  48      37.522  24.037 -47.531  1.00 92.07           C  
ATOM    727 HD21 LEU A  48      38.514  23.626 -47.342  1.00 92.07           H  
ATOM    728 HD22 LEU A  48      37.618  25.013 -48.006  1.00 92.07           H  
ATOM    729 HD23 LEU A  48      37.002  24.161 -46.582  1.00 92.07           H  
ATOM    730  N   LEU A  49      35.106  23.577 -51.949  1.00 93.74           N  
ATOM    731  H   LEU A  49      35.920  24.049 -52.316  1.00 93.74           H  
ATOM    732  CA  LEU A  49      33.776  24.063 -52.324  1.00 93.74           C  
ATOM    733  HA  LEU A  49      33.257  24.339 -51.406  1.00 93.74           H  
ATOM    734  C   LEU A  49      32.938  22.990 -53.025  1.00 93.74           C  
ATOM    735  CB  LEU A  49      33.906  25.296 -53.231  1.00 93.74           C  
ATOM    736  HB2 LEU A  49      34.406  24.996 -54.152  1.00 93.74           H  
ATOM    737  HB3 LEU A  49      34.546  26.032 -52.744  1.00 93.74           H  
ATOM    738  O   LEU A  49      31.734  22.907 -52.785  1.00 93.74           O  
ATOM    739  CG  LEU A  49      32.551  25.934 -53.606  1.00 93.74           C  
ATOM    740  HG  LEU A  49      31.992  25.235 -54.228  1.00 93.74           H  
ATOM    741  CD1 LEU A  49      31.687  26.320 -52.402  1.00 93.74           C  
ATOM    742 HD11 LEU A  49      31.411  25.431 -51.833  1.00 93.74           H  
ATOM    743 HD12 LEU A  49      30.761  26.774 -52.755  1.00 93.74           H  
ATOM    744 HD13 LEU A  49      32.220  27.017 -51.756  1.00 93.74           H  
ATOM    745  CD2 LEU A  49      32.770  27.201 -54.422  1.00 93.74           C  
ATOM    746 HD21 LEU A  49      33.289  27.944 -53.816  1.00 93.74           H  
ATOM    747 HD22 LEU A  49      33.365  26.966 -55.304  1.00 93.74           H  
ATOM    748 HD23 LEU A  49      31.809  27.596 -54.751  1.00 93.74           H  
ATOM    749  N   SER A  50      33.552  22.163 -53.878  1.00 92.51           N  
ATOM    750  H   SER A  50      34.547  22.251 -54.026  1.00 92.51           H  
ATOM    751  CA  SER A  50      32.812  21.129 -54.607  1.00 92.51           C  
ATOM    752  HA  SER A  50      31.997  21.620 -55.140  1.00 92.51           H  
ATOM    753  C   SER A  50      32.179  20.097 -53.663  1.00 92.51           C  
ATOM    754  CB  SER A  50      33.697  20.466 -55.664  1.00 92.51           C  
ATOM    755  HB2 SER A  50      34.252  21.232 -56.207  1.00 92.51           H  
ATOM    756  HB3 SER A  50      33.052  19.940 -56.367  1.00 92.51           H  
ATOM    757  O   SER A  50      31.058  19.638 -53.908  1.00 92.51           O  
ATOM    758  OG  SER A  50      34.597  19.545 -55.094  1.00 92.51           O  
ATOM    759  HG  SER A  50      35.221  19.245 -55.759  1.00 92.51           H  
ATOM    760  N   VAL A  51      32.826  19.806 -52.531  1.00 91.60           N  
ATOM    761  H   VAL A  51      33.748  20.200 -52.411  1.00 91.60           H  
ATOM    762  CA  VAL A  51      32.369  18.802 -51.558  1.00 91.60           C  
ATOM    763  HA  VAL A  51      31.772  18.062 -52.090  1.00 91.60           H  
ATOM    764  C   VAL A  51      31.452  19.371 -50.471  1.00 91.60           C  
ATOM    765  CB  VAL A  51      33.558  18.029 -50.951  1.00 91.60           C  
ATOM    766  HB  VAL A  51      33.164  17.279 -50.265  1.00 91.60           H  
ATOM    767  O   VAL A  51      30.528  18.680 -50.056  1.00 91.60           O  
ATOM    768  CG1 VAL A  51      34.356  17.316 -52.053  1.00 91.60           C  
ATOM    769 HG11 VAL A  51      33.749  16.536 -52.512  1.00 91.60           H  
ATOM    770 HG12 VAL A  51      34.685  18.020 -52.818  1.00 91.60           H  
ATOM    771 HG13 VAL A  51      35.253  16.864 -51.630  1.00 91.60           H  
ATOM    772  CG2 VAL A  51      34.539  18.874 -50.141  1.00 91.60           C  
ATOM    773 HG21 VAL A  51      34.016  19.446 -49.374  1.00 91.60           H  
ATOM    774 HG22 VAL A  51      35.258  18.221 -49.647  1.00 91.60           H  
ATOM    775 HG23 VAL A  51      35.081  19.545 -50.808  1.00 91.60           H  
ATOM    776  N   VAL A  52      31.644  20.629 -50.061  1.00 91.46           N  
ATOM    777  H   VAL A  52      32.423  21.132 -50.461  1.00 91.46           H  
ATOM    778  CA  VAL A  52      30.945  21.262 -48.921  1.00 91.46           C  
ATOM    779  HA  VAL A  52      31.168  20.680 -48.027  1.00 91.46           H  
ATOM    780  C   VAL A  52      29.421  21.289 -49.065  1.00 91.46           C  
ATOM    781  CB  VAL A  52      31.508  22.675 -48.691  1.00 91.46           C  
ATOM    782  HB  VAL A  52      31.667  23.161 -49.654  1.00 91.46           H  
ATOM    783  O   VAL A  52      28.906  21.543 -50.143  1.00 91.46           O  
ATOM    784  CG1 VAL A  52      30.602  23.574 -47.852  1.00 91.46           C  
ATOM    785 HG11 VAL A  52      29.687  23.803 -48.399  1.00 91.46           H  
ATOM    786 HG12 VAL A  52      30.349  23.077 -46.915  1.00 91.46           H  
ATOM    787 HG13 VAL A  52      31.119  24.512 -47.649  1.00 91.46           H  
ATOM    788  CG2 VAL A  52      32.845  22.590 -47.947  1.00 91.46           C  
ATOM    789 HG21 VAL A  52      33.338  23.562 -47.952  1.00 91.46           H  
ATOM    790 HG22 VAL A  52      33.497  21.844 -48.399  1.00 91.46           H  
ATOM    791 HG23 VAL A  52      32.671  22.275 -46.918  1.00 91.46           H  
ATOM    792  N   SER A  53      28.656  21.089 -47.998  1.00 90.33           N  
ATOM    793  H   SER A  53      29.090  20.792 -47.135  1.00 90.33           H  
ATOM    794  CA  SER A  53      27.190  21.086 -48.045  1.00 90.33           C  
ATOM    795  HA  SER A  53      26.890  20.330 -48.771  1.00 90.33           H  
ATOM    796  C   SER A  53      26.570  22.417 -48.484  1.00 90.33           C  
ATOM    797  CB  SER A  53      26.618  20.653 -46.700  1.00 90.33           C  
ATOM    798  HB2 SER A  53      26.998  21.288 -45.899  1.00 90.33           H  
ATOM    799  HB3 SER A  53      25.530  20.702 -46.720  1.00 90.33           H  
ATOM    800  O   SER A  53      27.097  23.506 -48.257  1.00 90.33           O  
ATOM    801  OG  SER A  53      27.015  19.323 -46.502  1.00 90.33           O  
ATOM    802  HG  SER A  53      27.928  19.317 -46.206  1.00 90.33           H  
ATOM    803  N   VAL A  54      25.405  22.314 -49.125  1.00 91.43           N  
ATOM    804  H   VAL A  54      24.990  21.394 -49.169  1.00 91.43           H  
ATOM    805  CA  VAL A  54      24.587  23.459 -49.548  1.00 91.43           C  
ATOM    806  HA  VAL A  54      25.224  24.198 -50.035  1.00 91.43           H  
ATOM    807  C   VAL A  54      23.958  24.105 -48.316  1.00 91.43           C  
ATOM    808  CB  VAL A  54      23.514  22.988 -50.548  1.00 91.43           C  
ATOM    809  HB  VAL A  54      22.997  22.127 -50.124  1.00 91.43           H  
ATOM    810  O   VAL A  54      23.367  23.413 -47.493  1.00 91.43           O  
ATOM    811  CG1 VAL A  54      22.449  24.040 -50.874  1.00 91.43           C  
ATOM    812 HG11 VAL A  54      21.863  24.267 -49.983  1.00 91.43           H  
ATOM    813 HG12 VAL A  54      21.770  23.659 -51.637  1.00 91.43           H  
ATOM    814 HG13 VAL A  54      22.914  24.958 -51.233  1.00 91.43           H  
ATOM    815  CG2 VAL A  54      24.170  22.539 -51.861  1.00 91.43           C  
ATOM    816 HG21 VAL A  54      24.707  23.372 -52.315  1.00 91.43           H  
ATOM    817 HG22 VAL A  54      24.870  21.723 -51.679  1.00 91.43           H  
ATOM    818 HG23 VAL A  54      23.411  22.190 -52.561  1.00 91.43           H  
ATOM    819  N   GLY A  55      24.040  25.429 -48.195  1.00 92.81           N  
ATOM    820  H   GLY A  55      24.490  25.958 -48.928  1.00 92.81           H  
ATOM    821  CA  GLY A  55      23.507  26.145 -47.040  1.00 92.81           C  
ATOM    822  HA2 GLY A  55      23.581  25.510 -46.158  1.00 92.81           H  
ATOM    823  HA3 GLY A  55      22.453  26.363 -47.212  1.00 92.81           H  
ATOM    824  C   GLY A  55      24.237  27.447 -46.739  1.00 92.81           C  
ATOM    825  O   GLY A  55      25.081  27.913 -47.502  1.00 92.81           O  
ATOM    826  N   LYS A  56      23.889  28.065 -45.609  1.00 93.05           N  
ATOM    827  H   LYS A  56      23.276  27.570 -44.976  1.00 93.05           H  
ATOM    828  CA  LYS A  56      24.555  29.275 -45.114  1.00 93.05           C  
ATOM    829  HA  LYS A  56      25.043  29.785 -45.945  1.00 93.05           H  
ATOM    830  C   LYS A  56      25.640  28.876 -44.122  1.00 93.05           C  
ATOM    831  CB  LYS A  56      23.541  30.241 -44.485  1.00 93.05           C  
ATOM    832  HB2 LYS A  56      24.081  31.095 -44.075  1.00 93.05           H  
ATOM    833  HB3 LYS A  56      23.023  29.737 -43.669  1.00 93.05           H  
ATOM    834  O   LYS A  56      25.352  28.151 -43.177  1.00 93.05           O  
ATOM    835  CG  LYS A  56      22.517  30.743 -45.513  1.00 93.05           C  
ATOM    836  HG2 LYS A  56      23.041  31.248 -46.325  1.00 93.05           H  
ATOM    837  HG3 LYS A  56      21.970  29.896 -45.927  1.00 93.05           H  
ATOM    838  CD  LYS A  56      21.513  31.707 -44.871  1.00 93.05           C  
ATOM    839  HD2 LYS A  56      22.041  32.573 -44.472  1.00 93.05           H  
ATOM    840  HD3 LYS A  56      20.997  31.192 -44.061  1.00 93.05           H  
ATOM    841  CE  LYS A  56      20.500  32.151 -45.933  1.00 93.05           C  
ATOM    842  HE2 LYS A  56      21.027  32.693 -46.719  1.00 93.05           H  
ATOM    843  HE3 LYS A  56      20.071  31.261 -46.392  1.00 93.05           H  
ATOM    844  NZ  LYS A  56      19.418  32.990 -45.361  1.00 93.05           N  
ATOM    845  HZ1 LYS A  56      18.906  32.474 -44.659  1.00 93.05           H  
ATOM    846  HZ2 LYS A  56      19.794  33.834 -44.952  1.00 93.05           H  
ATOM    847  HZ3 LYS A  56      18.770  33.250 -46.090  1.00 93.05           H  
ATOM    848  N   SER A  57      26.858  29.373 -44.307  1.00 90.78           N  
ATOM    849  H   SER A  57      27.019  29.976 -45.101  1.00 90.78           H  
ATOM    850  CA  SER A  57      27.977  29.100 -43.403  1.00 90.78           C  
ATOM    851  HA  SER A  57      27.589  28.855 -42.415  1.00 90.78           H  
ATOM    852  C   SER A  57      28.877  30.320 -43.265  1.00 90.78           C  
ATOM    853  CB  SER A  57      28.776  27.889 -43.889  1.00 90.78           C  
ATOM    854  HB2 SER A  57      28.150  26.998 -43.838  1.00 90.78           H  
ATOM    855  HB3 SER A  57      29.082  28.054 -44.922  1.00 90.78           H  
ATOM    856  O   SER A  57      29.163  31.023 -44.236  1.00 90.78           O  
ATOM    857  OG  SER A  57      29.923  27.716 -43.079  1.00 90.78           O  
ATOM    858  HG  SER A  57      30.113  26.779 -42.988  1.00 90.78           H  
ATOM    859  N   ARG A  58      29.341  30.575 -42.041  1.00 90.26           N  
ATOM    860  H   ARG A  58      29.090  29.932 -41.303  1.00 90.26           H  
ATOM    861  CA  ARG A  58      30.390  31.565 -41.786  1.00 90.26           C  
ATOM    862  HA  ARG A  58      30.290  32.381 -42.502  1.00 90.26           H  
ATOM    863  C   ARG A  58      31.772  30.959 -42.001  1.00 90.26           C  
ATOM    864  CB  ARG A  58      30.217  32.130 -40.374  1.00 90.26           C  
ATOM    865  HB2 ARG A  58      29.190  32.474 -40.255  1.00 90.26           H  
ATOM    866  HB3 ARG A  58      30.412  31.346 -39.641  1.00 90.26           H  
ATOM    867  O   ARG A  58      32.648  31.647 -42.528  1.00 90.26           O  
ATOM    868  CG  ARG A  58      31.166  33.309 -40.132  1.00 90.26           C  
ATOM    869  HG2 ARG A  58      30.981  34.083 -40.876  1.00 90.26           H  
ATOM    870  HG3 ARG A  58      32.201  32.975 -40.208  1.00 90.26           H  
ATOM    871  CD  ARG A  58      30.938  33.880 -38.733  1.00 90.26           C  
ATOM    872  HD2 ARG A  58      29.901  34.206 -38.650  1.00 90.26           H  
ATOM    873  HD3 ARG A  58      31.121  33.090 -38.005  1.00 90.26           H  
ATOM    874  NE  ARG A  58      31.841  35.015 -38.468  1.00 90.26           N  
ATOM    875  HE  ARG A  58      32.508  35.241 -39.191  1.00 90.26           H  
ATOM    876  NH1 ARG A  58      31.147  35.422 -36.319  1.00 90.26           N  
ATOM    877 HH11 ARG A  58      31.269  35.898 -35.437  1.00 90.26           H  
ATOM    878 HH12 ARG A  58      30.556  34.604 -36.372  1.00 90.26           H  
ATOM    879  NH2 ARG A  58      32.774  36.666 -37.207  1.00 90.26           N  
ATOM    880 HH21 ARG A  58      32.859  37.147 -36.323  1.00 90.26           H  
ATOM    881 HH22 ARG A  58      33.426  36.871 -37.951  1.00 90.26           H  
ATOM    882  CZ  ARG A  58      31.915  35.695 -37.338  1.00 90.26           C  
ATOM    883  N   ASP A  59      31.937  29.687 -41.664  1.00 87.59           N  
ATOM    884  H   ASP A  59      31.168  29.194 -41.233  1.00 87.59           H  
ATOM    885  CA  ASP A  59      33.227  29.002 -41.646  1.00 87.59           C  
ATOM    886  HA  ASP A  59      33.924  29.584 -41.042  1.00 87.59           H  
ATOM    887  C   ASP A  59      33.822  28.890 -43.045  1.00 87.59           C  
ATOM    888  CB  ASP A  59      33.067  27.632 -40.973  1.00 87.59           C  
ATOM    889  HB2 ASP A  59      32.413  27.008 -41.582  1.00 87.59           H  
ATOM    890  HB3 ASP A  59      34.043  27.150 -40.909  1.00 87.59           H  
ATOM    891  O   ASP A  59      35.025  29.042 -43.208  1.00 87.59           O  
ATOM    892  CG  ASP A  59      32.485  27.776 -39.563  1.00 87.59           C  
ATOM    893  OD1 ASP A  59      32.769  28.817 -38.923  1.00 87.59           O  
ATOM    894  OD2 ASP A  59      31.653  26.923 -39.201  1.00 87.59           O  
ATOM    895  N   TYR A  60      32.985  28.781 -44.080  1.00 91.02           N  
ATOM    896  H   TYR A  60      32.013  28.610 -43.868  1.00 91.02           H  
ATOM    897  CA  TYR A  60      33.416  28.700 -45.479  1.00 91.02           C  
ATOM    898  HA  TYR A  60      34.400  28.231 -45.498  1.00 91.02           H  
ATOM    899  C   TYR A  60      33.618  30.054 -46.173  1.00 91.02           C  
ATOM    900  CB  TYR A  60      32.456  27.776 -46.235  1.00 91.02           C  
ATOM    901  HB2 TYR A  60      32.759  27.714 -47.280  1.00 91.02           H  
ATOM    902  HB3 TYR A  60      31.456  28.209 -46.205  1.00 91.02           H  
ATOM    903  O   TYR A  60      33.921  30.101 -47.364  1.00 91.02           O  
ATOM    904  CG  TYR A  60      32.422  26.368 -45.667  1.00 91.02           C  
ATOM    905  CD1 TYR A  60      33.624  25.655 -45.484  1.00 91.02           C  
ATOM    906  HD1 TYR A  60      34.573  26.086 -45.766  1.00 91.02           H  
ATOM    907  CD2 TYR A  60      31.197  25.772 -45.310  1.00 91.02           C  
ATOM    908  HD2 TYR A  60      30.266  26.282 -45.508  1.00 91.02           H  
ATOM    909  CE1 TYR A  60      33.599  24.362 -44.935  1.00 91.02           C  
ATOM    910  HE1 TYR A  60      34.513  23.801 -44.799  1.00 91.02           H  
ATOM    911  CE2 TYR A  60      31.169  24.469 -44.771  1.00 91.02           C  
ATOM    912  HE2 TYR A  60      30.232  23.987 -44.533  1.00 91.02           H  
ATOM    913  OH  TYR A  60      32.391  22.469 -44.164  1.00 91.02           O  
ATOM    914  HH  TYR A  60      31.643  21.945 -44.459  1.00 91.02           H  
ATOM    915  CZ  TYR A  60      32.375  23.757 -44.594  1.00 91.02           C  
ATOM    916  N   SER A  61      33.523  31.176 -45.451  1.00 91.28           N  
ATOM    917  H   SER A  61      33.286  31.094 -44.472  1.00 91.28           H  
ATOM    918  CA  SER A  61      33.690  32.513 -46.052  1.00 91.28           C  
ATOM    919  HA  SER A  61      32.951  32.627 -46.845  1.00 91.28           H  
ATOM    920  C   SER A  61      35.068  32.725 -46.686  1.00 91.28           C  
ATOM    921  CB  SER A  61      33.471  33.624 -45.022  1.00 91.28           C  
ATOM    922  HB2 SER A  61      33.534  34.588 -45.526  1.00 91.28           H  
ATOM    923  HB3 SER A  61      34.248  33.574 -44.260  1.00 91.28           H  
ATOM    924  O   SER A  61      35.203  33.521 -47.610  1.00 91.28           O  
ATOM    925  OG  SER A  61      32.208  33.514 -44.403  1.00 91.28           O  
ATOM    926  HG  SER A  61      32.286  32.818 -43.746  1.00 91.28           H  
ATOM    927  N   HIS A  62      36.086  32.006 -46.206  1.00 89.51           N  
ATOM    928  H   HIS A  62      35.888  31.334 -45.479  1.00 89.51           H  
ATOM    929  CA  HIS A  62      37.454  32.061 -46.722  1.00 89.51           C  
ATOM    930  HA  HIS A  62      37.729  33.108 -46.854  1.00 89.51           H  
ATOM    931  C   HIS A  62      37.625  31.381 -48.096  1.00 89.51           C  
ATOM    932  CB  HIS A  62      38.387  31.448 -45.668  1.00 89.51           C  
ATOM    933  HB2 HIS A  62      38.245  31.963 -44.717  1.00 89.51           H  
ATOM    934  HB3 HIS A  62      39.420  31.610 -45.978  1.00 89.51           H  
ATOM    935  O   HIS A  62      38.679  31.532 -48.722  1.00 89.51           O  
ATOM    936  CG  HIS A  62      38.176  29.968 -45.460  1.00 89.51           C  
ATOM    937  CD2 HIS A  62      38.814  28.959 -46.128  1.00 89.51           C  
ATOM    938  HD2 HIS A  62      39.559  29.084 -46.900  1.00 89.51           H  
ATOM    939  ND1 HIS A  62      37.297  29.363 -44.592  1.00 89.51           N  
ATOM    940  HD1 HIS A  62      36.671  29.774 -43.915  1.00 89.51           H  
ATOM    941  CE1 HIS A  62      37.400  28.033 -44.735  1.00 89.51           C  
ATOM    942  HE1 HIS A  62      36.837  27.304 -44.170  1.00 89.51           H  
ATOM    943  NE2 HIS A  62      38.319  27.741 -45.664  1.00 89.51           N  
ATOM    944  N   ILE A  63      36.621  30.628 -48.565  1.00 92.32           N  
ATOM    945  H   ILE A  63      35.796  30.514 -47.994  1.00 92.32           H  
ATOM    946  CA  ILE A  63      36.602  30.010 -49.896  1.00 92.32           C  
ATOM    947  HA  ILE A  63      37.578  29.574 -50.107  1.00 92.32           H  
ATOM    948  C   ILE A  63      36.332  31.056 -50.981  1.00 92.32           C  
ATOM    949  CB  ILE A  63      35.559  28.871 -49.951  1.00 92.32           C  
ATOM    950  HB  ILE A  63      34.590  29.280 -49.664  1.00 92.32           H  
ATOM    951  O   ILE A  63      36.964  31.006 -52.029  1.00 92.32           O  
ATOM    952  CG1 ILE A  63      35.925  27.744 -48.955  1.00 92.32           C  
ATOM    953 HG12 ILE A  63      36.937  27.392 -49.159  1.00 92.32           H  
ATOM    954 HG13 ILE A  63      35.907  28.146 -47.942  1.00 92.32           H  
ATOM    955  CG2 ILE A  63      35.398  28.313 -51.373  1.00 92.32           C  
ATOM    956 HG21 ILE A  63      36.303  27.799 -51.696  1.00 92.32           H  
ATOM    957 HG22 ILE A  63      34.557  27.619 -51.375  1.00 92.32           H  
ATOM    958 HG23 ILE A  63      35.143  29.093 -52.091  1.00 92.32           H  
ATOM    959  CD1 ILE A  63      34.976  26.538 -48.990  1.00 92.32           C  
ATOM    960 HD11 ILE A  63      35.143  25.918 -48.110  1.00 92.32           H  
ATOM    961 HD12 ILE A  63      33.938  26.872 -49.002  1.00 92.32           H  
ATOM    962 HD13 ILE A  63      35.168  25.934 -49.877  1.00 92.32           H  
ATOM    963  N   LEU A  64      35.424  32.008 -50.749  1.00 93.60           N  
ATOM    964  H   LEU A  64      34.993  32.052 -49.836  1.00 93.60           H  
ATOM    965  CA  LEU A  64      35.072  33.033 -51.734  1.00 93.60           C  
ATOM    966  HA  LEU A  64      34.974  32.549 -52.706  1.00 93.60           H  
ATOM    967  C   LEU A  64      36.177  34.092 -51.842  1.00 93.60           C  
ATOM    968  CB  LEU A  64      33.707  33.641 -51.357  1.00 93.60           C  
ATOM    969  HB2 LEU A  64      33.778  34.024 -50.339  1.00 93.60           H  
ATOM    970  HB3 LEU A  64      32.960  32.847 -51.367  1.00 93.60           H  
ATOM    971  O   LEU A  64      36.713  34.545 -50.827  1.00 93.60           O  
ATOM    972  CG  LEU A  64      33.214  34.784 -52.266  1.00 93.60           C  
ATOM    973  HG  LEU A  64      33.941  35.596 -52.244  1.00 93.60           H  
ATOM    974  CD1 LEU A  64      32.974  34.376 -53.719  1.00 93.60           C  
ATOM    975 HD11 LEU A  64      32.095  33.735 -53.791  1.00 93.60           H  
ATOM    976 HD12 LEU A  64      33.838  33.855 -54.131  1.00 93.60           H  
ATOM    977 HD13 LEU A  64      32.800  35.270 -54.318  1.00 93.60           H  
ATOM    978  CD2 LEU A  64      31.892  35.326 -51.726  1.00 93.60           C  
ATOM    979 HD21 LEU A  64      32.034  35.697 -50.712  1.00 93.60           H  
ATOM    980 HD22 LEU A  64      31.138  34.538 -51.723  1.00 93.60           H  
ATOM    981 HD23 LEU A  64      31.551  36.142 -52.364  1.00 93.60           H  
ATOM    982  N   HIS A  65      36.480  34.522 -53.067  1.00 91.88           N  
ATOM    983  H   HIS A  65      36.038  34.094 -53.869  1.00 91.88           H  
ATOM    984  CA  HIS A  65      37.424  35.609 -53.306  1.00 91.88           C  
ATOM    985  HA  HIS A  65      38.382  35.296 -52.889  1.00 91.88           H  
ATOM    986  C   HIS A  65      37.019  36.889 -52.558  1.00 91.88           C  
ATOM    987  CB  HIS A  65      37.603  35.814 -54.816  1.00 91.88           C  
ATOM    988  HB2 HIS A  65      37.936  34.874 -55.255  1.00 91.88           H  
ATOM    989  HB3 HIS A  65      36.644  36.082 -55.260  1.00 91.88           H  
ATOM    990  O   HIS A  65      35.849  37.283 -52.527  1.00 91.88           O  
ATOM    991  CG  HIS A  65      38.620  36.864 -55.171  1.00 91.88           C  
ATOM    992  CD2 HIS A  65      39.952  36.657 -55.397  1.00 91.88           C  
ATOM    993  HD2 HIS A  65      40.461  35.704 -55.383  1.00 91.88           H  
ATOM    994  ND1 HIS A  65      38.368  38.195 -55.416  1.00 91.88           N  
ATOM    995  HD1 HIS A  65      37.462  38.566 -55.661  1.00 91.88           H  
ATOM    996  CE1 HIS A  65      39.539  38.780 -55.735  1.00 91.88           C  
ATOM    997  HE1 HIS A  65      39.657  39.795 -56.084  1.00 91.88           H  
ATOM    998  NE2 HIS A  65      40.534  37.884 -55.703  1.00 91.88           N  
ATOM    999  N   SER A  66      37.989  37.544 -51.915  1.00 87.04           N  
ATOM   1000  H   SER A  66      38.944  37.247 -52.050  1.00 87.04           H  
ATOM   1001  CA  SER A  66      37.735  38.681 -51.017  1.00 87.04           C  
ATOM   1002  HA  SER A  66      37.048  38.359 -50.235  1.00 87.04           H  
ATOM   1003  C   SER A  66      37.084  39.867 -51.734  1.00 87.04           C  
ATOM   1004  CB  SER A  66      39.040  39.125 -50.348  1.00 87.04           C  
ATOM   1005  HB2 SER A  66      38.855  40.003 -49.729  1.00 87.04           H  
ATOM   1006  HB3 SER A  66      39.414  38.317 -49.719  1.00 87.04           H  
ATOM   1007  O   SER A  66      36.219  40.522 -51.155  1.00 87.04           O  
ATOM   1008  OG  SER A  66      39.999  39.429 -51.339  1.00 87.04           O  
ATOM   1009  HG  SER A  66      40.836  39.677 -50.939  1.00 87.04           H  
ATOM   1010  N   GLY A  67      37.453  40.098 -52.997  1.00 87.42           N  
ATOM   1011  H   GLY A  67      38.207  39.536 -53.365  1.00 87.42           H  
ATOM   1012  CA  GLY A  67      36.898  41.148 -53.857  1.00 87.42           C  
ATOM   1013  HA2 GLY A  67      36.717  42.043 -53.261  1.00 87.42           H  
ATOM   1014  HA3 GLY A  67      37.631  41.397 -54.624  1.00 87.42           H  
ATOM   1015  C   GLY A  67      35.590  40.784 -54.565  1.00 87.42           C  
ATOM   1016  O   GLY A  67      35.057  41.606 -55.302  1.00 87.42           O  
ATOM   1017  N   SER A  68      35.060  39.575 -54.368  1.00 91.70           N  
ATOM   1018  H   SER A  68      35.501  38.944 -53.714  1.00 91.70           H  
ATOM   1019  CA  SER A  68      33.911  39.075 -55.128  1.00 91.70           C  
ATOM   1020  HA  SER A  68      33.594  39.839 -55.838  1.00 91.70           H  
ATOM   1021  C   SER A  68      32.715  38.784 -54.218  1.00 91.70           C  
ATOM   1022  CB  SER A  68      34.316  37.854 -55.962  1.00 91.70           C  
ATOM   1023  HB2 SER A  68      34.503  37.016 -55.290  1.00 91.70           H  
ATOM   1024  HB3 SER A  68      33.510  37.583 -56.645  1.00 91.70           H  
ATOM   1025  O   SER A  68      32.854  38.379 -53.059  1.00 91.70           O  
ATOM   1026  OG  SER A  68      35.499  38.130 -56.696  1.00 91.70           O  
ATOM   1027  HG  SER A  68      35.296  38.367 -57.603  1.00 91.70           H  
ATOM   1028  N   ASN A  69      31.513  38.982 -54.763  1.00 94.15           N  
ATOM   1029  H   ASN A  69      31.472  39.397 -55.682  1.00 94.15           H  
ATOM   1030  CA  ASN A  69      30.247  38.617 -54.112  1.00 94.15           C  
ATOM   1031  HA  ASN A  69      30.411  38.506 -53.040  1.00 94.15           H  
ATOM   1032  C   ASN A  69      29.698  37.269 -54.595  1.00 94.15           C  
ATOM   1033  CB  ASN A  69      29.228  39.748 -54.320  1.00 94.15           C  
ATOM   1034  HB2 ASN A  69      29.129  39.962 -55.384  1.00 94.15           H  
ATOM   1035  HB3 ASN A  69      28.254  39.433 -53.947  1.00 94.15           H  
ATOM   1036  O   ASN A  69      28.731  36.772 -54.027  1.00 94.15           O  
ATOM   1037  CG  ASN A  69      29.606  41.011 -53.572  1.00 94.15           C  
ATOM   1038  ND2 ASN A  69      29.254  42.161 -54.095  1.00 94.15           N  
ATOM   1039 HD21 ASN A  69      29.549  42.991 -53.601  1.00 94.15           H  
ATOM   1040 HD22 ASN A  69      28.751  42.201 -54.970  1.00 94.15           H  
ATOM   1041  OD1 ASN A  69      30.209  40.983 -52.511  1.00 94.15           O  
ATOM   1042  N   TYR A  70      30.313  36.694 -55.627  1.00 95.82           N  
ATOM   1043  H   TYR A  70      31.124  37.148 -56.022  1.00 95.82           H  
ATOM   1044  CA  TYR A  70      29.914  35.446 -56.260  1.00 95.82           C  
ATOM   1045  HA  TYR A  70      29.417  34.804 -55.532  1.00 95.82           H  
ATOM   1046  C   TYR A  70      31.145  34.718 -56.803  1.00 95.82           C  
ATOM   1047  CB  TYR A  70      28.926  35.754 -57.391  1.00 95.82           C  
ATOM   1048  HB2 TYR A  70      29.367  36.495 -58.058  1.00 95.82           H  
ATOM   1049  HB3 TYR A  70      28.026  36.195 -56.963  1.00 95.82           H  
ATOM   1050  O   TYR A  70      32.032  35.346 -57.392  1.00 95.82           O  
ATOM   1051  CG  TYR A  70      28.528  34.543 -58.209  1.00 95.82           C  
ATOM   1052  CD1 TYR A  70      29.174  34.272 -59.432  1.00 95.82           C  
ATOM   1053  HD1 TYR A  70      29.956  34.924 -59.791  1.00 95.82           H  
ATOM   1054  CD2 TYR A  70      27.507  33.689 -57.751  1.00 95.82           C  
ATOM   1055  HD2 TYR A  70      27.007  33.888 -56.815  1.00 95.82           H  
ATOM   1056  CE1 TYR A  70      28.785  33.159 -60.203  1.00 95.82           C  
ATOM   1057  HE1 TYR A  70      29.250  32.963 -61.158  1.00 95.82           H  
ATOM   1058  CE2 TYR A  70      27.112  32.582 -58.526  1.00 95.82           C  
ATOM   1059  HE2 TYR A  70      26.304  31.949 -58.190  1.00 95.82           H  
ATOM   1060  OH  TYR A  70      27.353  31.266 -60.533  1.00 95.82           O  
ATOM   1061  HH  TYR A  70      26.568  30.841 -60.180  1.00 95.82           H  
ATOM   1062  CZ  TYR A  70      27.748  32.312 -59.756  1.00 95.82           C  
ATOM   1063  N   GLY A  71      31.171  33.404 -56.623  1.00 96.03           N  
ATOM   1064  H   GLY A  71      30.412  32.981 -56.106  1.00 96.03           H  
ATOM   1065  CA  GLY A  71      32.125  32.479 -57.217  1.00 96.03           C  
ATOM   1066  HA2 GLY A  71      32.996  32.364 -56.572  1.00 96.03           H  
ATOM   1067  HA3 GLY A  71      32.449  32.855 -58.188  1.00 96.03           H  
ATOM   1068  C   GLY A  71      31.478  31.118 -57.430  1.00 96.03           C  
ATOM   1069  O   GLY A  71      30.396  30.845 -56.907  1.00 96.03           O  
ATOM   1070  N   PHE A  72      32.125  30.260 -58.208  1.00 96.52           N  
ATOM   1071  H   PHE A  72      33.036  30.504 -58.570  1.00 96.52           H  
ATOM   1072  CA  PHE A  72      31.620  28.915 -58.458  1.00 96.52           C  
ATOM   1073  HA  PHE A  72      31.117  28.575 -57.552  1.00 96.52           H  
ATOM   1074  C   PHE A  72      32.743  27.921 -58.730  1.00 96.52           C  
ATOM   1075  CB  PHE A  72      30.584  28.929 -59.598  1.00 96.52           C  
ATOM   1076  HB2 PHE A  72      29.815  29.669 -59.374  1.00 96.52           H  
ATOM   1077  HB3 PHE A  72      30.084  27.961 -59.628  1.00 96.52           H  
ATOM   1078  O   PHE A  72      33.855  28.296 -59.103  1.00 96.52           O  
ATOM   1079  CG  PHE A  72      31.148  29.201 -60.978  1.00 96.52           C  
ATOM   1080  CD1 PHE A  72      31.200  30.517 -61.471  1.00 96.52           C  
ATOM   1081  HD1 PHE A  72      30.858  31.334 -60.854  1.00 96.52           H  
ATOM   1082  CD2 PHE A  72      31.607  28.135 -61.775  1.00 96.52           C  
ATOM   1083  HD2 PHE A  72      31.567  27.120 -61.410  1.00 96.52           H  
ATOM   1084  CE1 PHE A  72      31.709  30.768 -62.758  1.00 96.52           C  
ATOM   1085  HE1 PHE A  72      31.757  31.779 -63.137  1.00 96.52           H  
ATOM   1086  CE2 PHE A  72      32.127  28.387 -63.056  1.00 96.52           C  
ATOM   1087  HE2 PHE A  72      32.477  27.568 -63.666  1.00 96.52           H  
ATOM   1088  CZ  PHE A  72      32.179  29.703 -63.547  1.00 96.52           C  
ATOM   1089  HZ  PHE A  72      32.578  29.893 -64.533  1.00 96.52           H  
ATOM   1090  N   VAL A  73      32.420  26.645 -58.554  1.00 96.28           N  
ATOM   1091  H   VAL A  73      31.480  26.446 -58.242  1.00 96.28           H  
ATOM   1092  CA  VAL A  73      33.211  25.498 -58.990  1.00 96.28           C  
ATOM   1093  HA  VAL A  73      34.016  25.838 -59.641  1.00 96.28           H  
ATOM   1094  C   VAL A  73      32.304  24.585 -59.789  1.00 96.28           C  
ATOM   1095  CB  VAL A  73      33.835  24.754 -57.802  1.00 96.28           C  
ATOM   1096  HB  VAL A  73      33.077  24.577 -57.039  1.00 96.28           H  
ATOM   1097  O   VAL A  73      31.221  24.231 -59.339  1.00 96.28           O  
ATOM   1098  CG1 VAL A  73      34.459  23.412 -58.206  1.00 96.28           C  
ATOM   1099 HG11 VAL A  73      35.028  23.001 -57.372  1.00 96.28           H  
ATOM   1100 HG12 VAL A  73      33.680  22.699 -58.477  1.00 96.28           H  
ATOM   1101 HG13 VAL A  73      35.127  23.552 -59.056  1.00 96.28           H  
ATOM   1102  CG2 VAL A  73      34.950  25.614 -57.209  1.00 96.28           C  
ATOM   1103 HG21 VAL A  73      35.269  25.182 -56.260  1.00 96.28           H  
ATOM   1104 HG22 VAL A  73      34.609  26.635 -57.039  1.00 96.28           H  
ATOM   1105 HG23 VAL A  73      35.788  25.643 -57.904  1.00 96.28           H  
ATOM   1106  N   GLU A  74      32.752  24.198 -60.966  1.00 96.06           N  
ATOM   1107  H   GLU A  74      33.662  24.518 -61.266  1.00 96.06           H  
ATOM   1108  CA  GLU A  74      32.065  23.285 -61.857  1.00 96.06           C  
ATOM   1109  HA  GLU A  74      31.135  22.950 -61.398  1.00 96.06           H  
ATOM   1110  C   GLU A  74      32.949  22.063 -62.097  1.00 96.06           C  
ATOM   1111  CB  GLU A  74      31.707  24.033 -63.142  1.00 96.06           C  
ATOM   1112  HB2 GLU A  74      31.160  24.939 -62.881  1.00 96.06           H  
ATOM   1113  HB3 GLU A  74      32.616  24.316 -63.673  1.00 96.06           H  
ATOM   1114  O   GLU A  74      34.126  22.201 -62.428  1.00 96.06           O  
ATOM   1115  CG  GLU A  74      30.830  23.173 -64.045  1.00 96.06           C  
ATOM   1116  HG2 GLU A  74      31.396  22.300 -64.369  1.00 96.06           H  
ATOM   1117  HG3 GLU A  74      29.969  22.830 -63.472  1.00 96.06           H  
ATOM   1118  CD  GLU A  74      30.363  23.979 -65.257  1.00 96.06           C  
ATOM   1119  OE1 GLU A  74      29.306  24.640 -65.133  1.00 96.06           O  
ATOM   1120  OE2 GLU A  74      31.073  23.936 -66.286  1.00 96.06           O  
ATOM   1121  N   ILE A  75      32.388  20.872 -61.902  1.00 95.04           N  
ATOM   1122  H   ILE A  75      31.419  20.844 -61.618  1.00 95.04           H  
ATOM   1123  CA  ILE A  75      33.044  19.597 -62.182  1.00 95.04           C  
ATOM   1124  HA  ILE A  75      34.063  19.788 -62.517  1.00 95.04           H  
ATOM   1125  C   ILE A  75      32.297  18.909 -63.311  1.00 95.04           C  
ATOM   1126  CB  ILE A  75      33.135  18.706 -60.925  1.00 95.04           C  
ATOM   1127  HB  ILE A  75      32.144  18.618 -60.481  1.00 95.04           H  
ATOM   1128  O   ILE A  75      31.106  18.629 -63.184  1.00 95.04           O  
ATOM   1129  CG1 ILE A  75      34.084  19.373 -59.904  1.00 95.04           C  
ATOM   1130 HG12 ILE A  75      33.712  20.370 -59.669  1.00 95.04           H  
ATOM   1131 HG13 ILE A  75      35.073  19.481 -60.349  1.00 95.04           H  
ATOM   1132  CG2 ILE A  75      33.630  17.290 -61.293  1.00 95.04           C  
ATOM   1133 HG21 ILE A  75      33.709  16.662 -60.405  1.00 95.04           H  
ATOM   1134 HG22 ILE A  75      34.602  17.351 -61.781  1.00 95.04           H  
ATOM   1135 HG23 ILE A  75      32.926  16.796 -61.964  1.00 95.04           H  
ATOM   1136  CD1 ILE A  75      34.222  18.614 -58.582  1.00 95.04           C  
ATOM   1137 HD11 ILE A  75      34.733  17.663 -58.732  1.00 95.04           H  
ATOM   1138 HD12 ILE A  75      34.826  19.210 -57.898  1.00 95.04           H  
ATOM   1139 HD13 ILE A  75      33.236  18.441 -58.151  1.00 95.04           H  
ATOM   1140  N   LYS A  76      33.012  18.576 -64.379  1.00 95.27           N  
ATOM   1141  H   LYS A  76      33.985  18.845 -64.395  1.00 95.27           H  
ATOM   1142  CA  LYS A  76      32.527  17.695 -65.434  1.00 95.27           C  
ATOM   1143  HA  LYS A  76      31.444  17.595 -65.357  1.00 95.27           H  
ATOM   1144  C   LYS A  76      33.156  16.323 -65.259  1.00 95.27           C  
ATOM   1145  CB  LYS A  76      32.839  18.326 -66.783  1.00 95.27           C  
ATOM   1146  HB2 LYS A  76      33.919  18.352 -66.923  1.00 95.27           H  
ATOM   1147  HB3 LYS A  76      32.459  19.348 -66.791  1.00 95.27           H  
ATOM   1148  O   LYS A  76      34.368  16.177 -65.372  1.00 95.27           O  
ATOM   1149  CG  LYS A  76      32.192  17.544 -67.927  1.00 95.27           C  
ATOM   1150  HG2 LYS A  76      32.557  16.517 -67.936  1.00 95.27           H  
ATOM   1151  HG3 LYS A  76      31.108  17.550 -67.820  1.00 95.27           H  
ATOM   1152  CD  LYS A  76      32.595  18.239 -69.223  1.00 95.27           C  
ATOM   1153  HD2 LYS A  76      32.228  19.265 -69.211  1.00 95.27           H  
ATOM   1154  HD3 LYS A  76      33.684  18.261 -69.281  1.00 95.27           H  
ATOM   1155  CE  LYS A  76      32.044  17.511 -70.441  1.00 95.27           C  
ATOM   1156  HE2 LYS A  76      30.955  17.557 -70.425  1.00 95.27           H  
ATOM   1157  HE3 LYS A  76      32.353  16.467 -70.388  1.00 95.27           H  
ATOM   1158  NZ  LYS A  76      32.596  18.149 -71.656  1.00 95.27           N  
ATOM   1159  HZ1 LYS A  76      33.604  18.163 -71.588  1.00 95.27           H  
ATOM   1160  HZ2 LYS A  76      32.323  17.656 -72.494  1.00 95.27           H  
ATOM   1161  HZ3 LYS A  76      32.301  19.114 -71.706  1.00 95.27           H  
ATOM   1162  N   ASP A  77      32.337  15.335 -64.939  1.00 92.56           N  
ATOM   1163  H   ASP A  77      31.346  15.528 -64.920  1.00 92.56           H  
ATOM   1164  CA  ASP A  77      32.802  13.990 -64.610  1.00 92.56           C  
ATOM   1165  HA  ASP A  77      33.727  14.088 -64.043  1.00 92.56           H  
ATOM   1166  C   ASP A  77      33.150  13.149 -65.854  1.00 92.56           C  
ATOM   1167  CB  ASP A  77      31.774  13.356 -63.663  1.00 92.56           C  
ATOM   1168  HB2 ASP A  77      31.391  14.120 -62.987  1.00 92.56           H  
ATOM   1169  HB3 ASP A  77      32.293  12.636 -63.030  1.00 92.56           H  
ATOM   1170  O   ASP A  77      32.929  13.574 -66.991  1.00 92.56           O  
ATOM   1171  CG  ASP A  77      30.592  12.636 -64.308  1.00 92.56           C  
ATOM   1172  OD1 ASP A  77      30.326  12.721 -65.524  1.00 92.56           O  
ATOM   1173  OD2 ASP A  77      29.906  11.926 -63.538  1.00 92.56           O  
ATOM   1174  N   ALA A  78      33.653  11.926 -65.651  1.00 89.14           N  
ATOM   1175  H   ALA A  78      33.894  11.652 -64.709  1.00 89.14           H  
ATOM   1176  CA  ALA A  78      34.077  11.041 -66.743  1.00 89.14           C  
ATOM   1177  HA  ALA A  78      34.852  11.550 -67.317  1.00 89.14           H  
ATOM   1178  C   ALA A  78      32.943  10.668 -67.718  1.00 89.14           C  
ATOM   1179  CB  ALA A  78      34.678   9.771 -66.126  1.00 89.14           C  
ATOM   1180  HB1 ALA A  78      35.480  10.029 -65.433  1.00 89.14           H  
ATOM   1181  HB2 ALA A  78      33.911   9.217 -65.586  1.00 89.14           H  
ATOM   1182  HB3 ALA A  78      35.084   9.137 -66.914  1.00 89.14           H  
ATOM   1183  O   ALA A  78      33.194  10.275 -68.857  1.00 89.14           O  
ATOM   1184  N   LYS A  79      31.684  10.798 -67.282  1.00 89.82           N  
ATOM   1185  H   LYS A  79      31.554  11.255 -66.390  1.00 89.82           H  
ATOM   1186  CA  LYS A  79      30.480  10.533 -68.082  1.00 89.82           C  
ATOM   1187  HA  LYS A  79      30.742   9.854 -68.893  1.00 89.82           H  
ATOM   1188  C   LYS A  79      29.949  11.797 -68.764  1.00 89.82           C  
ATOM   1189  CB  LYS A  79      29.412   9.858 -67.207  1.00 89.82           C  
ATOM   1190  HB2 LYS A  79      29.126  10.528 -66.397  1.00 89.82           H  
ATOM   1191  HB3 LYS A  79      28.533   9.651 -67.817  1.00 89.82           H  
ATOM   1192  O   LYS A  79      28.880  11.756 -69.366  1.00 89.82           O  
ATOM   1193  CG  LYS A  79      29.932   8.539 -66.623  1.00 89.82           C  
ATOM   1194  HG2 LYS A  79      30.276   7.901 -67.436  1.00 89.82           H  
ATOM   1195  HG3 LYS A  79      30.770   8.740 -65.956  1.00 89.82           H  
ATOM   1196  CD  LYS A  79      28.849   7.806 -65.833  1.00 89.82           C  
ATOM   1197  HD2 LYS A  79      28.024   7.549 -66.499  1.00 89.82           H  
ATOM   1198  HD3 LYS A  79      28.496   8.442 -65.021  1.00 89.82           H  
ATOM   1199  CE  LYS A  79      29.502   6.543 -65.274  1.00 89.82           C  
ATOM   1200  HE2 LYS A  79      30.329   6.839 -64.628  1.00 89.82           H  
ATOM   1201  HE3 LYS A  79      29.944   5.984 -66.099  1.00 89.82           H  
ATOM   1202  NZ  LYS A  79      28.546   5.695 -64.532  1.00 89.82           N  
ATOM   1203  HZ1 LYS A  79      29.044   4.887 -64.189  1.00 89.82           H  
ATOM   1204  HZ2 LYS A  79      28.174   6.208 -63.744  1.00 89.82           H  
ATOM   1205  HZ3 LYS A  79      27.804   5.388 -65.145  1.00 89.82           H  
ATOM   1206  N   GLY A  80      30.666  12.916 -68.652  1.00 89.38           N  
ATOM   1207  H   GLY A  80      31.501  12.886 -68.085  1.00 89.38           H  
ATOM   1208  CA  GLY A  80      30.282  14.212 -69.200  1.00 89.38           C  
ATOM   1209  HA2 GLY A  80      29.941  14.084 -70.228  1.00 89.38           H  
ATOM   1210  HA3 GLY A  80      31.161  14.855 -69.197  1.00 89.38           H  
ATOM   1211  C   GLY A  80      29.180  14.924 -68.415  1.00 89.38           C  
ATOM   1212  O   GLY A  80      28.638  15.905 -68.919  1.00 89.38           O  
ATOM   1213  N   ARG A  81      28.833  14.455 -67.209  1.00 93.05           N  
ATOM   1214  H   ARG A  81      29.406  13.729 -66.803  1.00 93.05           H  
ATOM   1215  CA  ARG A  81      27.841  15.107 -66.345  1.00 93.05           C  
ATOM   1216  HA  ARG A  81      27.026  15.480 -66.964  1.00 93.05           H  
ATOM   1217  C   ARG A  81      28.488  16.291 -65.646  1.00 93.05           C  
ATOM   1218  CB  ARG A  81      27.282  14.137 -65.296  1.00 93.05           C  
ATOM   1219  HB2 ARG A  81      28.094  13.832 -64.637  1.00 93.05           H  
ATOM   1220  HB3 ARG A  81      26.543  14.664 -64.692  1.00 93.05           H  
ATOM   1221  O   ARG A  81      29.568  16.153 -65.075  1.00 93.05           O  
ATOM   1222  CG  ARG A  81      26.627  12.896 -65.915  1.00 93.05           C  
ATOM   1223  HG2 ARG A  81      25.776  13.209 -66.520  1.00 93.05           H  
ATOM   1224  HG3 ARG A  81      27.336  12.375 -66.559  1.00 93.05           H  
ATOM   1225  CD  ARG A  81      26.143  11.928 -64.830  1.00 93.05           C  
ATOM   1226  HD2 ARG A  81      25.572  11.136 -65.313  1.00 93.05           H  
ATOM   1227  HD3 ARG A  81      25.488  12.470 -64.148  1.00 93.05           H  
ATOM   1228  NE  ARG A  81      27.270  11.335 -64.086  1.00 93.05           N  
ATOM   1229  HE  ARG A  81      28.197  11.667 -64.311  1.00 93.05           H  
ATOM   1230  NH1 ARG A  81      26.087  10.100 -62.557  1.00 93.05           N  
ATOM   1231 HH11 ARG A  81      25.233  10.459 -62.957  1.00 93.05           H  
ATOM   1232 HH12 ARG A  81      26.117   9.534 -61.720  1.00 93.05           H  
ATOM   1233  NH2 ARG A  81      28.299  10.106 -62.483  1.00 93.05           N  
ATOM   1234 HH21 ARG A  81      29.131  10.563 -62.828  1.00 93.05           H  
ATOM   1235 HH22 ARG A  81      28.296   9.744 -61.540  1.00 93.05           H  
ATOM   1236  CZ  ARG A  81      27.213  10.520 -63.055  1.00 93.05           C  
ATOM   1237  N   THR A  82      27.797  17.420 -65.651  1.00 93.85           N  
ATOM   1238  H   THR A  82      26.926  17.460 -66.162  1.00 93.85           H  
ATOM   1239  CA  THR A  82      28.267  18.654 -65.026  1.00 93.85           C  
ATOM   1240  HA  THR A  82      29.346  18.594 -64.887  1.00 93.85           H  
ATOM   1241  C   THR A  82      27.612  18.839 -63.664  1.00 93.85           C  
ATOM   1242  CB  THR A  82      28.004  19.854 -65.939  1.00 93.85           C  
ATOM   1243  HB  THR A  82      26.932  20.028 -66.033  1.00 93.85           H  
ATOM   1244  O   THR A  82      26.400  18.687 -63.533  1.00 93.85           O  
ATOM   1245  CG2 THR A  82      28.684  21.115 -65.431  1.00 93.85           C  
ATOM   1246 HG21 THR A  82      28.521  21.934 -66.132  1.00 93.85           H  
ATOM   1247 HG22 THR A  82      28.264  21.408 -64.469  1.00 93.85           H  
ATOM   1248 HG23 THR A  82      29.754  20.934 -65.328  1.00 93.85           H  
ATOM   1249  OG1 THR A  82      28.553  19.613 -67.214  1.00 93.85           O  
ATOM   1250  HG1 THR A  82      28.727  20.477 -67.594  1.00 93.85           H  
ATOM   1251  N   PHE A  83      28.419  19.172 -62.663  1.00 94.50           N  
ATOM   1252  H   PHE A  83      29.410  19.210 -62.854  1.00 94.50           H  
ATOM   1253  CA  PHE A  83      27.996  19.488 -61.306  1.00 94.50           C  
ATOM   1254  HA  PHE A  83      26.908  19.510 -61.247  1.00 94.50           H  
ATOM   1255  C   PHE A  83      28.544  20.860 -60.942  1.00 94.50           C  
ATOM   1256  CB  PHE A  83      28.535  18.433 -60.332  1.00 94.50           C  
ATOM   1257  HB2 PHE A  83      28.217  18.702 -59.324  1.00 94.50           H  
ATOM   1258  HB3 PHE A  83      29.625  18.459 -60.345  1.00 94.50           H  
ATOM   1259  O   PHE A  83      29.762  21.030 -60.854  1.00 94.50           O  
ATOM   1260  CG  PHE A  83      28.096  17.014 -60.621  1.00 94.50           C  
ATOM   1261  CD1 PHE A  83      26.954  16.488 -59.992  1.00 94.50           C  
ATOM   1262  HD1 PHE A  83      26.378  17.102 -59.316  1.00 94.50           H  
ATOM   1263  CD2 PHE A  83      28.845  16.209 -61.499  1.00 94.50           C  
ATOM   1264  HD2 PHE A  83      29.717  16.612 -61.993  1.00 94.50           H  
ATOM   1265  CE1 PHE A  83      26.555  15.164 -60.247  1.00 94.50           C  
ATOM   1266  HE1 PHE A  83      25.671  14.774 -59.763  1.00 94.50           H  
ATOM   1267  CE2 PHE A  83      28.444  14.887 -61.757  1.00 94.50           C  
ATOM   1268  HE2 PHE A  83      29.015  14.285 -62.449  1.00 94.50           H  
ATOM   1269  CZ  PHE A  83      27.299  14.365 -61.133  1.00 94.50           C  
ATOM   1270  HZ  PHE A  83      26.989  13.351 -61.342  1.00 94.50           H  
ATOM   1271  N   LYS A  84      27.668  21.836 -60.716  1.00 95.69           N  
ATOM   1272  H   LYS A  84      26.684  21.636 -60.818  1.00 95.69           H  
ATOM   1273  CA  LYS A  84      28.070  23.207 -60.406  1.00 95.69           C  
ATOM   1274  HA  LYS A  84      29.152  23.293 -60.504  1.00 95.69           H  
ATOM   1275  C   LYS A  84      27.710  23.580 -58.976  1.00 95.69           C  
ATOM   1276  CB  LYS A  84      27.455  24.153 -61.438  1.00 95.69           C  
ATOM   1277  HB2 LYS A  84      26.376  24.203 -61.288  1.00 95.69           H  
ATOM   1278  HB3 LYS A  84      27.650  23.769 -62.439  1.00 95.69           H  
ATOM   1279  O   LYS A  84      26.554  23.511 -58.574  1.00 95.69           O  
ATOM   1280  CG  LYS A  84      28.070  25.552 -61.323  1.00 95.69           C  
ATOM   1281  HG2 LYS A  84      27.929  25.940 -60.314  1.00 95.69           H  
ATOM   1282  HG3 LYS A  84      29.138  25.497 -61.538  1.00 95.69           H  
ATOM   1283  CD  LYS A  84      27.395  26.497 -62.313  1.00 95.69           C  
ATOM   1284  HD2 LYS A  84      26.335  26.556 -62.063  1.00 95.69           H  
ATOM   1285  HD3 LYS A  84      27.506  26.116 -63.328  1.00 95.69           H  
ATOM   1286  CE  LYS A  84      28.036  27.880 -62.206  1.00 95.69           C  
ATOM   1287  HE2 LYS A  84      28.287  28.065 -61.162  1.00 95.69           H  
ATOM   1288  HE3 LYS A  84      28.956  27.890 -62.790  1.00 95.69           H  
ATOM   1289  NZ  LYS A  84      27.100  28.927 -62.661  1.00 95.69           N  
ATOM   1290  HZ1 LYS A  84      26.764  28.743 -63.596  1.00 95.69           H  
ATOM   1291  HZ2 LYS A  84      26.319  28.936 -62.020  1.00 95.69           H  
ATOM   1292  HZ3 LYS A  84      27.520  29.842 -62.588  1.00 95.69           H  
ATOM   1293  N   LYS A  85      28.706  24.035 -58.223  1.00 95.31           N  
ATOM   1294  H   LYS A  85      29.619  24.063 -58.654  1.00 95.31           H  
ATOM   1295  CA  LYS A  85      28.579  24.609 -56.886  1.00 95.31           C  
ATOM   1296  HA  LYS A  85      27.571  24.423 -56.516  1.00 95.31           H  
ATOM   1297  C   LYS A  85      28.817  26.102 -56.944  1.00 95.31           C  
ATOM   1298  CB  LYS A  85      29.609  23.975 -55.952  1.00 95.31           C  
ATOM   1299  HB2 LYS A  85      30.523  24.569 -55.947  1.00 95.31           H  
ATOM   1300  HB3 LYS A  85      29.891  22.997 -56.343  1.00 95.31           H  
ATOM   1301  O   LYS A  85      29.811  26.549 -57.505  1.00 95.31           O  
ATOM   1302  CG  LYS A  85      29.072  23.866 -54.518  1.00 95.31           C  
ATOM   1303  HG2 LYS A  85      29.815  24.250 -53.820  1.00 95.31           H  
ATOM   1304  HG3 LYS A  85      28.147  24.426 -54.382  1.00 95.31           H  
ATOM   1305  CD  LYS A  85      28.838  22.385 -54.261  1.00 95.31           C  
ATOM   1306  HD2 LYS A  85      29.753  21.844 -54.500  1.00 95.31           H  
ATOM   1307  HD3 LYS A  85      28.038  22.032 -54.913  1.00 95.31           H  
ATOM   1308  CE  LYS A  85      28.489  22.101 -52.823  1.00 95.31           C  
ATOM   1309  HE2 LYS A  85      27.478  22.443 -52.600  1.00 95.31           H  
ATOM   1310  HE3 LYS A  85      29.190  22.643 -52.189  1.00 95.31           H  
ATOM   1311  NZ  LYS A  85      28.643  20.651 -52.584  1.00 95.31           N  
ATOM   1312  HZ1 LYS A  85      29.547  20.347 -52.917  1.00 95.31           H  
ATOM   1313  HZ2 LYS A  85      28.628  20.494 -51.586  1.00 95.31           H  
ATOM   1314  HZ3 LYS A  85      27.922  20.128 -53.062  1.00 95.31           H  
ATOM   1315  N   GLU A  86      27.955  26.870 -56.314  1.00 97.19           N  
ATOM   1316  H   GLU A  86      27.184  26.432 -55.831  1.00 97.19           H  
ATOM   1317  CA  GLU A  86      28.030  28.323 -56.287  1.00 97.19           C  
ATOM   1318  HA  GLU A  86      28.904  28.665 -56.841  1.00 97.19           H  
ATOM   1319  C   GLU A  86      28.177  28.804 -54.851  1.00 97.19           C  
ATOM   1320  CB  GLU A  86      26.800  28.928 -56.965  1.00 97.19           C  
ATOM   1321  HB2 GLU A  86      25.912  28.698 -56.377  1.00 97.19           H  
ATOM   1322  HB3 GLU A  86      26.936  30.010 -56.994  1.00 97.19           H  
ATOM   1323  O   GLU A  86      27.603  28.228 -53.930  1.00 97.19           O  
ATOM   1324  CG  GLU A  86      26.610  28.392 -58.395  1.00 97.19           C  
ATOM   1325  HG2 GLU A  86      27.560  28.467 -58.923  1.00 97.19           H  
ATOM   1326  HG3 GLU A  86      26.325  27.341 -58.355  1.00 97.19           H  
ATOM   1327  CD  GLU A  86      25.549  29.157 -59.187  1.00 97.19           C  
ATOM   1328  OE1 GLU A  86      25.542  28.994 -60.430  1.00 97.19           O  
ATOM   1329  OE2 GLU A  86      24.857  30.016 -58.606  1.00 97.19           O  
ATOM   1330  N   ILE A  87      28.951  29.866 -54.659  1.00 97.25           N  
ATOM   1331  H   ILE A  87      29.387  30.288 -55.466  1.00 97.25           H  
ATOM   1332  CA  ILE A  87      29.170  30.511 -53.370  1.00 97.25           C  
ATOM   1333  HA  ILE A  87      28.429  30.129 -52.669  1.00 97.25           H  
ATOM   1334  C   ILE A  87      28.923  32.008 -53.525  1.00 97.25           C  
ATOM   1335  CB  ILE A  87      30.558  30.146 -52.797  1.00 97.25           C  
ATOM   1336  HB  ILE A  87      30.576  29.061 -52.695  1.00 97.25           H  
ATOM   1337  O   ILE A  87      29.536  32.681 -54.352  1.00 97.25           O  
ATOM   1338  CG1 ILE A  87      30.723  30.737 -51.383  1.00 97.25           C  
ATOM   1339 HG12 ILE A  87      30.790  31.824 -51.446  1.00 97.25           H  
ATOM   1340 HG13 ILE A  87      29.841  30.481 -50.796  1.00 97.25           H  
ATOM   1341  CG2 ILE A  87      31.723  30.536 -53.729  1.00 97.25           C  
ATOM   1342 HG21 ILE A  87      32.674  30.172 -53.340  1.00 97.25           H  
ATOM   1343 HG22 ILE A  87      31.780  31.617 -53.849  1.00 97.25           H  
ATOM   1344 HG23 ILE A  87      31.584  30.078 -54.708  1.00 97.25           H  
ATOM   1345  CD1 ILE A  87      31.955  30.201 -50.640  1.00 97.25           C  
ATOM   1346 HD11 ILE A  87      32.050  30.700 -49.675  1.00 97.25           H  
ATOM   1347 HD12 ILE A  87      31.856  29.127 -50.481  1.00 97.25           H  
ATOM   1348 HD13 ILE A  87      32.869  30.403 -51.197  1.00 97.25           H  
ATOM   1349  N   SER A  88      28.007  32.540 -52.725  1.00 97.11           N  
ATOM   1350  H   SER A  88      27.522  31.927 -52.085  1.00 97.11           H  
ATOM   1351  CA  SER A  88      27.617  33.950 -52.746  1.00 97.11           C  
ATOM   1352  HA  SER A  88      28.273  34.484 -53.434  1.00 97.11           H  
ATOM   1353  C   SER A  88      27.790  34.589 -51.374  1.00 97.11           C  
ATOM   1354  CB  SER A  88      26.192  34.120 -53.277  1.00 97.11           C  
ATOM   1355  HB2 SER A  88      25.896  35.166 -53.198  1.00 97.11           H  
ATOM   1356  HB3 SER A  88      26.163  33.830 -54.327  1.00 97.11           H  
ATOM   1357  O   SER A  88      27.580  33.957 -50.338  1.00 97.11           O  
ATOM   1358  OG  SER A  88      25.291  33.318 -52.542  1.00 97.11           O  
ATOM   1359  HG  SER A  88      25.540  32.398 -52.657  1.00 97.11           H  
ATOM   1360  N   ARG A  89      28.210  35.854 -51.348  1.00 96.34           N  
ATOM   1361  H   ARG A  89      28.326  36.325 -52.234  1.00 96.34           H  
ATOM   1362  CA  ARG A  89      28.410  36.607 -50.106  1.00 96.34           C  
ATOM   1363  HA  ARG A  89      28.889  35.950 -49.381  1.00 96.34           H  
ATOM   1364  C   ARG A  89      27.065  37.039 -49.530  1.00 96.34           C  
ATOM   1365  CB  ARG A  89      29.336  37.799 -50.377  1.00 96.34           C  
ATOM   1366  HB2 ARG A  89      30.227  37.431 -50.886  1.00 96.34           H  
ATOM   1367  HB3 ARG A  89      28.835  38.508 -51.036  1.00 96.34           H  
ATOM   1368  O   ARG A  89      26.248  37.630 -50.228  1.00 96.34           O  
ATOM   1369  CG  ARG A  89      29.761  38.514 -49.085  1.00 96.34           C  
ATOM   1370  HG2 ARG A  89      28.885  38.963 -48.617  1.00 96.34           H  
ATOM   1371  HG3 ARG A  89      30.190  37.790 -48.392  1.00 96.34           H  
ATOM   1372  CD  ARG A  89      30.785  39.625 -49.368  1.00 96.34           C  
ATOM   1373  HD2 ARG A  89      30.975  40.179 -48.449  1.00 96.34           H  
ATOM   1374  HD3 ARG A  89      30.352  40.323 -50.084  1.00 96.34           H  
ATOM   1375  NE  ARG A  89      32.054  39.100 -49.913  1.00 96.34           N  
ATOM   1376  HE  ARG A  89      32.175  39.152 -50.914  1.00 96.34           H  
ATOM   1377  NH1 ARG A  89      33.032  38.450 -47.938  1.00 96.34           N  
ATOM   1378 HH11 ARG A  89      33.797  37.993 -47.462  1.00 96.34           H  
ATOM   1379 HH12 ARG A  89      32.229  38.807 -47.441  1.00 96.34           H  
ATOM   1380  NH2 ARG A  89      34.066  38.049 -49.885  1.00 96.34           N  
ATOM   1381 HH21 ARG A  89      34.807  37.547 -49.418  1.00 96.34           H  
ATOM   1382 HH22 ARG A  89      34.100  38.112 -50.893  1.00 96.34           H  
ATOM   1383  CZ  ARG A  89      33.047  38.544 -49.242  1.00 96.34           C  
ATOM   1384  N   ILE A  90      26.874  36.814 -48.233  1.00 94.54           N  
ATOM   1385  H   ILE A  90      27.615  36.365 -47.714  1.00 94.54           H  
ATOM   1386  CA  ILE A  90      25.706  37.277 -47.471  1.00 94.54           C  
ATOM   1387  HA  ILE A  90      25.146  37.975 -48.093  1.00 94.54           H  
ATOM   1388  C   ILE A  90      26.172  38.056 -46.226  1.00 94.54           C  
ATOM   1389  CB  ILE A  90      24.763  36.094 -47.136  1.00 94.54           C  
ATOM   1390  HB  ILE A  90      23.920  36.486 -46.566  1.00 94.54           H  
ATOM   1391  O   ILE A  90      27.325  37.913 -45.817  1.00 94.54           O  
ATOM   1392  CG1 ILE A  90      25.461  35.028 -46.267  1.00 94.54           C  
ATOM   1393 HG12 ILE A  90      25.958  35.512 -45.426  1.00 94.54           H  
ATOM   1394 HG13 ILE A  90      26.218  34.526 -46.869  1.00 94.54           H  
ATOM   1395  CG2 ILE A  90      24.188  35.484 -48.427  1.00 94.54           C  
ATOM   1396 HG21 ILE A  90      24.962  34.952 -48.980  1.00 94.54           H  
ATOM   1397 HG22 ILE A  90      23.379  34.789 -48.205  1.00 94.54           H  
ATOM   1398 HG23 ILE A  90      23.791  36.270 -49.070  1.00 94.54           H  
ATOM   1399  CD1 ILE A  90      24.518  33.969 -45.691  1.00 94.54           C  
ATOM   1400 HD11 ILE A  90      23.742  34.447 -45.095  1.00 94.54           H  
ATOM   1401 HD12 ILE A  90      25.089  33.290 -45.057  1.00 94.54           H  
ATOM   1402 HD13 ILE A  90      24.061  33.393 -46.495  1.00 94.54           H  
ATOM   1403  N   PRO A  91      25.316  38.862 -45.562  1.00 89.37           N  
ATOM   1404  CA  PRO A  91      25.743  39.707 -44.437  1.00 89.37           C  
ATOM   1405  HA  PRO A  91      26.430  40.464 -44.817  1.00 89.37           H  
ATOM   1406  C   PRO A  91      26.436  38.964 -43.282  1.00 89.37           C  
ATOM   1407  CB  PRO A  91      24.463  40.394 -43.950  1.00 89.37           C  
ATOM   1408  HB2 PRO A  91      23.953  39.768 -43.217  1.00 89.37           H  
ATOM   1409  HB3 PRO A  91      24.670  41.379 -43.532  1.00 89.37           H  
ATOM   1410  O   PRO A  91      27.272  39.539 -42.592  1.00 89.37           O  
ATOM   1411  CG  PRO A  91      23.612  40.485 -45.215  1.00 89.37           C  
ATOM   1412  HG2 PRO A  91      22.549  40.559 -44.986  1.00 89.37           H  
ATOM   1413  HG3 PRO A  91      23.936  41.336 -45.814  1.00 89.37           H  
ATOM   1414  CD  PRO A  91      23.947  39.187 -45.945  1.00 89.37           C  
ATOM   1415  HD2 PRO A  91      23.273  38.399 -45.606  1.00 89.37           H  
ATOM   1416  HD3 PRO A  91      23.846  39.333 -47.021  1.00 89.37           H  
ATOM   1417  N   LYS A  92      26.099  37.684 -43.067  1.00 88.64           N  
ATOM   1418  H   LYS A  92      25.444  37.271 -43.715  1.00 88.64           H  
ATOM   1419  CA  LYS A  92      26.647  36.831 -41.997  1.00 88.64           C  
ATOM   1420  HA  LYS A  92      27.388  37.409 -41.445  1.00 88.64           H  
ATOM   1421  C   LYS A  92      27.439  35.626 -42.533  1.00 88.64           C  
ATOM   1422  CB  LYS A  92      25.542  36.436 -40.995  1.00 88.64           C  
ATOM   1423  HB2 LYS A  92      25.962  35.736 -40.273  1.00 88.64           H  
ATOM   1424  HB3 LYS A  92      24.736  35.929 -41.527  1.00 88.64           H  
ATOM   1425  O   LYS A  92      27.335  34.537 -41.979  1.00 88.64           O  
ATOM   1426  CG  LYS A  92      24.974  37.626 -40.204  1.00 88.64           C  
ATOM   1427  HG2 LYS A  92      24.463  38.310 -40.883  1.00 88.64           H  
ATOM   1428  HG3 LYS A  92      25.794  38.156 -39.720  1.00 88.64           H  
ATOM   1429  CD  LYS A  92      23.986  37.138 -39.132  1.00 88.64           C  
ATOM   1430  HD2 LYS A  92      23.152  36.633 -39.620  1.00 88.64           H  
ATOM   1431  HD3 LYS A  92      24.494  36.427 -38.480  1.00 88.64           H  
ATOM   1432  CE  LYS A  92      23.461  38.310 -38.291  1.00 88.64           C  
ATOM   1433  HE2 LYS A  92      24.312  38.821 -37.842  1.00 88.64           H  
ATOM   1434  HE3 LYS A  92      22.962  39.019 -38.952  1.00 88.64           H  
ATOM   1435  NZ  LYS A  92      22.525  37.858 -37.227  1.00 88.64           N  
ATOM   1436  HZ1 LYS A  92      22.217  38.641 -36.668  1.00 88.64           H  
ATOM   1437  HZ2 LYS A  92      21.706  37.419 -37.623  1.00 88.64           H  
ATOM   1438  HZ3 LYS A  92      22.972  37.197 -36.608  1.00 88.64           H  
ATOM   1439  N   GLY A  93      28.212  35.808 -43.605  1.00 92.99           N  
ATOM   1440  H   GLY A  93      28.187  36.699 -44.080  1.00 92.99           H  
ATOM   1441  CA  GLY A  93      29.098  34.774 -44.154  1.00 92.99           C  
ATOM   1442  HA2 GLY A  93      28.957  33.828 -43.631  1.00 92.99           H  
ATOM   1443  HA3 GLY A  93      30.135  35.079 -44.019  1.00 92.99           H  
ATOM   1444  C   GLY A  93      28.869  34.543 -45.642  1.00 92.99           C  
ATOM   1445  O   GLY A  93      28.853  35.489 -46.430  1.00 92.99           O  
ATOM   1446  N   VAL A  94      28.675  33.285 -46.026  1.00 95.49           N  
ATOM   1447  H   VAL A  94      28.735  32.544 -45.342  1.00 95.49           H  
ATOM   1448  CA  VAL A  94      28.404  32.883 -47.409  1.00 95.49           C  
ATOM   1449  HA  VAL A  94      28.158  33.771 -47.992  1.00 95.49           H  
ATOM   1450  C   VAL A  94      27.190  31.964 -47.496  1.00 95.49           C  
ATOM   1451  CB  VAL A  94      29.639  32.242 -48.066  1.00 95.49           C  
ATOM   1452  HB  VAL A  94      29.341  31.863 -49.044  1.00 95.49           H  
ATOM   1453  O   VAL A  94      26.843  31.271 -46.539  1.00 95.49           O  
ATOM   1454  CG1 VAL A  94      30.732  33.296 -48.291  1.00 95.49           C  
ATOM   1455 HG11 VAL A  94      31.049  33.727 -47.342  1.00 95.49           H  
ATOM   1456 HG12 VAL A  94      31.589  32.839 -48.786  1.00 95.49           H  
ATOM   1457 HG13 VAL A  94      30.345  34.087 -48.933  1.00 95.49           H  
ATOM   1458  CG2 VAL A  94      30.203  31.072 -47.248  1.00 95.49           C  
ATOM   1459 HG21 VAL A  94      30.629  31.434 -46.313  1.00 95.49           H  
ATOM   1460 HG22 VAL A  94      29.417  30.348 -47.031  1.00 95.49           H  
ATOM   1461 HG23 VAL A  94      30.987  30.561 -47.806  1.00 95.49           H  
ATOM   1462  N   GLN A  95      26.534  31.974 -48.650  1.00 96.89           N  
ATOM   1463  H   GLN A  95      26.863  32.597 -49.374  1.00 96.89           H  
ATOM   1464  CA  GLN A  95      25.512  31.016 -49.037  1.00 96.89           C  
ATOM   1465  HA  GLN A  95      25.285  30.361 -48.195  1.00 96.89           H  
ATOM   1466  C   GLN A  95      26.056  30.156 -50.176  1.00 96.89           C  
ATOM   1467  CB  GLN A  95      24.228  31.765 -49.410  1.00 96.89           C  
ATOM   1468  HB2 GLN A  95      23.876  32.299 -48.527  1.00 96.89           H  
ATOM   1469  HB3 GLN A  95      24.437  32.493 -50.193  1.00 96.89           H  
ATOM   1470  O   GLN A  95      26.462  30.681 -51.212  1.00 96.89           O  
ATOM   1471  CG  GLN A  95      23.125  30.812 -49.889  1.00 96.89           C  
ATOM   1472  HG2 GLN A  95      23.424  30.379 -50.844  1.00 96.89           H  
ATOM   1473  HG3 GLN A  95      23.003  30.005 -49.167  1.00 96.89           H  
ATOM   1474  CD  GLN A  95      21.778  31.499 -50.078  1.00 96.89           C  
ATOM   1475  NE2 GLN A  95      20.778  30.781 -50.534  1.00 96.89           N  
ATOM   1476 HE21 GLN A  95      19.938  31.290 -50.770  1.00 96.89           H  
ATOM   1477 HE22 GLN A  95      20.948  29.849 -50.885  1.00 96.89           H  
ATOM   1478  OE1 GLN A  95      21.567  32.659 -49.758  1.00 96.89           O  
ATOM   1479  N   ILE A  96      26.059  28.844 -49.964  1.00 96.28           N  
ATOM   1480  H   ILE A  96      25.712  28.500 -49.080  1.00 96.28           H  
ATOM   1481  CA  ILE A  96      26.496  27.834 -50.924  1.00 96.28           C  
ATOM   1482  HA  ILE A  96      27.046  28.334 -51.721  1.00 96.28           H  
ATOM   1483  C   ILE A  96      25.253  27.178 -51.518  1.00 96.28           C  
ATOM   1484  CB  ILE A  96      27.456  26.821 -50.259  1.00 96.28           C  
ATOM   1485  HB  ILE A  96      26.939  26.349 -49.424  1.00 96.28           H  
ATOM   1486  O   ILE A  96      24.371  26.763 -50.768  1.00 96.28           O  
ATOM   1487  CG1 ILE A  96      28.699  27.569 -49.716  1.00 96.28           C  
ATOM   1488 HG12 ILE A  96      28.387  28.398 -49.082  1.00 96.28           H  
ATOM   1489 HG13 ILE A  96      29.267  27.980 -50.550  1.00 96.28           H  
ATOM   1490  CG2 ILE A  96      27.870  25.722 -51.258  1.00 96.28           C  
ATOM   1491 HG21 ILE A  96      28.393  26.162 -52.107  1.00 96.28           H  
ATOM   1492 HG22 ILE A  96      26.996  25.181 -51.620  1.00 96.28           H  
ATOM   1493 HG23 ILE A  96      28.518  24.994 -50.770  1.00 96.28           H  
ATOM   1494  CD1 ILE A  96      29.628  26.704 -48.862  1.00 96.28           C  
ATOM   1495 HD11 ILE A  96      30.121  25.957 -49.484  1.00 96.28           H  
ATOM   1496 HD12 ILE A  96      29.060  26.217 -48.070  1.00 96.28           H  
ATOM   1497 HD13 ILE A  96      30.394  27.337 -48.414  1.00 96.28           H  
ATOM   1498  N   THR A  97      25.176  27.095 -52.843  1.00 95.95           N  
ATOM   1499  H   THR A  97      25.951  27.460 -53.378  1.00 95.95           H  
ATOM   1500  CA  THR A  97      24.060  26.516 -53.613  1.00 95.95           C  
ATOM   1501  HA  THR A  97      23.480  25.852 -52.972  1.00 95.95           H  
ATOM   1502  C   THR A  97      24.576  25.651 -54.758  1.00 95.95           C  
ATOM   1503  CB  THR A  97      23.101  27.600 -54.144  1.00 95.95           C  
ATOM   1504  HB  THR A  97      22.391  27.153 -54.840  1.00 95.95           H  
ATOM   1505  O   THR A  97      25.758  25.694 -55.082  1.00 95.95           O  
ATOM   1506  CG2 THR A  97      22.308  28.246 -53.007  1.00 95.95           C  
ATOM   1507 HG21 THR A  97      21.749  27.481 -52.467  1.00 95.95           H  
ATOM   1508 HG22 THR A  97      22.992  28.750 -52.325  1.00 95.95           H  
ATOM   1509 HG23 THR A  97      21.614  28.975 -53.425  1.00 95.95           H  
ATOM   1510  OG1 THR A  97      23.780  28.649 -54.788  1.00 95.95           O  
ATOM   1511  HG1 THR A  97      24.004  28.402 -55.688  1.00 95.95           H  
ATOM   1512  N   GLY A  98      23.699  24.859 -55.375  1.00 93.58           N  
ATOM   1513  H   GLY A  98      22.754  24.789 -55.028  1.00 93.58           H  
ATOM   1514  CA  GLY A  98      24.028  24.065 -56.561  1.00 93.58           C  
ATOM   1515  HA2 GLY A  98      24.986  24.387 -56.969  1.00 93.58           H  
ATOM   1516  HA3 GLY A  98      23.280  24.242 -57.335  1.00 93.58           H  
ATOM   1517  C   GLY A  98      24.086  22.559 -56.311  1.00 93.58           C  
ATOM   1518  O   GLY A  98      23.504  22.045 -55.351  1.00 93.58           O  
ATOM   1519  N   ASP A  99      24.769  21.859 -57.209  1.00 92.89           N  
ATOM   1520  H   ASP A  99      25.250  22.370 -57.936  1.00 92.89           H  
ATOM   1521  CA  ASP A  99      24.733  20.408 -57.326  1.00 92.89           C  
ATOM   1522  HA  ASP A  99      23.696  20.096 -57.201  1.00 92.89           H  
ATOM   1523  C   ASP A  99      25.575  19.702 -56.259  1.00 92.89           C  
ATOM   1524  CB  ASP A  99      25.169  19.967 -58.728  1.00 92.89           C  
ATOM   1525  HB2 ASP A  99      26.217  20.233 -58.870  1.00 92.89           H  
ATOM   1526  HB3 ASP A  99      25.080  18.883 -58.795  1.00 92.89           H  
ATOM   1527  O   ASP A  99      26.640  20.154 -55.828  1.00 92.89           O  
ATOM   1528  CG  ASP A  99      24.316  20.589 -59.830  1.00 92.89           C  
ATOM   1529  OD1 ASP A  99      23.075  20.548 -59.681  1.00 92.89           O  
ATOM   1530  OD2 ASP A  99      24.935  21.092 -60.792  1.00 92.89           O  
ATOM   1531  N   ARG A 100      25.103  18.527 -55.840  1.00 88.34           N  
ATOM   1532  H   ARG A 100      24.261  18.182 -56.278  1.00 88.34           H  
ATOM   1533  CA  ARG A 100      25.809  17.660 -54.892  1.00 88.34           C  
ATOM   1534  HA  ARG A 100      26.556  18.243 -54.354  1.00 88.34           H  
ATOM   1535  C   ARG A 100      26.542  16.558 -55.655  1.00 88.34           C  
ATOM   1536  CB  ARG A 100      24.821  17.087 -53.861  1.00 88.34           C  
ATOM   1537  HB2 ARG A 100      24.057  16.513 -54.385  1.00 88.34           H  
ATOM   1538  HB3 ARG A 100      25.364  16.405 -53.207  1.00 88.34           H  
ATOM   1539  O   ARG A 100      25.904  15.750 -56.325  1.00 88.34           O  
ATOM   1540  CG  ARG A 100      24.136  18.158 -52.990  1.00 88.34           C  
ATOM   1541  HG2 ARG A 100      24.890  18.715 -52.435  1.00 88.34           H  
ATOM   1542  HG3 ARG A 100      23.575  18.847 -53.621  1.00 88.34           H  
ATOM   1543  CD  ARG A 100      23.174  17.475 -52.005  1.00 88.34           C  
ATOM   1544  HD2 ARG A 100      23.757  16.801 -51.378  1.00 88.34           H  
ATOM   1545  HD3 ARG A 100      22.452  16.886 -52.570  1.00 88.34           H  
ATOM   1546  NE  ARG A 100      22.436  18.437 -51.158  1.00 88.34           N  
ATOM   1547  HE  ARG A 100      22.353  19.387 -51.491  1.00 88.34           H  
ATOM   1548  NH1 ARG A 100      22.006  17.021 -49.386  1.00 88.34           N  
ATOM   1549 HH11 ARG A 100      21.968  17.037 -48.377  1.00 88.34           H  
ATOM   1550 HH12 ARG A 100      22.465  16.249 -49.847  1.00 88.34           H  
ATOM   1551  NH2 ARG A 100      21.419  19.125 -49.217  1.00 88.34           N  
ATOM   1552 HH21 ARG A 100      21.337  20.082 -49.529  1.00 88.34           H  
ATOM   1553 HH22 ARG A 100      21.369  18.916 -48.230  1.00 88.34           H  
ATOM   1554  CZ  ARG A 100      21.946  18.191 -49.949  1.00 88.34           C  
ATOM   1555  N   ILE A 101      27.865  16.494 -55.510  1.00 89.98           N  
ATOM   1556  H   ILE A 101      28.338  17.253 -55.041  1.00 89.98           H  
ATOM   1557  CA  ILE A 101      28.682  15.394 -56.060  1.00 89.98           C  
ATOM   1558  HA  ILE A 101      28.225  15.061 -56.992  1.00 89.98           H  
ATOM   1559  C   ILE A 101      28.717  14.160 -55.141  1.00 89.98           C  
ATOM   1560  CB  ILE A 101      30.108  15.879 -56.406  1.00 89.98           C  
ATOM   1561  HB  ILE A 101      30.646  15.029 -56.828  1.00 89.98           H  
ATOM   1562  O   ILE A 101      28.995  13.052 -55.607  1.00 89.98           O  
ATOM   1563  CG1 ILE A 101      30.892  16.359 -55.166  1.00 89.98           C  
ATOM   1564 HG12 ILE A 101      30.898  15.566 -54.417  1.00 89.98           H  
ATOM   1565 HG13 ILE A 101      30.401  17.231 -54.733  1.00 89.98           H  
ATOM   1566  CG2 ILE A 101      30.035  16.960 -57.496  1.00 89.98           C  
ATOM   1567 HG21 ILE A 101      29.607  17.884 -57.107  1.00 89.98           H  
ATOM   1568 HG22 ILE A 101      31.028  17.169 -57.895  1.00 89.98           H  
ATOM   1569 HG23 ILE A 101      29.422  16.596 -58.321  1.00 89.98           H  
ATOM   1570  CD1 ILE A 101      32.352  16.710 -55.467  1.00 89.98           C  
ATOM   1571 HD11 ILE A 101      32.405  17.579 -56.124  1.00 89.98           H  
ATOM   1572 HD12 ILE A 101      32.855  15.862 -55.933  1.00 89.98           H  
ATOM   1573 HD13 ILE A 101      32.861  16.962 -54.537  1.00 89.98           H  
ATOM   1574  N   LEU A 102      28.417  14.353 -53.851  1.00 89.26           N  
ATOM   1575  H   LEU A 102      28.138  15.281 -53.567  1.00 89.26           H  
ATOM   1576  CA  LEU A 102      28.431  13.345 -52.788  1.00 89.26           C  
ATOM   1577  HA  LEU A 102      28.251  12.369 -53.239  1.00 89.26           H  
ATOM   1578  C   LEU A 102      27.299  13.582 -51.773  1.00 89.26           C  
ATOM   1579  CB  LEU A 102      29.832  13.307 -52.145  1.00 89.26           C  
ATOM   1580  HB2 LEU A 102      30.533  13.058 -52.942  1.00 89.26           H  
ATOM   1581  HB3 LEU A 102      29.878  12.489 -51.426  1.00 89.26           H  
ATOM   1582  O   LEU A 102      26.690  14.653 -51.757  1.00 89.26           O  
ATOM   1583  CG  LEU A 102      30.309  14.606 -51.459  1.00 89.26           C  
ATOM   1584  HG  LEU A 102      29.945  15.482 -51.996  1.00 89.26           H  
ATOM   1585  CD1 LEU A 102      29.898  14.707 -50.000  1.00 89.26           C  
ATOM   1586 HD11 LEU A 102      30.168  13.806 -49.449  1.00 89.26           H  
ATOM   1587 HD12 LEU A 102      28.824  14.886 -49.949  1.00 89.26           H  
ATOM   1588 HD13 LEU A 102      30.373  15.574 -49.542  1.00 89.26           H  
ATOM   1589  CD2 LEU A 102      31.827  14.640 -51.483  1.00 89.26           C  
ATOM   1590 HD21 LEU A 102      32.207  13.734 -51.012  1.00 89.26           H  
ATOM   1591 HD22 LEU A 102      32.187  15.506 -50.926  1.00 89.26           H  
ATOM   1592 HD23 LEU A 102      32.189  14.696 -52.510  1.00 89.26           H  
ATOM   1593  N   ASP A 103      27.000  12.567 -50.958  1.00 87.95           N  
ATOM   1594  H   ASP A 103      27.596  11.752 -50.964  1.00 87.95           H  
ATOM   1595  CA  ASP A 103      26.021  12.666 -49.866  1.00 87.95           C  
ATOM   1596  HA  ASP A 103      25.093  13.080 -50.262  1.00 87.95           H  
ATOM   1597  C   ASP A 103      26.537  13.604 -48.767  1.00 87.95           C  
ATOM   1598  CB  ASP A 103      25.719  11.264 -49.307  1.00 87.95           C  
ATOM   1599  HB2 ASP A 103      26.610  10.880 -48.809  1.00 87.95           H  
ATOM   1600  HB3 ASP A 103      25.498  10.603 -50.145  1.00 87.95           H  
ATOM   1601  O   ASP A 103      27.686  13.498 -48.352  1.00 87.95           O  
ATOM   1602  CG  ASP A 103      24.537  11.205 -48.322  1.00 87.95           C  
ATOM   1603  OD1 ASP A 103      24.242  12.221 -47.653  1.00 87.95           O  
ATOM   1604  OD2 ASP A 103      23.912  10.128 -48.255  1.00 87.95           O  
ATOM   1605  N   GLU A 104      25.668  14.477 -48.264  1.00 86.47           N  
ATOM   1606  H   GLU A 104      24.696  14.285 -48.461  1.00 86.47           H  
ATOM   1607  CA  GLU A 104      25.936  15.439 -47.190  1.00 86.47           C  
ATOM   1608  HA  GLU A 104      26.584  16.231 -47.565  1.00 86.47           H  
ATOM   1609  C   GLU A 104      26.630  14.794 -45.981  1.00 86.47           C  
ATOM   1610  CB  GLU A 104      24.574  16.026 -46.769  1.00 86.47           C  
ATOM   1611  HB2 GLU A 104      23.910  16.017 -47.633  1.00 86.47           H  
ATOM   1612  HB3 GLU A 104      24.118  15.416 -45.989  1.00 86.47           H  
ATOM   1613  O   GLU A 104      27.584  15.340 -45.434  1.00 86.47           O  
ATOM   1614  CG  GLU A 104      24.710  17.469 -46.297  1.00 86.47           C  
ATOM   1615  HG2 GLU A 104      25.143  18.000 -47.145  1.00 86.47           H  
ATOM   1616  HG3 GLU A 104      25.367  17.507 -45.429  1.00 86.47           H  
ATOM   1617  CD  GLU A 104      23.378  18.167 -46.007  1.00 86.47           C  
ATOM   1618  OE1 GLU A 104      23.345  19.035 -45.111  1.00 86.47           O  
ATOM   1619  OE2 GLU A 104      22.408  17.912 -46.776  1.00 86.47           O  
ATOM   1620  N   LYS A 105      26.217  13.570 -45.626  1.00 86.70           N  
ATOM   1621  H   LYS A 105      25.479  13.152 -46.175  1.00 86.70           H  
ATOM   1622  CA  LYS A 105      26.791  12.812 -44.502  1.00 86.70           C  
ATOM   1623  HA  LYS A 105      26.776  13.439 -43.611  1.00 86.70           H  
ATOM   1624  C   LYS A 105      28.259  12.419 -44.711  1.00 86.70           C  
ATOM   1625  CB  LYS A 105      25.941  11.559 -44.253  1.00 86.70           C  
ATOM   1626  HB2 LYS A 105      25.928  10.949 -45.156  1.00 86.70           H  
ATOM   1627  HB3 LYS A 105      26.406  10.980 -43.454  1.00 86.70           H  
ATOM   1628  O   LYS A 105      28.960  12.150 -43.741  1.00 86.70           O  
ATOM   1629  CG  LYS A 105      24.501  11.898 -43.843  1.00 86.70           C  
ATOM   1630  HG2 LYS A 105      24.518  12.529 -42.955  1.00 86.70           H  
ATOM   1631  HG3 LYS A 105      24.000  12.431 -44.651  1.00 86.70           H  
ATOM   1632  CD  LYS A 105      23.730  10.611 -43.540  1.00 86.70           C  
ATOM   1633  HD2 LYS A 105      23.722   9.985 -44.432  1.00 86.70           H  
ATOM   1634  HD3 LYS A 105      24.230  10.079 -42.731  1.00 86.70           H  
ATOM   1635  CE  LYS A 105      22.295  10.947 -43.131  1.00 86.70           C  
ATOM   1636  HE2 LYS A 105      22.327  11.631 -42.283  1.00 86.70           H  
ATOM   1637  HE3 LYS A 105      21.813  11.463 -43.962  1.00 86.70           H  
ATOM   1638  NZ  LYS A 105      21.544   9.719 -42.776  1.00 86.70           N  
ATOM   1639  HZ1 LYS A 105      21.995   9.250 -42.003  1.00 86.70           H  
ATOM   1640  HZ2 LYS A 105      21.524   9.088 -43.564  1.00 86.70           H  
ATOM   1641  HZ3 LYS A 105      20.597   9.945 -42.507  1.00 86.70           H  
ATOM   1642  N   LEU A 106      28.722  12.369 -45.961  1.00 89.37           N  
ATOM   1643  H   LEU A 106      28.105  12.685 -46.696  1.00 89.37           H  
ATOM   1644  CA  LEU A 106      30.082  11.977 -46.339  1.00 89.37           C  
ATOM   1645  HA  LEU A 106      30.522  11.389 -45.533  1.00 89.37           H  
ATOM   1646  C   LEU A 106      31.016  13.176 -46.549  1.00 89.37           C  
ATOM   1647  CB  LEU A 106      30.037  11.108 -47.610  1.00 89.37           C  
ATOM   1648  HB2 LEU A 106      31.058  10.839 -47.879  1.00 89.37           H  
ATOM   1649  HB3 LEU A 106      29.631  11.711 -48.422  1.00 89.37           H  
ATOM   1650  O   LEU A 106      32.226  12.972 -46.636  1.00 89.37           O  
ATOM   1651  CG  LEU A 106      29.210   9.815 -47.504  1.00 89.37           C  
ATOM   1652  HG  LEU A 106      28.183  10.056 -47.228  1.00 89.37           H  
ATOM   1653  CD1 LEU A 106      29.189   9.118 -48.866  1.00 89.37           C  
ATOM   1654 HD11 LEU A 106      28.562   8.228 -48.805  1.00 89.37           H  
ATOM   1655 HD12 LEU A 106      28.780   9.793 -49.617  1.00 89.37           H  
ATOM   1656 HD13 LEU A 106      30.203   8.828 -49.141  1.00 89.37           H  
ATOM   1657  CD2 LEU A 106      29.779   8.840 -46.475  1.00 89.37           C  
ATOM   1658 HD21 LEU A 106      30.814   8.598 -46.717  1.00 89.37           H  
ATOM   1659 HD22 LEU A 106      29.733   9.279 -45.478  1.00 89.37           H  
ATOM   1660 HD23 LEU A 106      29.189   7.923 -46.468  1.00 89.37           H  
ATOM   1661  N   GLU A 107      30.500  14.411 -46.625  1.00 90.25           N  
ATOM   1662  H   GLU A 107      29.502  14.530 -46.526  1.00 90.25           H  
ATOM   1663  CA  GLU A 107      31.332  15.618 -46.780  1.00 90.25           C  
ATOM   1664  HA  GLU A 107      31.812  15.584 -47.757  1.00 90.25           H  
ATOM   1665  C   GLU A 107      32.462  15.650 -45.748  1.00 90.25           C  
ATOM   1666  CB  GLU A 107      30.493  16.917 -46.713  1.00 90.25           C  
ATOM   1667  HB2 GLU A 107      29.845  16.968 -47.589  1.00 90.25           H  
ATOM   1668  HB3 GLU A 107      29.838  16.903 -45.842  1.00 90.25           H  
ATOM   1669  O   GLU A 107      33.617  15.837 -46.149  1.00 90.25           O  
ATOM   1670  CG  GLU A 107      31.353  18.202 -46.654  1.00 90.25           C  
ATOM   1671  HG2 GLU A 107      32.276  18.042 -46.097  1.00 90.25           H  
ATOM   1672  HG3 GLU A 107      31.652  18.474 -47.666  1.00 90.25           H  
ATOM   1673  CD  GLU A 107      30.668  19.386 -45.968  1.00 90.25           C  
ATOM   1674  OE1 GLU A 107      31.385  20.307 -45.516  1.00 90.25           O  
ATOM   1675  OE2 GLU A 107      29.430  19.440 -45.914  1.00 90.25           O  
ATOM   1676  N   PRO A 108      32.193  15.461 -44.444  1.00 90.44           N  
ATOM   1677  CA  PRO A 108      33.227  15.712 -43.461  1.00 90.44           C  
ATOM   1678  HA  PRO A 108      33.695  16.665 -43.707  1.00 90.44           H  
ATOM   1679  C   PRO A 108      34.344  14.636 -43.520  1.00 90.44           C  
ATOM   1680  CB  PRO A 108      32.434  15.925 -42.158  1.00 90.44           C  
ATOM   1681  HB2 PRO A 108      32.891  16.657 -41.493  1.00 90.44           H  
ATOM   1682  HB3 PRO A 108      32.239  14.985 -41.642  1.00 90.44           H  
ATOM   1683  O   PRO A 108      35.510  14.972 -43.310  1.00 90.44           O  
ATOM   1684  CG  PRO A 108      31.029  16.305 -42.589  1.00 90.44           C  
ATOM   1685  HG2 PRO A 108      30.289  16.103 -41.815  1.00 90.44           H  
ATOM   1686  HG3 PRO A 108      30.987  17.340 -42.929  1.00 90.44           H  
ATOM   1687  CD  PRO A 108      30.903  15.350 -43.763  1.00 90.44           C  
ATOM   1688  HD2 PRO A 108      30.773  14.329 -43.402  1.00 90.44           H  
ATOM   1689  HD3 PRO A 108      30.032  15.609 -44.365  1.00 90.44           H  
ATOM   1690  N   LEU A 109      34.047  13.401 -43.970  1.00 92.11           N  
ATOM   1691  H   LEU A 109      33.082  13.198 -44.189  1.00 92.11           H  
ATOM   1692  CA  LEU A 109      35.060  12.375 -44.293  1.00 92.11           C  
ATOM   1693  HA  LEU A 109      35.683  12.209 -43.415  1.00 92.11           H  
ATOM   1694  C   LEU A 109      35.990  12.824 -45.421  1.00 92.11           C  
ATOM   1695  CB  LEU A 109      34.395  11.050 -44.732  1.00 92.11           C  
ATOM   1696  HB2 LEU A 109      35.118  10.462 -45.297  1.00 92.11           H  
ATOM   1697  HB3 LEU A 109      33.569  11.272 -45.408  1.00 92.11           H  
ATOM   1698  O   LEU A 109      37.208  12.698 -45.309  1.00 92.11           O  
ATOM   1699  CG  LEU A 109      33.875  10.172 -43.591  1.00 92.11           C  
ATOM   1700  HG  LEU A 109      33.245  10.788 -42.951  1.00 92.11           H  
ATOM   1701  CD1 LEU A 109      33.038   9.011 -44.123  1.00 92.11           C  
ATOM   1702 HD11 LEU A 109      33.663   8.319 -44.686  1.00 92.11           H  
ATOM   1703 HD12 LEU A 109      32.236   9.393 -44.755  1.00 92.11           H  
ATOM   1704 HD13 LEU A 109      32.592   8.477 -43.284  1.00 92.11           H  
ATOM   1705  CD2 LEU A 109      35.033   9.575 -42.794  1.00 92.11           C  
ATOM   1706 HD21 LEU A 109      35.725   9.057 -43.457  1.00 92.11           H  
ATOM   1707 HD22 LEU A 109      35.556  10.372 -42.265  1.00 92.11           H  
ATOM   1708 HD23 LEU A 109      34.653   8.863 -42.061  1.00 92.11           H  
ATOM   1709  N   VAL A 110      35.430  13.357 -46.509  1.00 93.01           N  
ATOM   1710  H   VAL A 110      34.425  13.454 -46.533  1.00 93.01           H  
ATOM   1711  CA  VAL A 110      36.226  13.841 -47.647  1.00 93.01           C  
ATOM   1712  HA  VAL A 110      36.920  13.056 -47.947  1.00 93.01           H  
ATOM   1713  C   VAL A 110      37.068  15.045 -47.233  1.00 93.01           C  
ATOM   1714  CB  VAL A 110      35.323  14.168 -48.850  1.00 93.01           C  
ATOM   1715  HB  VAL A 110      34.586  14.922 -48.574  1.00 93.01           H  
ATOM   1716  O   VAL A 110      38.264  15.096 -47.520  1.00 93.01           O  
ATOM   1717  CG1 VAL A 110      36.125  14.684 -50.043  1.00 93.01           C  
ATOM   1718 HG11 VAL A 110      36.607  15.634 -49.811  1.00 93.01           H  
ATOM   1719 HG12 VAL A 110      36.876  13.945 -50.324  1.00 93.01           H  
ATOM   1720 HG13 VAL A 110      35.460  14.824 -50.895  1.00 93.01           H  
ATOM   1721  CG2 VAL A 110      34.599  12.902 -49.317  1.00 93.01           C  
ATOM   1722 HG21 VAL A 110      34.121  13.075 -50.281  1.00 93.01           H  
ATOM   1723 HG22 VAL A 110      33.831  12.630 -48.592  1.00 93.01           H  
ATOM   1724 HG23 VAL A 110      35.311  12.084 -49.428  1.00 93.01           H  
ATOM   1725  N   ARG A 111      36.482  15.982 -46.483  1.00 91.70           N  
ATOM   1726  H   ARG A 111      35.501  15.870 -46.270  1.00 91.70           H  
ATOM   1727  CA  ARG A 111      37.188  17.157 -45.962  1.00 91.70           C  
ATOM   1728  HA  ARG A 111      37.612  17.708 -46.802  1.00 91.70           H  
ATOM   1729  C   ARG A 111      38.365  16.770 -45.064  1.00 91.70           C  
ATOM   1730  CB  ARG A 111      36.176  18.052 -45.234  1.00 91.70           C  
ATOM   1731  HB2 ARG A 111      35.337  18.245 -45.903  1.00 91.70           H  
ATOM   1732  HB3 ARG A 111      35.800  17.535 -44.351  1.00 91.70           H  
ATOM   1733  O   ARG A 111      39.430  17.364 -45.196  1.00 91.70           O  
ATOM   1734  CG  ARG A 111      36.789  19.396 -44.816  1.00 91.70           C  
ATOM   1735  HG2 ARG A 111      37.256  19.857 -45.687  1.00 91.70           H  
ATOM   1736  HG3 ARG A 111      37.557  19.239 -44.058  1.00 91.70           H  
ATOM   1737  CD  ARG A 111      35.721  20.350 -44.267  1.00 91.70           C  
ATOM   1738  HD2 ARG A 111      36.165  21.339 -44.158  1.00 91.70           H  
ATOM   1739  HD3 ARG A 111      34.899  20.427 -44.978  1.00 91.70           H  
ATOM   1740  NE  ARG A 111      35.237  19.917 -42.950  1.00 91.70           N  
ATOM   1741  HE  ARG A 111      35.868  20.005 -42.165  1.00 91.70           H  
ATOM   1742  NH1 ARG A 111      33.012  19.427 -43.391  1.00 91.70           N  
ATOM   1743 HH11 ARG A 111      32.102  19.189 -43.023  1.00 91.70           H  
ATOM   1744 HH12 ARG A 111      33.012  19.872 -44.297  1.00 91.70           H  
ATOM   1745  NH2 ARG A 111      33.882  19.144 -41.353  1.00 91.70           N  
ATOM   1746 HH21 ARG A 111      34.672  19.308 -40.745  1.00 91.70           H  
ATOM   1747 HH22 ARG A 111      32.989  18.866 -40.971  1.00 91.70           H  
ATOM   1748  CZ  ARG A 111      34.041  19.498 -42.592  1.00 91.70           C  
ATOM   1749  N   ARG A 112      38.188  15.772 -44.191  1.00 93.51           N  
ATOM   1750  H   ARG A 112      37.261  15.380 -44.114  1.00 93.51           H  
ATOM   1751  CA  ARG A 112      39.218  15.296 -43.253  1.00 93.51           C  
ATOM   1752  HA  ARG A 112      39.751  16.149 -42.833  1.00 93.51           H  
ATOM   1753  C   ARG A 112      40.282  14.433 -43.897  1.00 93.51           C  
ATOM   1754  CB  ARG A 112      38.565  14.504 -42.117  1.00 93.51           C  
ATOM   1755  HB2 ARG A 112      39.322  13.924 -41.590  1.00 93.51           H  
ATOM   1756  HB3 ARG A 112      37.827  13.810 -42.520  1.00 93.51           H  
ATOM   1757  O   ARG A 112      41.443  14.603 -43.560  1.00 93.51           O  
ATOM   1758  CG  ARG A 112      37.912  15.460 -41.126  1.00 93.51           C  
ATOM   1759  HG2 ARG A 112      38.682  16.095 -40.690  1.00 93.51           H  
ATOM   1760  HG3 ARG A 112      37.177  16.084 -41.633  1.00 93.51           H  
ATOM   1761  CD  ARG A 112      37.231  14.680 -40.012  1.00 93.51           C  
ATOM   1762  HD2 ARG A 112      37.971  14.116 -39.444  1.00 93.51           H  
ATOM   1763  HD3 ARG A 112      36.521  13.988 -40.463  1.00 93.51           H  
ATOM   1764  NE  ARG A 112      36.524  15.620 -39.146  1.00 93.51           N  
ATOM   1765  HE  ARG A 112      36.656  16.606 -39.319  1.00 93.51           H  
ATOM   1766  NH1 ARG A 112      35.409  14.186 -37.718  1.00 93.51           N  
ATOM   1767 HH11 ARG A 112      34.720  14.169 -36.980  1.00 93.51           H  
ATOM   1768 HH12 ARG A 112      36.003  13.388 -37.893  1.00 93.51           H  
ATOM   1769  NH2 ARG A 112      34.930  16.354 -37.784  1.00 93.51           N  
ATOM   1770 HH21 ARG A 112      35.181  17.292 -38.063  1.00 93.51           H  
ATOM   1771 HH22 ARG A 112      34.203  16.146 -37.114  1.00 93.51           H  
ATOM   1772  CZ  ARG A 112      35.627  15.361 -38.229  1.00 93.51           C  
ATOM   1773  N   PHE A 113      39.910  13.523 -44.791  1.00 94.54           N  
ATOM   1774  H   PHE A 113      38.921  13.413 -44.968  1.00 94.54           H  
ATOM   1775  CA  PHE A 113      40.806  12.449 -45.223  1.00 94.54           C  
ATOM   1776  HA  PHE A 113      41.739  12.510 -44.664  1.00 94.54           H  
ATOM   1777  C   PHE A 113      41.225  12.526 -46.694  1.00 94.54           C  
ATOM   1778  CB  PHE A 113      40.174  11.105 -44.847  1.00 94.54           C  
ATOM   1779  HB2 PHE A 113      39.245  10.980 -45.403  1.00 94.54           H  
ATOM   1780  HB3 PHE A 113      40.858  10.316 -45.160  1.00 94.54           H  
ATOM   1781  O   PHE A 113      42.184  11.864 -47.075  1.00 94.54           O  
ATOM   1782  CG  PHE A 113      39.912  10.941 -43.357  1.00 94.54           C  
ATOM   1783  CD1 PHE A 113      40.987  10.965 -42.451  1.00 94.54           C  
ATOM   1784  HD1 PHE A 113      41.993  11.092 -42.824  1.00 94.54           H  
ATOM   1785  CD2 PHE A 113      38.602  10.798 -42.864  1.00 94.54           C  
ATOM   1786  HD2 PHE A 113      37.766  10.786 -43.547  1.00 94.54           H  
ATOM   1787  CE1 PHE A 113      40.770  10.831 -41.069  1.00 94.54           C  
ATOM   1788  HE1 PHE A 113      41.605  10.847 -40.384  1.00 94.54           H  
ATOM   1789  CE2 PHE A 113      38.380  10.683 -41.478  1.00 94.54           C  
ATOM   1790  HE2 PHE A 113      37.377  10.581 -41.090  1.00 94.54           H  
ATOM   1791  CZ  PHE A 113      39.461  10.692 -40.582  1.00 94.54           C  
ATOM   1792  HZ  PHE A 113      39.280  10.607 -39.521  1.00 94.54           H  
ATOM   1793  N   ALA A 114      40.558  13.338 -47.522  1.00 93.81           N  
ATOM   1794  H   ALA A 114      39.762  13.850 -47.171  1.00 93.81           H  
ATOM   1795  CA  ALA A 114      40.893  13.481 -48.941  1.00 93.81           C  
ATOM   1796  HA  ALA A 114      41.629  12.725 -49.213  1.00 93.81           H  
ATOM   1797  C   ALA A 114      41.500  14.845 -49.315  1.00 93.81           C  
ATOM   1798  CB  ALA A 114      39.647  13.195 -49.774  1.00 93.81           C  
ATOM   1799  HB1 ALA A 114      39.169  12.272 -49.447  1.00 93.81           H  
ATOM   1800  HB2 ALA A 114      39.938  13.100 -50.820  1.00 93.81           H  
ATOM   1801  HB3 ALA A 114      38.953  14.032 -49.686  1.00 93.81           H  
ATOM   1802  O   ALA A 114      42.149  14.939 -50.350  1.00 93.81           O  
ATOM   1803  N   ILE A 115      41.299  15.903 -48.518  1.00 93.10           N  
ATOM   1804  H   ILE A 115      40.727  15.776 -47.695  1.00 93.10           H  
ATOM   1805  CA  ILE A 115      41.805  17.257 -48.813  1.00 93.10           C  
ATOM   1806  HA  ILE A 115      42.327  17.241 -49.770  1.00 93.10           H  
ATOM   1807  C   ILE A 115      42.844  17.668 -47.760  1.00 93.10           C  
ATOM   1808  CB  ILE A 115      40.648  18.280 -48.958  1.00 93.10           C  
ATOM   1809  HB  ILE A 115      40.164  18.402 -47.989  1.00 93.10           H  
ATOM   1810  O   ILE A 115      42.522  18.310 -46.761  1.00 93.10           O  
ATOM   1811  CG1 ILE A 115      39.582  17.792 -49.970  1.00 93.10           C  
ATOM   1812 HG12 ILE A 115      40.054  17.630 -50.939  1.00 93.10           H  
ATOM   1813 HG13 ILE A 115      39.175  16.839 -49.632  1.00 93.10           H  
ATOM   1814  CG2 ILE A 115      41.221  19.645 -49.402  1.00 93.10           C  
ATOM   1815 HG21 ILE A 115      41.662  19.560 -50.395  1.00 93.10           H  
ATOM   1816 HG22 ILE A 115      40.436  20.400 -49.419  1.00 93.10           H  
ATOM   1817 HG23 ILE A 115      41.983  19.990 -48.703  1.00 93.10           H  
ATOM   1818  CD1 ILE A 115      38.390  18.739 -50.156  1.00 93.10           C  
ATOM   1819 HD11 ILE A 115      37.642  18.254 -50.783  1.00 93.10           H  
ATOM   1820 HD12 ILE A 115      37.946  18.974 -49.189  1.00 93.10           H  
ATOM   1821 HD13 ILE A 115      38.706  19.657 -50.652  1.00 93.10           H  
ATOM   1822  N   GLY A 116      44.105  17.310 -47.987  1.00 91.19           N  
ATOM   1823  H   GLY A 116      44.304  16.832 -48.855  1.00 91.19           H  
ATOM   1824  CA  GLY A 116      45.251  17.571 -47.112  1.00 91.19           C  
ATOM   1825  HA2 GLY A 116      44.942  17.483 -46.071  1.00 91.19           H  
ATOM   1826  HA3 GLY A 116      46.020  16.823 -47.303  1.00 91.19           H  
ATOM   1827  C   GLY A 116      45.876  18.949 -47.307  1.00 91.19           C  
ATOM   1828  O   GLY A 116      47.026  19.049 -47.721  1.00 91.19           O  
ATOM   1829  N   GLY A 117      45.116  20.011 -47.036  1.00 85.21           N  
ATOM   1830  H   GLY A 117      44.179  19.829 -46.706  1.00 85.21           H  
ATOM   1831  CA  GLY A 117      45.638  21.382 -46.982  1.00 85.21           C  
ATOM   1832  HA2 GLY A 117      44.905  22.071 -47.403  1.00 85.21           H  
ATOM   1833  HA3 GLY A 117      46.552  21.453 -47.571  1.00 85.21           H  
ATOM   1834  C   GLY A 117      45.988  21.841 -45.570  1.00 85.21           C  
ATOM   1835  O   GLY A 117      45.581  21.223 -44.594  1.00 85.21           O  
ATOM   1836  N   ASN A 118      46.656  22.991 -45.436  1.00 78.92           N  
ATOM   1837  H   ASN A 118      47.052  23.406 -46.267  1.00 78.92           H  
ATOM   1838  CA  ASN A 118      47.060  23.526 -44.124  1.00 78.92           C  
ATOM   1839  HA  ASN A 118      47.720  22.792 -43.661  1.00 78.92           H  
ATOM   1840  C   ASN A 118      45.917  23.716 -43.111  1.00 78.92           C  
ATOM   1841  CB  ASN A 118      47.818  24.853 -44.336  1.00 78.92           C  
ATOM   1842  HB2 ASN A 118      47.370  25.421 -45.151  1.00 78.92           H  
ATOM   1843  HB3 ASN A 118      47.760  25.455 -43.430  1.00 78.92           H  
ATOM   1844  O   ASN A 118      46.173  23.694 -41.910  1.00 78.92           O  
ATOM   1845  CG  ASN A 118      49.293  24.630 -44.608  1.00 78.92           C  
ATOM   1846  ND2 ASN A 118      49.965  25.557 -45.246  1.00 78.92           N  
ATOM   1847 HD21 ASN A 118      50.920  25.314 -45.464  1.00 78.92           H  
ATOM   1848 HD22 ASN A 118      49.511  26.365 -45.649  1.00 78.92           H  
ATOM   1849  OD1 ASN A 118      49.858  23.628 -44.212  1.00 78.92           O  
ATOM   1850  N   ASN A 119      44.677  23.868 -43.581  1.00 83.37           N  
ATOM   1851  H   ASN A 119      44.557  23.828 -44.583  1.00 83.37           H  
ATOM   1852  CA  ASN A 119      43.483  24.012 -42.742  1.00 83.37           C  
ATOM   1853  HA  ASN A 119      43.787  24.322 -41.743  1.00 83.37           H  
ATOM   1854  C   ASN A 119      42.705  22.695 -42.561  1.00 83.37           C  
ATOM   1855  CB  ASN A 119      42.587  25.114 -43.333  1.00 83.37           C  
ATOM   1856  HB2 ASN A 119      42.302  24.841 -44.349  1.00 83.37           H  
ATOM   1857  HB3 ASN A 119      41.676  25.181 -42.737  1.00 83.37           H  
ATOM   1858  O   ASN A 119      41.573  22.718 -42.084  1.00 83.37           O  
ATOM   1859  CG  ASN A 119      43.208  26.496 -43.345  1.00 83.37           C  
ATOM   1860  ND2 ASN A 119      42.525  27.451 -43.931  1.00 83.37           N  
ATOM   1861 HD21 ASN A 119      41.578  27.261 -44.227  1.00 83.37           H  
ATOM   1862 HD22 ASN A 119      42.898  28.378 -43.784  1.00 83.37           H  
ATOM   1863  OD1 ASN A 119      44.283  26.770 -42.846  1.00 83.37           O  
ATOM   1864  N   ASN A 120      43.261  21.560 -42.990  1.00 91.48           N  
ATOM   1865  H   ASN A 120      44.200  21.577 -43.361  1.00 91.48           H  
ATOM   1866  CA  ASN A 120      42.651  20.253 -42.789  1.00 91.48           C  
ATOM   1867  HA  ASN A 120      41.652  20.254 -43.224  1.00 91.48           H  
ATOM   1868  C   ASN A 120      42.524  19.959 -41.285  1.00 91.48           C  
ATOM   1869  CB  ASN A 120      43.500  19.203 -43.515  1.00 91.48           C  
ATOM   1870  HB2 ASN A 120      43.505  19.408 -44.585  1.00 91.48           H  
ATOM   1871  HB3 ASN A 120      44.525  19.251 -43.149  1.00 91.48           H  
ATOM   1872  O   ASN A 120      43.488  20.108 -40.535  1.00 91.48           O  
ATOM   1873  CG  ASN A 120      42.992  17.802 -43.270  1.00 91.48           C  
ATOM   1874  ND2 ASN A 120      42.305  17.208 -44.203  1.00 91.48           N  
ATOM   1875 HD21 ASN A 120      42.148  17.641 -45.101  1.00 91.48           H  
ATOM   1876 HD22 ASN A 120      42.068  16.242 -44.026  1.00 91.48           H  
ATOM   1877  OD1 ASN A 120      43.168  17.245 -42.203  1.00 91.48           O  
ATOM   1878  N   GLU A 121      41.340  19.522 -40.855  1.00 91.32           N  
ATOM   1879  H   GLU A 121      40.587  19.435 -41.521  1.00 91.32           H  
ATOM   1880  CA  GLU A 121      41.025  19.301 -39.438  1.00 91.32           C  
ATOM   1881  HA  GLU A 121      41.149  20.235 -38.889  1.00 91.32           H  
ATOM   1882  C   GLU A 121      41.943  18.268 -38.774  1.00 91.32           C  
ATOM   1883  CB  GLU A 121      39.565  18.842 -39.302  1.00 91.32           C  
ATOM   1884  HB2 GLU A 121      39.411  17.993 -39.968  1.00 91.32           H  
ATOM   1885  HB3 GLU A 121      39.389  18.516 -38.277  1.00 91.32           H  
ATOM   1886  O   GLU A 121      42.364  18.482 -37.643  1.00 91.32           O  
ATOM   1887  CG  GLU A 121      38.548  19.940 -39.645  1.00 91.32           C  
ATOM   1888  HG2 GLU A 121      38.806  20.369 -40.614  1.00 91.32           H  
ATOM   1889  HG3 GLU A 121      38.618  20.731 -38.898  1.00 91.32           H  
ATOM   1890  CD  GLU A 121      37.101  19.424 -39.712  1.00 91.32           C  
ATOM   1891  OE1 GLU A 121      36.292  20.058 -40.423  1.00 91.32           O  
ATOM   1892  OE2 GLU A 121      36.766  18.358 -39.148  1.00 91.32           O  
ATOM   1893  N   VAL A 122      42.305  17.186 -39.475  1.00 93.98           N  
ATOM   1894  H   VAL A 122      42.057  17.139 -40.452  1.00 93.98           H  
ATOM   1895  CA  VAL A 122      43.208  16.150 -38.948  1.00 93.98           C  
ATOM   1896  HA  VAL A 122      42.842  15.830 -37.972  1.00 93.98           H  
ATOM   1897  C   VAL A 122      44.603  16.731 -38.744  1.00 93.98           C  
ATOM   1898  CB  VAL A 122      43.267  14.914 -39.875  1.00 93.98           C  
ATOM   1899  HB  VAL A 122      43.677  15.200 -40.843  1.00 93.98           H  
ATOM   1900  O   VAL A 122      45.171  16.595 -37.663  1.00 93.98           O  
ATOM   1901  CG1 VAL A 122      44.168  13.813 -39.302  1.00 93.98           C  
ATOM   1902 HG11 VAL A 122      43.819  13.525 -38.311  1.00 93.98           H  
ATOM   1903 HG12 VAL A 122      44.151  12.942 -39.958  1.00 93.98           H  
ATOM   1904 HG13 VAL A 122      45.198  14.162 -39.234  1.00 93.98           H  
ATOM   1905  CG2 VAL A 122      41.874  14.312 -40.099  1.00 93.98           C  
ATOM   1906 HG21 VAL A 122      41.950  13.464 -40.780  1.00 93.98           H  
ATOM   1907 HG22 VAL A 122      41.447  13.983 -39.152  1.00 93.98           H  
ATOM   1908 HG23 VAL A 122      41.219  15.052 -40.560  1.00 93.98           H  
ATOM   1909  N   LEU A 123      45.141  17.432 -39.747  1.00 91.87           N  
ATOM   1910  H   LEU A 123      44.602  17.537 -40.595  1.00 91.87           H  
ATOM   1911  CA  LEU A 123      46.472  18.045 -39.657  1.00 91.87           C  
ATOM   1912  HA  LEU A 123      47.199  17.273 -39.402  1.00 91.87           H  
ATOM   1913  C   LEU A 123      46.535  19.087 -38.535  1.00 91.87           C  
ATOM   1914  CB  LEU A 123      46.870  18.681 -41.003  1.00 91.87           C  
ATOM   1915  HB2 LEU A 123      47.864  19.113 -40.885  1.00 91.87           H  
ATOM   1916  HB3 LEU A 123      46.181  19.496 -41.227  1.00 91.87           H  
ATOM   1917  O   LEU A 123      47.455  19.076 -37.719  1.00 91.87           O  
ATOM   1918  CG  LEU A 123      46.902  17.728 -42.211  1.00 91.87           C  
ATOM   1919  HG  LEU A 123      45.889  17.395 -42.436  1.00 91.87           H  
ATOM   1920  CD1 LEU A 123      47.457  18.454 -43.433  1.00 91.87           C  
ATOM   1921 HD11 LEU A 123      47.388  17.810 -44.310  1.00 91.87           H  
ATOM   1922 HD12 LEU A 123      48.501  18.719 -43.268  1.00 91.87           H  
ATOM   1923 HD13 LEU A 123      46.887  19.365 -43.615  1.00 91.87           H  
ATOM   1924  CD2 LEU A 123      47.770  16.501 -41.966  1.00 91.87           C  
ATOM   1925 HD21 LEU A 123      47.826  15.905 -42.877  1.00 91.87           H  
ATOM   1926 HD22 LEU A 123      47.310  15.892 -41.189  1.00 91.87           H  
ATOM   1927 HD23 LEU A 123      48.775  16.803 -41.671  1.00 91.87           H  
ATOM   1928  N   VAL A 124      45.530  19.963 -38.454  1.00 91.99           N  
ATOM   1929  H   VAL A 124      44.792  19.900 -39.140  1.00 91.99           H  
ATOM   1930  CA  VAL A 124      45.424  20.976 -37.395  1.00 91.99           C  
ATOM   1931  HA  VAL A 124      46.326  21.588 -37.402  1.00 91.99           H  
ATOM   1932  C   VAL A 124      45.348  20.322 -36.016  1.00 91.99           C  
ATOM   1933  CB  VAL A 124      44.211  21.892 -37.649  1.00 91.99           C  
ATOM   1934  HB  VAL A 124      43.326  21.280 -37.821  1.00 91.99           H  
ATOM   1935  O   VAL A 124      46.040  20.761 -35.097  1.00 91.99           O  
ATOM   1936  CG1 VAL A 124      43.926  22.835 -36.472  1.00 91.99           C  
ATOM   1937 HG11 VAL A 124      44.821  23.402 -36.216  1.00 91.99           H  
ATOM   1938 HG12 VAL A 124      43.601  22.264 -35.602  1.00 91.99           H  
ATOM   1939 HG13 VAL A 124      43.123  23.523 -36.737  1.00 91.99           H  
ATOM   1940  CG2 VAL A 124      44.453  22.775 -38.883  1.00 91.99           C  
ATOM   1941 HG21 VAL A 124      43.544  23.328 -39.120  1.00 91.99           H  
ATOM   1942 HG22 VAL A 124      44.716  22.166 -39.748  1.00 91.99           H  
ATOM   1943 HG23 VAL A 124      45.264  23.477 -38.693  1.00 91.99           H  
ATOM   1944  N   ALA A 125      44.556  19.262 -35.867  1.00 92.76           N  
ATOM   1945  H   ALA A 125      43.997  18.942 -36.645  1.00 92.76           H  
ATOM   1946  CA  ALA A 125      44.379  18.589 -34.590  1.00 92.76           C  
ATOM   1947  HA  ALA A 125      44.145  19.340 -33.835  1.00 92.76           H  
ATOM   1948  C   ALA A 125      45.647  17.853 -34.128  1.00 92.76           C  
ATOM   1949  CB  ALA A 125      43.170  17.672 -34.720  1.00 92.76           C  
ATOM   1950  HB1 ALA A 125      43.391  16.835 -35.382  1.00 92.76           H  
ATOM   1951  HB2 ALA A 125      42.879  17.316 -33.732  1.00 92.76           H  
ATOM   1952  HB3 ALA A 125      42.327  18.240 -35.112  1.00 92.76           H  
ATOM   1953  O   ALA A 125      45.988  17.913 -32.946  1.00 92.76           O  
ATOM   1954  N   VAL A 126      46.399  17.239 -35.051  1.00 92.04           N  
ATOM   1955  H   VAL A 126      46.046  17.185 -35.996  1.00 92.04           H  
ATOM   1956  CA  VAL A 126      47.705  16.630 -34.746  1.00 92.04           C  
ATOM   1957  HA  VAL A 126      47.581  15.964 -33.892  1.00 92.04           H  
ATOM   1958  C   VAL A 126      48.724  17.685 -34.318  1.00 92.04           C  
ATOM   1959  CB  VAL A 126      48.227  15.790 -35.928  1.00 92.04           C  
ATOM   1960  HB  VAL A 126      48.210  16.382 -36.843  1.00 92.04           H  
ATOM   1961  O   VAL A 126      49.359  17.519 -33.279  1.00 92.04           O  
ATOM   1962  CG1 VAL A 126      49.661  15.289 -35.696  1.00 92.04           C  
ATOM   1963 HG11 VAL A 126      49.726  14.754 -34.749  1.00 92.04           H  
ATOM   1964 HG12 VAL A 126      49.956  14.624 -36.507  1.00 92.04           H  
ATOM   1965 HG13 VAL A 126      50.361  16.124 -35.689  1.00 92.04           H  
ATOM   1966  CG2 VAL A 126      47.334  14.556 -36.108  1.00 92.04           C  
ATOM   1967 HG21 VAL A 126      47.748  13.885 -36.861  1.00 92.04           H  
ATOM   1968 HG22 VAL A 126      46.328  14.847 -36.410  1.00 92.04           H  
ATOM   1969 HG23 VAL A 126      47.256  14.024 -35.160  1.00 92.04           H  
ATOM   1970  N   ARG A 127      48.839  18.805 -35.047  1.00 89.87           N  
ATOM   1971  H   ARG A 127      48.290  18.882 -35.891  1.00 89.87           H  
ATOM   1972  CA  ARG A 127      49.732  19.922 -34.669  1.00 89.87           C  
ATOM   1973  HA  ARG A 127      50.763  19.572 -34.622  1.00 89.87           H  
ATOM   1974  C   ARG A 127      49.399  20.489 -33.290  1.00 89.87           C  
ATOM   1975  CB  ARG A 127      49.612  21.061 -35.685  1.00 89.87           C  
ATOM   1976  HB2 ARG A 127      50.141  21.933 -35.299  1.00 89.87           H  
ATOM   1977  HB3 ARG A 127      48.557  21.324 -35.774  1.00 89.87           H  
ATOM   1978  O   ARG A 127      50.296  20.859 -32.541  1.00 89.87           O  
ATOM   1979  CG  ARG A 127      50.182  20.746 -37.073  1.00 89.87           C  
ATOM   1980  HG2 ARG A 127      51.270  20.708 -37.035  1.00 89.87           H  
ATOM   1981  HG3 ARG A 127      49.812  19.786 -37.433  1.00 89.87           H  
ATOM   1982  CD  ARG A 127      49.722  21.867 -38.010  1.00 89.87           C  
ATOM   1983  HD2 ARG A 127      48.656  22.030 -37.851  1.00 89.87           H  
ATOM   1984  HD3 ARG A 127      50.262  22.782 -37.767  1.00 89.87           H  
ATOM   1985  NE  ARG A 127      49.938  21.530 -39.418  1.00 89.87           N  
ATOM   1986  HE  ARG A 127      50.793  21.044 -39.644  1.00 89.87           H  
ATOM   1987  NH1 ARG A 127      48.326  22.850 -40.326  1.00 89.87           N  
ATOM   1988 HH11 ARG A 127      48.040  23.079 -39.385  1.00 89.87           H  
ATOM   1989 HH12 ARG A 127      47.737  23.099 -41.109  1.00 89.87           H  
ATOM   1990  NH2 ARG A 127      49.682  21.669 -41.665  1.00 89.87           N  
ATOM   1991 HH21 ARG A 127      50.422  20.983 -41.718  1.00 89.87           H  
ATOM   1992 HH22 ARG A 127      49.484  22.224 -42.485  1.00 89.87           H  
ATOM   1993  CZ  ARG A 127      49.315  22.015 -40.469  1.00 89.87           C  
ATOM   1994  N   ALA A 128      48.110  20.567 -32.964  1.00 90.92           N  
ATOM   1995  H   ALA A 128      47.429  20.298 -33.659  1.00 90.92           H  
ATOM   1996  CA  ALA A 128      47.624  21.059 -31.679  1.00 90.92           C  
ATOM   1997  HA  ALA A 128      48.228  21.917 -31.385  1.00 90.92           H  
ATOM   1998  C   ALA A 128      47.743  20.029 -30.541  1.00 90.92           C  
ATOM   1999  CB  ALA A 128      46.182  21.538 -31.877  1.00 90.92           C  
ATOM   2000  HB1 ALA A 128      45.782  21.909 -30.933  1.00 90.92           H  
ATOM   2001  HB2 ALA A 128      45.565  20.716 -32.238  1.00 90.92           H  
ATOM   2002  HB3 ALA A 128      46.160  22.342 -32.612  1.00 90.92           H  
ATOM   2003  O   ALA A 128      47.442  20.354 -29.393  1.00 90.92           O  
ATOM   2004  N   GLY A 129      48.161  18.796 -30.832  1.00 88.19           N  
ATOM   2005  H   GLY A 129      48.416  18.570 -31.783  1.00 88.19           H  
ATOM   2006  CA  GLY A 129      48.280  17.749 -29.829  1.00 88.19           C  
ATOM   2007  HA2 GLY A 129      48.809  16.926 -30.309  1.00 88.19           H  
ATOM   2008  HA3 GLY A 129      48.875  18.108 -28.990  1.00 88.19           H  
ATOM   2009  C   GLY A 129      46.941  17.234 -29.294  1.00 88.19           C  
ATOM   2010  O   GLY A 129      46.874  16.801 -28.145  1.00 88.19           O  
ATOM   2011  N   GLN A 130      45.863  17.347 -30.074  1.00 91.39           N  
ATOM   2012  H   GLN A 130      45.994  17.648 -31.029  1.00 91.39           H  
ATOM   2013  CA  GLN A 130      44.517  16.971 -29.642  1.00 91.39           C  
ATOM   2014  HA  GLN A 130      44.366  17.353 -28.632  1.00 91.39           H  
ATOM   2015  C   GLN A 130      44.347  15.447 -29.570  1.00 91.39           C  
ATOM   2016  CB  GLN A 130      43.468  17.622 -30.559  1.00 91.39           C  
ATOM   2017  HB2 GLN A 130      42.482  17.230 -30.312  1.00 91.39           H  
ATOM   2018  HB3 GLN A 130      43.691  17.364 -31.595  1.00 91.39           H  
ATOM   2019  O   GLN A 130      45.052  14.687 -30.232  1.00 91.39           O  
ATOM   2020  CG  GLN A 130      43.442  19.150 -30.391  1.00 91.39           C  
ATOM   2021  HG2 GLN A 130      44.423  19.562 -30.624  1.00 91.39           H  
ATOM   2022  HG3 GLN A 130      43.221  19.382 -29.349  1.00 91.39           H  
ATOM   2023  CD  GLN A 130      42.405  19.846 -31.269  1.00 91.39           C  
ATOM   2024  NE2 GLN A 130      42.077  21.086 -30.983  1.00 91.39           N  
ATOM   2025 HE21 GLN A 130      41.377  21.495 -31.586  1.00 91.39           H  
ATOM   2026 HE22 GLN A 130      42.498  21.565 -30.200  1.00 91.39           H  
ATOM   2027  OE1 GLN A 130      41.870  19.315 -32.224  1.00 91.39           O  
ATOM   2028  N   ASN A 131      43.377  14.987 -28.779  1.00 91.62           N  
ATOM   2029  H   ASN A 131      42.810  15.647 -28.266  1.00 91.62           H  
ATOM   2030  CA  ASN A 131      42.983  13.582 -28.756  1.00 91.62           C  
ATOM   2031  HA  ASN A 131      43.882  12.967 -28.753  1.00 91.62           H  
ATOM   2032  C   ASN A 131      42.183  13.246 -30.032  1.00 91.62           C  
ATOM   2033  CB  ASN A 131      42.226  13.313 -27.445  1.00 91.62           C  
ATOM   2034  HB2 ASN A 131      41.317  13.913 -27.409  1.00 91.62           H  
ATOM   2035  HB3 ASN A 131      42.859  13.580 -26.599  1.00 91.62           H  
ATOM   2036  O   ASN A 131      41.240  13.957 -30.388  1.00 91.62           O  
ATOM   2037  CG  ASN A 131      41.832  11.857 -27.326  1.00 91.62           C  
ATOM   2038  ND2 ASN A 131      42.316  11.133 -26.351  1.00 91.62           N  
ATOM   2039 HD21 ASN A 131      42.123  10.142 -26.403  1.00 91.62           H  
ATOM   2040 HD22 ASN A 131      43.000  11.484 -25.697  1.00 91.62           H  
ATOM   2041  OD1 ASN A 131      41.092  11.359 -28.151  1.00 91.62           O  
ATOM   2042  N   MET A 132      42.555  12.170 -30.734  1.00 93.26           N  
ATOM   2043  H   MET A 132      43.274  11.562 -30.367  1.00 93.26           H  
ATOM   2044  CA  MET A 132      41.978  11.842 -32.044  1.00 93.26           C  
ATOM   2045  HA  MET A 132      41.781  12.773 -32.575  1.00 93.26           H  
ATOM   2046  C   MET A 132      40.625  11.124 -31.950  1.00 93.26           C  
ATOM   2047  CB  MET A 132      42.983  11.036 -32.885  1.00 93.26           C  
ATOM   2048  HB2 MET A 132      42.520  10.782 -33.838  1.00 93.26           H  
ATOM   2049  HB3 MET A 132      43.223  10.101 -32.377  1.00 93.26           H  
ATOM   2050  O   MET A 132      39.968  10.933 -32.973  1.00 93.26           O  
ATOM   2051  CG  MET A 132      44.281  11.787 -33.201  1.00 93.26           C  
ATOM   2052  HG2 MET A 132      44.940  11.099 -33.730  1.00 93.26           H  
ATOM   2053  HG3 MET A 132      44.781  12.076 -32.276  1.00 93.26           H  
ATOM   2054  SD  MET A 132      44.046  13.247 -34.253  1.00 93.26           S  
ATOM   2055  CE  MET A 132      44.140  14.549 -33.009  1.00 93.26           C  
ATOM   2056  HE1 MET A 132      43.503  14.301 -32.159  1.00 93.26           H  
ATOM   2057  HE2 MET A 132      43.788  15.482 -33.447  1.00 93.26           H  
ATOM   2058  HE3 MET A 132      45.174  14.675 -32.688  1.00 93.26           H  
ATOM   2059  N   LYS A 133      40.169  10.745 -30.747  1.00 92.36           N  
ATOM   2060  H   LYS A 133      40.736  10.960 -29.939  1.00 92.36           H  
ATOM   2061  CA  LYS A 133      38.958   9.940 -30.528  1.00 92.36           C  
ATOM   2062  HA  LYS A 133      39.120   8.959 -30.974  1.00 92.36           H  
ATOM   2063  C   LYS A 133      37.737  10.537 -31.213  1.00 92.36           C  
ATOM   2064  CB  LYS A 133      38.718   9.765 -29.014  1.00 92.36           C  
ATOM   2065  HB2 LYS A 133      39.641   9.434 -28.539  1.00 92.36           H  
ATOM   2066  HB3 LYS A 133      38.436  10.716 -28.562  1.00 92.36           H  
ATOM   2067  O   LYS A 133      37.065   9.840 -31.961  1.00 92.36           O  
ATOM   2068  CG  LYS A 133      37.652   8.712 -28.701  1.00 92.36           C  
ATOM   2069  HG2 LYS A 133      37.810   7.858 -29.359  1.00 92.36           H  
ATOM   2070  HG3 LYS A 133      36.662   9.129 -28.888  1.00 92.36           H  
ATOM   2071  CD  LYS A 133      37.750   8.219 -27.247  1.00 92.36           C  
ATOM   2072  HD2 LYS A 133      37.577   9.040 -26.552  1.00 92.36           H  
ATOM   2073  HD3 LYS A 133      38.751   7.820 -27.082  1.00 92.36           H  
ATOM   2074  CE  LYS A 133      36.709   7.111 -27.038  1.00 92.36           C  
ATOM   2075  HE2 LYS A 133      36.616   6.559 -27.974  1.00 92.36           H  
ATOM   2076  HE3 LYS A 133      35.746   7.569 -26.813  1.00 92.36           H  
ATOM   2077  NZ  LYS A 133      37.061   6.131 -25.983  1.00 92.36           N  
ATOM   2078  HZ1 LYS A 133      38.027   5.848 -26.060  1.00 92.36           H  
ATOM   2079  HZ2 LYS A 133      36.547   5.275 -26.137  1.00 92.36           H  
ATOM   2080  HZ3 LYS A 133      36.900   6.479 -25.048  1.00 92.36           H  
ATOM   2081  N   GLN A 134      37.462  11.822 -30.997  1.00 90.57           N  
ATOM   2082  H   GLN A 134      38.075  12.351 -30.395  1.00 90.57           H  
ATOM   2083  CA  GLN A 134      36.291  12.469 -31.592  1.00 90.57           C  
ATOM   2084  HA  GLN A 134      35.409  11.868 -31.368  1.00 90.57           H  
ATOM   2085  C   GLN A 134      36.406  12.543 -33.121  1.00 90.57           C  
ATOM   2086  CB  GLN A 134      36.102  13.850 -30.954  1.00 90.57           C  
ATOM   2087  HB2 GLN A 134      36.072  13.734 -29.871  1.00 90.57           H  
ATOM   2088  HB3 GLN A 134      36.944  14.492 -31.212  1.00 90.57           H  
ATOM   2089  O   GLN A 134      35.495  12.127 -33.824  1.00 90.57           O  
ATOM   2090  CG  GLN A 134      34.794  14.513 -31.412  1.00 90.57           C  
ATOM   2091  HG2 GLN A 134      34.817  14.669 -32.491  1.00 90.57           H  
ATOM   2092  HG3 GLN A 134      33.956  13.856 -31.182  1.00 90.57           H  
ATOM   2093  CD  GLN A 134      34.546  15.861 -30.743  1.00 90.57           C  
ATOM   2094  NE2 GLN A 134      33.467  16.528 -31.085  1.00 90.57           N  
ATOM   2095 HE21 GLN A 134      32.844  16.158 -31.790  1.00 90.57           H  
ATOM   2096 HE22 GLN A 134      33.329  17.422 -30.635  1.00 90.57           H  
ATOM   2097  OE1 GLN A 134      35.299  16.342 -29.912  1.00 90.57           O  
ATOM   2098  N   ILE A 135      37.551  12.999 -33.639  1.00 91.28           N  
ATOM   2099  H   ILE A 135      38.287  13.270 -33.003  1.00 91.28           H  
ATOM   2100  CA  ILE A 135      37.768  13.201 -35.082  1.00 91.28           C  
ATOM   2101  HA  ILE A 135      37.000  13.877 -35.458  1.00 91.28           H  
ATOM   2102  C   ILE A 135      37.636  11.892 -35.859  1.00 91.28           C  
ATOM   2103  CB  ILE A 135      39.154  13.840 -35.321  1.00 91.28           C  
ATOM   2104  HB  ILE A 135      39.910  13.233 -34.821  1.00 91.28           H  
ATOM   2105  O   ILE A 135      37.079  11.877 -36.961  1.00 91.28           O  
ATOM   2106  CG1 ILE A 135      39.160  15.252 -34.697  1.00 91.28           C  
ATOM   2107 HG12 ILE A 135      38.398  15.867 -35.176  1.00 91.28           H  
ATOM   2108 HG13 ILE A 135      38.919  15.184 -33.637  1.00 91.28           H  
ATOM   2109  CG2 ILE A 135      39.516  13.910 -36.819  1.00 91.28           C  
ATOM   2110 HG21 ILE A 135      39.530  12.918 -37.270  1.00 91.28           H  
ATOM   2111 HG22 ILE A 135      40.516  14.325 -36.944  1.00 91.28           H  
ATOM   2112 HG23 ILE A 135      38.799  14.542 -37.341  1.00 91.28           H  
ATOM   2113  CD1 ILE A 135      40.503  15.971 -34.799  1.00 91.28           C  
ATOM   2114 HD11 ILE A 135      40.712  16.257 -35.830  1.00 91.28           H  
ATOM   2115 HD12 ILE A 135      41.299  15.329 -34.420  1.00 91.28           H  
ATOM   2116 HD13 ILE A 135      40.458  16.877 -34.194  1.00 91.28           H  
ATOM   2117  N   LEU A 136      38.162  10.804 -35.295  1.00 91.78           N  
ATOM   2118  H   LEU A 136      38.623  10.896 -34.401  1.00 91.78           H  
ATOM   2119  CA  LEU A 136      38.123   9.497 -35.928  1.00 91.78           C  
ATOM   2120  HA  LEU A 136      38.253   9.627 -37.003  1.00 91.78           H  
ATOM   2121  C   LEU A 136      36.745   8.851 -35.753  1.00 91.78           C  
ATOM   2122  CB  LEU A 136      39.288   8.631 -35.413  1.00 91.78           C  
ATOM   2123  HB2 LEU A 136      39.228   7.655 -35.895  1.00 91.78           H  
ATOM   2124  HB3 LEU A 136      39.169   8.484 -34.339  1.00 91.78           H  
ATOM   2125  O   LEU A 136      36.203   8.351 -36.731  1.00 91.78           O  
ATOM   2126  CG  LEU A 136      40.689   9.229 -35.682  1.00 91.78           C  
ATOM   2127  HG  LEU A 136      40.793  10.173 -35.148  1.00 91.78           H  
ATOM   2128  CD1 LEU A 136      41.768   8.276 -35.173  1.00 91.78           C  
ATOM   2129 HD11 LEU A 136      41.639   8.141 -34.099  1.00 91.78           H  
ATOM   2130 HD12 LEU A 136      41.699   7.318 -35.687  1.00 91.78           H  
ATOM   2131 HD13 LEU A 136      42.753   8.711 -35.341  1.00 91.78           H  
ATOM   2132  CD2 LEU A 136      40.952   9.534 -37.154  1.00 91.78           C  
ATOM   2133 HD21 LEU A 136      40.702   8.664 -37.762  1.00 91.78           H  
ATOM   2134 HD22 LEU A 136      40.345  10.386 -37.461  1.00 91.78           H  
ATOM   2135 HD23 LEU A 136      42.001   9.795 -37.301  1.00 91.78           H  
ATOM   2136  N   LEU A 137      36.135   8.881 -34.568  1.00 90.51           N  
ATOM   2137  H   LEU A 137      36.569   9.366 -33.795  1.00 90.51           H  
ATOM   2138  CA  LEU A 137      34.903   8.126 -34.313  1.00 90.51           C  
ATOM   2139  HA  LEU A 137      34.949   7.203 -34.892  1.00 90.51           H  
ATOM   2140  C   LEU A 137      33.610   8.809 -34.786  1.00 90.51           C  
ATOM   2141  CB  LEU A 137      34.822   7.729 -32.831  1.00 90.51           C  
ATOM   2142  HB2 LEU A 137      34.750   8.637 -32.233  1.00 90.51           H  
ATOM   2143  HB3 LEU A 137      33.900   7.167 -32.684  1.00 90.51           H  
ATOM   2144  O   LEU A 137      32.595   8.126 -34.876  1.00 90.51           O  
ATOM   2145  CG  LEU A 137      35.998   6.871 -32.321  1.00 90.51           C  
ATOM   2146  HG  LEU A 137      36.932   7.430 -32.367  1.00 90.51           H  
ATOM   2147  CD1 LEU A 137      35.729   6.511 -30.860  1.00 90.51           C  
ATOM   2148 HD11 LEU A 137      34.821   5.912 -30.788  1.00 90.51           H  
ATOM   2149 HD12 LEU A 137      36.573   5.947 -30.464  1.00 90.51           H  
ATOM   2150 HD13 LEU A 137      35.610   7.435 -30.294  1.00 90.51           H  
ATOM   2151  CD2 LEU A 137      36.197   5.593 -33.133  1.00 90.51           C  
ATOM   2152 HD21 LEU A 137      36.932   4.952 -32.648  1.00 90.51           H  
ATOM   2153 HD22 LEU A 137      35.250   5.059 -33.215  1.00 90.51           H  
ATOM   2154 HD23 LEU A 137      36.561   5.845 -34.129  1.00 90.51           H  
ATOM   2155  N   GLU A 138      33.628  10.094 -35.145  1.00 86.58           N  
ATOM   2156  H   GLU A 138      34.468  10.624 -34.965  1.00 86.58           H  
ATOM   2157  CA  GLU A 138      32.423  10.863 -35.520  1.00 86.58           C  
ATOM   2158  HA  GLU A 138      31.772  10.943 -34.649  1.00 86.58           H  
ATOM   2159  C   GLU A 138      31.582  10.239 -36.654  1.00 86.58           C  
ATOM   2160  CB  GLU A 138      32.884  12.274 -35.913  1.00 86.58           C  
ATOM   2161  HB2 GLU A 138      33.538  12.205 -36.783  1.00 86.58           H  
ATOM   2162  HB3 GLU A 138      33.458  12.670 -35.075  1.00 86.58           H  
ATOM   2163  O   GLU A 138      30.368  10.411 -36.695  1.00 86.58           O  
ATOM   2164  CG  GLU A 138      31.756  13.276 -36.211  1.00 86.58           C  
ATOM   2165  HG2 GLU A 138      31.071  13.305 -35.364  1.00 86.58           H  
ATOM   2166  HG3 GLU A 138      31.208  12.945 -37.093  1.00 86.58           H  
ATOM   2167  CD  GLU A 138      32.304  14.687 -36.469  1.00 86.58           C  
ATOM   2168  OE1 GLU A 138      31.652  15.490 -37.168  1.00 86.58           O  
ATOM   2169  OE2 GLU A 138      33.443  14.979 -36.036  1.00 86.58           O  
ATOM   2170  N   TYR A 139      32.193   9.481 -37.571  1.00 81.44           N  
ATOM   2171  H   TYR A 139      33.194   9.373 -37.494  1.00 81.44           H  
ATOM   2172  CA  TYR A 139      31.481   8.824 -38.690  1.00 81.44           C  
ATOM   2173  HA  TYR A 139      30.587   9.403 -38.919  1.00 81.44           H  
ATOM   2174  C   TYR A 139      31.012   7.409 -38.395  1.00 81.44           C  
ATOM   2175  CB  TYR A 139      32.356   8.798 -39.936  1.00 81.44           C  
ATOM   2176  HB2 TYR A 139      31.792   8.398 -40.778  1.00 81.44           H  
ATOM   2177  HB3 TYR A 139      33.219   8.154 -39.766  1.00 81.44           H  
ATOM   2178  O   TYR A 139      30.549   6.693 -39.283  1.00 81.44           O  
ATOM   2179  CG  TYR A 139      32.803  10.178 -40.278  1.00 81.44           C  
ATOM   2180  CD1 TYR A 139      31.884  11.088 -40.826  1.00 81.44           C  
ATOM   2181  HD1 TYR A 139      30.874  10.779 -41.052  1.00 81.44           H  
ATOM   2182  CD2 TYR A 139      34.099  10.569 -39.917  1.00 81.44           C  
ATOM   2183  HD2 TYR A 139      34.777   9.864 -39.458  1.00 81.44           H  
ATOM   2184  CE1 TYR A 139      32.270  12.423 -40.998  1.00 81.44           C  
ATOM   2185  HE1 TYR A 139      31.525  13.125 -41.344  1.00 81.44           H  
ATOM   2186  CE2 TYR A 139      34.501  11.884 -40.128  1.00 81.44           C  
ATOM   2187  HE2 TYR A 139      35.486  12.202 -39.820  1.00 81.44           H  
ATOM   2188  OH  TYR A 139      34.019  14.086 -40.634  1.00 81.44           O  
ATOM   2189  HH  TYR A 139      33.279  14.695 -40.570  1.00 81.44           H  
ATOM   2190  CZ  TYR A 139      33.586  12.812 -40.635  1.00 81.44           C  
ATOM   2191  N   THR A 140      31.201   6.971 -37.165  1.00 85.92           N  
ATOM   2192  H   THR A 140      31.492   7.637 -36.464  1.00 85.92           H  
ATOM   2193  CA  THR A 140      30.847   5.631 -36.734  1.00 85.92           C  
ATOM   2194  HA  THR A 140      30.712   4.987 -37.603  1.00 85.92           H  
ATOM   2195  C   THR A 140      29.518   5.707 -35.998  1.00 85.92           C  
ATOM   2196  CB  THR A 140      31.962   5.020 -35.880  1.00 85.92           C  
ATOM   2197  HB  THR A 140      31.760   3.957 -35.752  1.00 85.92           H  
ATOM   2198  O   THR A 140      29.140   6.750 -35.467  1.00 85.92           O  
ATOM   2199  CG2 THR A 140      33.363   5.177 -36.485  1.00 85.92           C  
ATOM   2200 HG21 THR A 140      34.101   5.090 -35.688  1.00 85.92           H  
ATOM   2201 HG22 THR A 140      33.528   4.412 -37.244  1.00 85.92           H  
ATOM   2202 HG23 THR A 140      33.519   6.160 -36.931  1.00 85.92           H  
ATOM   2203  OG1 THR A 140      31.969   5.598 -34.606  1.00 85.92           O  
ATOM   2204  HG1 THR A 140      32.118   6.541 -34.704  1.00 85.92           H  
ATOM   2205  N   ASN A 141      28.809   4.587 -35.895  1.00 87.52           N  
ATOM   2206  H   ASN A 141      29.133   3.741 -36.342  1.00 87.52           H  
ATOM   2207  CA  ASN A 141      27.579   4.549 -35.103  1.00 87.52           C  
ATOM   2208  HA  ASN A 141      26.984   5.428 -35.351  1.00 87.52           H  
ATOM   2209  C   ASN A 141      27.849   4.641 -33.589  1.00 87.52           C  
ATOM   2210  CB  ASN A 141      26.766   3.305 -35.489  1.00 87.52           C  
ATOM   2211  HB2 ASN A 141      27.383   2.415 -35.363  1.00 87.52           H  
ATOM   2212  HB3 ASN A 141      25.910   3.215 -34.820  1.00 87.52           H  
ATOM   2213  O   ASN A 141      26.900   4.641 -32.812  1.00 87.52           O  
ATOM   2214  CG  ASN A 141      26.225   3.359 -36.907  1.00 87.52           C  
ATOM   2215  ND2 ASN A 141      25.857   2.226 -37.456  1.00 87.52           N  
ATOM   2216 HD21 ASN A 141      25.888   1.370 -36.922  1.00 87.52           H  
ATOM   2217 HD22 ASN A 141      25.475   2.288 -38.389  1.00 87.52           H  
ATOM   2218  OD1 ASN A 141      26.115   4.392 -37.546  1.00 87.52           O  
ATOM   2219  N   ILE A 142      29.112   4.745 -33.154  1.00 92.87           N  
ATOM   2220  H   ILE A 142      29.855   4.823 -33.834  1.00 92.87           H  
ATOM   2221  CA  ILE A 142      29.488   4.764 -31.739  1.00 92.87           C  
ATOM   2222  HA  ILE A 142      29.106   3.856 -31.273  1.00 92.87           H  
ATOM   2223  C   ILE A 142      28.838   5.936 -31.006  1.00 92.87           C  
ATOM   2224  CB  ILE A 142      31.026   4.768 -31.578  1.00 92.87           C  
ATOM   2225  HB  ILE A 142      31.442   5.579 -32.176  1.00 92.87           H  
ATOM   2226  O   ILE A 142      28.381   5.747 -29.884  1.00 92.87           O  
ATOM   2227  CG1 ILE A 142      31.598   3.414 -32.054  1.00 92.87           C  
ATOM   2228 HG12 ILE A 142      31.348   2.646 -31.322  1.00 92.87           H  
ATOM   2229 HG13 ILE A 142      31.141   3.129 -33.001  1.00 92.87           H  
ATOM   2230  CG2 ILE A 142      31.418   5.033 -30.113  1.00 92.87           C  
ATOM   2231 HG21 ILE A 142      31.184   6.067 -29.860  1.00 92.87           H  
ATOM   2232 HG22 ILE A 142      30.855   4.368 -29.457  1.00 92.87           H  
ATOM   2233 HG23 ILE A 142      32.485   4.882 -29.949  1.00 92.87           H  
ATOM   2234  CD1 ILE A 142      33.112   3.412 -32.277  1.00 92.87           C  
ATOM   2235 HD11 ILE A 142      33.347   4.002 -33.163  1.00 92.87           H  
ATOM   2236 HD12 ILE A 142      33.644   3.822 -31.419  1.00 92.87           H  
ATOM   2237 HD13 ILE A 142      33.449   2.388 -32.443  1.00 92.87           H  
ATOM   2238  N   ASP A 143      28.734   7.121 -31.611  1.00 89.46           N  
ATOM   2239  H   ASP A 143      29.135   7.254 -32.528  1.00 89.46           H  
ATOM   2240  CA  ASP A 143      28.099   8.260 -30.936  1.00 89.46           C  
ATOM   2241  HA  ASP A 143      28.505   8.336 -29.927  1.00 89.46           H  
ATOM   2242  C   ASP A 143      26.584   8.060 -30.755  1.00 89.46           C  
ATOM   2243  CB  ASP A 143      28.438   9.566 -31.667  1.00 89.46           C  
ATOM   2244  HB2 ASP A 143      27.798  10.358 -31.278  1.00 89.46           H  
ATOM   2245  HB3 ASP A 143      28.226   9.450 -32.730  1.00 89.46           H  
ATOM   2246  O   ASP A 143      26.036   8.437 -29.719  1.00 89.46           O  
ATOM   2247  CG  ASP A 143      29.901   9.998 -31.464  1.00 89.46           C  
ATOM   2248  OD1 ASP A 143      30.519   9.603 -30.435  1.00 89.46           O  
ATOM   2249  OD2 ASP A 143      30.395  10.748 -32.330  1.00 89.46           O  
ATOM   2250  N   LEU A 144      25.917   7.376 -31.694  1.00 91.46           N  
ATOM   2251  H   LEU A 144      26.445   7.014 -32.476  1.00 91.46           H  
ATOM   2252  CA  LEU A 144      24.516   6.964 -31.540  1.00 91.46           C  
ATOM   2253  HA  LEU A 144      23.928   7.824 -31.218  1.00 91.46           H  
ATOM   2254  C   LEU A 144      24.365   5.903 -30.443  1.00 91.46           C  
ATOM   2255  CB  LEU A 144      23.957   6.439 -32.876  1.00 91.46           C  
ATOM   2256  HB2 LEU A 144      24.573   5.606 -33.213  1.00 91.46           H  
ATOM   2257  HB3 LEU A 144      22.956   6.047 -32.695  1.00 91.46           H  
ATOM   2258  O   LEU A 144      23.487   6.024 -29.593  1.00 91.46           O  
ATOM   2259  CG  LEU A 144      23.872   7.480 -34.004  1.00 91.46           C  
ATOM   2260  HG  LEU A 144      24.852   7.930 -34.165  1.00 91.46           H  
ATOM   2261  CD1 LEU A 144      23.442   6.792 -35.301  1.00 91.46           C  
ATOM   2262 HD11 LEU A 144      24.174   6.030 -35.569  1.00 91.46           H  
ATOM   2263 HD12 LEU A 144      22.466   6.324 -35.170  1.00 91.46           H  
ATOM   2264 HD13 LEU A 144      23.394   7.523 -36.107  1.00 91.46           H  
ATOM   2265  CD2 LEU A 144      22.858   8.584 -33.692  1.00 91.46           C  
ATOM   2266 HD21 LEU A 144      21.879   8.149 -33.492  1.00 91.46           H  
ATOM   2267 HD22 LEU A 144      23.186   9.153 -32.821  1.00 91.46           H  
ATOM   2268 HD23 LEU A 144      22.789   9.269 -34.537  1.00 91.46           H  
ATOM   2269  N   LEU A 145      25.256   4.907 -30.415  1.00 95.80           N  
ATOM   2270  H   LEU A 145      25.940   4.857 -31.156  1.00 95.80           H  
ATOM   2271  CA  LEU A 145      25.267   3.871 -29.377  1.00 95.80           C  
ATOM   2272  HA  LEU A 145      24.282   3.409 -29.322  1.00 95.80           H  
ATOM   2273  C   LEU A 145      25.556   4.460 -27.989  1.00 95.80           C  
ATOM   2274  CB  LEU A 145      26.315   2.799 -29.722  1.00 95.80           C  
ATOM   2275  HB2 LEU A 145      26.384   2.112 -28.879  1.00 95.80           H  
ATOM   2276  HB3 LEU A 145      27.284   3.285 -29.835  1.00 95.80           H  
ATOM   2277  O   LEU A 145      24.955   4.044 -27.004  1.00 95.80           O  
ATOM   2278  CG  LEU A 145      26.031   1.965 -30.984  1.00 95.80           C  
ATOM   2279  HG  LEU A 145      25.899   2.616 -31.847  1.00 95.80           H  
ATOM   2280  CD1 LEU A 145      27.223   1.043 -31.246  1.00 95.80           C  
ATOM   2281 HD11 LEU A 145      27.010   0.417 -32.113  1.00 95.80           H  
ATOM   2282 HD12 LEU A 145      27.390   0.397 -30.385  1.00 95.80           H  
ATOM   2283 HD13 LEU A 145      28.117   1.633 -31.445  1.00 95.80           H  
ATOM   2284  CD2 LEU A 145      24.777   1.104 -30.852  1.00 95.80           C  
ATOM   2285 HD21 LEU A 145      24.637   0.514 -31.758  1.00 95.80           H  
ATOM   2286 HD22 LEU A 145      24.882   0.416 -30.014  1.00 95.80           H  
ATOM   2287 HD23 LEU A 145      23.893   1.723 -30.702  1.00 95.80           H  
ATOM   2288  N   ARG A 146      26.448   5.452 -27.889  1.00 94.85           N  
ATOM   2289  H   ARG A 146      26.944   5.716 -28.729  1.00 94.85           H  
ATOM   2290  CA  ARG A 146      26.712   6.188 -26.643  1.00 94.85           C  
ATOM   2291  HA  ARG A 146      26.914   5.482 -25.838  1.00 94.85           H  
ATOM   2292  C   ARG A 146      25.502   7.005 -26.206  1.00 94.85           C  
ATOM   2293  CB  ARG A 146      27.908   7.127 -26.816  1.00 94.85           C  
ATOM   2294  HB2 ARG A 146      27.909   7.844 -25.995  1.00 94.85           H  
ATOM   2295  HB3 ARG A 146      27.783   7.684 -27.745  1.00 94.85           H  
ATOM   2296  O   ARG A 146      25.228   7.069 -25.012  1.00 94.85           O  
ATOM   2297  CG  ARG A 146      29.262   6.409 -26.814  1.00 94.85           C  
ATOM   2298  HG2 ARG A 146      29.283   5.616 -27.561  1.00 94.85           H  
ATOM   2299  HG3 ARG A 146      29.455   5.985 -25.829  1.00 94.85           H  
ATOM   2300  CD  ARG A 146      30.309   7.469 -27.145  1.00 94.85           C  
ATOM   2301  HD2 ARG A 146      30.293   8.241 -26.376  1.00 94.85           H  
ATOM   2302  HD3 ARG A 146      30.030   7.926 -28.094  1.00 94.85           H  
ATOM   2303  NE  ARG A 146      31.669   6.925 -27.256  1.00 94.85           N  
ATOM   2304  HE  ARG A 146      31.850   5.987 -26.929  1.00 94.85           H  
ATOM   2305  NH1 ARG A 146      32.507   8.730 -28.425  1.00 94.85           N  
ATOM   2306 HH11 ARG A 146      31.586   9.023 -28.718  1.00 94.85           H  
ATOM   2307 HH12 ARG A 146      33.252   9.162 -28.953  1.00 94.85           H  
ATOM   2308  NH2 ARG A 146      33.814   7.013 -27.979  1.00 94.85           N  
ATOM   2309 HH21 ARG A 146      33.907   6.037 -27.736  1.00 94.85           H  
ATOM   2310 HH22 ARG A 146      34.427   7.368 -28.699  1.00 94.85           H  
ATOM   2311  CZ  ARG A 146      32.650   7.561 -27.864  1.00 94.85           C  
ATOM   2312  N   ALA A 147      24.780   7.621 -27.141  1.00 95.23           N  
ATOM   2313  H   ALA A 147      25.079   7.575 -28.104  1.00 95.23           H  
ATOM   2314  CA  ALA A 147      23.540   8.322 -26.825  1.00 95.23           C  
ATOM   2315  HA  ALA A 147      23.746   9.046 -26.037  1.00 95.23           H  
ATOM   2316  C   ALA A 147      22.471   7.356 -26.285  1.00 95.23           C  
ATOM   2317  CB  ALA A 147      23.067   9.093 -28.062  1.00 95.23           C  
ATOM   2318  HB1 ALA A 147      22.179   9.673 -27.811  1.00 95.23           H  
ATOM   2319  HB2 ALA A 147      23.853   9.769 -28.401  1.00 95.23           H  
ATOM   2320  HB3 ALA A 147      22.820   8.402 -28.868  1.00 95.23           H  
ATOM   2321  O   ALA A 147      21.862   7.653 -25.259  1.00 95.23           O  
ATOM   2322  N   GLU A 148      22.304   6.184 -26.907  1.00 97.16           N  
ATOM   2323  H   GLU A 148      22.801   6.019 -27.771  1.00 97.16           H  
ATOM   2324  CA  GLU A 148      21.419   5.115 -26.415  1.00 97.16           C  
ATOM   2325  HA  GLU A 148      20.407   5.509 -26.320  1.00 97.16           H  
ATOM   2326  C   GLU A 148      21.853   4.620 -25.024  1.00 97.16           C  
ATOM   2327  CB  GLU A 148      21.394   3.958 -27.436  1.00 97.16           C  
ATOM   2328  HB2 GLU A 148      22.377   3.490 -27.472  1.00 97.16           H  
ATOM   2329  HB3 GLU A 148      21.174   4.370 -28.421  1.00 97.16           H  
ATOM   2330  O   GLU A 148      21.032   4.520 -24.113  1.00 97.16           O  
ATOM   2331  CG  GLU A 148      20.337   2.884 -27.108  1.00 97.16           C  
ATOM   2332  HG2 GLU A 148      19.349   3.343 -27.150  1.00 97.16           H  
ATOM   2333  HG3 GLU A 148      20.497   2.532 -26.089  1.00 97.16           H  
ATOM   2334  CD  GLU A 148      20.370   1.666 -28.056  1.00 97.16           C  
ATOM   2335  OE1 GLU A 148      19.858   0.582 -27.670  1.00 97.16           O  
ATOM   2336  OE2 GLU A 148      20.931   1.764 -29.168  1.00 97.16           O  
ATOM   2337  N   LEU A 149      23.154   4.386 -24.821  1.00 97.98           N  
ATOM   2338  H   LEU A 149      23.772   4.435 -25.618  1.00 97.98           H  
ATOM   2339  CA  LEU A 149      23.717   3.997 -23.526  1.00 97.98           C  
ATOM   2340  HA  LEU A 149      23.251   3.059 -23.224  1.00 97.98           H  
ATOM   2341  C   LEU A 149      23.403   5.036 -22.441  1.00 97.98           C  
ATOM   2342  CB  LEU A 149      25.235   3.784 -23.682  1.00 97.98           C  
ATOM   2343  HB2 LEU A 149      25.406   2.983 -24.401  1.00 97.98           H  
ATOM   2344  HB3 LEU A 149      25.671   4.698 -24.087  1.00 97.98           H  
ATOM   2345  O   LEU A 149      22.948   4.670 -21.361  1.00 97.98           O  
ATOM   2346  CG  LEU A 149      25.969   3.454 -22.371  1.00 97.98           C  
ATOM   2347  HG  LEU A 149      25.797   4.244 -21.639  1.00 97.98           H  
ATOM   2348  CD1 LEU A 149      25.510   2.122 -21.783  1.00 97.98           C  
ATOM   2349 HD11 LEU A 149      24.454   2.187 -21.520  1.00 97.98           H  
ATOM   2350 HD12 LEU A 149      26.076   1.936 -20.870  1.00 97.98           H  
ATOM   2351 HD13 LEU A 149      25.659   1.313 -22.498  1.00 97.98           H  
ATOM   2352  CD2 LEU A 149      27.476   3.365 -22.615  1.00 97.98           C  
ATOM   2353 HD21 LEU A 149      27.988   3.205 -21.666  1.00 97.98           H  
ATOM   2354 HD22 LEU A 149      27.696   2.551 -23.306  1.00 97.98           H  
ATOM   2355 HD23 LEU A 149      27.824   4.308 -23.038  1.00 97.98           H  
ATOM   2356  N   ASN A 150      23.603   6.323 -22.730  1.00 97.36           N  
ATOM   2357  H   ASN A 150      24.002   6.554 -23.628  1.00 97.36           H  
ATOM   2358  CA  ASN A 150      23.317   7.402 -21.785  1.00 97.36           C  
ATOM   2359  HA  ASN A 150      23.859   7.216 -20.858  1.00 97.36           H  
ATOM   2360  C   ASN A 150      21.824   7.468 -21.429  1.00 97.36           C  
ATOM   2361  CB  ASN A 150      23.791   8.737 -22.383  1.00 97.36           C  
ATOM   2362  HB2 ASN A 150      23.405   9.552 -21.770  1.00 97.36           H  
ATOM   2363  HB3 ASN A 150      23.384   8.847 -23.388  1.00 97.36           H  
ATOM   2364  O   ASN A 150      21.485   7.665 -20.262  1.00 97.36           O  
ATOM   2365  CG  ASN A 150      25.300   8.891 -22.434  1.00 97.36           C  
ATOM   2366  ND2 ASN A 150      25.787   9.812 -23.232  1.00 97.36           N  
ATOM   2367 HD21 ASN A 150      25.169  10.330 -23.841  1.00 97.36           H  
ATOM   2368 HD22 ASN A 150      26.795   9.873 -23.260  1.00 97.36           H  
ATOM   2369  OD1 ASN A 150      26.069   8.242 -21.747  1.00 97.36           O  
ATOM   2370  N   GLN A 151      20.932   7.271 -22.406  1.00 97.53           N  
ATOM   2371  H   GLN A 151      21.269   7.100 -23.343  1.00 97.53           H  
ATOM   2372  CA  GLN A 151      19.486   7.216 -22.165  1.00 97.53           C  
ATOM   2373  HA  GLN A 151      19.173   8.130 -21.658  1.00 97.53           H  
ATOM   2374  C   GLN A 151      19.107   6.047 -21.251  1.00 97.53           C  
ATOM   2375  CB  GLN A 151      18.735   7.100 -23.497  1.00 97.53           C  
ATOM   2376  HB2 GLN A 151      17.702   6.816 -23.296  1.00 97.53           H  
ATOM   2377  HB3 GLN A 151      19.188   6.320 -24.109  1.00 97.53           H  
ATOM   2378  O   GLN A 151      18.337   6.228 -20.308  1.00 97.53           O  
ATOM   2379  CG  GLN A 151      18.720   8.423 -24.271  1.00 97.53           C  
ATOM   2380  HG2 GLN A 151      18.201   9.171 -23.672  1.00 97.53           H  
ATOM   2381  HG3 GLN A 151      19.739   8.774 -24.437  1.00 97.53           H  
ATOM   2382  CD  GLN A 151      18.021   8.310 -25.622  1.00 97.53           C  
ATOM   2383  NE2 GLN A 151      17.711   9.421 -26.253  1.00 97.53           N  
ATOM   2384 HE21 GLN A 151      17.253   9.290 -27.144  1.00 97.53           H  
ATOM   2385 HE22 GLN A 151      17.938  10.318 -25.851  1.00 97.53           H  
ATOM   2386  OE1 GLN A 151      17.726   7.251 -26.148  1.00 97.53           O  
ATOM   2387  N   LEU A 152      19.681   4.864 -21.482  1.00 98.02           N  
ATOM   2388  H   LEU A 152      20.278   4.767 -22.291  1.00 98.02           H  
ATOM   2389  CA  LEU A 152      19.447   3.693 -20.637  1.00 98.02           C  
ATOM   2390  HA  LEU A 152      18.373   3.552 -20.518  1.00 98.02           H  
ATOM   2391  C   LEU A 152      20.029   3.862 -19.233  1.00 98.02           C  
ATOM   2392  CB  LEU A 152      20.048   2.456 -21.307  1.00 98.02           C  
ATOM   2393  HB2 LEU A 152      20.090   1.646 -20.580  1.00 98.02           H  
ATOM   2394  HB3 LEU A 152      21.068   2.687 -21.613  1.00 98.02           H  
ATOM   2395  O   LEU A 152      19.410   3.437 -18.262  1.00 98.02           O  
ATOM   2396  CG  LEU A 152      19.234   1.976 -22.515  1.00 98.02           C  
ATOM   2397  HG  LEU A 152      18.992   2.814 -23.169  1.00 98.02           H  
ATOM   2398  CD1 LEU A 152      20.092   0.991 -23.288  1.00 98.02           C  
ATOM   2399 HD11 LEU A 152      20.979   1.525 -23.630  1.00 98.02           H  
ATOM   2400 HD12 LEU A 152      19.544   0.645 -24.164  1.00 98.02           H  
ATOM   2401 HD13 LEU A 152      20.376   0.156 -22.647  1.00 98.02           H  
ATOM   2402  CD2 LEU A 152      17.942   1.270 -22.099  1.00 98.02           C  
ATOM   2403 HD21 LEU A 152      17.277   1.968 -21.589  1.00 98.02           H  
ATOM   2404 HD22 LEU A 152      18.161   0.433 -21.437  1.00 98.02           H  
ATOM   2405 HD23 LEU A 152      17.425   0.902 -22.985  1.00 98.02           H  
ATOM   2406  N   GLU A 153      21.188   4.504 -19.090  1.00 98.00           N  
ATOM   2407  H   GLU A 153      21.693   4.780 -19.920  1.00 98.00           H  
ATOM   2408  CA  GLU A 153      21.750   4.824 -17.775  1.00 98.00           C  
ATOM   2409  HA  GLU A 153      21.788   3.912 -17.179  1.00 98.00           H  
ATOM   2410  C   GLU A 153      20.873   5.818 -17.004  1.00 98.00           C  
ATOM   2411  CB  GLU A 153      23.175   5.377 -17.911  1.00 98.00           C  
ATOM   2412  HB2 GLU A 153      23.448   5.831 -16.958  1.00 98.00           H  
ATOM   2413  HB3 GLU A 153      23.204   6.148 -18.681  1.00 98.00           H  
ATOM   2414  O   GLU A 153      20.687   5.668 -15.794  1.00 98.00           O  
ATOM   2415  CG  GLU A 153      24.201   4.278 -18.228  1.00 98.00           C  
ATOM   2416  HG2 GLU A 153      23.981   3.827 -19.195  1.00 98.00           H  
ATOM   2417  HG3 GLU A 153      24.103   3.496 -17.475  1.00 98.00           H  
ATOM   2418  CD  GLU A 153      25.655   4.777 -18.211  1.00 98.00           C  
ATOM   2419  OE1 GLU A 153      26.552   3.922 -18.436  1.00 98.00           O  
ATOM   2420  OE2 GLU A 153      25.899   5.943 -17.828  1.00 98.00           O  
ATOM   2421  N   GLU A 154      20.297   6.811 -17.685  1.00 97.93           N  
ATOM   2422  H   GLU A 154      20.514   6.918 -18.665  1.00 97.93           H  
ATOM   2423  CA  GLU A 154      19.330   7.728 -17.081  1.00 97.93           C  
ATOM   2424  HA  GLU A 154      19.771   8.144 -16.175  1.00 97.93           H  
ATOM   2425  C   GLU A 154      18.044   6.995 -16.673  1.00 97.93           C  
ATOM   2426  CB  GLU A 154      19.033   8.886 -18.047  1.00 97.93           C  
ATOM   2427  HB2 GLU A 154      18.435   8.521 -18.882  1.00 97.93           H  
ATOM   2428  HB3 GLU A 154      19.972   9.286 -18.431  1.00 97.93           H  
ATOM   2429  O   GLU A 154      17.559   7.176 -15.553  1.00 97.93           O  
ATOM   2430  CG  GLU A 154      18.279  10.012 -17.324  1.00 97.93           C  
ATOM   2431  HG2 GLU A 154      17.425   9.585 -16.798  1.00 97.93           H  
ATOM   2432  HG3 GLU A 154      18.937  10.457 -16.578  1.00 97.93           H  
ATOM   2433  CD  GLU A 154      17.756  11.108 -18.262  1.00 97.93           C  
ATOM   2434  OE1 GLU A 154      16.738  11.733 -17.867  1.00 97.93           O  
ATOM   2435  OE2 GLU A 154      18.309  11.291 -19.364  1.00 97.93           O  
ATOM   2436  N   GLN A 155      17.519   6.123 -17.539  1.00 97.50           N  
ATOM   2437  H   GLN A 155      17.944   6.038 -18.451  1.00 97.50           H  
ATOM   2438  CA  GLN A 155      16.356   5.289 -17.238  1.00 97.50           C  
ATOM   2439  HA  GLN A 155      15.521   5.938 -16.975  1.00 97.50           H  
ATOM   2440  C   GLN A 155      16.621   4.374 -16.038  1.00 97.50           C  
ATOM   2441  CB  GLN A 155      15.971   4.486 -18.487  1.00 97.50           C  
ATOM   2442  HB2 GLN A 155      15.799   5.179 -19.311  1.00 97.50           H  
ATOM   2443  HB3 GLN A 155      16.788   3.818 -18.760  1.00 97.50           H  
ATOM   2444  O   GLN A 155      15.817   4.338 -15.110  1.00 97.50           O  
ATOM   2445  CG  GLN A 155      14.699   3.653 -18.264  1.00 97.50           C  
ATOM   2446  HG2 GLN A 155      14.863   2.941 -17.454  1.00 97.50           H  
ATOM   2447  HG3 GLN A 155      13.877   4.310 -17.980  1.00 97.50           H  
ATOM   2448  CD  GLN A 155      14.285   2.860 -19.499  1.00 97.50           C  
ATOM   2449  NE2 GLN A 155      13.281   2.019 -19.390  1.00 97.50           N  
ATOM   2450 HE21 GLN A 155      12.801   1.875 -18.513  1.00 97.50           H  
ATOM   2451 HE22 GLN A 155      13.062   1.474 -20.211  1.00 97.50           H  
ATOM   2452  OE1 GLN A 155      14.843   2.981 -20.576  1.00 97.50           O  
ATOM   2453  N   LYS A 156      17.778   3.703 -15.998  1.00 97.97           N  
ATOM   2454  H   LYS A 156      18.372   3.751 -16.813  1.00 97.97           H  
ATOM   2455  CA  LYS A 156      18.209   2.872 -14.868  1.00 97.97           C  
ATOM   2456  HA  LYS A 156      17.503   2.050 -14.747  1.00 97.97           H  
ATOM   2457  C   LYS A 156      18.194   3.658 -13.558  1.00 97.97           C  
ATOM   2458  CB  LYS A 156      19.603   2.292 -15.170  1.00 97.97           C  
ATOM   2459  HB2 LYS A 156      19.528   1.618 -16.023  1.00 97.97           H  
ATOM   2460  HB3 LYS A 156      20.295   3.096 -15.420  1.00 97.97           H  
ATOM   2461  O   LYS A 156      17.697   3.157 -12.554  1.00 97.97           O  
ATOM   2462  CG  LYS A 156      20.147   1.525 -13.959  1.00 97.97           C  
ATOM   2463  HG2 LYS A 156      19.408   0.776 -13.675  1.00 97.97           H  
ATOM   2464  HG3 LYS A 156      20.289   2.212 -13.125  1.00 97.97           H  
ATOM   2465  CD  LYS A 156      21.478   0.821 -14.215  1.00 97.97           C  
ATOM   2466  HD2 LYS A 156      22.251   1.546 -14.472  1.00 97.97           H  
ATOM   2467  HD3 LYS A 156      21.350   0.102 -15.024  1.00 97.97           H  
ATOM   2468  CE  LYS A 156      21.817   0.097 -12.908  1.00 97.97           C  
ATOM   2469  HE2 LYS A 156      22.019   0.818 -12.116  1.00 97.97           H  
ATOM   2470  HE3 LYS A 156      20.932  -0.468 -12.615  1.00 97.97           H  
ATOM   2471  NZ  LYS A 156      22.924  -0.868 -13.050  1.00 97.97           N  
ATOM   2472  HZ1 LYS A 156      22.933  -1.255 -13.983  1.00 97.97           H  
ATOM   2473  HZ2 LYS A 156      22.659  -1.667 -12.493  1.00 97.97           H  
ATOM   2474  HZ3 LYS A 156      23.822  -0.510 -12.759  1.00 97.97           H  
ATOM   2475  N   ARG A 157      18.724   4.887 -13.548  1.00 98.06           N  
ATOM   2476  H   ARG A 157      19.110   5.238 -14.413  1.00 98.06           H  
ATOM   2477  CA  ARG A 157      18.725   5.737 -12.344  1.00 98.06           C  
ATOM   2478  HA  ARG A 157      19.187   5.195 -11.520  1.00 98.06           H  
ATOM   2479  C   ARG A 157      17.305   6.050 -11.869  1.00 98.06           C  
ATOM   2480  CB  ARG A 157      19.506   7.032 -12.595  1.00 98.06           C  
ATOM   2481  HB2 ARG A 157      19.307   7.726 -11.778  1.00 98.06           H  
ATOM   2482  HB3 ARG A 157      19.158   7.490 -13.521  1.00 98.06           H  
ATOM   2483  O   ARG A 157      17.053   5.944 -10.674  1.00 98.06           O  
ATOM   2484  CG  ARG A 157      21.019   6.797 -12.668  1.00 98.06           C  
ATOM   2485  HG2 ARG A 157      21.383   6.449 -11.701  1.00 98.06           H  
ATOM   2486  HG3 ARG A 157      21.245   6.038 -13.417  1.00 98.06           H  
ATOM   2487  CD  ARG A 157      21.715   8.109 -13.037  1.00 98.06           C  
ATOM   2488  HD2 ARG A 157      21.599   8.805 -12.206  1.00 98.06           H  
ATOM   2489  HD3 ARG A 157      21.228   8.527 -13.918  1.00 98.06           H  
ATOM   2490  NE  ARG A 157      23.141   7.903 -13.347  1.00 98.06           N  
ATOM   2491  HE  ARG A 157      23.398   6.981 -13.669  1.00 98.06           H  
ATOM   2492  NH1 ARG A 157      23.824  10.079 -13.083  1.00 98.06           N  
ATOM   2493 HH11 ARG A 157      24.538  10.788 -13.171  1.00 98.06           H  
ATOM   2494 HH12 ARG A 157      22.882  10.322 -12.811  1.00 98.06           H  
ATOM   2495  NH2 ARG A 157      25.276   8.543 -13.806  1.00 98.06           N  
ATOM   2496 HH21 ARG A 157      25.968   9.271 -13.917  1.00 98.06           H  
ATOM   2497 HH22 ARG A 157      25.454   7.638 -14.215  1.00 98.06           H  
ATOM   2498  CZ  ARG A 157      24.072   8.838 -13.403  1.00 98.06           C  
ATOM   2499  N   LYS A 158      16.387   6.377 -12.785  1.00 97.95           N  
ATOM   2500  H   LYS A 158      16.678   6.421 -13.751  1.00 97.95           H  
ATOM   2501  CA  LYS A 158      14.969   6.627 -12.459  1.00 97.95           C  
ATOM   2502  HA  LYS A 158      14.905   7.387 -11.681  1.00 97.95           H  
ATOM   2503  C   LYS A 158      14.298   5.380 -11.880  1.00 97.95           C  
ATOM   2504  CB  LYS A 158      14.214   7.128 -13.701  1.00 97.95           C  
ATOM   2505  HB2 LYS A 158      13.148   7.165 -13.476  1.00 97.95           H  
ATOM   2506  HB3 LYS A 158      14.361   6.428 -14.523  1.00 97.95           H  
ATOM   2507  O   LYS A 158      13.712   5.447 -10.802  1.00 97.95           O  
ATOM   2508  CG  LYS A 158      14.672   8.530 -14.125  1.00 97.95           C  
ATOM   2509  HG2 LYS A 158      15.757   8.544 -14.229  1.00 97.95           H  
ATOM   2510  HG3 LYS A 158      14.391   9.246 -13.353  1.00 97.95           H  
ATOM   2511  CD  LYS A 158      14.046   8.947 -15.462  1.00 97.95           C  
ATOM   2512  HD2 LYS A 158      12.962   9.005 -15.364  1.00 97.95           H  
ATOM   2513  HD3 LYS A 158      14.304   8.203 -16.215  1.00 97.95           H  
ATOM   2514  CE  LYS A 158      14.625  10.308 -15.861  1.00 97.95           C  
ATOM   2515  HE2 LYS A 158      14.255  11.076 -15.182  1.00 97.95           H  
ATOM   2516  HE3 LYS A 158      15.707  10.256 -15.737  1.00 97.95           H  
ATOM   2517  NZ  LYS A 158      14.340  10.668 -17.268  1.00 97.95           N  
ATOM   2518  HZ1 LYS A 158      14.507   9.878 -17.875  1.00 97.95           H  
ATOM   2519  HZ2 LYS A 158      13.406  11.030 -17.400  1.00 97.95           H  
ATOM   2520  HZ3 LYS A 158      15.029  11.346 -17.561  1.00 97.95           H  
ATOM   2521  N   LEU A 159      14.476   4.229 -12.527  1.00 98.19           N  
ATOM   2522  H   LEU A 159      14.961   4.247 -13.412  1.00 98.19           H  
ATOM   2523  CA  LEU A 159      13.929   2.953 -12.056  1.00 98.19           C  
ATOM   2524  HA  LEU A 159      12.848   3.047 -11.953  1.00 98.19           H  
ATOM   2525  C   LEU A 159      14.462   2.568 -10.670  1.00 98.19           C  
ATOM   2526  CB  LEU A 159      14.250   1.851 -13.080  1.00 98.19           C  
ATOM   2527  HB2 LEU A 159      15.322   1.861 -13.278  1.00 98.19           H  
ATOM   2528  HB3 LEU A 159      14.006   0.884 -12.639  1.00 98.19           H  
ATOM   2529  O   LEU A 159      13.696   2.103  -9.832  1.00 98.19           O  
ATOM   2530  CG  LEU A 159      13.491   1.971 -14.414  1.00 98.19           C  
ATOM   2531  HG  LEU A 159      13.659   2.955 -14.852  1.00 98.19           H  
ATOM   2532  CD1 LEU A 159      14.027   0.914 -15.380  1.00 98.19           C  
ATOM   2533 HD11 LEU A 159      15.088   1.078 -15.569  1.00 98.19           H  
ATOM   2534 HD12 LEU A 159      13.482   0.966 -16.323  1.00 98.19           H  
ATOM   2535 HD13 LEU A 159      13.884  -0.080 -14.955  1.00 98.19           H  
ATOM   2536  CD2 LEU A 159      11.987   1.764 -14.255  1.00 98.19           C  
ATOM   2537 HD21 LEU A 159      11.776   0.775 -13.848  1.00 98.19           H  
ATOM   2538 HD22 LEU A 159      11.498   1.834 -15.227  1.00 98.19           H  
ATOM   2539 HD23 LEU A 159      11.548   2.525 -13.610  1.00 98.19           H  
ATOM   2540  N   LEU A 160      15.749   2.803 -10.390  1.00 97.94           N  
ATOM   2541  H   LEU A 160      16.348   3.143 -11.128  1.00 97.94           H  
ATOM   2542  CA  LEU A 160      16.319   2.573  -9.059  1.00 97.94           C  
ATOM   2543  HA  LEU A 160      16.101   1.548  -8.759  1.00 97.94           H  
ATOM   2544  C   LEU A 160      15.668   3.464  -7.995  1.00 97.94           C  
ATOM   2545  CB  LEU A 160      17.843   2.784  -9.088  1.00 97.94           C  
ATOM   2546  HB2 LEU A 160      18.058   3.710  -9.621  1.00 97.94           H  
ATOM   2547  HB3 LEU A 160      18.197   2.905  -8.064  1.00 97.94           H  
ATOM   2548  O   LEU A 160      15.284   2.959  -6.944  1.00 97.94           O  
ATOM   2549  CG  LEU A 160      18.626   1.629  -9.733  1.00 97.94           C  
ATOM   2550  HG  LEU A 160      18.214   1.404 -10.716  1.00 97.94           H  
ATOM   2551  CD1 LEU A 160      20.091   2.037  -9.904  1.00 97.94           C  
ATOM   2552 HD11 LEU A 160      20.518   2.285  -8.932  1.00 97.94           H  
ATOM   2553 HD12 LEU A 160      20.147   2.906 -10.559  1.00 97.94           H  
ATOM   2554 HD13 LEU A 160      20.648   1.211 -10.347  1.00 97.94           H  
ATOM   2555  CD2 LEU A 160      18.588   0.359  -8.881  1.00 97.94           C  
ATOM   2556 HD21 LEU A 160      17.572  -0.033  -8.838  1.00 97.94           H  
ATOM   2557 HD22 LEU A 160      19.233  -0.402  -9.321  1.00 97.94           H  
ATOM   2558 HD23 LEU A 160      18.928   0.578  -7.868  1.00 97.94           H  
ATOM   2559  N   THR A 161      15.477   4.757  -8.274  1.00 97.82           N  
ATOM   2560  H   THR A 161      15.822   5.132  -9.146  1.00 97.82           H  
ATOM   2561  CA  THR A 161      14.801   5.658  -7.326  1.00 97.82           C  
ATOM   2562  HA  THR A 161      15.303   5.578  -6.362  1.00 97.82           H  
ATOM   2563  C   THR A 161      13.345   5.259  -7.079  1.00 97.82           C  
ATOM   2564  CB  THR A 161      14.875   7.129  -7.766  1.00 97.82           C  
ATOM   2565  HB  THR A 161      14.259   7.723  -7.091  1.00 97.82           H  
ATOM   2566  O   THR A 161      12.890   5.251  -5.936  1.00 97.82           O  
ATOM   2567  CG2 THR A 161      16.307   7.658  -7.690  1.00 97.82           C  
ATOM   2568 HG21 THR A 161      16.324   8.703  -7.996  1.00 97.82           H  
ATOM   2569 HG22 THR A 161      16.665   7.582  -6.663  1.00 97.82           H  
ATOM   2570 HG23 THR A 161      16.963   7.079  -8.339  1.00 97.82           H  
ATOM   2571  OG1 THR A 161      14.451   7.374  -9.090  1.00 97.82           O  
ATOM   2572  HG1 THR A 161      14.014   6.599  -9.450  1.00 97.82           H  
ATOM   2573  N   GLU A 162      12.625   4.854  -8.128  1.00 97.30           N  
ATOM   2574  H   GLU A 162      13.040   4.853  -9.048  1.00 97.30           H  
ATOM   2575  CA  GLU A 162      11.242   4.388  -8.004  1.00 97.30           C  
ATOM   2576  HA  GLU A 162      10.661   5.127  -7.451  1.00 97.30           H  
ATOM   2577  C   GLU A 162      11.152   3.063  -7.232  1.00 97.30           C  
ATOM   2578  CB  GLU A 162      10.622   4.220  -9.395  1.00 97.30           C  
ATOM   2579  HB2 GLU A 162       9.657   3.730  -9.264  1.00 97.30           H  
ATOM   2580  HB3 GLU A 162      11.268   3.584 -10.001  1.00 97.30           H  
ATOM   2581  O   GLU A 162      10.254   2.883  -6.404  1.00 97.30           O  
ATOM   2582  CG  GLU A 162      10.372   5.546 -10.127  1.00 97.30           C  
ATOM   2583  HG2 GLU A 162       9.667   6.135  -9.540  1.00 97.30           H  
ATOM   2584  HG3 GLU A 162      11.302   6.111 -10.190  1.00 97.30           H  
ATOM   2585  CD  GLU A 162       9.800   5.344 -11.541  1.00 97.30           C  
ATOM   2586  OE1 GLU A 162       9.834   6.328 -12.317  1.00 97.30           O  
ATOM   2587  OE2 GLU A 162       9.302   4.233 -11.830  1.00 97.30           O  
ATOM   2588  N   LYS A 163      12.110   2.151  -7.444  1.00 97.54           N  
ATOM   2589  H   LYS A 163      12.794   2.343  -8.162  1.00 97.54           H  
ATOM   2590  CA  LYS A 163      12.232   0.909  -6.676  1.00 97.54           C  
ATOM   2591  HA  LYS A 163      11.299   0.352  -6.766  1.00 97.54           H  
ATOM   2592  C   LYS A 163      12.429   1.199  -5.188  1.00 97.54           C  
ATOM   2593  CB  LYS A 163      13.373   0.059  -7.253  1.00 97.54           C  
ATOM   2594  HB2 LYS A 163      14.309   0.614  -7.199  1.00 97.54           H  
ATOM   2595  HB3 LYS A 163      13.164  -0.161  -8.300  1.00 97.54           H  
ATOM   2596  O   LYS A 163      11.681   0.666  -4.372  1.00 97.54           O  
ATOM   2597  CG  LYS A 163      13.532  -1.258  -6.488  1.00 97.54           C  
ATOM   2598  HG2 LYS A 163      12.592  -1.808  -6.504  1.00 97.54           H  
ATOM   2599  HG3 LYS A 163      13.799  -1.044  -5.453  1.00 97.54           H  
ATOM   2600  CD  LYS A 163      14.634  -2.118  -7.107  1.00 97.54           C  
ATOM   2601  HD2 LYS A 163      15.550  -1.533  -7.195  1.00 97.54           H  
ATOM   2602  HD3 LYS A 163      14.317  -2.461  -8.092  1.00 97.54           H  
ATOM   2603  CE  LYS A 163      14.869  -3.304  -6.174  1.00 97.54           C  
ATOM   2604  HE2 LYS A 163      15.205  -2.920  -5.211  1.00 97.54           H  
ATOM   2605  HE3 LYS A 163      13.920  -3.808  -5.992  1.00 97.54           H  
ATOM   2606  NZ  LYS A 163      15.863  -4.251  -6.719  1.00 97.54           N  
ATOM   2607  HZ1 LYS A 163      16.006  -4.989  -6.045  1.00 97.54           H  
ATOM   2608  HZ2 LYS A 163      15.519  -4.652  -7.580  1.00 97.54           H  
ATOM   2609  HZ3 LYS A 163      16.739  -3.776  -6.885  1.00 97.54           H  
ATOM   2610  N   GLU A 164      13.370   2.073  -4.836  1.00 96.89           N  
ATOM   2611  H   GLU A 164      13.954   2.466  -5.560  1.00 96.89           H  
ATOM   2612  CA  GLU A 164      13.630   2.462  -3.443  1.00 96.89           C  
ATOM   2613  HA  GLU A 164      13.894   1.579  -2.861  1.00 96.89           H  
ATOM   2614  C   GLU A 164      12.405   3.118  -2.779  1.00 96.89           C  
ATOM   2615  CB  GLU A 164      14.797   3.458  -3.394  1.00 96.89           C  
ATOM   2616  HB2 GLU A 164      14.821   3.908  -2.402  1.00 96.89           H  
ATOM   2617  HB3 GLU A 164      14.615   4.249  -4.121  1.00 96.89           H  
ATOM   2618  O   GLU A 164      12.140   2.907  -1.593  1.00 96.89           O  
ATOM   2619  CG  GLU A 164      16.172   2.824  -3.659  1.00 96.89           C  
ATOM   2620  HG2 GLU A 164      16.151   2.283  -4.605  1.00 96.89           H  
ATOM   2621  HG3 GLU A 164      16.374   2.101  -2.868  1.00 96.89           H  
ATOM   2622  CD  GLU A 164      17.305   3.867  -3.691  1.00 96.89           C  
ATOM   2623  OE1 GLU A 164      18.461   3.458  -3.943  1.00 96.89           O  
ATOM   2624  OE2 GLU A 164      17.028   5.066  -3.440  1.00 96.89           O  
ATOM   2625  N   ASP A 165      11.633   3.917  -3.522  1.00 96.24           N  
ATOM   2626  H   ASP A 165      11.925   4.117  -4.467  1.00 96.24           H  
ATOM   2627  CA  ASP A 165      10.374   4.496  -3.041  1.00 96.24           C  
ATOM   2628  HA  ASP A 165      10.555   5.024  -2.105  1.00 96.24           H  
ATOM   2629  C   ASP A 165       9.316   3.423  -2.745  1.00 96.24           C  
ATOM   2630  CB  ASP A 165       9.809   5.485  -4.078  1.00 96.24           C  
ATOM   2631  HB2 ASP A 165       9.935   5.081  -5.082  1.00 96.24           H  
ATOM   2632  HB3 ASP A 165       8.738   5.591  -3.904  1.00 96.24           H  
ATOM   2633  O   ASP A 165       8.629   3.491  -1.718  1.00 96.24           O  
ATOM   2634  CG  ASP A 165      10.406   6.891  -4.015  1.00 96.24           C  
ATOM   2635  OD1 ASP A 165      10.854   7.292  -2.917  1.00 96.24           O  
ATOM   2636  OD2 ASP A 165      10.255   7.632  -5.003  1.00 96.24           O  
ATOM   2637  N   LEU A 166       9.160   2.431  -3.628  1.00 97.24           N  
ATOM   2638  H   LEU A 166       9.747   2.428  -4.450  1.00 97.24           H  
ATOM   2639  CA  LEU A 166       8.220   1.326  -3.423  1.00 97.24           C  
ATOM   2640  HA  LEU A 166       7.253   1.735  -3.130  1.00 97.24           H  
ATOM   2641  C   LEU A 166       8.652   0.416  -2.271  1.00 97.24           C  
ATOM   2642  CB  LEU A 166       8.053   0.515  -4.718  1.00 97.24           C  
ATOM   2643  HB2 LEU A 166       7.524  -0.407  -4.478  1.00 97.24           H  
ATOM   2644  HB3 LEU A 166       9.040   0.241  -5.088  1.00 97.24           H  
ATOM   2645  O   LEU A 166       7.819   0.056  -1.440  1.00 97.24           O  
ATOM   2646  CG  LEU A 166       7.279   1.231  -5.839  1.00 97.24           C  
ATOM   2647  HG  LEU A 166       7.800   2.142  -6.135  1.00 97.24           H  
ATOM   2648  CD1 LEU A 166       7.185   0.294  -7.037  1.00 97.24           C  
ATOM   2649 HD11 LEU A 166       6.799   0.832  -7.902  1.00 97.24           H  
ATOM   2650 HD12 LEU A 166       6.531  -0.546  -6.800  1.00 97.24           H  
ATOM   2651 HD13 LEU A 166       8.177  -0.090  -7.273  1.00 97.24           H  
ATOM   2652  CD2 LEU A 166       5.843   1.590  -5.437  1.00 97.24           C  
ATOM   2653 HD21 LEU A 166       5.856   2.357  -4.663  1.00 97.24           H  
ATOM   2654 HD22 LEU A 166       5.333   0.699  -5.070  1.00 97.24           H  
ATOM   2655 HD23 LEU A 166       5.316   1.979  -6.308  1.00 97.24           H  
ATOM   2656  N   GLU A 167       9.942   0.099  -2.170  1.00 95.94           N  
ATOM   2657  H   GLU A 167      10.572   0.403  -2.898  1.00 95.94           H  
ATOM   2658  CA  GLU A 167      10.502  -0.674  -1.058  1.00 95.94           C  
ATOM   2659  HA  GLU A 167      10.012  -1.647  -1.008  1.00 95.94           H  
ATOM   2660  C   GLU A 167      10.256   0.027   0.279  1.00 95.94           C  
ATOM   2661  CB  GLU A 167      12.005  -0.899  -1.274  1.00 95.94           C  
ATOM   2662  HB2 GLU A 167      12.472   0.040  -1.573  1.00 95.94           H  
ATOM   2663  HB3 GLU A 167      12.451  -1.230  -0.337  1.00 95.94           H  
ATOM   2664  O   GLU A 167       9.777  -0.602   1.225  1.00 95.94           O  
ATOM   2665  CG  GLU A 167      12.247  -1.981  -2.335  1.00 95.94           C  
ATOM   2666  HG2 GLU A 167      11.807  -2.907  -1.965  1.00 95.94           H  
ATOM   2667  HG3 GLU A 167      11.734  -1.705  -3.257  1.00 95.94           H  
ATOM   2668  CD  GLU A 167      13.726  -2.233  -2.655  1.00 95.94           C  
ATOM   2669  OE1 GLU A 167      13.993  -3.222  -3.381  1.00 95.94           O  
ATOM   2670  OE2 GLU A 167      14.585  -1.453  -2.192  1.00 95.94           O  
ATOM   2671  N   ARG A 168      10.469   1.350   0.344  1.00 95.56           N  
ATOM   2672  H   ARG A 168      10.891   1.799  -0.456  1.00 95.56           H  
ATOM   2673  CA  ARG A 168      10.144   2.152   1.533  1.00 95.56           C  
ATOM   2674  HA  ARG A 168      10.676   1.732   2.386  1.00 95.56           H  
ATOM   2675  C   ARG A 168       8.663   2.084   1.892  1.00 95.56           C  
ATOM   2676  CB  ARG A 168      10.593   3.606   1.343  1.00 95.56           C  
ATOM   2677  HB2 ARG A 168      10.051   4.238   2.046  1.00 95.56           H  
ATOM   2678  HB3 ARG A 168      10.363   3.944   0.332  1.00 95.56           H  
ATOM   2679  O   ARG A 168       8.340   1.910   3.064  1.00 95.56           O  
ATOM   2680  CG  ARG A 168      12.093   3.750   1.624  1.00 95.56           C  
ATOM   2681  HG2 ARG A 168      12.296   3.388   2.632  1.00 95.56           H  
ATOM   2682  HG3 ARG A 168      12.676   3.149   0.925  1.00 95.56           H  
ATOM   2683  CD  ARG A 168      12.528   5.215   1.550  1.00 95.56           C  
ATOM   2684  HD2 ARG A 168      13.517   5.301   2.001  1.00 95.56           H  
ATOM   2685  HD3 ARG A 168      11.830   5.822   2.127  1.00 95.56           H  
ATOM   2686  NE  ARG A 168      12.613   5.693   0.164  1.00 95.56           N  
ATOM   2687  HE  ARG A 168      12.751   4.991  -0.549  1.00 95.56           H  
ATOM   2688  NH1 ARG A 168      12.357   7.955   0.552  1.00 95.56           N  
ATOM   2689 HH11 ARG A 168      12.114   7.792   1.518  1.00 95.56           H  
ATOM   2690 HH12 ARG A 168      12.452   8.873   0.142  1.00 95.56           H  
ATOM   2691  NH2 ARG A 168      12.975   7.259  -1.436  1.00 95.56           N  
ATOM   2692 HH21 ARG A 168      13.424   6.546  -1.993  1.00 95.56           H  
ATOM   2693 HH22 ARG A 168      12.252   7.698  -1.987  1.00 95.56           H  
ATOM   2694  CZ  ARG A 168      12.630   6.951  -0.232  1.00 95.56           C  
ATOM   2695  N   LYS A 169       7.756   2.169   0.916  1.00 94.03           N  
ATOM   2696  H   LYS A 169       8.097   2.302  -0.026  1.00 94.03           H  
ATOM   2697  CA  LYS A 169       6.301   2.054   1.154  1.00 94.03           C  
ATOM   2698  HA  LYS A 169       6.011   2.740   1.950  1.00 94.03           H  
ATOM   2699  C   LYS A 169       5.879   0.664   1.638  1.00 94.03           C  
ATOM   2700  CB  LYS A 169       5.535   2.413  -0.122  1.00 94.03           C  
ATOM   2701  HB2 LYS A 169       5.945   1.847  -0.959  1.00 94.03           H  
ATOM   2702  HB3 LYS A 169       4.489   2.132  -0.002  1.00 94.03           H  
ATOM   2703  O   LYS A 169       4.882   0.548   2.342  1.00 94.03           O  
ATOM   2704  CG  LYS A 169       5.593   3.916  -0.421  1.00 94.03           C  
ATOM   2705  HG2 LYS A 169       4.991   4.452   0.312  1.00 94.03           H  
ATOM   2706  HG3 LYS A 169       6.620   4.273  -0.353  1.00 94.03           H  
ATOM   2707  CD  LYS A 169       5.060   4.189  -1.830  1.00 94.03           C  
ATOM   2708  HD2 LYS A 169       4.011   3.899  -1.892  1.00 94.03           H  
ATOM   2709  HD3 LYS A 169       5.638   3.596  -2.538  1.00 94.03           H  
ATOM   2710  CE  LYS A 169       5.224   5.671  -2.166  1.00 94.03           C  
ATOM   2711  HE2 LYS A 169       4.573   6.261  -1.521  1.00 94.03           H  
ATOM   2712  HE3 LYS A 169       6.256   5.950  -1.951  1.00 94.03           H  
ATOM   2713  NZ  LYS A 169       4.933   5.933  -3.596  1.00 94.03           N  
ATOM   2714  HZ1 LYS A 169       5.087   6.906  -3.820  1.00 94.03           H  
ATOM   2715  HZ2 LYS A 169       5.573   5.402  -4.170  1.00 94.03           H  
ATOM   2716  HZ3 LYS A 169       3.989   5.667  -3.836  1.00 94.03           H  
ATOM   2717  N   LEU A 170       6.629  -0.374   1.278  1.00 95.25           N  
ATOM   2718  H   LEU A 170       7.396  -0.204   0.642  1.00 95.25           H  
ATOM   2719  CA  LEU A 170       6.390  -1.752   1.709  1.00 95.25           C  
ATOM   2720  HA  LEU A 170       5.315  -1.904   1.810  1.00 95.25           H  
ATOM   2721  C   LEU A 170       6.981  -2.071   3.089  1.00 95.25           C  
ATOM   2722  CB  LEU A 170       6.928  -2.701   0.626  1.00 95.25           C  
ATOM   2723  HB2 LEU A 170       7.943  -2.397   0.369  1.00 95.25           H  
ATOM   2724  HB3 LEU A 170       6.983  -3.714   1.025  1.00 95.25           H  
ATOM   2725  O   LEU A 170       6.671  -3.132   3.649  1.00 95.25           O  
ATOM   2726  CG  LEU A 170       6.065  -2.723  -0.646  1.00 95.25           C  
ATOM   2727  HG  LEU A 170       5.865  -1.708  -0.989  1.00 95.25           H  
ATOM   2728  CD1 LEU A 170       6.796  -3.470  -1.756  1.00 95.25           C  
ATOM   2729 HD11 LEU A 170       6.210  -3.436  -2.675  1.00 95.25           H  
ATOM   2730 HD12 LEU A 170       6.976  -4.506  -1.469  1.00 95.25           H  
ATOM   2731 HD13 LEU A 170       7.749  -2.976  -1.946  1.00 95.25           H  
ATOM   2732  CD2 LEU A 170       4.733  -3.427  -0.396  1.00 95.25           C  
ATOM   2733 HD21 LEU A 170       4.243  -3.590  -1.357  1.00 95.25           H  
ATOM   2734 HD22 LEU A 170       4.092  -2.803   0.226  1.00 95.25           H  
ATOM   2735 HD23 LEU A 170       4.895  -4.392   0.085  1.00 95.25           H  
ATOM   2736  N   THR A 171       7.784  -1.175   3.672  1.00 93.81           N  
ATOM   2737  H   THR A 171       8.025  -0.334   3.167  1.00 93.81           H  
ATOM   2738  CA  THR A 171       8.279  -1.350   5.043  1.00 93.81           C  
ATOM   2739  HA  THR A 171       8.834  -2.287   5.065  1.00 93.81           H  
ATOM   2740  C   THR A 171       7.113  -1.481   6.027  1.00 93.81           C  
ATOM   2741  CB  THR A 171       9.249  -0.251   5.505  1.00 93.81           C  
ATOM   2742  HB  THR A 171       9.549  -0.489   6.525  1.00 93.81           H  
ATOM   2743  O   THR A 171       6.097  -0.796   5.931  1.00 93.81           O  
ATOM   2744  CG2 THR A 171      10.518  -0.195   4.660  1.00 93.81           C  
ATOM   2745 HG21 THR A 171      10.267  -0.032   3.612  1.00 93.81           H  
ATOM   2746 HG22 THR A 171      11.155   0.618   5.011  1.00 93.81           H  
ATOM   2747 HG23 THR A 171      11.063  -1.135   4.747  1.00 93.81           H  
ATOM   2748  OG1 THR A 171       8.665   1.025   5.530  1.00 93.81           O  
ATOM   2749  HG1 THR A 171       8.501   1.314   4.629  1.00 93.81           H  
ATOM   2750  N   GLY A 172       7.217  -2.432   6.956  1.00 91.23           N  
ATOM   2751  H   GLY A 172       8.069  -2.971   7.008  1.00 91.23           H  
ATOM   2752  CA  GLY A 172       6.159  -2.690   7.938  1.00 91.23           C  
ATOM   2753  HA2 GLY A 172       6.582  -3.245   8.775  1.00 91.23           H  
ATOM   2754  HA3 GLY A 172       5.794  -1.739   8.325  1.00 91.23           H  
ATOM   2755  C   GLY A 172       4.949  -3.475   7.412  1.00 91.23           C  
ATOM   2756  O   GLY A 172       4.020  -3.715   8.181  1.00 91.23           O  
ATOM   2757  N   THR A 173       4.945  -3.950   6.157  1.00 94.32           N  
ATOM   2758  H   THR A 173       5.670  -3.651   5.522  1.00 94.32           H  
ATOM   2759  CA  THR A 173       3.851  -4.813   5.653  1.00 94.32           C  
ATOM   2760  HA  THR A 173       2.920  -4.249   5.699  1.00 94.32           H  
ATOM   2761  C   THR A 173       3.662  -6.062   6.520  1.00 94.32           C  
ATOM   2762  CB  THR A 173       4.073  -5.242   4.194  1.00 94.32           C  
ATOM   2763  HB  THR A 173       4.983  -5.837   4.113  1.00 94.32           H  
ATOM   2764  O   THR A 173       2.530  -6.415   6.835  1.00 94.32           O  
ATOM   2765  CG2 THR A 173       2.894  -6.036   3.626  1.00 94.32           C  
ATOM   2766 HG21 THR A 173       2.825  -7.009   4.112  1.00 94.32           H  
ATOM   2767 HG22 THR A 173       1.962  -5.492   3.780  1.00 94.32           H  
ATOM   2768 HG23 THR A 173       3.044  -6.198   2.558  1.00 94.32           H  
ATOM   2769  OG1 THR A 173       4.188  -4.108   3.373  1.00 94.32           O  
ATOM   2770  HG1 THR A 173       5.089  -3.785   3.440  1.00 94.32           H  
ATOM   2771  N   SER A 174       4.751  -6.684   6.981  1.00 92.46           N  
ATOM   2772  H   SER A 174       5.665  -6.331   6.737  1.00 92.46           H  
ATOM   2773  CA  SER A 174       4.690  -7.838   7.891  1.00 92.46           C  
ATOM   2774  HA  SER A 174       4.072  -8.615   7.442  1.00 92.46           H  
ATOM   2775  C   SER A 174       4.076  -7.489   9.249  1.00 92.46           C  
ATOM   2776  CB  SER A 174       6.094  -8.408   8.104  1.00 92.46           C  
ATOM   2777  HB2 SER A 174       6.465  -8.806   7.159  1.00 92.46           H  
ATOM   2778  HB3 SER A 174       6.045  -9.220   8.828  1.00 92.46           H  
ATOM   2779  O   SER A 174       3.293  -8.259   9.792  1.00 92.46           O  
ATOM   2780  OG  SER A 174       6.981  -7.400   8.571  1.00 92.46           O  
ATOM   2781  HG  SER A 174       7.819  -7.821   8.775  1.00 92.46           H  
ATOM   2782  N   GLN A 175       4.371  -6.303   9.788  1.00 93.81           N  
ATOM   2783  H   GLN A 175       4.993  -5.689   9.282  1.00 93.81           H  
ATOM   2784  CA  GLN A 175       3.774  -5.832  11.040  1.00 93.81           C  
ATOM   2785  HA  GLN A 175       3.906  -6.595  11.807  1.00 93.81           H  
ATOM   2786  C   GLN A 175       2.268  -5.601  10.882  1.00 93.81           C  
ATOM   2787  CB  GLN A 175       4.457  -4.539  11.500  1.00 93.81           C  
ATOM   2788  HB2 GLN A 175       4.371  -3.788  10.714  1.00 93.81           H  
ATOM   2789  HB3 GLN A 175       3.935  -4.163  12.380  1.00 93.81           H  
ATOM   2790  O   GLN A 175       1.504  -5.955  11.775  1.00 93.81           O  
ATOM   2791  CG  GLN A 175       5.936  -4.735  11.866  1.00 93.81           C  
ATOM   2792  HG2 GLN A 175       6.003  -5.428  12.705  1.00 93.81           H  
ATOM   2793  HG3 GLN A 175       6.478  -5.164  11.022  1.00 93.81           H  
ATOM   2794  CD  GLN A 175       6.616  -3.423  12.245  1.00 93.81           C  
ATOM   2795  NE2 GLN A 175       7.719  -3.467  12.958  1.00 93.81           N  
ATOM   2796 HE21 GLN A 175       8.102  -4.345  13.280  1.00 93.81           H  
ATOM   2797 HE22 GLN A 175       8.126  -2.572  13.188  1.00 93.81           H  
ATOM   2798  OE1 GLN A 175       6.193  -2.336  11.892  1.00 93.81           O  
ATOM   2799  N   LEU A 176       1.835  -5.058   9.739  1.00 95.36           N  
ATOM   2800  H   LEU A 176       2.522  -4.771   9.056  1.00 95.36           H  
ATOM   2801  CA  LEU A 176       0.414  -4.916   9.415  1.00 95.36           C  
ATOM   2802  HA  LEU A 176      -0.083  -4.406  10.240  1.00 95.36           H  
ATOM   2803  C   LEU A 176      -0.283  -6.276   9.279  1.00 95.36           C  
ATOM   2804  CB  LEU A 176       0.244  -4.091   8.127  1.00 95.36           C  
ATOM   2805  HB2 LEU A 176       0.890  -4.510   7.356  1.00 95.36           H  
ATOM   2806  HB3 LEU A 176      -0.784  -4.197   7.782  1.00 95.36           H  
ATOM   2807  O   LEU A 176      -1.399  -6.416   9.769  1.00 95.36           O  
ATOM   2808  CG  LEU A 176       0.548  -2.591   8.271  1.00 95.36           C  
ATOM   2809  HG  LEU A 176       1.537  -2.450   8.708  1.00 95.36           H  
ATOM   2810  CD1 LEU A 176       0.528  -1.942   6.886  1.00 95.36           C  
ATOM   2811 HD11 LEU A 176       0.738  -0.876   6.969  1.00 95.36           H  
ATOM   2812 HD12 LEU A 176       1.301  -2.394   6.265  1.00 95.36           H  
ATOM   2813 HD13 LEU A 176      -0.442  -2.095   6.411  1.00 95.36           H  
ATOM   2814  CD2 LEU A 176      -0.491  -1.870   9.138  1.00 95.36           C  
ATOM   2815 HD21 LEU A 176      -0.257  -0.806   9.174  1.00 95.36           H  
ATOM   2816 HD22 LEU A 176      -1.489  -2.020   8.726  1.00 95.36           H  
ATOM   2817 HD23 LEU A 176      -0.458  -2.261  10.155  1.00 95.36           H  
ATOM   2818  N   GLN A 177       0.362  -7.272   8.662  1.00 94.86           N  
ATOM   2819  H   GLN A 177       1.268  -7.085   8.257  1.00 94.86           H  
ATOM   2820  CA  GLN A 177      -0.175  -8.637   8.559  1.00 94.86           C  
ATOM   2821  HA  GLN A 177      -1.172  -8.599   8.120  1.00 94.86           H  
ATOM   2822  C   GLN A 177      -0.327  -9.286   9.937  1.00 94.86           C  
ATOM   2823  CB  GLN A 177       0.722  -9.498   7.658  1.00 94.86           C  
ATOM   2824  HB2 GLN A 177       1.763  -9.383   7.959  1.00 94.86           H  
ATOM   2825  HB3 GLN A 177       0.446 -10.546   7.777  1.00 94.86           H  
ATOM   2826  O   GLN A 177      -1.415  -9.736  10.281  1.00 94.86           O  
ATOM   2827  CG  GLN A 177       0.559  -9.126   6.180  1.00 94.86           C  
ATOM   2828  HG2 GLN A 177       0.759  -8.064   6.040  1.00 94.86           H  
ATOM   2829  HG3 GLN A 177      -0.471  -9.324   5.881  1.00 94.86           H  
ATOM   2830  CD  GLN A 177       1.505  -9.891   5.263  1.00 94.86           C  
ATOM   2831  NE2 GLN A 177       1.104 -10.164   4.042  1.00 94.86           N  
ATOM   2832 HE21 GLN A 177       0.140 -10.002   3.785  1.00 94.86           H  
ATOM   2833 HE22 GLN A 177       1.719 -10.772   3.522  1.00 94.86           H  
ATOM   2834  OE1 GLN A 177       2.635 -10.215   5.586  1.00 94.86           O  
ATOM   2835  N   ASN A 178       0.711  -9.232  10.772  1.00 96.14           N  
ATOM   2836  H   ASN A 178       1.604  -8.924  10.414  1.00 96.14           H  
ATOM   2837  CA  ASN A 178       0.648  -9.765  12.133  1.00 96.14           C  
ATOM   2838  HA  ASN A 178       0.381 -10.820  12.091  1.00 96.14           H  
ATOM   2839  C   ASN A 178      -0.423  -9.047  12.973  1.00 96.14           C  
ATOM   2840  CB  ASN A 178       2.030  -9.619  12.791  1.00 96.14           C  
ATOM   2841  HB2 ASN A 178       2.338  -8.574  12.759  1.00 96.14           H  
ATOM   2842  HB3 ASN A 178       1.951  -9.925  13.834  1.00 96.14           H  
ATOM   2843  O   ASN A 178      -1.145  -9.680  13.738  1.00 96.14           O  
ATOM   2844  CG  ASN A 178       3.114 -10.468  12.152  1.00 96.14           C  
ATOM   2845  ND2 ASN A 178       4.351 -10.272  12.545  1.00 96.14           N  
ATOM   2846 HD21 ASN A 178       5.018 -10.914  12.141  1.00 96.14           H  
ATOM   2847 HD22 ASN A 178       4.554  -9.633  13.301  1.00 96.14           H  
ATOM   2848  OD1 ASN A 178       2.902 -11.318  11.312  1.00 96.14           O  
ATOM   2849  N   ALA A 179      -0.557  -7.724  12.821  1.00 95.58           N  
ATOM   2850  H   ALA A 179       0.085  -7.237  12.212  1.00 95.58           H  
ATOM   2851  CA  ALA A 179      -1.598  -6.954  13.498  1.00 95.58           C  
ATOM   2852  HA  ALA A 179      -1.552  -7.174  14.565  1.00 95.58           H  
ATOM   2853  C   ALA A 179      -3.008  -7.331  13.015  1.00 95.58           C  
ATOM   2854  CB  ALA A 179      -1.322  -5.459  13.297  1.00 95.58           C  
ATOM   2855  HB1 ALA A 179      -1.355  -5.213  12.236  1.00 95.58           H  
ATOM   2856  HB2 ALA A 179      -2.078  -4.877  13.824  1.00 95.58           H  
ATOM   2857  HB3 ALA A 179      -0.339  -5.210  13.696  1.00 95.58           H  
ATOM   2858  O   ALA A 179      -3.930  -7.389  13.826  1.00 95.58           O  
ATOM   2859  N   PHE A 180      -3.182  -7.599  11.718  1.00 96.95           N  
ATOM   2860  H   PHE A 180      -2.387  -7.526  11.099  1.00 96.95           H  
ATOM   2861  CA  PHE A 180      -4.439  -8.085  11.151  1.00 96.95           C  
ATOM   2862  HA  PHE A 180      -5.243  -7.397  11.410  1.00 96.95           H  
ATOM   2863  C   PHE A 180      -4.820  -9.456  11.721  1.00 96.95           C  
ATOM   2864  CB  PHE A 180      -4.310  -8.136   9.622  1.00 96.95           C  
ATOM   2865  HB2 PHE A 180      -3.416  -8.694   9.344  1.00 96.95           H  
ATOM   2866  HB3 PHE A 180      -4.179  -7.123   9.241  1.00 96.95           H  
ATOM   2867  O   PHE A 180      -5.945  -9.638  12.181  1.00 96.95           O  
ATOM   2868  CG  PHE A 180      -5.489  -8.760   8.914  1.00 96.95           C  
ATOM   2869  CD1 PHE A 180      -5.418 -10.096   8.476  1.00 96.95           C  
ATOM   2870  HD1 PHE A 180      -4.526 -10.680   8.652  1.00 96.95           H  
ATOM   2871  CD2 PHE A 180      -6.659  -8.012   8.697  1.00 96.95           C  
ATOM   2872  HD2 PHE A 180      -6.729  -6.990   9.038  1.00 96.95           H  
ATOM   2873  CE1 PHE A 180      -6.505 -10.677   7.799  1.00 96.95           C  
ATOM   2874  HE1 PHE A 180      -6.447 -11.700   7.460  1.00 96.95           H  
ATOM   2875  CE2 PHE A 180      -7.747  -8.609   8.037  1.00 96.95           C  
ATOM   2876  HE2 PHE A 180      -8.668  -8.069   7.874  1.00 96.95           H  
ATOM   2877  CZ  PHE A 180      -7.668  -9.926   7.569  1.00 96.95           C  
ATOM   2878  HZ  PHE A 180      -8.511 -10.359   7.052  1.00 96.95           H  
ATOM   2879  N   GLU A 181      -3.884 -10.406  11.742  1.00 96.14           N  
ATOM   2880  H   GLU A 181      -2.985 -10.214  11.325  1.00 96.14           H  
ATOM   2881  CA  GLU A 181      -4.109 -11.748  12.292  1.00 96.14           C  
ATOM   2882  HA  GLU A 181      -4.963 -12.209  11.797  1.00 96.14           H  
ATOM   2883  C   GLU A 181      -4.430 -11.702  13.791  1.00 96.14           C  
ATOM   2884  CB  GLU A 181      -2.875 -12.622  12.038  1.00 96.14           C  
ATOM   2885  HB2 GLU A 181      -2.979 -13.545  12.608  1.00 96.14           H  
ATOM   2886  HB3 GLU A 181      -1.986 -12.094  12.384  1.00 96.14           H  
ATOM   2887  O   GLU A 181      -5.415 -12.297  14.229  1.00 96.14           O  
ATOM   2888  CG  GLU A 181      -2.723 -12.980  10.551  1.00 96.14           C  
ATOM   2889  HG2 GLU A 181      -2.710 -12.065   9.958  1.00 96.14           H  
ATOM   2890  HG3 GLU A 181      -3.596 -13.557  10.245  1.00 96.14           H  
ATOM   2891  CD  GLU A 181      -1.450 -13.786  10.250  1.00 96.14           C  
ATOM   2892  OE1 GLU A 181      -1.220 -14.040   9.045  1.00 96.14           O  
ATOM   2893  OE2 GLU A 181      -0.720 -14.136  11.205  1.00 96.14           O  
ATOM   2894  N   ALA A 182      -3.662 -10.932  14.568  1.00 96.42           N  
ATOM   2895  H   ALA A 182      -2.851 -10.492  14.158  1.00 96.42           H  
ATOM   2896  CA  ALA A 182      -3.882 -10.780  16.004  1.00 96.42           C  
ATOM   2897  HA  ALA A 182      -3.844 -11.766  16.467  1.00 96.42           H  
ATOM   2898  C   ALA A 182      -5.261 -10.179  16.321  1.00 96.42           C  
ATOM   2899  CB  ALA A 182      -2.750  -9.924  16.584  1.00 96.42           C  
ATOM   2900  HB1 ALA A 182      -1.792 -10.409  16.397  1.00 96.42           H  
ATOM   2901  HB2 ALA A 182      -2.750  -8.937  16.121  1.00 96.42           H  
ATOM   2902  HB3 ALA A 182      -2.889  -9.818  17.660  1.00 96.42           H  
ATOM   2903  O   ALA A 182      -5.971 -10.689  17.186  1.00 96.42           O  
ATOM   2904  N   LYS A 183      -5.673  -9.130  15.597  1.00 96.88           N  
ATOM   2905  H   LYS A 183      -5.054  -8.763  14.887  1.00 96.88           H  
ATOM   2906  CA  LYS A 183      -6.988  -8.502  15.793  1.00 96.88           C  
ATOM   2907  HA  LYS A 183      -7.141  -8.322  16.858  1.00 96.88           H  
ATOM   2908  C   LYS A 183      -8.139  -9.405  15.364  1.00 96.88           C  
ATOM   2909  CB  LYS A 183      -7.060  -7.168  15.049  1.00 96.88           C  
ATOM   2910  HB2 LYS A 183      -6.724  -7.301  14.020  1.00 96.88           H  
ATOM   2911  HB3 LYS A 183      -8.096  -6.829  15.038  1.00 96.88           H  
ATOM   2912  O   LYS A 183      -9.165  -9.422  16.036  1.00 96.88           O  
ATOM   2913  CG  LYS A 183      -6.222  -6.102  15.753  1.00 96.88           C  
ATOM   2914  HG2 LYS A 183      -5.180  -6.415  15.814  1.00 96.88           H  
ATOM   2915  HG3 LYS A 183      -6.604  -5.975  16.767  1.00 96.88           H  
ATOM   2916  CD  LYS A 183      -6.318  -4.778  14.990  1.00 96.88           C  
ATOM   2917  HD2 LYS A 183      -7.354  -4.440  14.959  1.00 96.88           H  
ATOM   2918  HD3 LYS A 183      -5.971  -4.941  13.969  1.00 96.88           H  
ATOM   2919  CE  LYS A 183      -5.445  -3.713  15.651  1.00 96.88           C  
ATOM   2920  HE2 LYS A 183      -5.478  -2.809  15.043  1.00 96.88           H  
ATOM   2921  HE3 LYS A 183      -4.418  -4.078  15.689  1.00 96.88           H  
ATOM   2922  NZ  LYS A 183      -5.933  -3.407  17.013  1.00 96.88           N  
ATOM   2923  HZ1 LYS A 183      -5.381  -2.706  17.487  1.00 96.88           H  
ATOM   2924  HZ2 LYS A 183      -6.857  -3.003  16.955  1.00 96.88           H  
ATOM   2925  HZ3 LYS A 183      -6.025  -4.235  17.584  1.00 96.88           H  
ATOM   2926  N   ASN A 184      -7.986 -10.175  14.285  1.00 95.64           N  
ATOM   2927  H   ASN A 184      -7.134 -10.106  13.747  1.00 95.64           H  
ATOM   2928  CA  ASN A 184      -8.996 -11.164  13.900  1.00 95.64           C  
ATOM   2929  HA  ASN A 184      -9.965 -10.673  13.812  1.00 95.64           H  
ATOM   2930  C   ASN A 184      -9.155 -12.244  14.974  1.00 95.64           C  
ATOM   2931  CB  ASN A 184      -8.635 -11.793  12.548  1.00 95.64           C  
ATOM   2932  HB2 ASN A 184      -7.562 -11.977  12.490  1.00 95.64           H  
ATOM   2933  HB3 ASN A 184      -9.145 -12.751  12.455  1.00 95.64           H  
ATOM   2934  O   ASN A 184     -10.280 -12.569  15.343  1.00 95.64           O  
ATOM   2935  CG  ASN A 184      -9.098 -10.949  11.381  1.00 95.64           C  
ATOM   2936  ND2 ASN A 184      -8.210 -10.613  10.485  1.00 95.64           N  
ATOM   2937 HD21 ASN A 184      -7.228 -10.762  10.667  1.00 95.64           H  
ATOM   2938 HD22 ASN A 184      -8.524 -10.055   9.704  1.00 95.64           H  
ATOM   2939  OD1 ASN A 184     -10.254 -10.587  11.261  1.00 95.64           O  
ATOM   2940  N   ALA A 185      -8.050 -12.753  15.527  1.00 96.42           N  
ATOM   2941  H   ALA A 185      -7.146 -12.474  15.174  1.00 96.42           H  
ATOM   2942  CA  ALA A 185      -8.102 -13.708  16.632  1.00 96.42           C  
ATOM   2943  HA  ALA A 185      -8.684 -14.574  16.316  1.00 96.42           H  
ATOM   2944  C   ALA A 185      -8.800 -13.115  17.873  1.00 96.42           C  
ATOM   2945  CB  ALA A 185      -6.674 -14.169  16.941  1.00 96.42           C  
ATOM   2946  HB1 ALA A 185      -6.697 -14.921  17.730  1.00 96.42           H  
ATOM   2947  HB2 ALA A 185      -6.225 -14.604  16.048  1.00 96.42           H  
ATOM   2948  HB3 ALA A 185      -6.067 -13.326  17.271  1.00 96.42           H  
ATOM   2949  O   ALA A 185      -9.598 -13.794  18.519  1.00 96.42           O  
ATOM   2950  N   GLU A 186      -8.552 -11.837  18.175  1.00 96.69           N  
ATOM   2951  H   GLU A 186      -7.837 -11.350  17.654  1.00 96.69           H  
ATOM   2952  CA  GLU A 186      -9.227 -11.115  19.258  1.00 96.69           C  
ATOM   2953  HA  GLU A 186      -9.104 -11.685  20.179  1.00 96.69           H  
ATOM   2954  C   GLU A 186     -10.740 -10.973  19.012  1.00 96.69           C  
ATOM   2955  CB  GLU A 186      -8.547  -9.749  19.448  1.00 96.69           C  
ATOM   2956  HB2 GLU A 186      -8.768  -9.110  18.593  1.00 96.69           H  
ATOM   2957  HB3 GLU A 186      -7.469  -9.902  19.497  1.00 96.69           H  
ATOM   2958  O   GLU A 186     -11.536 -11.228  19.917  1.00 96.69           O  
ATOM   2959  CG  GLU A 186      -8.993  -9.045  20.737  1.00 96.69           C  
ATOM   2960  HG2 GLU A 186     -10.074  -8.911  20.712  1.00 96.69           H  
ATOM   2961  HG3 GLU A 186      -8.757  -9.690  21.583  1.00 96.69           H  
ATOM   2962  CD  GLU A 186      -8.325  -7.673  20.949  1.00 96.69           C  
ATOM   2963  OE1 GLU A 186      -8.703  -7.013  21.945  1.00 96.69           O  
ATOM   2964  OE2 GLU A 186      -7.459  -7.272  20.133  1.00 96.69           O  
ATOM   2965  N   ILE A 187     -11.160 -10.646  17.783  1.00 96.20           N  
ATOM   2966  H   ILE A 187     -10.465 -10.435  17.081  1.00 96.20           H  
ATOM   2967  CA  ILE A 187     -12.582 -10.611  17.410  1.00 96.20           C  
ATOM   2968  HA  ILE A 187     -13.099  -9.939  18.095  1.00 96.20           H  
ATOM   2969  C   ILE A 187     -13.231 -11.981  17.579  1.00 96.20           C  
ATOM   2970  CB  ILE A 187     -12.782 -10.089  15.971  1.00 96.20           C  
ATOM   2971  HB  ILE A 187     -12.050 -10.562  15.316  1.00 96.20           H  
ATOM   2972  O   ILE A 187     -14.326 -12.057  18.132  1.00 96.20           O  
ATOM   2973  CG1 ILE A 187     -12.543  -8.569  15.961  1.00 96.20           C  
ATOM   2974 HG12 ILE A 187     -13.178  -8.090  16.707  1.00 96.20           H  
ATOM   2975 HG13 ILE A 187     -11.501  -8.377  16.217  1.00 96.20           H  
ATOM   2976  CG2 ILE A 187     -14.185 -10.427  15.421  1.00 96.20           C  
ATOM   2977 HG21 ILE A 187     -14.308 -11.508  15.349  1.00 96.20           H  
ATOM   2978 HG22 ILE A 187     -14.950 -10.004  16.073  1.00 96.20           H  
ATOM   2979 HG23 ILE A 187     -14.312 -10.043  14.409  1.00 96.20           H  
ATOM   2980  CD1 ILE A 187     -12.832  -7.939  14.600  1.00 96.20           C  
ATOM   2981 HD11 ILE A 187     -13.908  -7.806  14.482  1.00 96.20           H  
ATOM   2982 HD12 ILE A 187     -12.343  -6.969  14.519  1.00 96.20           H  
ATOM   2983 HD13 ILE A 187     -12.477  -8.603  13.811  1.00 96.20           H  
ATOM   2984  N   GLU A 188     -12.597 -13.057  17.117  1.00 95.55           N  
ATOM   2985  H   GLU A 188     -11.719 -12.939  16.632  1.00 95.55           H  
ATOM   2986  CA  GLU A 188     -13.172 -14.400  17.233  1.00 95.55           C  
ATOM   2987  HA  GLU A 188     -14.184 -14.386  16.830  1.00 95.55           H  
ATOM   2988  C   GLU A 188     -13.324 -14.822  18.702  1.00 95.55           C  
ATOM   2989  CB  GLU A 188     -12.348 -15.408  16.415  1.00 95.55           C  
ATOM   2990  HB2 GLU A 188     -12.690 -16.414  16.657  1.00 95.55           H  
ATOM   2991  HB3 GLU A 188     -11.297 -15.336  16.697  1.00 95.55           H  
ATOM   2992  O   GLU A 188     -14.374 -15.340  19.092  1.00 95.55           O  
ATOM   2993  CG  GLU A 188     -12.482 -15.202  14.892  1.00 95.55           C  
ATOM   2994  HG2 GLU A 188     -11.944 -16.002  14.384  1.00 95.55           H  
ATOM   2995  HG3 GLU A 188     -12.011 -14.260  14.611  1.00 95.55           H  
ATOM   2996  CD  GLU A 188     -13.947 -15.192  14.419  1.00 95.55           C  
ATOM   2997  OE1 GLU A 188     -14.389 -14.191  13.792  1.00 95.55           O  
ATOM   2998  OE2 GLU A 188     -14.680 -16.148  14.748  1.00 95.55           O  
ATOM   2999  N   ALA A 189     -12.352 -14.490  19.559  1.00 95.85           N  
ATOM   3000  H   ALA A 189     -11.510 -14.066  19.194  1.00 95.85           H  
ATOM   3001  CA  ALA A 189     -12.471 -14.689  21.003  1.00 95.85           C  
ATOM   3002  HA  ALA A 189     -12.683 -15.741  21.191  1.00 95.85           H  
ATOM   3003  C   ALA A 189     -13.626 -13.869  21.614  1.00 95.85           C  
ATOM   3004  CB  ALA A 189     -11.126 -14.343  21.651  1.00 95.85           C  
ATOM   3005  HB1 ALA A 189     -11.181 -14.515  22.726  1.00 95.85           H  
ATOM   3006  HB2 ALA A 189     -10.877 -13.298  21.466  1.00 95.85           H  
ATOM   3007  HB3 ALA A 189     -10.343 -14.973  21.229  1.00 95.85           H  
ATOM   3008  O   ALA A 189     -14.389 -14.373  22.443  1.00 95.85           O  
ATOM   3009  N   LEU A 190     -13.805 -12.615  21.188  1.00 96.49           N  
ATOM   3010  H   LEU A 190     -13.141 -12.234  20.529  1.00 96.49           H  
ATOM   3011  CA  LEU A 190     -14.918 -11.777  21.640  1.00 96.49           C  
ATOM   3012  HA  LEU A 190     -14.974 -11.834  22.727  1.00 96.49           H  
ATOM   3013  C   LEU A 190     -16.274 -12.267  21.120  1.00 96.49           C  
ATOM   3014  CB  LEU A 190     -14.681 -10.320  21.226  1.00 96.49           C  
ATOM   3015  HB2 LEU A 190     -14.436 -10.298  20.164  1.00 96.49           H  
ATOM   3016  HB3 LEU A 190     -15.611  -9.768  21.364  1.00 96.49           H  
ATOM   3017  O   LEU A 190     -17.255 -12.200  21.859  1.00 96.49           O  
ATOM   3018  CG  LEU A 190     -13.579  -9.594  22.015  1.00 96.49           C  
ATOM   3019  HG  LEU A 190     -12.649 -10.161  21.976  1.00 96.49           H  
ATOM   3020  CD1 LEU A 190     -13.359  -8.230  21.370  1.00 96.49           C  
ATOM   3021 HD11 LEU A 190     -14.274  -7.638  21.394  1.00 96.49           H  
ATOM   3022 HD12 LEU A 190     -12.552  -7.703  21.879  1.00 96.49           H  
ATOM   3023 HD13 LEU A 190     -13.058  -8.393  20.335  1.00 96.49           H  
ATOM   3024  CD2 LEU A 190     -13.953  -9.372  23.485  1.00 96.49           C  
ATOM   3025 HD21 LEU A 190     -14.052 -10.332  23.992  1.00 96.49           H  
ATOM   3026 HD22 LEU A 190     -13.155  -8.808  23.967  1.00 96.49           H  
ATOM   3027 HD23 LEU A 190     -14.883  -8.809  23.553  1.00 96.49           H  
ATOM   3028  N   LYS A 191     -16.353 -12.795  19.894  1.00 93.99           N  
ATOM   3029  H   LYS A 191     -15.517 -12.784  19.328  1.00 93.99           H  
ATOM   3030  CA  LYS A 191     -17.572 -13.406  19.342  1.00 93.99           C  
ATOM   3031  HA  LYS A 191     -18.400 -12.704  19.433  1.00 93.99           H  
ATOM   3032  C   LYS A 191     -17.964 -14.665  20.111  1.00 93.99           C  
ATOM   3033  CB  LYS A 191     -17.375 -13.753  17.863  1.00 93.99           C  
ATOM   3034  HB2 LYS A 191     -18.154 -14.454  17.563  1.00 93.99           H  
ATOM   3035  HB3 LYS A 191     -16.415 -14.254  17.741  1.00 93.99           H  
ATOM   3036  O   LYS A 191     -19.147 -14.831  20.411  1.00 93.99           O  
ATOM   3037  CG  LYS A 191     -17.453 -12.536  16.931  1.00 93.99           C  
ATOM   3038  HG2 LYS A 191     -16.728 -11.780  17.232  1.00 93.99           H  
ATOM   3039  HG3 LYS A 191     -18.454 -12.107  16.962  1.00 93.99           H  
ATOM   3040  CD  LYS A 191     -17.136 -13.022  15.514  1.00 93.99           C  
ATOM   3041  HD2 LYS A 191     -16.162 -13.510  15.546  1.00 93.99           H  
ATOM   3042  HD3 LYS A 191     -17.873 -13.763  15.202  1.00 93.99           H  
ATOM   3043  CE  LYS A 191     -17.079 -11.894  14.486  1.00 93.99           C  
ATOM   3044  HE2 LYS A 191     -18.083 -11.530  14.265  1.00 93.99           H  
ATOM   3045  HE3 LYS A 191     -16.510 -11.067  14.909  1.00 93.99           H  
ATOM   3046  NZ  LYS A 191     -16.402 -12.387  13.262  1.00 93.99           N  
ATOM   3047  HZ1 LYS A 191     -16.952 -13.080  12.775  1.00 93.99           H  
ATOM   3048  HZ2 LYS A 191     -15.558 -12.883  13.511  1.00 93.99           H  
ATOM   3049  HZ3 LYS A 191     -16.141 -11.633  12.643  1.00 93.99           H  
ATOM   3050  N   ALA A 192     -16.994 -15.505  20.479  1.00 94.90           N  
ATOM   3051  H   ALA A 192     -16.058 -15.344  20.137  1.00 94.90           H  
ATOM   3052  CA  ALA A 192     -17.228 -16.655  21.350  1.00 94.90           C  
ATOM   3053  HA  ALA A 192     -17.981 -17.297  20.894  1.00 94.90           H  
ATOM   3054  C   ALA A 192     -17.771 -16.204  22.715  1.00 94.90           C  
ATOM   3055  CB  ALA A 192     -15.929 -17.458  21.477  1.00 94.90           C  
ATOM   3056  HB1 ALA A 192     -15.145 -16.852  21.930  1.00 94.90           H  
ATOM   3057  HB2 ALA A 192     -16.102 -18.335  22.100  1.00 94.90           H  
ATOM   3058  HB3 ALA A 192     -15.598 -17.784  20.490  1.00 94.90           H  
ATOM   3059  O   ALA A 192     -18.838 -16.649  23.136  1.00 94.90           O  
ATOM   3060  N   ARG A 193     -17.128 -15.211  23.345  1.00 93.98           N  
ATOM   3061  H   ARG A 193     -16.240 -14.914  22.966  1.00 93.98           H  
ATOM   3062  CA  ARG A 193     -17.603 -14.617  24.605  1.00 93.98           C  
ATOM   3063  HA  ARG A 193     -17.670 -15.410  25.349  1.00 93.98           H  
ATOM   3064  C   ARG A 193     -19.001 -14.004  24.484  1.00 93.98           C  
ATOM   3065  CB  ARG A 193     -16.576 -13.579  25.067  1.00 93.98           C  
ATOM   3066  HB2 ARG A 193     -16.528 -12.759  24.351  1.00 93.98           H  
ATOM   3067  HB3 ARG A 193     -15.597 -14.056  25.117  1.00 93.98           H  
ATOM   3068  O   ARG A 193     -19.813 -14.106  25.398  1.00 93.98           O  
ATOM   3069  CG  ARG A 193     -16.931 -13.026  26.450  1.00 93.98           C  
ATOM   3070  HG2 ARG A 193     -17.877 -12.487  26.404  1.00 93.98           H  
ATOM   3071  HG3 ARG A 193     -17.022 -13.853  27.155  1.00 93.98           H  
ATOM   3072  CD  ARG A 193     -15.841 -12.069  26.924  1.00 93.98           C  
ATOM   3073  HD2 ARG A 193     -15.762 -11.244  26.217  1.00 93.98           H  
ATOM   3074  HD3 ARG A 193     -14.895 -12.610  26.945  1.00 93.98           H  
ATOM   3075  NE  ARG A 193     -16.151 -11.550  28.266  1.00 93.98           N  
ATOM   3076  HE  ARG A 193     -17.066 -11.773  28.631  1.00 93.98           H  
ATOM   3077  NH1 ARG A 193     -14.121 -10.557  28.657  1.00 93.98           N  
ATOM   3078 HH11 ARG A 193     -13.490 -10.049  29.260  1.00 93.98           H  
ATOM   3079 HH12 ARG A 193     -13.818 -10.857  27.742  1.00 93.98           H  
ATOM   3080  NH2 ARG A 193     -15.707 -10.493  30.231  1.00 93.98           N  
ATOM   3081 HH21 ARG A 193     -15.070  -9.980  30.823  1.00 93.98           H  
ATOM   3082 HH22 ARG A 193     -16.632 -10.729  30.560  1.00 93.98           H  
ATOM   3083  CZ  ARG A 193     -15.328 -10.871  29.042  1.00 93.98           C  
ATOM   3084  N   HIS A 194     -19.304 -13.356  23.366  1.00 93.26           N  
ATOM   3085  H   HIS A 194     -18.576 -13.236  22.676  1.00 93.26           H  
ATOM   3086  CA  HIS A 194     -20.629 -12.812  23.090  1.00 93.26           C  
ATOM   3087  HA  HIS A 194     -20.925 -12.155  23.908  1.00 93.26           H  
ATOM   3088  C   HIS A 194     -21.690 -13.920  22.996  1.00 93.26           C  
ATOM   3089  CB  HIS A 194     -20.540 -11.978  21.810  1.00 93.26           C  
ATOM   3090  HB2 HIS A 194     -19.975 -12.529  21.058  1.00 93.26           H  
ATOM   3091  HB3 HIS A 194     -19.991 -11.059  22.015  1.00 93.26           H  
ATOM   3092  O   HIS A 194     -22.807 -13.739  23.484  1.00 93.26           O  
ATOM   3093  CG  HIS A 194     -21.863 -11.625  21.207  1.00 93.26           C  
ATOM   3094  CD2 HIS A 194     -22.564 -10.460  21.352  1.00 93.26           C  
ATOM   3095  HD2 HIS A 194     -22.289  -9.630  21.986  1.00 93.26           H  
ATOM   3096  ND1 HIS A 194     -22.502 -12.380  20.261  1.00 93.26           N  
ATOM   3097  HD1 HIS A 194     -22.126 -13.229  19.863  1.00 93.26           H  
ATOM   3098  CE1 HIS A 194     -23.525 -11.661  19.796  1.00 93.26           C  
ATOM   3099  HE1 HIS A 194     -24.108 -11.932  18.928  1.00 93.26           H  
ATOM   3100  NE2 HIS A 194     -23.645 -10.504  20.456  1.00 93.26           N  
ATOM   3101  N   LEU A 195     -21.350 -15.072  22.410  1.00 93.01           N  
ATOM   3102  H   LEU A 195     -20.412 -15.178  22.050  1.00 93.01           H  
ATOM   3103  CA  LEU A 195     -22.233 -16.234  22.361  1.00 93.01           C  
ATOM   3104  HA  LEU A 195     -23.204 -15.897  21.998  1.00 93.01           H  
ATOM   3105  C   LEU A 195     -22.469 -16.819  23.763  1.00 93.01           C  
ATOM   3106  CB  LEU A 195     -21.672 -17.240  21.343  1.00 93.01           C  
ATOM   3107  HB2 LEU A 195     -21.401 -16.682  20.447  1.00 93.01           H  
ATOM   3108  HB3 LEU A 195     -20.759 -17.696  21.727  1.00 93.01           H  
ATOM   3109  O   LEU A 195     -23.623 -17.021  24.128  1.00 93.01           O  
ATOM   3110  CG  LEU A 195     -22.683 -18.338  20.957  1.00 93.01           C  
ATOM   3111  HG  LEU A 195     -23.696 -17.995  21.166  1.00 93.01           H  
ATOM   3112  CD1 LEU A 195     -22.595 -18.630  19.458  1.00 93.01           C  
ATOM   3113 HD11 LEU A 195     -21.588 -18.966  19.209  1.00 93.01           H  
ATOM   3114 HD12 LEU A 195     -23.302 -19.419  19.200  1.00 93.01           H  
ATOM   3115 HD13 LEU A 195     -22.832 -17.734  18.885  1.00 93.01           H  
ATOM   3116  CD2 LEU A 195     -22.431 -19.637  21.718  1.00 93.01           C  
ATOM   3117 HD21 LEU A 195     -21.441 -20.032  21.492  1.00 93.01           H  
ATOM   3118 HD22 LEU A 195     -22.501 -19.468  22.793  1.00 93.01           H  
ATOM   3119 HD23 LEU A 195     -23.181 -20.384  21.457  1.00 93.01           H  
ATOM   3120  N   GLU A 196     -21.424 -16.951  24.586  1.00 92.27           N  
ATOM   3121  H   GLU A 196     -20.496 -16.831  24.207  1.00 92.27           H  
ATOM   3122  CA  GLU A 196     -21.549 -17.368  25.994  1.00 92.27           C  
ATOM   3123  HA  GLU A 196     -21.977 -18.369  26.046  1.00 92.27           H  
ATOM   3124  C   GLU A 196     -22.445 -16.421  26.809  1.00 92.27           C  
ATOM   3125  CB  GLU A 196     -20.173 -17.373  26.673  1.00 92.27           C  
ATOM   3126  HB2 GLU A 196     -19.721 -16.390  26.543  1.00 92.27           H  
ATOM   3127  HB3 GLU A 196     -20.325 -17.532  27.740  1.00 92.27           H  
ATOM   3128  O   GLU A 196     -23.280 -16.860  27.597  1.00 92.27           O  
ATOM   3129  CG  GLU A 196     -19.194 -18.442  26.174  1.00 92.27           C  
ATOM   3130  HG2 GLU A 196     -19.609 -19.425  26.395  1.00 92.27           H  
ATOM   3131  HG3 GLU A 196     -19.081 -18.355  25.093  1.00 92.27           H  
ATOM   3132  CD  GLU A 196     -17.813 -18.302  26.842  1.00 92.27           C  
ATOM   3133  OE1 GLU A 196     -16.911 -19.081  26.471  1.00 92.27           O  
ATOM   3134  OE2 GLU A 196     -17.653 -17.408  27.714  1.00 92.27           O  
ATOM   3135  N   ILE A 197     -22.305 -15.102  26.625  1.00 92.33           N  
ATOM   3136  H   ILE A 197     -21.565 -14.790  26.013  1.00 92.33           H  
ATOM   3137  CA  ILE A 197     -23.152 -14.110  27.308  1.00 92.33           C  
ATOM   3138  HA  ILE A 197     -23.140 -14.322  28.377  1.00 92.33           H  
ATOM   3139  C   ILE A 197     -24.612 -14.242  26.851  1.00 92.33           C  
ATOM   3140  CB  ILE A 197     -22.597 -12.681  27.099  1.00 92.33           C  
ATOM   3141  HB  ILE A 197     -22.454 -12.521  26.031  1.00 92.33           H  
ATOM   3142  O   ILE A 197     -25.520 -14.164  27.680  1.00 92.33           O  
ATOM   3143  CG1 ILE A 197     -21.244 -12.507  27.829  1.00 92.33           C  
ATOM   3144 HG12 ILE A 197     -21.417 -12.423  28.902  1.00 92.33           H  
ATOM   3145 HG13 ILE A 197     -20.617 -13.385  27.675  1.00 92.33           H  
ATOM   3146  CG2 ILE A 197     -23.571 -11.610  27.630  1.00 92.33           C  
ATOM   3147 HG21 ILE A 197     -23.181 -10.608  27.452  1.00 92.33           H  
ATOM   3148 HG22 ILE A 197     -24.538 -11.671  27.130  1.00 92.33           H  
ATOM   3149 HG23 ILE A 197     -23.712 -11.745  28.703  1.00 92.33           H  
ATOM   3150  CD1 ILE A 197     -20.454 -11.281  27.353  1.00 92.33           C  
ATOM   3151 HD11 ILE A 197     -21.005 -10.359  27.540  1.00 92.33           H  
ATOM   3152 HD12 ILE A 197     -19.506 -11.233  27.888  1.00 92.33           H  
ATOM   3153 HD13 ILE A 197     -20.257 -11.367  26.284  1.00 92.33           H  
ATOM   3154  N   LYS A 198     -24.859 -14.481  25.555  1.00 88.19           N  
ATOM   3155  H   LYS A 198     -24.071 -14.556  24.928  1.00 88.19           H  
ATOM   3156  CA  LYS A 198     -26.213 -14.740  25.036  1.00 88.19           C  
ATOM   3157  HA  LYS A 198     -26.877 -13.935  25.353  1.00 88.19           H  
ATOM   3158  C   LYS A 198     -26.817 -16.022  25.603  1.00 88.19           C  
ATOM   3159  CB  LYS A 198     -26.205 -14.827  23.505  1.00 88.19           C  
ATOM   3160  HB2 LYS A 198     -25.348 -15.409  23.164  1.00 88.19           H  
ATOM   3161  HB3 LYS A 198     -27.110 -15.344  23.188  1.00 88.19           H  
ATOM   3162  O   LYS A 198     -28.015 -16.053  25.875  1.00 88.19           O  
ATOM   3163  CG  LYS A 198     -26.193 -13.449  22.843  1.00 88.19           C  
ATOM   3164  HG2 LYS A 198     -25.262 -12.937  23.086  1.00 88.19           H  
ATOM   3165  HG3 LYS A 198     -27.032 -12.866  23.223  1.00 88.19           H  
ATOM   3166  CD  LYS A 198     -26.327 -13.598  21.322  1.00 88.19           C  
ATOM   3167  HD2 LYS A 198     -27.180 -14.239  21.098  1.00 88.19           H  
ATOM   3168  HD3 LYS A 198     -25.419 -14.056  20.931  1.00 88.19           H  
ATOM   3169  CE  LYS A 198     -26.546 -12.225  20.684  1.00 88.19           C  
ATOM   3170  HE2 LYS A 198     -27.402 -11.748  21.161  1.00 88.19           H  
ATOM   3171  HE3 LYS A 198     -25.674 -11.607  20.898  1.00 88.19           H  
ATOM   3172  NZ  LYS A 198     -26.750 -12.311  19.218  1.00 88.19           N  
ATOM   3173  HZ1 LYS A 198     -26.002 -12.838  18.789  1.00 88.19           H  
ATOM   3174  HZ2 LYS A 198     -27.629 -12.763  19.010  1.00 88.19           H  
ATOM   3175  HZ3 LYS A 198     -26.760 -11.383  18.821  1.00 88.19           H  
ATOM   3176  N   GLU A 199     -26.022 -17.074  25.770  1.00 88.24           N  
ATOM   3177  H   GLU A 199     -25.061 -17.020  25.463  1.00 88.24           H  
ATOM   3178  CA  GLU A 199     -26.477 -18.310  26.410  1.00 88.24           C  
ATOM   3179  HA  GLU A 199     -27.401 -18.641  25.938  1.00 88.24           H  
ATOM   3180  C   GLU A 199     -26.817 -18.073  27.880  1.00 88.24           C  
ATOM   3181  CB  GLU A 199     -25.441 -19.424  26.239  1.00 88.24           C  
ATOM   3182  HB2 GLU A 199     -25.706 -20.251  26.898  1.00 88.24           H  
ATOM   3183  HB3 GLU A 199     -24.452 -19.055  26.508  1.00 88.24           H  
ATOM   3184  O   GLU A 199     -27.931 -18.395  28.287  1.00 88.24           O  
ATOM   3185  CG  GLU A 199     -25.449 -19.931  24.790  1.00 88.24           C  
ATOM   3186  HG2 GLU A 199     -26.466 -20.235  24.540  1.00 88.24           H  
ATOM   3187  HG3 GLU A 199     -25.180 -19.119  24.115  1.00 88.24           H  
ATOM   3188  CD  GLU A 199     -24.504 -21.113  24.556  1.00 88.24           C  
ATOM   3189  OE1 GLU A 199     -24.710 -21.775  23.513  1.00 88.24           O  
ATOM   3190  OE2 GLU A 199     -23.602 -21.334  25.392  1.00 88.24           O  
ATOM   3191  N   LYS A 200     -25.954 -17.378  28.633  1.00 85.65           N  
ATOM   3192  H   LYS A 200     -25.045 -17.176  28.243  1.00 85.65           H  
ATOM   3193  CA  LYS A 200     -26.249 -16.956  30.014  1.00 85.65           C  
ATOM   3194  HA  LYS A 200     -26.401 -17.844  30.628  1.00 85.65           H  
ATOM   3195  C   LYS A 200     -27.536 -16.142  30.109  1.00 85.65           C  
ATOM   3196  CB  LYS A 200     -25.080 -16.143  30.584  1.00 85.65           C  
ATOM   3197  HB2 LYS A 200     -24.779 -15.379  29.868  1.00 85.65           H  
ATOM   3198  HB3 LYS A 200     -25.404 -15.649  31.500  1.00 85.65           H  
ATOM   3199  O   LYS A 200     -28.323 -16.346  31.026  1.00 85.65           O  
ATOM   3200  CG  LYS A 200     -23.889 -17.043  30.920  1.00 85.65           C  
ATOM   3201  HG2 LYS A 200     -24.178 -17.737  31.709  1.00 85.65           H  
ATOM   3202  HG3 LYS A 200     -23.598 -17.621  30.043  1.00 85.65           H  
ATOM   3203  CD  LYS A 200     -22.698 -16.205  31.390  1.00 85.65           C  
ATOM   3204  HD2 LYS A 200     -22.971 -15.652  32.289  1.00 85.65           H  
ATOM   3205  HD3 LYS A 200     -22.418 -15.510  30.598  1.00 85.65           H  
ATOM   3206  CE  LYS A 200     -21.538 -17.157  31.682  1.00 85.65           C  
ATOM   3207  HE2 LYS A 200     -21.363 -17.762  30.793  1.00 85.65           H  
ATOM   3208  HE3 LYS A 200     -21.835 -17.834  32.483  1.00 85.65           H  
ATOM   3209  NZ  LYS A 200     -20.304 -16.424  32.044  1.00 85.65           N  
ATOM   3210  HZ1 LYS A 200     -20.454 -15.860  32.869  1.00 85.65           H  
ATOM   3211  HZ2 LYS A 200     -19.558 -17.084  32.210  1.00 85.65           H  
ATOM   3212  HZ3 LYS A 200     -20.025 -15.838  31.271  1.00 85.65           H  
ATOM   3213  N   GLN A 201     -27.790 -15.248  29.153  1.00 84.64           N  
ATOM   3214  H   GLN A 201     -27.074 -15.078  28.460  1.00 84.64           H  
ATOM   3215  CA  GLN A 201     -29.035 -14.481  29.101  1.00 84.64           C  
ATOM   3216  HA  GLN A 201     -29.154 -13.957  30.049  1.00 84.64           H  
ATOM   3217  C   GLN A 201     -30.265 -15.384  28.914  1.00 84.64           C  
ATOM   3218  CB  GLN A 201     -28.943 -13.442  27.975  1.00 84.64           C  
ATOM   3219  HB2 GLN A 201     -28.005 -12.893  28.063  1.00 84.64           H  
ATOM   3220  HB3 GLN A 201     -28.958 -13.946  27.009  1.00 84.64           H  
ATOM   3221  O   GLN A 201     -31.283 -15.173  29.571  1.00 84.64           O  
ATOM   3222  CG  GLN A 201     -30.106 -12.442  28.038  1.00 84.64           C  
ATOM   3223  HG2 GLN A 201     -30.079 -11.924  28.997  1.00 84.64           H  
ATOM   3224  HG3 GLN A 201     -31.056 -12.970  27.963  1.00 84.64           H  
ATOM   3225  CD  GLN A 201     -30.062 -11.405  26.922  1.00 84.64           C  
ATOM   3226  NE2 GLN A 201     -30.932 -10.421  26.967  1.00 84.64           N  
ATOM   3227 HE21 GLN A 201     -30.863  -9.726  26.237  1.00 84.64           H  
ATOM   3228 HE22 GLN A 201     -31.590 -10.353  27.730  1.00 84.64           H  
ATOM   3229  OE1 GLN A 201     -29.272 -11.451  25.991  1.00 84.64           O  
ATOM   3230  N   LYS A 202     -30.181 -16.399  28.046  1.00 82.88           N  
ATOM   3231  H   LYS A 202     -29.307 -16.538  27.558  1.00 82.88           H  
ATOM   3232  CA  LYS A 202     -31.263 -17.381  27.862  1.00 82.88           C  
ATOM   3233  HA  LYS A 202     -32.207 -16.856  27.715  1.00 82.88           H  
ATOM   3234  C   LYS A 202     -31.455 -18.259  29.096  1.00 82.88           C  
ATOM   3235  CB  LYS A 202     -30.980 -18.271  26.648  1.00 82.88           C  
ATOM   3236  HB2 LYS A 202     -31.684 -19.104  26.666  1.00 82.88           H  
ATOM   3237  HB3 LYS A 202     -29.973 -18.681  26.725  1.00 82.88           H  
ATOM   3238  O   LYS A 202     -32.590 -18.556  29.455  1.00 82.88           O  
ATOM   3239  CG  LYS A 202     -31.140 -17.538  25.313  1.00 82.88           C  
ATOM   3240  HG2 LYS A 202     -30.456 -16.691  25.261  1.00 82.88           H  
ATOM   3241  HG3 LYS A 202     -32.164 -17.178  25.216  1.00 82.88           H  
ATOM   3242  CD  LYS A 202     -30.830 -18.525  24.184  1.00 82.88           C  
ATOM   3243  HD2 LYS A 202     -31.509 -19.374  24.260  1.00 82.88           H  
ATOM   3244  HD3 LYS A 202     -29.806 -18.880  24.301  1.00 82.88           H  
ATOM   3245  CE  LYS A 202     -30.988 -17.864  22.817  1.00 82.88           C  
ATOM   3246  HE2 LYS A 202     -30.302 -17.019  22.764  1.00 82.88           H  
ATOM   3247  HE3 LYS A 202     -32.006 -17.484  22.730  1.00 82.88           H  
ATOM   3248  NZ  LYS A 202     -30.700 -18.843  21.740  1.00 82.88           N  
ATOM   3249  HZ1 LYS A 202     -30.795 -18.421  20.827  1.00 82.88           H  
ATOM   3250  HZ2 LYS A 202     -29.761 -19.201  21.842  1.00 82.88           H  
ATOM   3251  HZ3 LYS A 202     -31.334 -19.627  21.805  1.00 82.88           H  
ATOM   3252  N   GLU A 203     -30.372 -18.670  29.750  1.00 80.31           N  
ATOM   3253  H   GLU A 203     -29.462 -18.448  29.371  1.00 80.31           H  
ATOM   3254  CA  GLU A 203     -30.433 -19.440  30.996  1.00 80.31           C  
ATOM   3255  HA  GLU A 203     -31.048 -20.327  30.843  1.00 80.31           H  
ATOM   3256  C   GLU A 203     -31.090 -18.640  32.122  1.00 80.31           C  
ATOM   3257  CB  GLU A 203     -29.032 -19.889  31.422  1.00 80.31           C  
ATOM   3258  HB2 GLU A 203     -29.091 -20.281  32.437  1.00 80.31           H  
ATOM   3259  HB3 GLU A 203     -28.356 -19.034  31.415  1.00 80.31           H  
ATOM   3260  O   GLU A 203     -31.954 -19.177  32.816  1.00 80.31           O  
ATOM   3261  CG  GLU A 203     -28.493 -20.996  30.509  1.00 80.31           C  
ATOM   3262  HG2 GLU A 203     -28.395 -20.623  29.490  1.00 80.31           H  
ATOM   3263  HG3 GLU A 203     -29.222 -21.807  30.493  1.00 80.31           H  
ATOM   3264  CD  GLU A 203     -27.142 -21.546  30.983  1.00 80.31           C  
ATOM   3265  OE1 GLU A 203     -26.843 -22.690  30.575  1.00 80.31           O  
ATOM   3266  OE2 GLU A 203     -26.453 -20.858  31.770  1.00 80.31           O  
ATOM   3267  N   LEU A 204     -30.762 -17.349  32.234  1.00 79.67           N  
ATOM   3268  H   LEU A 204     -30.003 -17.000  31.666  1.00 79.67           H  
ATOM   3269  CA  LEU A 204     -31.403 -16.424  33.169  1.00 79.67           C  
ATOM   3270  HA  LEU A 204     -31.257 -16.809  34.178  1.00 79.67           H  
ATOM   3271  C   LEU A 204     -32.918 -16.313  32.941  1.00 79.67           C  
ATOM   3272  CB  LEU A 204     -30.722 -15.048  33.078  1.00 79.67           C  
ATOM   3273  HB2 LEU A 204     -31.406 -14.278  33.435  1.00 79.67           H  
ATOM   3274  HB3 LEU A 204     -30.499 -14.830  32.034  1.00 79.67           H  
ATOM   3275  O   LEU A 204     -33.668 -16.195  33.900  1.00 79.67           O  
ATOM   3276  CG  LEU A 204     -29.434 -14.987  33.916  1.00 79.67           C  
ATOM   3277  HG  LEU A 204     -28.910 -15.942  33.868  1.00 79.67           H  
ATOM   3278  CD1 LEU A 204     -28.503 -13.905  33.390  1.00 79.67           C  
ATOM   3279 HD11 LEU A 204     -28.997 -12.935  33.434  1.00 79.67           H  
ATOM   3280 HD12 LEU A 204     -28.237 -14.134  32.358  1.00 79.67           H  
ATOM   3281 HD13 LEU A 204     -27.597 -13.882  33.996  1.00 79.67           H  
ATOM   3282  CD2 LEU A 204     -29.731 -14.645  35.374  1.00 79.67           C  
ATOM   3283 HD21 LEU A 204     -30.199 -13.664  35.451  1.00 79.67           H  
ATOM   3284 HD22 LEU A 204     -28.806 -14.667  35.951  1.00 79.67           H  
ATOM   3285 HD23 LEU A 204     -30.416 -15.387  35.784  1.00 79.67           H  
ATOM   3286  N   GLN A 205     -33.377 -16.398  31.689  1.00 72.85           N  
ATOM   3287  H   GLN A 205     -32.702 -16.467  30.940  1.00 72.85           H  
ATOM   3288  CA  GLN A 205     -34.805 -16.348  31.352  1.00 72.85           C  
ATOM   3289  HA  GLN A 205     -35.301 -15.635  32.011  1.00 72.85           H  
ATOM   3290  C   GLN A 205     -35.539 -17.683  31.538  1.00 72.85           C  
ATOM   3291  CB  GLN A 205     -34.969 -15.871  29.902  1.00 72.85           C  
ATOM   3292  HB2 GLN A 205     -36.003 -16.026  29.594  1.00 72.85           H  
ATOM   3293  HB3 GLN A 205     -34.324 -16.458  29.248  1.00 72.85           H  
ATOM   3294  O   GLN A 205     -36.711 -17.680  31.889  1.00 72.85           O  
ATOM   3295  CG  GLN A 205     -34.648 -14.380  29.751  1.00 72.85           C  
ATOM   3296  HG2 GLN A 205     -33.624 -14.184  30.071  1.00 72.85           H  
ATOM   3297  HG3 GLN A 205     -35.317 -13.813  30.398  1.00 72.85           H  
ATOM   3298  CD  GLN A 205     -34.807 -13.881  28.319  1.00 72.85           C  
ATOM   3299  NE2 GLN A 205     -35.010 -12.594  28.138  1.00 72.85           N  
ATOM   3300 HE21 GLN A 205     -35.196 -12.307  27.187  1.00 72.85           H  
ATOM   3301 HE22 GLN A 205     -35.153 -11.994  28.938  1.00 72.85           H  
ATOM   3302  OE1 GLN A 205     -34.742 -14.605  27.337  1.00 72.85           O  
ATOM   3303  N   ALA A 206     -34.896 -18.819  31.253  1.00 67.13           N  
ATOM   3304  H   ALA A 206     -33.949 -18.748  30.908  1.00 67.13           H  
ATOM   3305  CA  ALA A 206     -35.584 -20.113  31.168  1.00 67.13           C  
ATOM   3306  HA  ALA A 206     -36.658 -19.948  31.094  1.00 67.13           H  
ATOM   3307  C   ALA A 206     -35.371 -21.032  32.382  1.00 67.13           C  
ATOM   3308  CB  ALA A 206     -35.129 -20.799  29.873  1.00 67.13           C  
ATOM   3309  HB1 ALA A 206     -35.671 -21.736  29.748  1.00 67.13           H  
ATOM   3310  HB2 ALA A 206     -35.342 -20.150  29.024  1.00 67.13           H  
ATOM   3311  HB3 ALA A 206     -34.058 -20.999  29.914  1.00 67.13           H  
ATOM   3312  O   ALA A 206     -36.137 -21.978  32.578  1.00 67.13           O  
ATOM   3313  N   LYS A 207     -34.285 -20.848  33.144  1.00 61.95           N  
ATOM   3314  H   LYS A 207     -33.686 -20.062  32.936  1.00 61.95           H  
ATOM   3315  CA  LYS A 207     -33.830 -21.829  34.143  1.00 61.95           C  
ATOM   3316  HA  LYS A 207     -34.682 -22.434  34.452  1.00 61.95           H  
ATOM   3317  C   LYS A 207     -33.300 -21.234  35.441  1.00 61.95           C  
ATOM   3318  CB  LYS A 207     -32.762 -22.746  33.518  1.00 61.95           C  
ATOM   3319  HB2 LYS A 207     -32.016 -22.134  33.011  1.00 61.95           H  
ATOM   3320  HB3 LYS A 207     -32.253 -23.302  34.306  1.00 61.95           H  
ATOM   3321  O   LYS A 207     -32.950 -22.035  36.309  1.00 61.95           O  
ATOM   3322  CG  LYS A 207     -33.351 -23.769  32.539  1.00 61.95           C  
ATOM   3323  HG2 LYS A 207     -34.129 -24.346  33.039  1.00 61.95           H  
ATOM   3324  HG3 LYS A 207     -33.778 -23.255  31.678  1.00 61.95           H  
ATOM   3325  CD  LYS A 207     -32.242 -24.712  32.065  1.00 61.95           C  
ATOM   3326  HD2 LYS A 207     -31.820 -25.233  32.925  1.00 61.95           H  
ATOM   3327  HD3 LYS A 207     -31.457 -24.119  31.596  1.00 61.95           H  
ATOM   3328  CE  LYS A 207     -32.785 -25.729  31.060  1.00 61.95           C  
ATOM   3329  HE2 LYS A 207     -33.548 -26.335  31.549  1.00 61.95           H  
ATOM   3330  HE3 LYS A 207     -33.259 -25.186  30.242  1.00 61.95           H  
ATOM   3331  NZ  LYS A 207     -31.688 -26.583  30.541  1.00 61.95           N  
ATOM   3332  HZ1 LYS A 207     -31.211 -27.051  31.299  1.00 61.95           H  
ATOM   3333  HZ2 LYS A 207     -32.039 -27.273  29.892  1.00 61.95           H  
ATOM   3334  HZ3 LYS A 207     -31.005 -26.013  30.064  1.00 61.95           H  
ATOM   3335  N   ASP A 208     -33.232 -19.910  35.593  1.00 75.48           N  
ATOM   3336  H   ASP A 208     -33.524 -19.293  34.849  1.00 75.48           H  
ATOM   3337  CA  ASP A 208     -32.672 -19.334  36.814  1.00 75.48           C  
ATOM   3338  HA  ASP A 208     -31.655 -19.717  36.898  1.00 75.48           H  
ATOM   3339  C   ASP A 208     -33.458 -19.806  38.039  1.00 75.48           C  
ATOM   3340  CB  ASP A 208     -32.582 -17.799  36.772  1.00 75.48           C  
ATOM   3341  HB2 ASP A 208     -32.229 -17.506  35.783  1.00 75.48           H  
ATOM   3342  HB3 ASP A 208     -33.571 -17.368  36.924  1.00 75.48           H  
ATOM   3343  O   ASP A 208     -34.692 -19.782  38.063  1.00 75.48           O  
ATOM   3344  CG  ASP A 208     -31.600 -17.235  37.818  1.00 75.48           C  
ATOM   3345  OD1 ASP A 208     -30.928 -18.028  38.523  1.00 75.48           O  
ATOM   3346  OD2 ASP A 208     -31.481 -15.999  37.956  1.00 75.48           O  
ATOM   3347  N   ASN A 209     -32.726 -20.236  39.064  1.00 81.66           N  
ATOM   3348  H   ASN A 209     -31.724 -20.132  38.994  1.00 81.66           H  
ATOM   3349  CA  ASN A 209     -33.314 -20.624  40.340  1.00 81.66           C  
ATOM   3350  HA  ASN A 209     -34.024 -21.436  40.182  1.00 81.66           H  
ATOM   3351  C   ASN A 209     -34.099 -19.453  40.930  1.00 81.66           C  
ATOM   3352  CB  ASN A 209     -32.211 -21.091  41.298  1.00 81.66           C  
ATOM   3353  HB2 ASN A 209     -31.422 -20.340  41.340  1.00 81.66           H  
ATOM   3354  HB3 ASN A 209     -32.635 -21.185  42.298  1.00 81.66           H  
ATOM   3355  O   ASN A 209     -35.173 -19.675  41.469  1.00 81.66           O  
ATOM   3356  CG  ASN A 209     -31.614 -22.437  40.931  1.00 81.66           C  
ATOM   3357  ND2 ASN A 209     -30.485 -22.765  41.513  1.00 81.66           N  
ATOM   3358 HD21 ASN A 209     -30.118 -23.681  41.298  1.00 81.66           H  
ATOM   3359 HD22 ASN A 209     -30.108 -22.168  42.235  1.00 81.66           H  
ATOM   3360  OD1 ASN A 209     -32.134 -23.219  40.146  1.00 81.66           O  
ATOM   3361  N   ILE A 210     -33.625 -18.219  40.726  1.00 83.75           N  
ATOM   3362  H   ILE A 210     -32.749 -18.115  40.235  1.00 83.75           H  
ATOM   3363  CA  ILE A 210     -34.332 -17.010  41.164  1.00 83.75           C  
ATOM   3364  HA  ILE A 210     -34.548 -17.109  42.228  1.00 83.75           H  
ATOM   3365  C   ILE A 210     -35.679 -16.864  40.447  1.00 83.75           C  
ATOM   3366  CB  ILE A 210     -33.446 -15.760  40.975  1.00 83.75           C  
ATOM   3367  HB  ILE A 210     -33.223 -15.644  39.914  1.00 83.75           H  
ATOM   3368  O   ILE A 210     -36.670 -16.580  41.106  1.00 83.75           O  
ATOM   3369  CG1 ILE A 210     -32.119 -15.946  41.748  1.00 83.75           C  
ATOM   3370 HG12 ILE A 210     -31.527 -16.718  41.256  1.00 83.75           H  
ATOM   3371 HG13 ILE A 210     -32.337 -16.281  42.762  1.00 83.75           H  
ATOM   3372  CG2 ILE A 210     -34.177 -14.487  41.442  1.00 83.75           C  
ATOM   3373 HG21 ILE A 210     -35.160 -14.399  40.980  1.00 83.75           H  
ATOM   3374 HG22 ILE A 210     -33.610 -13.598  41.164  1.00 83.75           H  
ATOM   3375 HG23 ILE A 210     -34.299 -14.500  42.525  1.00 83.75           H  
ATOM   3376  CD1 ILE A 210     -31.258 -14.686  41.843  1.00 83.75           C  
ATOM   3377 HD11 ILE A 210     -31.743 -13.965  42.500  1.00 83.75           H  
ATOM   3378 HD12 ILE A 210     -31.121 -14.249  40.853  1.00 83.75           H  
ATOM   3379 HD13 ILE A 210     -30.293 -14.938  42.283  1.00 83.75           H  
ATOM   3380  N   SER A 211     -35.756 -17.115  39.132  1.00 84.46           N  
ATOM   3381  H   SER A 211     -34.919 -17.381  38.635  1.00 84.46           H  
ATOM   3382  CA  SER A 211     -37.032 -17.058  38.394  1.00 84.46           C  
ATOM   3383  HA  SER A 211     -37.487 -16.082  38.558  1.00 84.46           H  
ATOM   3384  C   SER A 211     -38.009 -18.127  38.885  1.00 84.46           C  
ATOM   3385  CB  SER A 211     -36.802 -17.233  36.887  1.00 84.46           C  
ATOM   3386  HB2 SER A 211     -35.992 -16.572  36.577  1.00 84.46           H  
ATOM   3387  HB3 SER A 211     -36.515 -18.262  36.671  1.00 84.46           H  
ATOM   3388  O   SER A 211     -39.188 -17.850  39.074  1.00 84.46           O  
ATOM   3389  OG  SER A 211     -37.952 -16.891  36.135  1.00 84.46           O  
ATOM   3390  HG  SER A 211     -38.676 -17.506  36.271  1.00 84.46           H  
ATOM   3391  N   LYS A 212     -37.525 -19.346  39.154  1.00 87.23           N  
ATOM   3392  H   LYS A 212     -36.540 -19.510  38.997  1.00 87.23           H  
ATOM   3393  CA  LYS A 212     -38.364 -20.427  39.699  1.00 87.23           C  
ATOM   3394  HA  LYS A 212     -39.269 -20.516  39.097  1.00 87.23           H  
ATOM   3395  C   LYS A 212     -38.823 -20.139  41.125  1.00 87.23           C  
ATOM   3396  CB  LYS A 212     -37.603 -21.750  39.682  1.00 87.23           C  
ATOM   3397  HB2 LYS A 212     -38.187 -22.493  40.225  1.00 87.23           H  
ATOM   3398  HB3 LYS A 212     -36.650 -21.620  40.195  1.00 87.23           H  
ATOM   3399  O   LYS A 212     -39.972 -20.402  41.464  1.00 87.23           O  
ATOM   3400  CG  LYS A 212     -37.364 -22.262  38.262  1.00 87.23           C  
ATOM   3401  HG2 LYS A 212     -36.808 -21.523  37.684  1.00 87.23           H  
ATOM   3402  HG3 LYS A 212     -38.319 -22.459  37.774  1.00 87.23           H  
ATOM   3403  CD  LYS A 212     -36.549 -23.548  38.360  1.00 87.23           C  
ATOM   3404  HD2 LYS A 212     -35.617 -23.327  38.879  1.00 87.23           H  
ATOM   3405  HD3 LYS A 212     -37.110 -24.294  38.922  1.00 87.23           H  
ATOM   3406  CE  LYS A 212     -36.244 -24.064  36.961  1.00 87.23           C  
ATOM   3407  HE2 LYS A 212     -37.172 -24.395  36.495  1.00 87.23           H  
ATOM   3408  HE3 LYS A 212     -35.845 -23.237  36.374  1.00 87.23           H  
ATOM   3409  NZ  LYS A 212     -35.253 -25.156  37.046  1.00 87.23           N  
ATOM   3410  HZ1 LYS A 212     -35.602 -25.892  37.643  1.00 87.23           H  
ATOM   3411  HZ2 LYS A 212     -35.043 -25.513  36.125  1.00 87.23           H  
ATOM   3412  HZ3 LYS A 212     -34.408 -24.783  37.456  1.00 87.23           H  
ATOM   3413  N   GLU A 213     -37.932 -19.611  41.960  1.00 88.43           N  
ATOM   3414  H   GLU A 213     -36.988 -19.464  41.633  1.00 88.43           H  
ATOM   3415  CA  GLU A 213     -38.255 -19.160  43.313  1.00 88.43           C  
ATOM   3416  HA  GLU A 213     -38.719 -19.976  43.869  1.00 88.43           H  
ATOM   3417  C   GLU A 213     -39.267 -18.015  43.271  1.00 88.43           C  
ATOM   3418  CB  GLU A 213     -36.982 -18.722  44.056  1.00 88.43           C  
ATOM   3419  HB2 GLU A 213     -37.269 -18.127  44.923  1.00 88.43           H  
ATOM   3420  HB3 GLU A 213     -36.378 -18.097  43.399  1.00 88.43           H  
ATOM   3421  O   GLU A 213     -40.207 -18.023  44.059  1.00 88.43           O  
ATOM   3422  CG  GLU A 213     -36.156 -19.920  44.555  1.00 88.43           C  
ATOM   3423  HG2 GLU A 213     -35.994 -20.618  43.734  1.00 88.43           H  
ATOM   3424  HG3 GLU A 213     -36.739 -20.445  45.312  1.00 88.43           H  
ATOM   3425  CD  GLU A 213     -34.794 -19.524  45.158  1.00 88.43           C  
ATOM   3426  OE1 GLU A 213     -33.989 -20.454  45.404  1.00 88.43           O  
ATOM   3427  OE2 GLU A 213     -34.539 -18.315  45.363  1.00 88.43           O  
ATOM   3428  N   TYR A 214     -39.138 -17.083  42.326  1.00 89.95           N  
ATOM   3429  H   TYR A 214     -38.313 -17.104  41.743  1.00 89.95           H  
ATOM   3430  CA  TYR A 214     -40.083 -15.991  42.106  1.00 89.95           C  
ATOM   3431  HA  TYR A 214     -40.202 -15.428  43.032  1.00 89.95           H  
ATOM   3432  C   TYR A 214     -41.468 -16.514  41.714  1.00 89.95           C  
ATOM   3433  CB  TYR A 214     -39.519 -15.043  41.040  1.00 89.95           C  
ATOM   3434  HB2 TYR A 214     -39.287 -15.599  40.132  1.00 89.95           H  
ATOM   3435  HB3 TYR A 214     -38.586 -14.615  41.406  1.00 89.95           H  
ATOM   3436  O   TYR A 214     -42.456 -16.177  42.366  1.00 89.95           O  
ATOM   3437  CG  TYR A 214     -40.463 -13.920  40.682  1.00 89.95           C  
ATOM   3438  CD1 TYR A 214     -41.352 -14.046  39.593  1.00 89.95           C  
ATOM   3439  HD1 TYR A 214     -41.352 -14.945  38.995  1.00 89.95           H  
ATOM   3440  CD2 TYR A 214     -40.469 -12.754  41.463  1.00 89.95           C  
ATOM   3441  HD2 TYR A 214     -39.805 -12.649  42.309  1.00 89.95           H  
ATOM   3442  CE1 TYR A 214     -42.242 -12.995  39.281  1.00 89.95           C  
ATOM   3443  HE1 TYR A 214     -42.924 -13.074  38.448  1.00 89.95           H  
ATOM   3444  CE2 TYR A 214     -41.344 -11.709  41.134  1.00 89.95           C  
ATOM   3445  HE2 TYR A 214     -41.364 -10.801  41.719  1.00 89.95           H  
ATOM   3446  OH  TYR A 214     -43.019 -10.749  39.741  1.00 89.95           O  
ATOM   3447  HH  TYR A 214     -42.763  -9.972  40.244  1.00 89.95           H  
ATOM   3448  CZ  TYR A 214     -42.227 -11.811  40.050  1.00 89.95           C  
ATOM   3449  N   GLU A 215     -41.549 -17.389  40.707  1.00 89.02           N  
ATOM   3450  H   GLU A 215     -40.709 -17.601  40.188  1.00 89.02           H  
ATOM   3451  CA  GLU A 215     -42.802 -18.022  40.276  1.00 89.02           C  
ATOM   3452  HA  GLU A 215     -43.508 -17.258  39.950  1.00 89.02           H  
ATOM   3453  C   GLU A 215     -43.462 -18.799  41.422  1.00 89.02           C  
ATOM   3454  CB  GLU A 215     -42.528 -18.980  39.106  1.00 89.02           C  
ATOM   3455  HB2 GLU A 215     -43.395 -19.628  38.976  1.00 89.02           H  
ATOM   3456  HB3 GLU A 215     -41.670 -19.603  39.357  1.00 89.02           H  
ATOM   3457  O   GLU A 215     -44.647 -18.613  41.705  1.00 89.02           O  
ATOM   3458  CG  GLU A 215     -42.273 -18.256  37.775  1.00 89.02           C  
ATOM   3459  HG2 GLU A 215     -43.189 -17.746  37.479  1.00 89.02           H  
ATOM   3460  HG3 GLU A 215     -41.505 -17.495  37.918  1.00 89.02           H  
ATOM   3461  CD  GLU A 215     -41.834 -19.210  36.647  1.00 89.02           C  
ATOM   3462  OE1 GLU A 215     -41.484 -18.692  35.563  1.00 89.02           O  
ATOM   3463  OE2 GLU A 215     -41.832 -20.447  36.855  1.00 89.02           O  
ATOM   3464  N   HIS A 216     -42.686 -19.618  42.136  1.00 92.55           N  
ATOM   3465  H   HIS A 216     -41.723 -19.731  41.854  1.00 92.55           H  
ATOM   3466  CA  HIS A 216     -43.179 -20.401  43.265  1.00 92.55           C  
ATOM   3467  HA  HIS A 216     -44.041 -20.982  42.937  1.00 92.55           H  
ATOM   3468  C   HIS A 216     -43.639 -19.515  44.431  1.00 92.55           C  
ATOM   3469  CB  HIS A 216     -42.078 -21.369  43.707  1.00 92.55           C  
ATOM   3470  HB2 HIS A 216     -41.836 -22.033  42.877  1.00 92.55           H  
ATOM   3471  HB3 HIS A 216     -41.181 -20.802  43.957  1.00 92.55           H  
ATOM   3472  O   HIS A 216     -44.699 -19.747  45.006  1.00 92.55           O  
ATOM   3473  CG  HIS A 216     -42.466 -22.205  44.896  1.00 92.55           C  
ATOM   3474  CD2 HIS A 216     -43.262 -23.319  44.894  1.00 92.55           C  
ATOM   3475  HD2 HIS A 216     -43.744 -23.751  44.030  1.00 92.55           H  
ATOM   3476  ND1 HIS A 216     -42.071 -21.987  46.194  1.00 92.55           N  
ATOM   3477  HD1 HIS A 216     -41.490 -21.226  46.515  1.00 92.55           H  
ATOM   3478  CE1 HIS A 216     -42.591 -22.966  46.950  1.00 92.55           C  
ATOM   3479  HE1 HIS A 216     -42.424 -23.083  48.011  1.00 92.55           H  
ATOM   3480  NE2 HIS A 216     -43.325 -23.805  46.206  1.00 92.55           N  
ATOM   3481  N   THR A 217     -42.884 -18.469  44.773  1.00 93.76           N  
ATOM   3482  H   THR A 217     -42.027 -18.306  44.263  1.00 93.76           H  
ATOM   3483  CA  THR A 217     -43.257 -17.525  45.839  1.00 93.76           C  
ATOM   3484  HA  THR A 217     -43.472 -18.089  46.746  1.00 93.76           H  
ATOM   3485  C   THR A 217     -44.528 -16.765  45.460  1.00 93.76           C  
ATOM   3486  CB  THR A 217     -42.112 -16.551  46.156  1.00 93.76           C  
ATOM   3487  HB  THR A 217     -41.922 -15.907  45.297  1.00 93.76           H  
ATOM   3488  O   THR A 217     -45.424 -16.624  46.288  1.00 93.76           O  
ATOM   3489  CG2 THR A 217     -42.384 -15.695  47.389  1.00 93.76           C  
ATOM   3490 HG21 THR A 217     -41.596 -14.948  47.485  1.00 93.76           H  
ATOM   3491 HG22 THR A 217     -42.384 -16.321  48.282  1.00 93.76           H  
ATOM   3492 HG23 THR A 217     -43.343 -15.183  47.305  1.00 93.76           H  
ATOM   3493  OG1 THR A 217     -40.952 -17.286  46.466  1.00 93.76           O  
ATOM   3494  HG1 THR A 217     -40.557 -17.529  45.626  1.00 93.76           H  
ATOM   3495  N   THR A 218     -44.669 -16.369  44.193  1.00 93.32           N  
ATOM   3496  H   THR A 218     -43.895 -16.507  43.559  1.00 93.32           H  
ATOM   3497  CA  THR A 218     -45.882 -15.726  43.665  1.00 93.32           C  
ATOM   3498  HA  THR A 218     -46.105 -14.848  44.271  1.00 93.32           H  
ATOM   3499  C   THR A 218     -47.091 -16.663  43.732  1.00 93.32           C  
ATOM   3500  CB  THR A 218     -45.658 -15.259  42.220  1.00 93.32           C  
ATOM   3501  HB  THR A 218     -45.487 -16.118  41.571  1.00 93.32           H  
ATOM   3502  O   THR A 218     -48.180 -16.252  44.140  1.00 93.32           O  
ATOM   3503  CG2 THR A 218     -46.834 -14.444  41.684  1.00 93.32           C  
ATOM   3504 HG21 THR A 218     -46.576 -14.053  40.700  1.00 93.32           H  
ATOM   3505 HG22 THR A 218     -47.724 -15.067  41.593  1.00 93.32           H  
ATOM   3506 HG23 THR A 218     -47.036 -13.609  42.355  1.00 93.32           H  
ATOM   3507  OG1 THR A 218     -44.540 -14.411  42.162  1.00 93.32           O  
ATOM   3508  HG1 THR A 218     -43.744 -14.948  42.164  1.00 93.32           H  
ATOM   3509  N   GLN A 219     -46.906 -17.948  43.411  1.00 94.55           N  
ATOM   3510  H   GLN A 219     -46.016 -18.230  43.027  1.00 94.55           H  
ATOM   3511  CA  GLN A 219     -47.942 -18.966  43.587  1.00 94.55           C  
ATOM   3512  HA  GLN A 219     -48.831 -18.645  43.044  1.00 94.55           H  
ATOM   3513  C   GLN A 219     -48.336 -19.120  45.066  1.00 94.55           C  
ATOM   3514  CB  GLN A 219     -47.464 -20.297  42.987  1.00 94.55           C  
ATOM   3515  HB2 GLN A 219     -46.588 -20.653  43.529  1.00 94.55           H  
ATOM   3516  HB3 GLN A 219     -47.189 -20.143  41.943  1.00 94.55           H  
ATOM   3517  O   GLN A 219     -49.526 -19.119  45.385  1.00 94.55           O  
ATOM   3518  CG  GLN A 219     -48.563 -21.365  43.066  1.00 94.55           C  
ATOM   3519  HG2 GLN A 219     -49.420 -21.054  42.468  1.00 94.55           H  
ATOM   3520  HG3 GLN A 219     -48.894 -21.474  44.098  1.00 94.55           H  
ATOM   3521  CD  GLN A 219     -48.116 -22.739  42.590  1.00 94.55           C  
ATOM   3522  NE2 GLN A 219     -48.813 -23.773  43.001  1.00 94.55           N  
ATOM   3523 HE21 GLN A 219     -49.405 -23.657  43.811  1.00 94.55           H  
ATOM   3524 HE22 GLN A 219     -48.437 -24.679  42.760  1.00 94.55           H  
ATOM   3525  OE1 GLN A 219     -47.152 -22.921  41.864  1.00 94.55           O  
ATOM   3526  N   LEU A 220     -47.359 -19.191  45.978  1.00 95.83           N  
ATOM   3527  H   LEU A 220     -46.405 -19.218  45.648  1.00 95.83           H  
ATOM   3528  CA  LEU A 220     -47.607 -19.276  47.419  1.00 95.83           C  
ATOM   3529  HA  LEU A 220     -48.244 -20.139  47.613  1.00 95.83           H  
ATOM   3530  C   LEU A 220     -48.350 -18.049  47.960  1.00 95.83           C  
ATOM   3531  CB  LEU A 220     -46.281 -19.432  48.180  1.00 95.83           C  
ATOM   3532  HB2 LEU A 220     -45.585 -18.669  47.831  1.00 95.83           H  
ATOM   3533  HB3 LEU A 220     -46.476 -19.235  49.234  1.00 95.83           H  
ATOM   3534  O   LEU A 220     -49.180 -18.202  48.860  1.00 95.83           O  
ATOM   3535  CG  LEU A 220     -45.597 -20.805  48.088  1.00 95.83           C  
ATOM   3536  HG  LEU A 220     -45.379 -21.064  47.052  1.00 95.83           H  
ATOM   3537  CD1 LEU A 220     -44.287 -20.712  48.877  1.00 95.83           C  
ATOM   3538 HD11 LEU A 220     -43.599 -20.050  48.351  1.00 95.83           H  
ATOM   3539 HD12 LEU A 220     -44.469 -20.321  49.878  1.00 95.83           H  
ATOM   3540 HD13 LEU A 220     -43.837 -21.701  48.962  1.00 95.83           H  
ATOM   3541  CD2 LEU A 220     -46.444 -21.918  48.707  1.00 95.83           C  
ATOM   3542 HD21 LEU A 220     -46.711 -21.672  49.735  1.00 95.83           H  
ATOM   3543 HD22 LEU A 220     -45.888 -22.855  48.677  1.00 95.83           H  
ATOM   3544 HD23 LEU A 220     -47.350 -22.066  48.119  1.00 95.83           H  
ATOM   3545  N   ILE A 221     -48.088 -16.848  47.432  1.00 94.85           N  
ATOM   3546  H   ILE A 221     -47.340 -16.774  46.758  1.00 94.85           H  
ATOM   3547  CA  ILE A 221     -48.869 -15.645  47.756  1.00 94.85           C  
ATOM   3548  HA  ILE A 221     -48.866 -15.504  48.837  1.00 94.85           H  
ATOM   3549  C   ILE A 221     -50.321 -15.854  47.336  1.00 94.85           C  
ATOM   3550  CB  ILE A 221     -48.271 -14.374  47.110  1.00 94.85           C  
ATOM   3551  HB  ILE A 221     -48.079 -14.567  46.054  1.00 94.85           H  
ATOM   3552  O   ILE A 221     -51.213 -15.666  48.159  1.00 94.85           O  
ATOM   3553  CG1 ILE A 221     -46.945 -14.023  47.803  1.00 94.85           C  
ATOM   3554 HG12 ILE A 221     -46.328 -14.921  47.850  1.00 94.85           H  
ATOM   3555 HG13 ILE A 221     -47.142 -13.688  48.822  1.00 94.85           H  
ATOM   3556  CG2 ILE A 221     -49.235 -13.175  47.213  1.00 94.85           C  
ATOM   3557 HG21 ILE A 221     -50.150 -13.363  46.651  1.00 94.85           H  
ATOM   3558 HG22 ILE A 221     -48.784 -12.282  46.781  1.00 94.85           H  
ATOM   3559 HG23 ILE A 221     -49.480 -12.973  48.255  1.00 94.85           H  
ATOM   3560  CD1 ILE A 221     -46.135 -12.949  47.075  1.00 94.85           C  
ATOM   3561 HD11 ILE A 221     -46.617 -11.975  47.158  1.00 94.85           H  
ATOM   3562 HD12 ILE A 221     -45.145 -12.883  47.527  1.00 94.85           H  
ATOM   3563 HD13 ILE A 221     -46.033 -13.218  46.024  1.00 94.85           H  
ATOM   3564  N   GLY A 222     -50.566 -16.314  46.106  1.00 94.10           N  
ATOM   3565  H   GLY A 222     -49.784 -16.455  45.482  1.00 94.10           H  
ATOM   3566  CA  GLY A 222     -51.916 -16.613  45.620  1.00 94.10           C  
ATOM   3567  HA2 GLY A 222     -52.500 -15.694  45.590  1.00 94.10           H  
ATOM   3568  HA3 GLY A 222     -51.840 -17.017  44.610  1.00 94.10           H  
ATOM   3569  C   GLY A 222     -52.656 -17.638  46.490  1.00 94.10           C  
ATOM   3570  O   GLY A 222     -53.806 -17.418  46.879  1.00 94.10           O  
ATOM   3571  N   GLU A 223     -51.989 -18.729  46.872  1.00 95.25           N  
ATOM   3572  H   GLU A 223     -51.066 -18.875  46.490  1.00 95.25           H  
ATOM   3573  CA  GLU A 223     -52.544 -19.749  47.774  1.00 95.25           C  
ATOM   3574  HA  GLU A 223     -53.481 -20.123  47.362  1.00 95.25           H  
ATOM   3575  C   GLU A 223     -52.843 -19.187  49.170  1.00 95.25           C  
ATOM   3576  CB  GLU A 223     -51.560 -20.921  47.907  1.00 95.25           C  
ATOM   3577  HB2 GLU A 223     -50.577 -20.531  48.171  1.00 95.25           H  
ATOM   3578  HB3 GLU A 223     -51.903 -21.567  48.715  1.00 95.25           H  
ATOM   3579  O   GLU A 223     -53.898 -19.465  49.749  1.00 95.25           O  
ATOM   3580  CG  GLU A 223     -51.457 -21.763  46.626  1.00 95.25           C  
ATOM   3581  HG2 GLU A 223     -51.219 -21.115  45.783  1.00 95.25           H  
ATOM   3582  HG3 GLU A 223     -52.431 -22.213  46.432  1.00 95.25           H  
ATOM   3583  CD  GLU A 223     -50.397 -22.873  46.721  1.00 95.25           C  
ATOM   3584  OE1 GLU A 223     -50.102 -23.467  45.655  1.00 95.25           O  
ATOM   3585  OE2 GLU A 223     -49.923 -23.143  47.851  1.00 95.25           O  
ATOM   3586  N   THR A 224     -51.934 -18.366  49.700  1.00 95.75           N  
ATOM   3587  H   THR A 224     -51.105 -18.169  49.157  1.00 95.75           H  
ATOM   3588  CA  THR A 224     -52.074 -17.736  51.018  1.00 95.75           C  
ATOM   3589  HA  THR A 224     -52.349 -18.507  51.738  1.00 95.75           H  
ATOM   3590  C   THR A 224     -53.204 -16.706  51.014  1.00 95.75           C  
ATOM   3591  CB  THR A 224     -50.744 -17.125  51.490  1.00 95.75           C  
ATOM   3592  HB  THR A 224     -50.458 -16.304  50.833  1.00 95.75           H  
ATOM   3593  O   THR A 224     -54.025 -16.710  51.926  1.00 95.75           O  
ATOM   3594  CG2 THR A 224     -50.824 -16.618  52.927  1.00 95.75           C  
ATOM   3595 HG21 THR A 224     -51.128 -17.420  53.599  1.00 95.75           H  
ATOM   3596 HG22 THR A 224     -49.846 -16.244  53.231  1.00 95.75           H  
ATOM   3597 HG23 THR A 224     -51.539 -15.799  53.000  1.00 95.75           H  
ATOM   3598  OG1 THR A 224     -49.731 -18.115  51.473  1.00 95.75           O  
ATOM   3599  HG1 THR A 224     -49.465 -18.180  50.553  1.00 95.75           H  
ATOM   3600  N   MET A 225     -53.347 -15.907  49.954  1.00 95.16           N  
ATOM   3601  H   MET A 225     -52.648 -15.945  49.226  1.00 95.16           H  
ATOM   3602  CA  MET A 225     -54.490 -15.007  49.761  1.00 95.16           C  
ATOM   3603  HA  MET A 225     -54.556 -14.323  50.607  1.00 95.16           H  
ATOM   3604  C   MET A 225     -55.817 -15.776  49.695  1.00 95.16           C  
ATOM   3605  CB  MET A 225     -54.295 -14.184  48.480  1.00 95.16           C  
ATOM   3606  HB2 MET A 225     -54.026 -14.842  47.653  1.00 95.16           H  
ATOM   3607  HB3 MET A 225     -55.238 -13.694  48.235  1.00 95.16           H  
ATOM   3608  O   MET A 225     -56.806 -15.362  50.299  1.00 95.16           O  
ATOM   3609  CG  MET A 225     -53.220 -13.104  48.641  1.00 95.16           C  
ATOM   3610  HG2 MET A 225     -52.287 -13.571  48.957  1.00 95.16           H  
ATOM   3611  HG3 MET A 225     -53.528 -12.415  49.428  1.00 95.16           H  
ATOM   3612  SD  MET A 225     -52.886 -12.152  47.134  1.00 95.16           S  
ATOM   3613  CE  MET A 225     -54.438 -11.237  46.940  1.00 95.16           C  
ATOM   3614  HE1 MET A 225     -54.342 -10.546  46.103  1.00 95.16           H  
ATOM   3615  HE2 MET A 225     -55.255 -11.929  46.736  1.00 95.16           H  
ATOM   3616  HE3 MET A 225     -54.653 -10.674  47.848  1.00 95.16           H  
ATOM   3617  N   GLY A 226     -55.842 -16.935  49.030  1.00 95.61           N  
ATOM   3618  H   GLY A 226     -55.025 -17.203  48.501  1.00 95.61           H  
ATOM   3619  CA  GLY A 226     -57.012 -17.818  49.021  1.00 95.61           C  
ATOM   3620  HA2 GLY A 226     -56.822 -18.633  48.322  1.00 95.61           H  
ATOM   3621  HA3 GLY A 226     -57.881 -17.258  48.676  1.00 95.61           H  
ATOM   3622  C   GLY A 226     -57.338 -18.427  50.393  1.00 95.61           C  
ATOM   3623  O   GLY A 226     -58.501 -18.699  50.697  1.00 95.61           O  
ATOM   3624  N   LEU A 227     -56.337 -18.661  51.248  1.00 95.61           N  
ATOM   3625  H   LEU A 227     -55.397 -18.447  50.945  1.00 95.61           H  
ATOM   3626  CA  LEU A 227     -56.544 -19.075  52.642  1.00 95.61           C  
ATOM   3627  HA  LEU A 227     -57.309 -19.850  52.674  1.00 95.61           H  
ATOM   3628  C   LEU A 227     -57.089 -17.929  53.496  1.00 95.61           C  
ATOM   3629  CB  LEU A 227     -55.243 -19.635  53.242  1.00 95.61           C  
ATOM   3630  HB2 LEU A 227     -54.431 -18.934  53.044  1.00 95.61           H  
ATOM   3631  HB3 LEU A 227     -55.353 -19.700  54.324  1.00 95.61           H  
ATOM   3632  O   LEU A 227     -58.097 -18.136  54.168  1.00 95.61           O  
ATOM   3633  CG  LEU A 227     -54.850 -21.021  52.710  1.00 95.61           C  
ATOM   3634  HG  LEU A 227     -54.901 -21.032  51.621  1.00 95.61           H  
ATOM   3635  CD1 LEU A 227     -53.425 -21.360  53.145  1.00 95.61           C  
ATOM   3636 HD11 LEU A 227     -53.346 -21.336  54.232  1.00 95.61           H  
ATOM   3637 HD12 LEU A 227     -52.736 -20.632  52.718  1.00 95.61           H  
ATOM   3638 HD13 LEU A 227     -53.151 -22.349  52.778  1.00 95.61           H  
ATOM   3639  CD2 LEU A 227     -55.773 -22.119  53.250  1.00 95.61           C  
ATOM   3640 HD21 LEU A 227     -56.819 -21.905  53.031  1.00 95.61           H  
ATOM   3641 HD22 LEU A 227     -55.497 -23.077  52.810  1.00 95.61           H  
ATOM   3642 HD23 LEU A 227     -55.661 -22.186  54.332  1.00 95.61           H  
ATOM   3643  N   ILE A 228     -56.486 -16.741  53.413  1.00 96.67           N  
ATOM   3644  H   ILE A 228     -55.655 -16.668  52.843  1.00 96.67           H  
ATOM   3645  CA  ILE A 228     -56.942 -15.519  54.095  1.00 96.67           C  
ATOM   3646  HA  ILE A 228     -56.857 -15.651  55.173  1.00 96.67           H  
ATOM   3647  C   ILE A 228     -58.421 -15.278  53.791  1.00 96.67           C  
ATOM   3648  CB  ILE A 228     -56.048 -14.324  53.682  1.00 96.67           C  
ATOM   3649  HB  ILE A 228     -55.919 -14.353  52.600  1.00 96.67           H  
ATOM   3650  O   ILE A 228     -59.236 -15.274  54.708  1.00 96.67           O  
ATOM   3651  CG1 ILE A 228     -54.660 -14.469  54.346  1.00 96.67           C  
ATOM   3652 HG12 ILE A 228     -54.285 -15.480  54.187  1.00 96.67           H  
ATOM   3653 HG13 ILE A 228     -54.750 -14.312  55.421  1.00 96.67           H  
ATOM   3654  CG2 ILE A 228     -56.665 -12.959  54.032  1.00 96.67           C  
ATOM   3655 HG21 ILE A 228     -56.777 -12.850  55.111  1.00 96.67           H  
ATOM   3656 HG22 ILE A 228     -57.639 -12.818  53.562  1.00 96.67           H  
ATOM   3657 HG23 ILE A 228     -56.030 -12.145  53.682  1.00 96.67           H  
ATOM   3658  CD1 ILE A 228     -53.607 -13.502  53.794  1.00 96.67           C  
ATOM   3659 HD11 ILE A 228     -53.559 -13.586  52.708  1.00 96.67           H  
ATOM   3660 HD12 ILE A 228     -53.841 -12.475  54.075  1.00 96.67           H  
ATOM   3661 HD13 ILE A 228     -52.632 -13.758  54.207  1.00 96.67           H  
ATOM   3662  N   SER A 229     -58.800 -15.245  52.510  1.00 95.86           N  
ATOM   3663  H   SER A 229     -58.078 -15.237  51.803  1.00 95.86           H  
ATOM   3664  CA  SER A 229     -60.191 -15.019  52.101  1.00 95.86           C  
ATOM   3665  HA  SER A 229     -60.494 -14.036  52.462  1.00 95.86           H  
ATOM   3666  C   SER A 229     -61.172 -16.053  52.686  1.00 95.86           C  
ATOM   3667  CB  SER A 229     -60.251 -15.017  50.572  1.00 95.86           C  
ATOM   3668  HB2 SER A 229     -59.933 -15.987  50.192  1.00 95.86           H  
ATOM   3669  HB3 SER A 229     -59.577 -14.251  50.188  1.00 95.86           H  
ATOM   3670  O   SER A 229     -62.278 -15.709  53.110  1.00 95.86           O  
ATOM   3671  OG  SER A 229     -61.563 -14.745  50.128  1.00 95.86           O  
ATOM   3672  HG  SER A 229     -61.829 -13.909  50.517  1.00 95.86           H  
ATOM   3673  N   ARG A 230     -60.773 -17.332  52.783  1.00 95.67           N  
ATOM   3674  H   ARG A 230     -59.833 -17.547  52.482  1.00 95.67           H  
ATOM   3675  CA  ARG A 230     -61.595 -18.388  53.410  1.00 95.67           C  
ATOM   3676  HA  ARG A 230     -62.614 -18.307  53.032  1.00 95.67           H  
ATOM   3677  C   ARG A 230     -61.711 -18.224  54.925  1.00 95.67           C  
ATOM   3678  CB  ARG A 230     -61.032 -19.777  53.075  1.00 95.67           C  
ATOM   3679  HB2 ARG A 230     -61.470 -20.507  53.754  1.00 95.67           H  
ATOM   3680  HB3 ARG A 230     -59.951 -19.782  53.219  1.00 95.67           H  
ATOM   3681  O   ARG A 230     -62.781 -18.473  55.483  1.00 95.67           O  
ATOM   3682  CG  ARG A 230     -61.378 -20.192  51.641  1.00 95.67           C  
ATOM   3683  HG2 ARG A 230     -60.971 -19.475  50.928  1.00 95.67           H  
ATOM   3684  HG3 ARG A 230     -62.463 -20.193  51.534  1.00 95.67           H  
ATOM   3685  CD  ARG A 230     -60.862 -21.598  51.315  1.00 95.67           C  
ATOM   3686  HD2 ARG A 230     -61.170 -22.287  52.101  1.00 95.67           H  
ATOM   3687  HD3 ARG A 230     -61.329 -21.905  50.379  1.00 95.67           H  
ATOM   3688  NE  ARG A 230     -59.396 -21.625  51.162  1.00 95.67           N  
ATOM   3689  HE  ARG A 230     -58.913 -20.771  51.402  1.00 95.67           H  
ATOM   3690  NH1 ARG A 230     -59.255 -23.595  49.988  1.00 95.67           N  
ATOM   3691 HH11 ARG A 230     -58.696 -24.273  49.491  1.00 95.67           H  
ATOM   3692 HH12 ARG A 230     -60.262 -23.675  50.025  1.00 95.67           H  
ATOM   3693  NH2 ARG A 230     -57.396 -22.465  50.449  1.00 95.67           N  
ATOM   3694 HH21 ARG A 230     -56.921 -21.653  50.817  1.00 95.67           H  
ATOM   3695 HH22 ARG A 230     -56.858 -23.153  49.942  1.00 95.67           H  
ATOM   3696  CZ  ARG A 230     -58.691 -22.559  50.545  1.00 95.67           C  
ATOM   3697  N   LEU A 231     -60.629 -17.834  55.591  1.00 96.32           N  
ATOM   3698  H   LEU A 231     -59.796 -17.617  55.062  1.00 96.32           H  
ATOM   3699  CA  LEU A 231     -60.605 -17.603  57.035  1.00 96.32           C  
ATOM   3700  HA  LEU A 231     -61.069 -18.449  57.541  1.00 96.32           H  
ATOM   3701  C   LEU A 231     -61.431 -16.368  57.405  1.00 96.32           C  
ATOM   3702  CB  LEU A 231     -59.147 -17.478  57.506  1.00 96.32           C  
ATOM   3703  HB2 LEU A 231     -58.651 -16.718  56.902  1.00 96.32           H  
ATOM   3704  HB3 LEU A 231     -59.136 -17.136  58.541  1.00 96.32           H  
ATOM   3705  O   LEU A 231     -62.246 -16.442  58.323  1.00 96.32           O  
ATOM   3706  CG  LEU A 231     -58.348 -18.791  57.414  1.00 96.32           C  
ATOM   3707  HG  LEU A 231     -58.465 -19.238  56.427  1.00 96.32           H  
ATOM   3708  CD1 LEU A 231     -56.869 -18.505  57.640  1.00 96.32           C  
ATOM   3709 HD11 LEU A 231     -56.736 -18.080  58.635  1.00 96.32           H  
ATOM   3710 HD12 LEU A 231     -56.287 -19.423  57.558  1.00 96.32           H  
ATOM   3711 HD13 LEU A 231     -56.510 -17.792  56.899  1.00 96.32           H  
ATOM   3712  CD2 LEU A 231     -58.799 -19.816  58.455  1.00 96.32           C  
ATOM   3713 HD21 LEU A 231     -58.174 -20.707  58.388  1.00 96.32           H  
ATOM   3714 HD22 LEU A 231     -58.690 -19.396  59.455  1.00 96.32           H  
ATOM   3715 HD23 LEU A 231     -59.834 -20.108  58.280  1.00 96.32           H  
ATOM   3716  N   GLU A 232     -61.314 -15.283  56.640  1.00 94.88           N  
ATOM   3717  H   GLU A 232     -60.593 -15.266  55.933  1.00 94.88           H  
ATOM   3718  CA  GLU A 232     -62.150 -14.086  56.766  1.00 94.88           C  
ATOM   3719  HA  GLU A 232     -62.012 -13.640  57.751  1.00 94.88           H  
ATOM   3720  C   GLU A 232     -63.636 -14.420  56.595  1.00 94.88           C  
ATOM   3721  CB  GLU A 232     -61.755 -13.059  55.701  1.00 94.88           C  
ATOM   3722  HB2 GLU A 232     -62.512 -12.275  55.675  1.00 94.88           H  
ATOM   3723  HB3 GLU A 232     -61.747 -13.559  54.733  1.00 94.88           H  
ATOM   3724  O   GLU A 232     -64.457 -14.033  57.430  1.00 94.88           O  
ATOM   3725  CG  GLU A 232     -60.396 -12.397  55.963  1.00 94.88           C  
ATOM   3726  HG2 GLU A 232     -59.626 -13.162  56.062  1.00 94.88           H  
ATOM   3727  HG3 GLU A 232     -60.456 -11.855  56.907  1.00 94.88           H  
ATOM   3728  CD  GLU A 232     -60.019 -11.438  54.825  1.00 94.88           C  
ATOM   3729  OE1 GLU A 232     -59.348 -10.430  55.116  1.00 94.88           O  
ATOM   3730  OE2 GLU A 232     -60.437 -11.699  53.670  1.00 94.88           O  
ATOM   3731  N   ALA A 233     -63.992 -15.206  55.571  1.00 94.30           N  
ATOM   3732  H   ALA A 233     -63.295 -15.433  54.877  1.00 94.30           H  
ATOM   3733  CA  ALA A 233     -65.365 -15.665  55.366  1.00 94.30           C  
ATOM   3734  HA  ALA A 233     -66.014 -14.792  55.298  1.00 94.30           H  
ATOM   3735  C   ALA A 233     -65.870 -16.529  56.539  1.00 94.30           C  
ATOM   3736  CB  ALA A 233     -65.436 -16.419  54.032  1.00 94.30           C  
ATOM   3737  HB1 ALA A 233     -64.788 -17.295  54.060  1.00 94.30           H  
ATOM   3738  HB2 ALA A 233     -66.462 -16.735  53.843  1.00 94.30           H  
ATOM   3739  HB3 ALA A 233     -65.112 -15.764  53.224  1.00 94.30           H  
ATOM   3740  O   ALA A 233     -66.999 -16.355  57.005  1.00 94.30           O  
ATOM   3741  N   SER A 234     -65.025 -17.420  57.072  1.00 93.89           N  
ATOM   3742  H   SER A 234     -64.119 -17.524  56.637  1.00 93.89           H  
ATOM   3743  CA  SER A 234     -65.339 -18.234  58.254  1.00 93.89           C  
ATOM   3744  HA  SER A 234     -66.254 -18.792  58.055  1.00 93.89           H  
ATOM   3745  C   SER A 234     -65.583 -17.359  59.489  1.00 93.89           C  
ATOM   3746  CB  SER A 234     -64.216 -19.248  58.499  1.00 93.89           C  
ATOM   3747  HB2 SER A 234     -63.276 -18.719  58.655  1.00 93.89           H  
ATOM   3748  HB3 SER A 234     -64.107 -19.877  57.615  1.00 93.89           H  
ATOM   3749  O   SER A 234     -66.618 -17.498  60.142  1.00 93.89           O  
ATOM   3750  OG  SER A 234     -64.484 -20.073  59.623  1.00 93.89           O  
ATOM   3751  HG  SER A 234     -63.724 -20.011  60.206  1.00 93.89           H  
ATOM   3752  N   ILE A 235     -64.706 -16.392  59.776  1.00 93.87           N  
ATOM   3753  H   ILE A 235     -63.893 -16.295  59.185  1.00 93.87           H  
ATOM   3754  CA  ILE A 235     -64.868 -15.445  60.893  1.00 93.87           C  
ATOM   3755  HA  ILE A 235     -64.969 -16.008  61.820  1.00 93.87           H  
ATOM   3756  C   ILE A 235     -66.145 -14.616  60.724  1.00 93.87           C  
ATOM   3757  CB  ILE A 235     -63.620 -14.538  61.004  1.00 93.87           C  
ATOM   3758  HB  ILE A 235     -63.401 -14.126  60.019  1.00 93.87           H  
ATOM   3759  O   ILE A 235     -66.907 -14.458  61.682  1.00 93.87           O  
ATOM   3760  CG1 ILE A 235     -62.410 -15.365  61.485  1.00 93.87           C  
ATOM   3761 HG12 ILE A 235     -62.405 -16.324  60.967  1.00 93.87           H  
ATOM   3762 HG13 ILE A 235     -62.491 -15.565  62.553  1.00 93.87           H  
ATOM   3763  CG2 ILE A 235     -63.853 -13.368  61.980  1.00 93.87           C  
ATOM   3764 HG21 ILE A 235     -64.151 -13.760  62.952  1.00 93.87           H  
ATOM   3765 HG22 ILE A 235     -62.937 -12.787  62.088  1.00 93.87           H  
ATOM   3766 HG23 ILE A 235     -64.622 -12.701  61.590  1.00 93.87           H  
ATOM   3767  CD1 ILE A 235     -61.066 -14.694  61.190  1.00 93.87           C  
ATOM   3768 HD11 ILE A 235     -60.967 -13.748  61.723  1.00 93.87           H  
ATOM   3769 HD12 ILE A 235     -60.987 -14.517  60.117  1.00 93.87           H  
ATOM   3770 HD13 ILE A 235     -60.257 -15.360  61.489  1.00 93.87           H  
ATOM   3771  N   SER A 236     -66.398 -14.129  59.508  1.00 93.16           N  
ATOM   3772  H   SER A 236     -65.707 -14.273  58.786  1.00 93.16           H  
ATOM   3773  CA  SER A 236     -67.602 -13.374  59.154  1.00 93.16           C  
ATOM   3774  HA  SER A 236     -67.659 -12.487  59.785  1.00 93.16           H  
ATOM   3775  C   SER A 236     -68.883 -14.188  59.380  1.00 93.16           C  
ATOM   3776  CB  SER A 236     -67.492 -12.909  57.699  1.00 93.16           C  
ATOM   3777  HB2 SER A 236     -67.534 -13.768  57.030  1.00 93.16           H  
ATOM   3778  HB3 SER A 236     -66.540 -12.396  57.556  1.00 93.16           H  
ATOM   3779  O   SER A 236     -69.890 -13.634  59.810  1.00 93.16           O  
ATOM   3780  OG  SER A 236     -68.539 -12.013  57.393  1.00 93.16           O  
ATOM   3781  HG  SER A 236     -68.406 -11.684  56.501  1.00 93.16           H  
ATOM   3782  N   SER A 237     -68.842 -15.515  59.201  1.00 92.37           N  
ATOM   3783  H   SER A 237     -68.017 -15.903  58.766  1.00 92.37           H  
ATOM   3784  CA  SER A 237     -69.977 -16.408  59.492  1.00 92.37           C  
ATOM   3785  HA  SER A 237     -70.890 -15.901  59.178  1.00 92.37           H  
ATOM   3786  C   SER A 237     -70.149 -16.746  60.983  1.00 92.37           C  
ATOM   3787  CB  SER A 237     -69.862 -17.684  58.649  1.00 92.37           C  
ATOM   3788  HB2 SER A 237     -69.607 -17.418  57.624  1.00 92.37           H  
ATOM   3789  HB3 SER A 237     -70.831 -18.184  58.640  1.00 92.37           H  
ATOM   3790  O   SER A 237     -71.275 -16.870  61.467  1.00 92.37           O  
ATOM   3791  OG  SER A 237     -68.898 -18.590  59.157  1.00 92.37           O  
ATOM   3792  HG  SER A 237     -68.082 -18.123  59.349  1.00 92.37           H  
ATOM   3793  N   ILE A 238     -69.049 -16.870  61.738  1.00 93.10           N  
ATOM   3794  H   ILE A 238     -68.154 -16.777  61.279  1.00 93.10           H  
ATOM   3795  CA  ILE A 238     -69.078 -17.272  63.153  1.00 93.10           C  
ATOM   3796  HA  ILE A 238     -69.828 -18.054  63.272  1.00 93.10           H  
ATOM   3797  C   ILE A 238     -69.515 -16.108  64.056  1.00 93.10           C  
ATOM   3798  CB  ILE A 238     -67.711 -17.866  63.577  1.00 93.10           C  
ATOM   3799  HB  ILE A 238     -66.930 -17.146  63.333  1.00 93.10           H  
ATOM   3800  O   ILE A 238     -70.300 -16.317  64.983  1.00 93.10           O  
ATOM   3801  CG1 ILE A 238     -67.415 -19.197  62.846  1.00 93.10           C  
ATOM   3802 HG12 ILE A 238     -67.676 -19.108  61.791  1.00 93.10           H  
ATOM   3803 HG13 ILE A 238     -68.037 -19.989  63.263  1.00 93.10           H  
ATOM   3804  CG2 ILE A 238     -67.688 -18.124  65.094  1.00 93.10           C  
ATOM   3805 HG21 ILE A 238     -67.698 -17.176  65.632  1.00 93.10           H  
ATOM   3806 HG22 ILE A 238     -68.560 -18.707  65.389  1.00 93.10           H  
ATOM   3807 HG23 ILE A 238     -66.790 -18.666  65.390  1.00 93.10           H  
ATOM   3808  CD1 ILE A 238     -65.941 -19.622  62.923  1.00 93.10           C  
ATOM   3809 HD11 ILE A 238     -65.791 -20.506  62.302  1.00 93.10           H  
ATOM   3810 HD12 ILE A 238     -65.304 -18.821  62.546  1.00 93.10           H  
ATOM   3811 HD13 ILE A 238     -65.655 -19.862  63.947  1.00 93.10           H  
ATOM   3812  N   LYS A 239     -69.046 -14.879  63.788  1.00 92.38           N  
ATOM   3813  H   LYS A 239     -68.433 -14.774  62.992  1.00 92.38           H  
ATOM   3814  CA  LYS A 239     -69.332 -13.693  64.621  1.00 92.38           C  
ATOM   3815  HA  LYS A 239     -68.955 -13.887  65.625  1.00 92.38           H  
ATOM   3816  C   LYS A 239     -70.841 -13.430  64.817  1.00 92.38           C  
ATOM   3817  CB  LYS A 239     -68.600 -12.452  64.069  1.00 92.38           C  
ATOM   3818  HB2 LYS A 239     -69.089 -11.556  64.452  1.00 92.38           H  
ATOM   3819  HB3 LYS A 239     -68.650 -12.434  62.980  1.00 92.38           H  
ATOM   3820  O   LYS A 239     -71.259 -13.312  65.971  1.00 92.38           O  
ATOM   3821  CG  LYS A 239     -67.121 -12.393  64.463  1.00 92.38           C  
ATOM   3822  HG2 LYS A 239     -67.048 -12.344  65.550  1.00 92.38           H  
ATOM   3823  HG3 LYS A 239     -66.613 -13.289  64.107  1.00 92.38           H  
ATOM   3824  CD  LYS A 239     -66.444 -11.154  63.853  1.00 92.38           C  
ATOM   3825  HD2 LYS A 239     -66.991 -10.260  64.154  1.00 92.38           H  
ATOM   3826  HD3 LYS A 239     -66.473 -11.238  62.767  1.00 92.38           H  
ATOM   3827  CE  LYS A 239     -64.988 -11.043  64.325  1.00 92.38           C  
ATOM   3828  HE2 LYS A 239     -64.472 -11.973  64.087  1.00 92.38           H  
ATOM   3829  HE3 LYS A 239     -64.981 -10.934  65.410  1.00 92.38           H  
ATOM   3830  NZ  LYS A 239     -64.275  -9.899  63.696  1.00 92.38           N  
ATOM   3831  HZ1 LYS A 239     -63.317  -9.856  64.014  1.00 92.38           H  
ATOM   3832  HZ2 LYS A 239     -64.719  -9.020  63.922  1.00 92.38           H  
ATOM   3833  HZ3 LYS A 239     -64.250  -9.997  62.691  1.00 92.38           H  
ATOM   3834  N   PRO A 240     -71.684 -13.397  63.763  1.00 91.90           N  
ATOM   3835  CA  PRO A 240     -73.128 -13.218  63.919  1.00 91.90           C  
ATOM   3836  HA  PRO A 240     -73.314 -12.272  64.428  1.00 91.90           H  
ATOM   3837  C   PRO A 240     -73.784 -14.348  64.716  1.00 91.90           C  
ATOM   3838  CB  PRO A 240     -73.703 -13.148  62.498  1.00 91.90           C  
ATOM   3839  HB2 PRO A 240     -74.030 -14.135  62.171  1.00 91.90           H  
ATOM   3840  HB3 PRO A 240     -74.527 -12.437  62.433  1.00 91.90           H  
ATOM   3841  O   PRO A 240     -74.676 -14.093  65.522  1.00 91.90           O  
ATOM   3842  CG  PRO A 240     -72.518 -12.712  61.645  1.00 91.90           C  
ATOM   3843  HG2 PRO A 240     -72.612 -13.048  60.612  1.00 91.90           H  
ATOM   3844  HG3 PRO A 240     -72.406 -11.629  61.691  1.00 91.90           H  
ATOM   3845  CD  PRO A 240     -71.345 -13.379  62.350  1.00 91.90           C  
ATOM   3846  HD2 PRO A 240     -70.446 -12.801  62.138  1.00 91.90           H  
ATOM   3847  HD3 PRO A 240     -71.233 -14.401  61.988  1.00 91.90           H  
ATOM   3848  N   ARG A 241     -73.330 -15.599  64.538  1.00 93.43           N  
ATOM   3849  H   ARG A 241     -72.576 -15.751  63.883  1.00 93.43           H  
ATOM   3850  CA  ARG A 241     -73.894 -16.754  65.252  1.00 93.43           C  
ATOM   3851  HA  ARG A 241     -74.978 -16.693  65.162  1.00 93.43           H  
ATOM   3852  C   ARG A 241     -73.599 -16.704  66.751  1.00 93.43           C  
ATOM   3853  CB  ARG A 241     -73.409 -18.064  64.606  1.00 93.43           C  
ATOM   3854  HB2 ARG A 241     -72.323 -18.119  64.682  1.00 93.43           H  
ATOM   3855  HB3 ARG A 241     -73.669 -18.054  63.547  1.00 93.43           H  
ATOM   3856  O   ARG A 241     -74.500 -16.986  67.535  1.00 93.43           O  
ATOM   3857  CG  ARG A 241     -74.006 -19.331  65.249  1.00 93.43           C  
ATOM   3858  HG2 ARG A 241     -73.717 -19.369  66.299  1.00 93.43           H  
ATOM   3859  HG3 ARG A 241     -73.580 -20.201  64.749  1.00 93.43           H  
ATOM   3860  CD  ARG A 241     -75.537 -19.417  65.170  1.00 93.43           C  
ATOM   3861  HD2 ARG A 241     -75.962 -18.555  65.683  1.00 93.43           H  
ATOM   3862  HD3 ARG A 241     -75.845 -19.397  64.124  1.00 93.43           H  
ATOM   3863  NE  ARG A 241     -76.038 -20.652  65.811  1.00 93.43           N  
ATOM   3864  HE  ARG A 241     -75.378 -21.396  65.987  1.00 93.43           H  
ATOM   3865  NH1 ARG A 241     -78.207 -19.981  66.194  1.00 93.43           N  
ATOM   3866 HH11 ARG A 241     -79.054 -20.105  66.729  1.00 93.43           H  
ATOM   3867 HH12 ARG A 241     -78.016 -19.088  65.763  1.00 93.43           H  
ATOM   3868  NH2 ARG A 241     -77.514 -21.962  66.957  1.00 93.43           N  
ATOM   3869 HH21 ARG A 241     -76.791 -22.567  67.320  1.00 93.43           H  
ATOM   3870 HH22 ARG A 241     -78.413 -22.081  67.402  1.00 93.43           H  
ATOM   3871  CZ  ARG A 241     -77.248 -20.863  66.306  1.00 93.43           C  
ATOM   3872  N   ILE A 242     -72.385 -16.311  67.143  1.00 92.88           N  
ATOM   3873  H   ILE A 242     -71.694 -16.118  66.433  1.00 92.88           H  
ATOM   3874  CA  ILE A 242     -72.038 -16.084  68.556  1.00 92.88           C  
ATOM   3875  HA  ILE A 242     -72.241 -16.994  69.120  1.00 92.88           H  
ATOM   3876  C   ILE A 242     -72.939 -14.997  69.147  1.00 92.88           C  
ATOM   3877  CB  ILE A 242     -70.539 -15.737  68.711  1.00 92.88           C  
ATOM   3878  HB  ILE A 242     -70.286 -14.963  67.987  1.00 92.88           H  
ATOM   3879  O   ILE A 242     -73.551 -15.225  70.183  1.00 92.88           O  
ATOM   3880  CG1 ILE A 242     -69.695 -16.995  68.416  1.00 92.88           C  
ATOM   3881 HG12 ILE A 242     -69.982 -17.402  67.446  1.00 92.88           H  
ATOM   3882 HG13 ILE A 242     -69.895 -17.753  69.173  1.00 92.88           H  
ATOM   3883  CG2 ILE A 242     -70.209 -15.197  70.119  1.00 92.88           C  
ATOM   3884 HG21 ILE A 242     -70.446 -15.944  70.876  1.00 92.88           H  
ATOM   3885 HG22 ILE A 242     -70.774 -14.290  70.335  1.00 92.88           H  
ATOM   3886 HG23 ILE A 242     -69.157 -14.923  70.194  1.00 92.88           H  
ATOM   3887  CD1 ILE A 242     -68.188 -16.723  68.372  1.00 92.88           C  
ATOM   3888 HD11 ILE A 242     -67.669 -17.613  68.016  1.00 92.88           H  
ATOM   3889 HD12 ILE A 242     -67.992 -15.897  67.688  1.00 92.88           H  
ATOM   3890 HD13 ILE A 242     -67.808 -16.479  69.364  1.00 92.88           H  
ATOM   3891  N   SER A 243     -73.085 -13.861  68.461  1.00 91.19           N  
ATOM   3892  H   SER A 243     -72.548 -13.732  67.615  1.00 91.19           H  
ATOM   3893  CA  SER A 243     -73.923 -12.754  68.940  1.00 91.19           C  
ATOM   3894  HA  SER A 243     -73.529 -12.419  69.899  1.00 91.19           H  
ATOM   3895  C   SER A 243     -75.388 -13.165  69.161  1.00 91.19           C  
ATOM   3896  CB  SER A 243     -73.831 -11.597  67.943  1.00 91.19           C  
ATOM   3897  HB2 SER A 243     -72.793 -11.275  67.863  1.00 91.19           H  
ATOM   3898  HB3 SER A 243     -74.172 -11.928  66.962  1.00 91.19           H  
ATOM   3899  O   SER A 243     -75.998 -12.768  70.155  1.00 91.19           O  
ATOM   3900  OG  SER A 243     -74.625 -10.507  68.362  1.00 91.19           O  
ATOM   3901  HG  SER A 243     -74.445 -10.346  69.291  1.00 91.19           H  
ATOM   3902  N   LEU A 244     -75.953 -13.997  68.276  1.00 92.43           N  
ATOM   3903  H   LEU A 244     -75.420 -14.258  67.458  1.00 92.43           H  
ATOM   3904  CA  LEU A 244     -77.310 -14.531  68.436  1.00 92.43           C  
ATOM   3905  HA  LEU A 244     -77.996 -13.703  68.612  1.00 92.43           H  
ATOM   3906  C   LEU A 244     -77.434 -15.447  69.660  1.00 92.43           C  
ATOM   3907  CB  LEU A 244     -77.728 -15.285  67.161  1.00 92.43           C  
ATOM   3908  HB2 LEU A 244     -78.618 -15.875  67.383  1.00 92.43           H  
ATOM   3909  HB3 LEU A 244     -76.933 -15.979  66.891  1.00 92.43           H  
ATOM   3910  O   LEU A 244     -78.351 -15.276  70.459  1.00 92.43           O  
ATOM   3911  CG  LEU A 244     -78.041 -14.380  65.957  1.00 92.43           C  
ATOM   3912  HG  LEU A 244     -77.206 -13.704  65.771  1.00 92.43           H  
ATOM   3913  CD1 LEU A 244     -78.250 -15.249  64.715  1.00 92.43           C  
ATOM   3914 HD11 LEU A 244     -79.086 -15.930  64.872  1.00 92.43           H  
ATOM   3915 HD12 LEU A 244     -77.342 -15.818  64.512  1.00 92.43           H  
ATOM   3916 HD13 LEU A 244     -78.459 -14.614  63.855  1.00 92.43           H  
ATOM   3917  CD2 LEU A 244     -79.303 -13.542  66.176  1.00 92.43           C  
ATOM   3918 HD21 LEU A 244     -80.143 -14.191  66.422  1.00 92.43           H  
ATOM   3919 HD22 LEU A 244     -79.143 -12.831  66.986  1.00 92.43           H  
ATOM   3920 HD23 LEU A 244     -79.532 -12.983  65.269  1.00 92.43           H  
ATOM   3921  N   LEU A 245     -76.499 -16.382  69.828  1.00 91.60           N  
ATOM   3922  H   LEU A 245     -75.749 -16.444  69.155  1.00 91.60           H  
ATOM   3923  CA  LEU A 245     -76.511 -17.327  70.946  1.00 91.60           C  
ATOM   3924  HA  LEU A 245     -77.491 -17.800  71.005  1.00 91.60           H  
ATOM   3925  C   LEU A 245     -76.263 -16.646  72.300  1.00 91.60           C  
ATOM   3926  CB  LEU A 245     -75.447 -18.398  70.692  1.00 91.60           C  
ATOM   3927  HB2 LEU A 245     -75.253 -18.905  71.637  1.00 91.60           H  
ATOM   3928  HB3 LEU A 245     -74.534 -17.902  70.364  1.00 91.60           H  
ATOM   3929  O   LEU A 245     -76.860 -17.041  73.297  1.00 91.60           O  
ATOM   3930  CG  LEU A 245     -75.820 -19.470  69.661  1.00 91.60           C  
ATOM   3931  HG  LEU A 245     -76.188 -19.008  68.745  1.00 91.60           H  
ATOM   3932  CD1 LEU A 245     -74.560 -20.268  69.337  1.00 91.60           C  
ATOM   3933 HD11 LEU A 245     -73.837 -19.598  68.873  1.00 91.60           H  
ATOM   3934 HD12 LEU A 245     -74.800 -21.084  68.655  1.00 91.60           H  
ATOM   3935 HD13 LEU A 245     -74.142 -20.690  70.252  1.00 91.60           H  
ATOM   3936  CD2 LEU A 245     -76.870 -20.430  70.209  1.00 91.60           C  
ATOM   3937 HD21 LEU A 245     -77.042 -21.249  69.511  1.00 91.60           H  
ATOM   3938 HD22 LEU A 245     -76.532 -20.857  71.153  1.00 91.60           H  
ATOM   3939 HD23 LEU A 245     -77.813 -19.908  70.371  1.00 91.60           H  
ATOM   3940  N   GLU A 246     -75.422 -15.608  72.354  1.00 91.08           N  
ATOM   3941  H   GLU A 246     -74.910 -15.352  71.522  1.00 91.08           H  
ATOM   3942  CA  GLU A 246     -75.234 -14.803  73.570  1.00 91.08           C  
ATOM   3943  HA  GLU A 246     -74.932 -15.449  74.395  1.00 91.08           H  
ATOM   3944  C   GLU A 246     -76.553 -14.150  73.986  1.00 91.08           C  
ATOM   3945  CB  GLU A 246     -74.145 -13.736  73.361  1.00 91.08           C  
ATOM   3946  HB2 GLU A 246     -74.201 -13.007  74.169  1.00 91.08           H  
ATOM   3947  HB3 GLU A 246     -74.317 -13.223  72.415  1.00 91.08           H  
ATOM   3948  O   GLU A 246     -76.959 -14.255  75.144  1.00 91.08           O  
ATOM   3949  CG  GLU A 246     -72.745 -14.364  73.378  1.00 91.08           C  
ATOM   3950  HG2 GLU A 246     -72.598 -14.864  74.335  1.00 91.08           H  
ATOM   3951  HG3 GLU A 246     -72.687 -15.121  72.595  1.00 91.08           H  
ATOM   3952  CD  GLU A 246     -71.600 -13.375  73.141  1.00 91.08           C  
ATOM   3953  OE1 GLU A 246     -70.478 -13.704  73.608  1.00 91.08           O  
ATOM   3954  OE2 GLU A 246     -71.801 -12.352  72.453  1.00 91.08           O  
ATOM   3955  N   ARG A 247     -77.279 -13.572  73.021  1.00 91.55           N  
ATOM   3956  H   ARG A 247     -76.892 -13.556  72.088  1.00 91.55           H  
ATOM   3957  CA  ARG A 247     -78.600 -12.978  73.253  1.00 91.55           C  
ATOM   3958  HA  ARG A 247     -78.510 -12.276  74.081  1.00 91.55           H  
ATOM   3959  C   ARG A 247     -79.645 -14.013  73.683  1.00 91.55           C  
ATOM   3960  CB  ARG A 247     -79.012 -12.223  71.984  1.00 91.55           C  
ATOM   3961  HB2 ARG A 247     -78.181 -11.593  71.666  1.00 91.55           H  
ATOM   3962  HB3 ARG A 247     -79.230 -12.933  71.186  1.00 91.55           H  
ATOM   3963  O   ARG A 247     -80.486 -13.708  74.526  1.00 91.55           O  
ATOM   3964  CG  ARG A 247     -80.233 -11.331  72.223  1.00 91.55           C  
ATOM   3965  HG2 ARG A 247     -81.091 -11.942  72.505  1.00 91.55           H  
ATOM   3966  HG3 ARG A 247     -80.014 -10.627  73.025  1.00 91.55           H  
ATOM   3967  CD  ARG A 247     -80.565 -10.562  70.943  1.00 91.55           C  
ATOM   3968  HD2 ARG A 247     -80.803 -11.277  70.156  1.00 91.55           H  
ATOM   3969  HD3 ARG A 247     -79.687  -9.988  70.648  1.00 91.55           H  
ATOM   3970  NE  ARG A 247     -81.704  -9.652  71.154  1.00 91.55           N  
ATOM   3971  HE  ARG A 247     -82.158  -9.706  72.054  1.00 91.55           H  
ATOM   3972  NH1 ARG A 247     -81.637  -8.621  69.105  1.00 91.55           N  
ATOM   3973 HH11 ARG A 247     -80.853  -9.207  68.857  1.00 91.55           H  
ATOM   3974 HH12 ARG A 247     -81.993  -7.934  68.456  1.00 91.55           H  
ATOM   3975  NH2 ARG A 247     -83.172  -8.002  70.606  1.00 91.55           N  
ATOM   3976 HH21 ARG A 247     -83.521  -7.319  69.949  1.00 91.55           H  
ATOM   3977 HH22 ARG A 247     -83.591  -8.080  71.522  1.00 91.55           H  
ATOM   3978  CZ  ARG A 247     -82.164  -8.766  70.290  1.00 91.55           C  
ATOM   3979  N   GLU A 248     -79.604 -15.225  73.130  1.00 91.31           N  
ATOM   3980  H   GLU A 248     -78.935 -15.391  72.392  1.00 91.31           H  
ATOM   3981  CA  GLU A 248     -80.467 -16.335  73.557  1.00 91.31           C  
ATOM   3982  HA  GLU A 248     -81.506 -16.006  73.555  1.00 91.31           H  
ATOM   3983  C   GLU A 248     -80.156 -16.788  74.989  1.00 91.31           C  
ATOM   3984  CB  GLU A 248     -80.340 -17.527  72.595  1.00 91.31           C  
ATOM   3985  HB2 GLU A 248     -80.761 -18.408  73.079  1.00 91.31           H  
ATOM   3986  HB3 GLU A 248     -79.286 -17.718  72.394  1.00 91.31           H  
ATOM   3987  O   GLU A 248     -81.080 -16.957  75.784  1.00 91.31           O  
ATOM   3988  CG  GLU A 248     -81.095 -17.308  71.273  1.00 91.31           C  
ATOM   3989  HG2 GLU A 248     -80.746 -16.385  70.810  1.00 91.31           H  
ATOM   3990  HG3 GLU A 248     -82.154 -17.182  71.498  1.00 91.31           H  
ATOM   3991  CD  GLU A 248     -80.923 -18.470  70.277  1.00 91.31           C  
ATOM   3992  OE1 GLU A 248     -81.425 -18.332  69.138  1.00 91.31           O  
ATOM   3993  OE2 GLU A 248     -80.288 -19.487  70.632  1.00 91.31           O  
ATOM   3994  N   SER A 249     -78.875 -16.932  75.345  1.00 89.70           N  
ATOM   3995  H   SER A 249     -78.164 -16.824  74.636  1.00 89.70           H  
ATOM   3996  CA  SER A 249     -78.461 -17.319  76.701  1.00 89.70           C  
ATOM   3997  HA  SER A 249     -78.966 -18.252  76.953  1.00 89.70           H  
ATOM   3998  C   SER A 249     -78.879 -16.286  77.752  1.00 89.70           C  
ATOM   3999  CB  SER A 249     -76.952 -17.600  76.748  1.00 89.70           C  
ATOM   4000  HB2 SER A 249     -76.696 -18.281  75.936  1.00 89.70           H  
ATOM   4001  HB3 SER A 249     -76.723 -18.102  77.688  1.00 89.70           H  
ATOM   4002  O   SER A 249     -79.399 -16.651  78.806  1.00 89.70           O  
ATOM   4003  OG  SER A 249     -76.143 -16.439  76.650  1.00 89.70           O  
ATOM   4004  HG  SER A 249     -76.566 -15.778  76.097  1.00 89.70           H  
ATOM   4005  N   GLU A 250     -78.757 -14.998  77.423  1.00 90.78           N  
ATOM   4006  H   GLU A 250     -78.300 -14.762  76.554  1.00 90.78           H  
ATOM   4007  CA  GLU A 250     -79.195 -13.889  78.271  1.00 90.78           C  
ATOM   4008  HA  GLU A 250     -78.727 -13.979  79.251  1.00 90.78           H  
ATOM   4009  C   GLU A 250     -80.718 -13.908  78.467  1.00 90.78           C  
ATOM   4010  CB  GLU A 250     -78.716 -12.585  77.611  1.00 90.78           C  
ATOM   4011  HB2 GLU A 250     -77.632 -12.619  77.502  1.00 90.78           H  
ATOM   4012  HB3 GLU A 250     -79.142 -12.517  76.609  1.00 90.78           H  
ATOM   4013  O   GLU A 250     -81.211 -13.786  79.586  1.00 90.78           O  
ATOM   4014  CG  GLU A 250     -79.099 -11.313  78.375  1.00 90.78           C  
ATOM   4015  HG2 GLU A 250     -78.714 -10.455  77.823  1.00 90.78           H  
ATOM   4016  HG3 GLU A 250     -80.186 -11.229  78.378  1.00 90.78           H  
ATOM   4017  CD  GLU A 250     -78.565 -11.265  79.812  1.00 90.78           C  
ATOM   4018  OE1 GLU A 250     -79.237 -10.585  80.623  1.00 90.78           O  
ATOM   4019  OE2 GLU A 250     -77.510 -11.885  80.073  1.00 90.78           O  
ATOM   4020  N   ASN A 251     -81.479 -14.160  77.397  1.00 91.48           N  
ATOM   4021  H   ASN A 251     -81.023 -14.262  76.502  1.00 91.48           H  
ATOM   4022  CA  ASN A 251     -82.934 -14.301  77.471  1.00 91.48           C  
ATOM   4023  HA  ASN A 251     -83.354 -13.392  77.901  1.00 91.48           H  
ATOM   4024  C   ASN A 251     -83.348 -15.471  78.380  1.00 91.48           C  
ATOM   4025  CB  ASN A 251     -83.464 -14.474  76.040  1.00 91.48           C  
ATOM   4026  HB2 ASN A 251     -83.054 -15.391  75.617  1.00 91.48           H  
ATOM   4027  HB3 ASN A 251     -83.120 -13.638  75.431  1.00 91.48           H  
ATOM   4028  O   ASN A 251     -84.242 -15.326  79.213  1.00 91.48           O  
ATOM   4029  CG  ASN A 251     -84.977 -14.531  75.933  1.00 91.48           C  
ATOM   4030  ND2 ASN A 251     -85.480 -15.043  74.834  1.00 91.48           N  
ATOM   4031 HD21 ASN A 251     -84.853 -15.378  74.116  1.00 91.48           H  
ATOM   4032 HD22 ASN A 251     -86.472 -14.912  74.697  1.00 91.48           H  
ATOM   4033  OD1 ASN A 251     -85.746 -14.112  76.777  1.00 91.48           O  
ATOM   4034  N   TYR A 252     -82.687 -16.627  78.271  1.00 90.99           N  
ATOM   4035  H   TYR A 252     -81.957 -16.719  77.579  1.00 90.99           H  
ATOM   4036  CA  TYR A 252     -82.945 -17.730  79.197  1.00 90.99           C  
ATOM   4037  HA  TYR A 252     -84.013 -17.949  79.190  1.00 90.99           H  
ATOM   4038  C   TYR A 252     -82.582 -17.373  80.644  1.00 90.99           C  
ATOM   4039  CB  TYR A 252     -82.193 -18.991  78.775  1.00 90.99           C  
ATOM   4040  HB2 TYR A 252     -82.292 -19.697  79.599  1.00 90.99           H  
ATOM   4041  HB3 TYR A 252     -81.141 -18.742  78.638  1.00 90.99           H  
ATOM   4042  O   TYR A 252     -83.321 -17.752  81.552  1.00 90.99           O  
ATOM   4043  CG  TYR A 252     -82.709 -19.709  77.550  1.00 90.99           C  
ATOM   4044  CD1 TYR A 252     -84.036 -20.176  77.531  1.00 90.99           C  
ATOM   4045  HD1 TYR A 252     -84.678 -19.996  78.381  1.00 90.99           H  
ATOM   4046  CD2 TYR A 252     -81.850 -19.980  76.467  1.00 90.99           C  
ATOM   4047  HD2 TYR A 252     -80.829 -19.629  76.484  1.00 90.99           H  
ATOM   4048  CE1 TYR A 252     -84.514 -20.895  76.420  1.00 90.99           C  
ATOM   4049  HE1 TYR A 252     -85.522 -21.281  76.397  1.00 90.99           H  
ATOM   4050  CE2 TYR A 252     -82.325 -20.692  75.350  1.00 90.99           C  
ATOM   4051  HE2 TYR A 252     -81.668 -20.883  74.514  1.00 90.99           H  
ATOM   4052  OH  TYR A 252     -84.137 -21.816  74.246  1.00 90.99           O  
ATOM   4053  HH  TYR A 252     -83.463 -21.931  73.572  1.00 90.99           H  
ATOM   4054  CZ  TYR A 252     -83.661 -21.144  75.325  1.00 90.99           C  
ATOM   4055  N   SER A 253     -81.496 -16.629  80.879  1.00 85.65           N  
ATOM   4056  H   SER A 253     -80.905 -16.368  80.102  1.00 85.65           H  
ATOM   4057  CA  SER A 253     -81.112 -16.189  82.228  1.00 85.65           C  
ATOM   4058  HA  SER A 253     -81.016 -17.066  82.868  1.00 85.65           H  
ATOM   4059  C   SER A 253     -82.181 -15.287  82.842  1.00 85.65           C  
ATOM   4060  CB  SER A 253     -79.758 -15.475  82.208  1.00 85.65           C  
ATOM   4061  HB2 SER A 253     -79.046 -16.074  81.640  1.00 85.65           H  
ATOM   4062  HB3 SER A 253     -79.844 -14.493  81.741  1.00 85.65           H  
ATOM   4063  O   SER A 253     -82.632 -15.534  83.960  1.00 85.65           O  
ATOM   4064  OG  SER A 253     -79.287 -15.345  83.536  1.00 85.65           O  
ATOM   4065  HG  SER A 253     -79.707 -14.592  83.958  1.00 85.65           H  
ATOM   4066  N   GLN A 254     -82.676 -14.315  82.074  1.00 87.92           N  
ATOM   4067  H   GLN A 254     -82.249 -14.152  81.173  1.00 87.92           H  
ATOM   4068  CA  GLN A 254     -83.763 -13.431  82.497  1.00 87.92           C  
ATOM   4069  HA  GLN A 254     -83.467 -12.917  83.411  1.00 87.92           H  
ATOM   4070  C   GLN A 254     -85.046 -14.210  82.811  1.00 87.92           C  
ATOM   4071  CB  GLN A 254     -84.021 -12.387  81.401  1.00 87.92           C  
ATOM   4072  HB2 GLN A 254     -84.156 -12.887  80.442  1.00 87.92           H  
ATOM   4073  HB3 GLN A 254     -84.932 -11.838  81.638  1.00 87.92           H  
ATOM   4074  O   GLN A 254     -85.701 -13.942  83.819  1.00 87.92           O  
ATOM   4075  CG  GLN A 254     -82.860 -11.388  81.306  1.00 87.92           C  
ATOM   4076  HG2 GLN A 254     -81.917 -11.920  81.178  1.00 87.92           H  
ATOM   4077  HG3 GLN A 254     -82.792 -10.826  82.237  1.00 87.92           H  
ATOM   4078  CD  GLN A 254     -82.999 -10.399  80.159  1.00 87.92           C  
ATOM   4079  NE2 GLN A 254     -81.942  -9.679  79.861  1.00 87.92           N  
ATOM   4080 HE21 GLN A 254     -82.013  -9.038  79.083  1.00 87.92           H  
ATOM   4081 HE22 GLN A 254     -81.053  -9.904  80.285  1.00 87.92           H  
ATOM   4082  OE1 GLN A 254     -84.034 -10.245  79.522  1.00 87.92           O  
ATOM   4083  N   LYS A 255     -85.385 -15.222  82.000  1.00 89.32           N  
ATOM   4084  H   LYS A 255     -84.829 -15.366  81.169  1.00 89.32           H  
ATOM   4085  CA  LYS A 255     -86.530 -16.109  82.263  1.00 89.32           C  
ATOM   4086  HA  LYS A 255     -87.421 -15.501  82.416  1.00 89.32           H  
ATOM   4087  C   LYS A 255     -86.362 -16.932  83.541  1.00 89.32           C  
ATOM   4088  CB  LYS A 255     -86.762 -17.042  81.073  1.00 89.32           C  
ATOM   4089  HB2 LYS A 255     -87.472 -17.810  81.381  1.00 89.32           H  
ATOM   4090  HB3 LYS A 255     -85.826 -17.531  80.801  1.00 89.32           H  
ATOM   4091  O   LYS A 255     -87.333 -17.117  84.268  1.00 89.32           O  
ATOM   4092  CG  LYS A 255     -87.351 -16.321  79.857  1.00 89.32           C  
ATOM   4093  HG2 LYS A 255     -86.703 -15.506  79.536  1.00 89.32           H  
ATOM   4094  HG3 LYS A 255     -88.326 -15.911  80.120  1.00 89.32           H  
ATOM   4095  CD  LYS A 255     -87.512 -17.336  78.726  1.00 89.32           C  
ATOM   4096  HD2 LYS A 255     -86.538 -17.756  78.476  1.00 89.32           H  
ATOM   4097  HD3 LYS A 255     -88.170 -18.133  79.071  1.00 89.32           H  
ATOM   4098  CE  LYS A 255     -88.122 -16.683  77.490  1.00 89.32           C  
ATOM   4099  HE2 LYS A 255     -87.413 -15.954  77.097  1.00 89.32           H  
ATOM   4100  HE3 LYS A 255     -89.024 -16.151  77.792  1.00 89.32           H  
ATOM   4101  NZ  LYS A 255     -88.447 -17.723  76.486  1.00 89.32           N  
ATOM   4102  HZ1 LYS A 255     -87.606 -18.206  76.205  1.00 89.32           H  
ATOM   4103  HZ2 LYS A 255     -89.073 -18.401  76.895  1.00 89.32           H  
ATOM   4104  HZ3 LYS A 255     -88.890 -17.316  75.674  1.00 89.32           H  
ATOM   4105  N   ILE A 256     -85.152 -17.409  83.842  1.00 85.85           N  
ATOM   4106  H   ILE A 256     -84.397 -17.232  83.194  1.00 85.85           H  
ATOM   4107  CA  ILE A 256     -84.867 -18.121  85.097  1.00 85.85           C  
ATOM   4108  HA  ILE A 256     -85.597 -18.921  85.219  1.00 85.85           H  
ATOM   4109  C   ILE A 256     -85.023 -17.192  86.296  1.00 85.85           C  
ATOM   4110  CB  ILE A 256     -83.454 -18.739  85.085  1.00 85.85           C  
ATOM   4111  HB  ILE A 256     -82.748 -17.982  84.743  1.00 85.85           H  
ATOM   4112  O   ILE A 256     -85.598 -17.605  87.300  1.00 85.85           O  
ATOM   4113  CG1 ILE A 256     -83.420 -19.927  84.110  1.00 85.85           C  
ATOM   4114 HG12 ILE A 256     -83.846 -19.613  83.157  1.00 85.85           H  
ATOM   4115 HG13 ILE A 256     -84.021 -20.749  84.498  1.00 85.85           H  
ATOM   4116  CG2 ILE A 256     -83.006 -19.205  86.487  1.00 85.85           C  
ATOM   4117 HG21 ILE A 256     -83.748 -19.891  86.897  1.00 85.85           H  
ATOM   4118 HG22 ILE A 256     -82.028 -19.683  86.437  1.00 85.85           H  
ATOM   4119 HG23 ILE A 256     -82.906 -18.335  87.135  1.00 85.85           H  
ATOM   4120  CD1 ILE A 256     -81.995 -20.412  83.851  1.00 85.85           C  
ATOM   4121 HD11 ILE A 256     -81.350 -19.545  83.708  1.00 85.85           H  
ATOM   4122 HD12 ILE A 256     -81.976 -21.035  82.957  1.00 85.85           H  
ATOM   4123 HD13 ILE A 256     -81.621 -20.986  84.699  1.00 85.85           H  
ATOM   4124  N   ASP A 257     -84.492 -15.974  86.227  1.00 83.64           N  
ATOM   4125  H   ASP A 257     -83.971 -15.702  85.406  1.00 83.64           H  
ATOM   4126  CA  ASP A 257     -84.567 -15.037  87.347  1.00 83.64           C  
ATOM   4127  HA  ASP A 257     -84.250 -15.549  88.255  1.00 83.64           H  
ATOM   4128  C   ASP A 257     -86.009 -14.589  87.600  1.00 83.64           C  
ATOM   4129  CB  ASP A 257     -83.607 -13.866  87.115  1.00 83.64           C  
ATOM   4130  HB2 ASP A 257     -83.809 -13.097  87.861  1.00 83.64           H  
ATOM   4131  HB3 ASP A 257     -83.786 -13.439  86.128  1.00 83.64           H  
ATOM   4132  O   ASP A 257     -86.442 -14.575  88.753  1.00 83.64           O  
ATOM   4133  CG  ASP A 257     -82.134 -14.285  87.249  1.00 83.64           C  
ATOM   4134  OD1 ASP A 257     -81.848 -15.322  87.917  1.00 83.64           O  
ATOM   4135  OD2 ASP A 257     -81.290 -13.539  86.711  1.00 83.64           O  
ATOM   4136  N   ALA A 258     -86.788 -14.360  86.538  1.00 83.80           N  
ATOM   4137  H   ALA A 258     -86.366 -14.358  85.620  1.00 83.80           H  
ATOM   4138  CA  ALA A 258     -88.229 -14.138  86.637  1.00 83.80           C  
ATOM   4139  HA  ALA A 258     -88.403 -13.261  87.260  1.00 83.80           H  
ATOM   4140  C   ALA A 258     -88.946 -15.327  87.307  1.00 83.80           C  
ATOM   4141  CB  ALA A 258     -88.778 -13.852  85.234  1.00 83.80           C  
ATOM   4142  HB1 ALA A 258     -88.611 -14.708  84.581  1.00 83.80           H  
ATOM   4143  HB2 ALA A 258     -89.848 -13.655  85.296  1.00 83.80           H  
ATOM   4144  HB3 ALA A 258     -88.279 -12.979  84.814  1.00 83.80           H  
ATOM   4145  O   ALA A 258     -89.665 -15.139  88.288  1.00 83.80           O  
ATOM   4146  N   ALA A 259     -88.683 -16.557  86.855  1.00 83.82           N  
ATOM   4147  H   ALA A 259     -88.110 -16.656  86.029  1.00 83.82           H  
ATOM   4148  CA  ALA A 259     -89.279 -17.767  87.426  1.00 83.82           C  
ATOM   4149  HA  ALA A 259     -90.364 -17.661  87.412  1.00 83.82           H  
ATOM   4150  C   ALA A 259     -88.858 -18.008  88.892  1.00 83.82           C  
ATOM   4151  CB  ALA A 259     -88.895 -18.938  86.514  1.00 83.82           C  
ATOM   4152  HB1 ALA A 259     -89.365 -19.855  86.871  1.00 83.82           H  
ATOM   4153  HB2 ALA A 259     -87.813 -19.062  86.496  1.00 83.82           H  
ATOM   4154  HB3 ALA A 259     -89.252 -18.746  85.502  1.00 83.82           H  
ATOM   4155  O   ALA A 259     -89.648 -18.473  89.712  1.00 83.82           O  
ATOM   4156  N   LYS A 260     -87.620 -17.661  89.271  1.00 81.52           N  
ATOM   4157  H   LYS A 260     -86.999 -17.304  88.559  1.00 81.52           H  
ATOM   4158  CA  LYS A 260     -87.154 -17.722  90.668  1.00 81.52           C  
ATOM   4159  HA  LYS A 260     -87.422 -18.687  91.098  1.00 81.52           H  
ATOM   4160  C   LYS A 260     -87.809 -16.665  91.553  1.00 81.52           C  
ATOM   4161  CB  LYS A 260     -85.643 -17.520  90.745  1.00 81.52           C  
ATOM   4162  HB2 LYS A 260     -85.386 -16.662  90.123  1.00 81.52           H  
ATOM   4163  HB3 LYS A 260     -85.383 -17.268  91.773  1.00 81.52           H  
ATOM   4164  O   LYS A 260     -88.067 -16.964  92.713  1.00 81.52           O  
ATOM   4165  CG  LYS A 260     -84.803 -18.736  90.339  1.00 81.52           C  
ATOM   4166  HG2 LYS A 260     -84.950 -19.551  91.047  1.00 81.52           H  
ATOM   4167  HG3 LYS A 260     -85.066 -19.068  89.334  1.00 81.52           H  
ATOM   4168  CD  LYS A 260     -83.353 -18.250  90.375  1.00 81.52           C  
ATOM   4169  HD2 LYS A 260     -83.292 -17.367  89.739  1.00 81.52           H  
ATOM   4170  HD3 LYS A 260     -83.094 -17.950  91.390  1.00 81.52           H  
ATOM   4171  CE  LYS A 260     -82.332 -19.259  89.868  1.00 81.52           C  
ATOM   4172  HE2 LYS A 260     -82.159 -20.016  90.633  1.00 81.52           H  
ATOM   4173  HE3 LYS A 260     -82.738 -19.728  88.972  1.00 81.52           H  
ATOM   4174  NZ  LYS A 260     -81.092 -18.512  89.534  1.00 81.52           N  
ATOM   4175  HZ1 LYS A 260     -80.387 -19.070  89.076  1.00 81.52           H  
ATOM   4176  HZ2 LYS A 260     -81.316 -17.753  88.907  1.00 81.52           H  
ATOM   4177  HZ3 LYS A 260     -80.703 -18.050  90.344  1.00 81.52           H  
ATOM   4178  N   MET A 261     -88.051 -15.455  91.044  1.00 78.61           N  
ATOM   4179  H   MET A 261     -87.768 -15.259  90.094  1.00 78.61           H  
ATOM   4180  CA  MET A 261     -88.793 -14.425  91.781  1.00 78.61           C  
ATOM   4181  HA  MET A 261     -88.351 -14.301  92.770  1.00 78.61           H  
ATOM   4182  C   MET A 261     -90.254 -14.829  92.002  1.00 78.61           C  
ATOM   4183  CB  MET A 261     -88.742 -13.080  91.043  1.00 78.61           C  
ATOM   4184  HB2 MET A 261     -89.511 -12.432  91.463  1.00 78.61           H  
ATOM   4185  HB3 MET A 261     -88.958 -13.217  89.983  1.00 78.61           H  
ATOM   4186  O   MET A 261     -90.806 -14.563  93.067  1.00 78.61           O  
ATOM   4187  CG  MET A 261     -87.400 -12.367  91.210  1.00 78.61           C  
ATOM   4188  HG2 MET A 261     -87.127 -12.387  92.265  1.00 78.61           H  
ATOM   4189  HG3 MET A 261     -86.631 -12.892  90.643  1.00 78.61           H  
ATOM   4190  SD  MET A 261     -87.462 -10.634  90.679  1.00 78.61           S  
ATOM   4191  CE  MET A 261     -85.851 -10.071  91.280  1.00 78.61           C  
ATOM   4192  HE1 MET A 261     -85.795 -10.203  92.361  1.00 78.61           H  
ATOM   4193  HE2 MET A 261     -85.721  -9.017  91.036  1.00 78.61           H  
ATOM   4194  HE3 MET A 261     -85.062 -10.651  90.800  1.00 78.61           H  
ATOM   4195  N   GLU A 262     -90.863 -15.504  91.025  1.00 79.01           N  
ATOM   4196  H   GLU A 262     -90.397 -15.595  90.133  1.00 79.01           H  
ATOM   4197  CA  GLU A 262     -92.215 -16.060  91.142  1.00 79.01           C  
ATOM   4198  HA  GLU A 262     -92.889 -15.273  91.479  1.00 79.01           H  
ATOM   4199  C   GLU A 262     -92.290 -17.202  92.176  1.00 79.01           C  
ATOM   4200  CB  GLU A 262     -92.663 -16.515  89.744  1.00 79.01           C  
ATOM   4201  HB2 GLU A 262     -92.408 -15.731  89.031  1.00 79.01           H  
ATOM   4202  HB3 GLU A 262     -92.128 -17.425  89.470  1.00 79.01           H  
ATOM   4203  O   GLU A 262     -93.327 -17.426  92.802  1.00 79.01           O  
ATOM   4204  CG  GLU A 262     -94.176 -16.759  89.664  1.00 79.01           C  
ATOM   4205  HG2 GLU A 262     -94.446 -17.551  90.364  1.00 79.01           H  
ATOM   4206  HG3 GLU A 262     -94.690 -15.849  89.974  1.00 79.01           H  
ATOM   4207  CD  GLU A 262     -94.659 -17.153  88.259  1.00 79.01           C  
ATOM   4208  OE1 GLU A 262     -95.875 -17.432  88.141  1.00 79.01           O  
ATOM   4209  OE2 GLU A 262     -93.832 -17.169  87.319  1.00 79.01           O  
ATOM   4210  N   LYS A 263     -91.170 -17.893  92.424  1.00 75.74           N  
ATOM   4211  H   LYS A 263     -90.360 -17.656  91.869  1.00 75.74           H  
ATOM   4212  CA  LYS A 263     -91.060 -18.999  93.380  1.00 75.74           C  
ATOM   4213  HA  LYS A 263     -91.929 -19.638  93.224  1.00 75.74           H  
ATOM   4214  C   LYS A 263     -91.111 -18.523  94.843  1.00 75.74           C  
ATOM   4215  CB  LYS A 263     -89.795 -19.816  93.052  1.00 75.74           C  
ATOM   4216  HB2 LYS A 263     -88.905 -19.303  93.418  1.00 75.74           H  
ATOM   4217  HB3 LYS A 263     -89.706 -19.933  91.972  1.00 75.74           H  
ATOM   4218  O   LYS A 263     -90.089 -18.424  95.522  1.00 75.74           O  
ATOM   4219  CG  LYS A 263     -89.895 -21.204  93.682  1.00 75.74           C  
ATOM   4220  HG2 LYS A 263     -90.059 -21.114  94.755  1.00 75.74           H  
ATOM   4221  HG3 LYS A 263     -90.752 -21.701  93.226  1.00 75.74           H  
ATOM   4222  CD  LYS A 263     -88.663 -22.075  93.433  1.00 75.74           C  
ATOM   4223  HD2 LYS A 263     -87.786 -21.625  93.899  1.00 75.74           H  
ATOM   4224  HD3 LYS A 263     -88.509 -22.177  92.359  1.00 75.74           H  
ATOM   4225  CE  LYS A 263     -88.972 -23.439  94.054  1.00 75.74           C  
ATOM   4226  HE2 LYS A 263     -89.950 -23.746  93.686  1.00 75.74           H  
ATOM   4227  HE3 LYS A 263     -89.040 -23.340  95.137  1.00 75.74           H  
ATOM   4228  NZ  LYS A 263     -87.994 -24.472  93.660  1.00 75.74           N  
ATOM   4229  HZ1 LYS A 263     -87.877 -24.449  92.657  1.00 75.74           H  
ATOM   4230  HZ2 LYS A 263     -87.098 -24.397  94.120  1.00 75.74           H  
ATOM   4231  HZ3 LYS A 263     -88.399 -25.394  93.730  1.00 75.74           H  
ATOM   4232  N   GLN A 264     -92.310 -18.286  95.370  1.00 68.36           N  
ATOM   4233  H   GLN A 264     -93.099 -18.270  94.741  1.00 68.36           H  
ATOM   4234  CA  GLN A 264     -92.530 -18.045  96.800  1.00 68.36           C  
ATOM   4235  HA  GLN A 264     -91.659 -17.535  97.211  1.00 68.36           H  
ATOM   4236  C   GLN A 264     -92.691 -19.372  97.553  1.00 68.36           C  
ATOM   4237  CB  GLN A 264     -93.734 -17.118  97.016  1.00 68.36           C  
ATOM   4238  HB2 GLN A 264     -93.921 -17.038  98.087  1.00 68.36           H  
ATOM   4239  HB3 GLN A 264     -94.617 -17.544  96.540  1.00 68.36           H  
ATOM   4240  O   GLN A 264     -93.728 -20.021  97.489  1.00 68.36           O  
ATOM   4241  CG  GLN A 264     -93.475 -15.712  96.454  1.00 68.36           C  
ATOM   4242  HG2 GLN A 264     -92.554 -15.316  96.882  1.00 68.36           H  
ATOM   4243  HG3 GLN A 264     -93.350 -15.770  95.373  1.00 68.36           H  
ATOM   4244  CD  GLN A 264     -94.602 -14.729  96.751  1.00 68.36           C  
ATOM   4245  NE2 GLN A 264     -94.489 -13.505  96.287  1.00 68.36           N  
ATOM   4246 HE21 GLN A 264     -93.723 -13.265  95.675  1.00 68.36           H  
ATOM   4247 HE22 GLN A 264     -95.279 -12.900  96.463  1.00 68.36           H  
ATOM   4248  OE1 GLN A 264     -95.586 -15.012  97.410  1.00 68.36           O  
ATOM   4249  N   GLY A 265     -91.654 -19.785  98.282  1.00 63.19           N  
ATOM   4250  H   GLY A 265     -90.789 -19.271  98.197  1.00 63.19           H  
ATOM   4251  CA  GLY A 265     -91.698 -20.973  99.138  1.00 63.19           C  
ATOM   4252  HA2 GLY A 265     -91.261 -20.716 100.102  1.00 63.19           H  
ATOM   4253  HA3 GLY A 265     -92.733 -21.264  99.320  1.00 63.19           H  
ATOM   4254  C   GLY A 265     -90.956 -22.189  98.582  1.00 63.19           C  
ATOM   4255  O   GLY A 265     -90.434 -22.209  97.466  1.00 63.19           O  
ATOM   4256  N   SER A 266     -90.848 -23.215  99.425  1.00 69.35           N  
ATOM   4257  H   SER A 266     -91.374 -23.176 100.286  1.00 69.35           H  
ATOM   4258  CA  SER A 266     -90.145 -24.453  99.095  1.00 69.35           C  
ATOM   4259  HA  SER A 266     -89.596 -24.327  98.162  1.00 69.35           H  
ATOM   4260  C   SER A 266     -91.146 -25.576  98.916  1.00 69.35           C  
ATOM   4261  CB  SER A 266     -89.119 -24.805 100.171  1.00 69.35           C  
ATOM   4262  HB2 SER A 266     -88.392 -23.997 100.254  1.00 69.35           H  
ATOM   4263  HB3 SER A 266     -89.631 -24.929 101.125  1.00 69.35           H  
ATOM   4264  O   SER A 266     -91.908 -25.882  99.835  1.00 69.35           O  
ATOM   4265  OG  SER A 266     -88.454 -26.014  99.849  1.00 69.35           O  
ATOM   4266  HG  SER A 266     -87.704 -26.107 100.440  1.00 69.35           H  
ATOM   4267  N   TYR A 267     -91.068 -26.236  97.762  1.00 74.53           N  
ATOM   4268  H   TYR A 267     -90.459 -25.871  97.044  1.00 74.53           H  
ATOM   4269  CA  TYR A 267     -91.809 -27.456  97.465  1.00 74.53           C  
ATOM   4270  HA  TYR A 267     -92.854 -27.215  97.268  1.00 74.53           H  
ATOM   4271  C   TYR A 267     -91.760 -28.459  98.631  1.00 74.53           C  
ATOM   4272  CB  TYR A 267     -91.183 -28.070  96.208  1.00 74.53           C  
ATOM   4273  HB2 TYR A 267     -90.121 -28.252  96.373  1.00 74.53           H  
ATOM   4274  HB3 TYR A 267     -91.275 -27.366  95.381  1.00 74.53           H  
ATOM   4275  O   TYR A 267     -92.784 -28.992  99.051  1.00 74.53           O  
ATOM   4276  CG  TYR A 267     -91.845 -29.364  95.819  1.00 74.53           C  
ATOM   4277  CD1 TYR A 267     -91.350 -30.602  96.278  1.00 74.53           C  
ATOM   4278  HD1 TYR A 267     -90.452 -30.638  96.878  1.00 74.53           H  
ATOM   4279  CD2 TYR A 267     -93.019 -29.311  95.061  1.00 74.53           C  
ATOM   4280  HD2 TYR A 267     -93.426 -28.367  94.730  1.00 74.53           H  
ATOM   4281  CE1 TYR A 267     -92.036 -31.796  95.982  1.00 74.53           C  
ATOM   4282  HE1 TYR A 267     -91.665 -32.743  96.343  1.00 74.53           H  
ATOM   4283  CE2 TYR A 267     -93.686 -30.499  94.761  1.00 74.53           C  
ATOM   4284  HE2 TYR A 267     -94.619 -30.426  94.221  1.00 74.53           H  
ATOM   4285  OH  TYR A 267     -93.870 -32.894  94.894  1.00 74.53           O  
ATOM   4286  HH  TYR A 267     -93.602 -33.614  95.471  1.00 74.53           H  
ATOM   4287  CZ  TYR A 267     -93.214 -31.746  95.210  1.00 74.53           C  
ATOM   4288  N   GLY A 268     -90.572 -28.657  99.219  1.00 68.98           N  
ATOM   4289  H   GLY A 268     -89.778 -28.135  98.875  1.00 68.98           H  
ATOM   4290  CA  GLY A 268     -90.382 -29.572 100.345  1.00 68.98           C  
ATOM   4291  HA2 GLY A 268     -90.748 -30.562 100.070  1.00 68.98           H  
ATOM   4292  HA3 GLY A 268     -89.317 -29.646 100.567  1.00 68.98           H  
ATOM   4293  C   GLY A 268     -91.103 -29.131 101.623  1.00 68.98           C  
ATOM   4294  O   GLY A 268     -91.672 -29.967 102.321  1.00 68.98           O  
ATOM   4295  N   LEU A 269     -91.141 -27.825 101.911  1.00 75.48           N  
ATOM   4296  H   LEU A 269     -90.793 -27.174 101.221  1.00 75.48           H  
ATOM   4297  CA  LEU A 269     -91.836 -27.288 103.088  1.00 75.48           C  
ATOM   4298  HA  LEU A 269     -91.557 -27.879 103.960  1.00 75.48           H  
ATOM   4299  C   LEU A 269     -93.355 -27.409 102.940  1.00 75.48           C  
ATOM   4300  CB  LEU A 269     -91.439 -25.821 103.335  1.00 75.48           C  
ATOM   4301  HB2 LEU A 269     -91.565 -25.263 102.407  1.00 75.48           H  
ATOM   4302  HB3 LEU A 269     -92.130 -25.393 104.062  1.00 75.48           H  
ATOM   4303  O   LEU A 269     -94.024 -27.842 103.879  1.00 75.48           O  
ATOM   4304  CG  LEU A 269     -90.009 -25.623 103.866  1.00 75.48           C  
ATOM   4305  HG  LEU A 269     -89.303 -26.135 103.213  1.00 75.48           H  
ATOM   4306  CD1 LEU A 269     -89.662 -24.133 103.879  1.00 75.48           C  
ATOM   4307 HD11 LEU A 269     -90.308 -23.610 104.584  1.00 75.48           H  
ATOM   4308 HD12 LEU A 269     -88.625 -23.998 104.185  1.00 75.48           H  
ATOM   4309 HD13 LEU A 269     -89.800 -23.690 102.893  1.00 75.48           H  
ATOM   4310  CD2 LEU A 269     -89.848 -26.145 105.296  1.00 75.48           C  
ATOM   4311 HD21 LEU A 269     -89.988 -27.226 105.324  1.00 75.48           H  
ATOM   4312 HD22 LEU A 269     -88.846 -25.923 105.661  1.00 75.48           H  
ATOM   4313 HD23 LEU A 269     -90.579 -25.675 105.954  1.00 75.48           H  
ATOM   4314  N   ILE A 270     -93.888 -27.099 101.758  1.00 77.02           N  
ATOM   4315  H   ILE A 270     -93.279 -26.748 101.033  1.00 77.02           H  
ATOM   4316  CA  ILE A 270     -95.320 -27.217 101.453  1.00 77.02           C  
ATOM   4317  HA  ILE A 270     -95.894 -26.694 102.217  1.00 77.02           H  
ATOM   4318  C   ILE A 270     -95.753 -28.686 101.507  1.00 77.02           C  
ATOM   4319  CB  ILE A 270     -95.603 -26.533 100.099  1.00 77.02           C  
ATOM   4320  HB  ILE A 270     -94.840 -26.844  99.385  1.00 77.02           H  
ATOM   4321  O   ILE A 270     -96.692 -29.022 102.229  1.00 77.02           O  
ATOM   4322  CG1 ILE A 270     -95.522 -25.003 100.307  1.00 77.02           C  
ATOM   4323 HG12 ILE A 270     -94.676 -24.753 100.947  1.00 77.02           H  
ATOM   4324 HG13 ILE A 270     -96.427 -24.651 100.803  1.00 77.02           H  
ATOM   4325  CG2 ILE A 270     -96.975 -26.911  99.525  1.00 77.02           C  
ATOM   4326 HG21 ILE A 270     -97.766 -26.594 100.204  1.00 77.02           H  
ATOM   4327 HG22 ILE A 270     -97.137 -26.412  98.570  1.00 77.02           H  
ATOM   4328 HG23 ILE A 270     -97.055 -27.983  99.342  1.00 77.02           H  
ATOM   4329  CD1 ILE A 270     -95.340 -24.227  99.009  1.00 77.02           C  
ATOM   4330 HD11 ILE A 270     -94.375 -24.512  98.590  1.00 77.02           H  
ATOM   4331 HD12 ILE A 270     -95.333 -23.158  99.223  1.00 77.02           H  
ATOM   4332 HD13 ILE A 270     -96.145 -24.437  98.305  1.00 77.02           H  
ATOM   4333  N   SER A 271     -94.986 -29.583 100.879  1.00 76.70           N  
ATOM   4334  H   SER A 271     -94.250 -29.244 100.277  1.00 76.70           H  
ATOM   4335  CA  SER A 271     -95.194 -31.033 100.969  1.00 76.70           C  
ATOM   4336  HA  SER A 271     -96.159 -31.278 100.526  1.00 76.70           H  
ATOM   4337  C   SER A 271     -95.186 -31.534 102.419  1.00 76.70           C  
ATOM   4338  CB  SER A 271     -94.099 -31.746 100.168  1.00 76.70           C  
ATOM   4339  HB2 SER A 271     -93.124 -31.397 100.508  1.00 76.70           H  
ATOM   4340  HB3 SER A 271     -94.203 -31.501  99.111  1.00 76.70           H  
ATOM   4341  O   SER A 271     -96.037 -32.343 102.793  1.00 76.70           O  
ATOM   4342  OG  SER A 271     -94.154 -33.151 100.339  1.00 76.70           O  
ATOM   4343  HG  SER A 271     -94.718 -33.365 101.086  1.00 76.70           H  
ATOM   4344  N   SER A 272     -94.252 -31.066 103.253  1.00 74.71           N  
ATOM   4345  H   SER A 272     -93.518 -30.481 102.878  1.00 74.71           H  
ATOM   4346  CA  SER A 272     -94.191 -31.457 104.669  1.00 74.71           C  
ATOM   4347  HA  SER A 272     -94.270 -32.543 104.726  1.00 74.71           H  
ATOM   4348  C   SER A 272     -95.348 -30.881 105.496  1.00 74.71           C  
ATOM   4349  CB  SER A 272     -92.837 -31.071 105.272  1.00 74.71           C  
ATOM   4350  HB2 SER A 272     -92.039 -31.447 104.631  1.00 74.71           H  
ATOM   4351  HB3 SER A 272     -92.739 -31.543 106.249  1.00 74.71           H  
ATOM   4352  O   SER A 272     -95.867 -31.548 106.391  1.00 74.71           O  
ATOM   4353  OG  SER A 272     -92.688 -29.673 105.433  1.00 74.71           O  
ATOM   4354  HG  SER A 272     -93.134 -29.202 104.725  1.00 74.71           H  
ATOM   4355  N   SER A 273     -95.816 -29.678 105.155  1.00 79.83           N  
ATOM   4356  H   SER A 273     -95.367 -29.189 104.394  1.00 79.83           H  
ATOM   4357  CA  SER A 273     -96.941 -29.015 105.821  1.00 79.83           C  
ATOM   4358  HA  SER A 273     -96.781 -29.043 106.899  1.00 79.83           H  
ATOM   4359  C   SER A 273     -98.257 -29.729 105.526  1.00 79.83           C  
ATOM   4360  CB  SER A 273     -97.032 -27.549 105.390  1.00 79.83           C  
ATOM   4361  HB2 SER A 273     -97.885 -27.081 105.881  1.00 79.83           H  
ATOM   4362  HB3 SER A 273     -97.167 -27.479 104.310  1.00 79.83           H  
ATOM   4363  O   SER A 273     -99.058 -29.938 106.436  1.00 79.83           O  
ATOM   4364  OG  SER A 273     -95.853 -26.869 105.768  1.00 79.83           O  
ATOM   4365  HG  SER A 273     -95.145 -27.151 105.184  1.00 79.83           H  
ATOM   4366  N   ILE A 274     -98.452 -30.187 104.285  1.00 79.57           N  
ATOM   4367  H   ILE A 274     -97.779 -29.940 103.573  1.00 79.57           H  
ATOM   4368  CA  ILE A 274     -99.582 -31.045 103.904  1.00 79.57           C  
ATOM   4369  HA  ILE A 274    -100.510 -30.531 104.154  1.00 79.57           H  
ATOM   4370  C   ILE A 274     -99.557 -32.356 104.703  1.00 79.57           C  
ATOM   4371  CB  ILE A 274     -99.565 -31.307 102.379  1.00 79.57           C  
ATOM   4372  HB  ILE A 274     -98.571 -31.656 102.098  1.00 79.57           H  
ATOM   4373  O   ILE A 274    -100.605 -32.815 105.166  1.00 79.57           O  
ATOM   4374  CG1 ILE A 274     -99.868 -30.009 101.597  1.00 79.57           C  
ATOM   4375 HG12 ILE A 274    -100.917 -29.741 101.724  1.00 79.57           H  
ATOM   4376 HG13 ILE A 274     -99.266 -29.194 101.998  1.00 79.57           H  
ATOM   4377  CG2 ILE A 274    -100.583 -32.404 102.002  1.00 79.57           C  
ATOM   4378 HG21 ILE A 274    -100.261 -33.367 102.398  1.00 79.57           H  
ATOM   4379 HG22 ILE A 274    -100.647 -32.511 100.919  1.00 79.57           H  
ATOM   4380 HG23 ILE A 274    -101.564 -32.152 102.403  1.00 79.57           H  
ATOM   4381  CD1 ILE A 274     -99.551 -30.109 100.098  1.00 79.57           C  
ATOM   4382 HD11 ILE A 274     -98.510 -30.401  99.957  1.00 79.57           H  
ATOM   4383 HD12 ILE A 274    -100.200 -30.832  99.604  1.00 79.57           H  
ATOM   4384 HD13 ILE A 274     -99.704 -29.140  99.624  1.00 79.57           H  
ATOM   4385  N   ALA A 275     -98.380 -32.960 104.898  1.00 78.95           N  
ATOM   4386  H   ALA A 275     -97.552 -32.567 104.473  1.00 78.95           H  
ATOM   4387  CA  ALA A 275     -98.245 -34.185 105.686  1.00 78.95           C  
ATOM   4388  HA  ALA A 275     -98.940 -34.925 105.291  1.00 78.95           H  
ATOM   4389  C   ALA A 275     -98.619 -33.964 107.166  1.00 78.95           C  
ATOM   4390  CB  ALA A 275     -96.827 -34.742 105.507  1.00 78.95           C  
ATOM   4391  HB1 ALA A 275     -96.617 -34.890 104.448  1.00 78.95           H  
ATOM   4392  HB2 ALA A 275     -96.747 -35.699 106.022  1.00 78.95           H  
ATOM   4393  HB3 ALA A 275     -96.090 -34.058 105.928  1.00 78.95           H  
ATOM   4394  O   ALA A 275     -99.460 -34.689 107.698  1.00 78.95           O  
ATOM   4395  N   ALA A 276     -98.089 -32.914 107.802  1.00 78.84           N  
ATOM   4396  H   ALA A 276     -97.387 -32.370 107.321  1.00 78.84           H  
ATOM   4397  CA  ALA A 276     -98.384 -32.578 109.199  1.00 78.84           C  
ATOM   4398  HA  ALA A 276     -98.172 -33.446 109.824  1.00 78.84           H  
ATOM   4399  C   ALA A 276     -99.856 -32.184 109.430  1.00 78.84           C  
ATOM   4400  CB  ALA A 276     -97.447 -31.436 109.610  1.00 78.84           C  
ATOM   4401  HB1 ALA A 276     -96.411 -31.749 109.480  1.00 78.84           H  
ATOM   4402  HB2 ALA A 276     -97.609 -31.191 110.660  1.00 78.84           H  
ATOM   4403  HB3 ALA A 276     -97.634 -30.555 108.996  1.00 78.84           H  
ATOM   4404  O   ALA A 276    -100.460 -32.519 110.452  1.00 78.84           O  
ATOM   4405  N   LEU A 277    -100.466 -31.478 108.474  1.00 84.08           N  
ATOM   4406  H   LEU A 277     -99.921 -31.175 107.679  1.00 84.08           H  
ATOM   4407  CA  LEU A 277    -101.890 -31.151 108.512  1.00 84.08           C  
ATOM   4408  HA  LEU A 277    -102.118 -30.686 109.471  1.00 84.08           H  
ATOM   4409  C   LEU A 277    -102.754 -32.414 108.442  1.00 84.08           C  
ATOM   4410  CB  LEU A 277    -102.208 -30.173 107.369  1.00 84.08           C  
ATOM   4411  HB2 LEU A 277    -101.655 -30.480 106.481  1.00 84.08           H  
ATOM   4412  HB3 LEU A 277    -103.263 -30.250 107.105  1.00 84.08           H  
ATOM   4413  O   LEU A 277    -103.690 -32.553 109.227  1.00 84.08           O  
ATOM   4414  CG  LEU A 277    -101.885 -28.702 107.688  1.00 84.08           C  
ATOM   4415  HG  LEU A 277    -100.845 -28.616 108.004  1.00 84.08           H  
ATOM   4416  CD1 LEU A 277    -102.088 -27.868 106.426  1.00 84.08           C  
ATOM   4417 HD11 LEU A 277    -103.121 -27.933 106.084  1.00 84.08           H  
ATOM   4418 HD12 LEU A 277    -101.826 -26.827 106.612  1.00 84.08           H  
ATOM   4419 HD13 LEU A 277    -101.432 -28.249 105.643  1.00 84.08           H  
ATOM   4420  CD2 LEU A 277    -102.777 -28.099 108.782  1.00 84.08           C  
ATOM   4421 HD21 LEU A 277    -103.821 -28.140 108.469  1.00 84.08           H  
ATOM   4422 HD22 LEU A 277    -102.493 -27.058 108.939  1.00 84.08           H  
ATOM   4423 HD23 LEU A 277    -102.654 -28.641 109.719  1.00 84.08           H  
ATOM   4424  N   ASN A 278    -102.412 -33.372 107.579  1.00 81.99           N  
ATOM   4425  H   ASN A 278    -101.619 -33.225 106.972  1.00 81.99           H  
ATOM   4426  CA  ASN A 278    -103.105 -34.662 107.548  1.00 81.99           C  
ATOM   4427  HA  ASN A 278    -104.170 -34.483 107.405  1.00 81.99           H  
ATOM   4428  C   ASN A 278    -102.980 -35.432 108.872  1.00 81.99           C  
ATOM   4429  CB  ASN A 278    -102.588 -35.498 106.371  1.00 81.99           C  
ATOM   4430  HB2 ASN A 278    -102.814 -36.549 106.550  1.00 81.99           H  
ATOM   4431  HB3 ASN A 278    -101.506 -35.403 106.280  1.00 81.99           H  
ATOM   4432  O   ASN A 278    -103.936 -36.079 109.295  1.00 81.99           O  
ATOM   4433  CG  ASN A 278    -103.269 -35.123 105.074  1.00 81.99           C  
ATOM   4434  ND2 ASN A 278    -102.520 -34.722 104.078  1.00 81.99           N  
ATOM   4435 HD21 ASN A 278    -101.572 -34.442 104.286  1.00 81.99           H  
ATOM   4436 HD22 ASN A 278    -102.999 -34.404 103.248  1.00 81.99           H  
ATOM   4437  OD1 ASN A 278    -104.483 -35.178 104.942  1.00 81.99           O  
ATOM   4438  N   GLU A 279    -101.849 -35.325 109.566  1.00 79.88           N  
ATOM   4439  H   GLU A 279    -101.061 -34.850 109.150  1.00 79.88           H  
ATOM   4440  CA  GLU A 279    -101.664 -35.949 110.878  1.00 79.88           C  
ATOM   4441  HA  GLU A 279    -101.937 -37.002 110.801  1.00 79.88           H  
ATOM   4442  C   GLU A 279    -102.570 -35.318 111.952  1.00 79.88           C  
ATOM   4443  CB  GLU A 279    -100.180 -35.872 111.239  1.00 79.88           C  
ATOM   4444  HB2 GLU A 279     -99.595 -36.117 110.353  1.00 79.88           H  
ATOM   4445  HB3 GLU A 279     -99.932 -34.858 111.554  1.00 79.88           H  
ATOM   4446  O   GLU A 279    -103.296 -36.028 112.652  1.00 79.88           O  
ATOM   4447  CG  GLU A 279     -99.809 -36.864 112.344  1.00 79.88           C  
ATOM   4448  HG2 GLU A 279    -100.345 -36.595 113.255  1.00 79.88           H  
ATOM   4449  HG3 GLU A 279    -100.132 -37.860 112.041  1.00 79.88           H  
ATOM   4450  CD  GLU A 279     -98.300 -36.882 112.627  1.00 79.88           C  
ATOM   4451  OE1 GLU A 279     -97.883 -37.797 113.368  1.00 79.88           O  
ATOM   4452  OE2 GLU A 279     -97.588 -35.982 112.124  1.00 79.88           O  
ATOM   4453  N   LYS A 280    -102.641 -33.979 112.011  1.00 79.66           N  
ATOM   4454  H   LYS A 280    -102.007 -33.456 111.423  1.00 79.66           H  
ATOM   4455  CA  LYS A 280    -103.587 -33.260 112.889  1.00 79.66           C  
ATOM   4456  HA  LYS A 280    -103.423 -33.572 113.920  1.00 79.66           H  
ATOM   4457  C   LYS A 280    -105.043 -33.592 112.575  1.00 79.66           C  
ATOM   4458  CB  LYS A 280    -103.391 -31.745 112.776  1.00 79.66           C  
ATOM   4459  HB2 LYS A 280    -103.314 -31.455 111.728  1.00 79.66           H  
ATOM   4460  HB3 LYS A 280    -104.263 -31.251 113.207  1.00 79.66           H  
ATOM   4461  O   LYS A 280    -105.844 -33.783 113.487  1.00 79.66           O  
ATOM   4462  CG  LYS A 280    -102.154 -31.276 113.542  1.00 79.66           C  
ATOM   4463  HG2 LYS A 280    -102.224 -31.612 114.577  1.00 79.66           H  
ATOM   4464  HG3 LYS A 280    -101.259 -31.704 113.090  1.00 79.66           H  
ATOM   4465  CD  LYS A 280    -102.068 -29.748 113.512  1.00 79.66           C  
ATOM   4466  HD2 LYS A 280    -101.963 -29.416 112.479  1.00 79.66           H  
ATOM   4467  HD3 LYS A 280    -102.976 -29.326 113.942  1.00 79.66           H  
ATOM   4468  CE  LYS A 280    -100.853 -29.308 114.332  1.00 79.66           C  
ATOM   4469  HE2 LYS A 280    -100.965 -29.691 115.346  1.00 79.66           H  
ATOM   4470  HE3 LYS A 280     -99.965 -29.772 113.904  1.00 79.66           H  
ATOM   4471  NZ  LYS A 280    -100.707 -27.833 114.350  1.00 79.66           N  
ATOM   4472  HZ1 LYS A 280    -101.524 -27.406 114.764  1.00 79.66           H  
ATOM   4473  HZ2 LYS A 280    -100.581 -27.484 113.411  1.00 79.66           H  
ATOM   4474  HZ3 LYS A 280     -99.898 -27.577 114.897  1.00 79.66           H  
ATOM   4475  N   LYS A 281    -105.389 -33.696 111.289  1.00 81.94           N  
ATOM   4476  H   LYS A 281    -104.679 -33.499 110.599  1.00 81.94           H  
ATOM   4477  CA  LYS A 281    -106.726 -34.107 110.840  1.00 81.94           C  
ATOM   4478  HA  LYS A 281    -107.461 -33.385 111.197  1.00 81.94           H  
ATOM   4479  C   LYS A 281    -107.105 -35.470 111.419  1.00 81.94           C  
ATOM   4480  CB  LYS A 281    -106.732 -34.140 109.309  1.00 81.94           C  
ATOM   4481  HB2 LYS A 281    -106.046 -34.914 108.964  1.00 81.94           H  
ATOM   4482  HB3 LYS A 281    -106.383 -33.182 108.926  1.00 81.94           H  
ATOM   4483  O   LYS A 281    -108.241 -35.655 111.851  1.00 81.94           O  
ATOM   4484  CG  LYS A 281    -108.111 -34.422 108.718  1.00 81.94           C  
ATOM   4485  HG2 LYS A 281    -108.496 -35.370 109.095  1.00 81.94           H  
ATOM   4486  HG3 LYS A 281    -108.785 -33.612 108.997  1.00 81.94           H  
ATOM   4487  CD  LYS A 281    -107.982 -34.499 107.195  1.00 81.94           C  
ATOM   4488  HD2 LYS A 281    -107.211 -35.222 106.931  1.00 81.94           H  
ATOM   4489  HD3 LYS A 281    -107.700 -33.520 106.808  1.00 81.94           H  
ATOM   4490  CE  LYS A 281    -109.310 -34.934 106.589  1.00 81.94           C  
ATOM   4491  HE2 LYS A 281    -109.604 -35.896 107.009  1.00 81.94           H  
ATOM   4492  HE3 LYS A 281    -110.066 -34.196 106.854  1.00 81.94           H  
ATOM   4493  NZ  LYS A 281    -109.225 -35.010 105.116  1.00 81.94           N  
ATOM   4494  HZ1 LYS A 281    -108.754 -34.190 104.761  1.00 81.94           H  
ATOM   4495  HZ2 LYS A 281    -108.766 -35.844 104.779  1.00 81.94           H  
ATOM   4496  HZ3 LYS A 281    -110.162 -34.913 104.752  1.00 81.94           H  
ATOM   4497  N   ASN A 282    -106.158 -36.405 111.460  1.00 80.74           N  
ATOM   4498  H   ASN A 282    -105.252 -36.188 111.070  1.00 80.74           H  
ATOM   4499  CA  ASN A 282    -106.375 -37.738 112.016  1.00 80.74           C  
ATOM   4500  HA  ASN A 282    -107.317 -38.127 111.631  1.00 80.74           H  
ATOM   4501  C   ASN A 282    -106.523 -37.719 113.550  1.00 80.74           C  
ATOM   4502  CB  ASN A 282    -105.251 -38.666 111.529  1.00 80.74           C  
ATOM   4503  HB2 ASN A 282    -105.337 -39.625 112.039  1.00 80.74           H  
ATOM   4504  HB3 ASN A 282    -104.281 -38.237 111.782  1.00 80.74           H  
ATOM   4505  O   ASN A 282    -107.369 -38.440 114.073  1.00 80.74           O  
ATOM   4506  CG  ASN A 282    -105.304 -38.938 110.033  1.00 80.74           C  
ATOM   4507  ND2 ASN A 282    -104.210 -39.389 109.465  1.00 80.74           N  
ATOM   4508 HD21 ASN A 282    -103.365 -39.500 110.007  1.00 80.74           H  
ATOM   4509 HD22 ASN A 282    -104.242 -39.546 108.468  1.00 80.74           H  
ATOM   4510  OD1 ASN A 282    -106.321 -38.785 109.365  1.00 80.74           O  
ATOM   4511  N   GLN A 283    -105.797 -36.854 114.268  1.00 79.65           N  
ATOM   4512  H   GLN A 283    -105.084 -36.315 113.798  1.00 79.65           H  
ATOM   4513  CA  GLN A 283    -105.981 -36.665 115.719  1.00 79.65           C  
ATOM   4514  HA  GLN A 283    -105.922 -37.633 116.218  1.00 79.65           H  
ATOM   4515  C   GLN A 283    -107.350 -36.066 116.071  1.00 79.65           C  
ATOM   4516  CB  GLN A 283    -104.884 -35.752 116.280  1.00 79.65           C  
ATOM   4517  HB2 GLN A 283    -104.815 -34.850 115.672  1.00 79.65           H  
ATOM   4518  HB3 GLN A 283    -105.161 -35.457 117.292  1.00 79.65           H  
ATOM   4519  O   GLN A 283    -108.032 -36.558 116.968  1.00 79.65           O  
ATOM   4520  CG  GLN A 283    -103.512 -36.431 116.350  1.00 79.65           C  
ATOM   4521  HG2 GLN A 283    -103.579 -37.307 116.996  1.00 79.65           H  
ATOM   4522  HG3 GLN A 283    -103.210 -36.760 115.356  1.00 79.65           H  
ATOM   4523  CD  GLN A 283    -102.431 -35.499 116.895  1.00 79.65           C  
ATOM   4524  NE2 GLN A 283    -101.266 -36.019 117.209  1.00 79.65           N  
ATOM   4525 HE21 GLN A 283    -100.551 -35.374 117.516  1.00 79.65           H  
ATOM   4526 HE22 GLN A 283    -101.067 -36.992 117.025  1.00 79.65           H  
ATOM   4527  OE1 GLN A 283    -102.597 -34.296 117.034  1.00 79.65           O  
ATOM   4528  N   SER A 284    -107.797 -35.032 115.351  1.00 82.50           N  
ATOM   4529  H   SER A 284    -107.178 -34.592 114.685  1.00 82.50           H  
ATOM   4530  CA  SER A 284    -109.139 -34.467 115.557  1.00 82.50           C  
ATOM   4531  HA  SER A 284    -109.239 -34.158 116.597  1.00 82.50           H  
ATOM   4532  C   SER A 284    -110.240 -35.494 115.284  1.00 82.50           C  
ATOM   4533  CB  SER A 284    -109.355 -33.243 114.667  1.00 82.50           C  
ATOM   4534  HB2 SER A 284    -108.984 -33.442 113.662  1.00 82.50           H  
ATOM   4535  HB3 SER A 284    -110.421 -33.018 114.614  1.00 82.50           H  
ATOM   4536  O   SER A 284    -111.249 -35.506 115.985  1.00 82.50           O  
ATOM   4537  OG  SER A 284    -108.695 -32.124 115.218  1.00 82.50           O  
ATOM   4538  HG  SER A 284    -109.172 -31.908 116.023  1.00 82.50           H  
ATOM   4539  N   ARG A 285    -110.039 -36.397 114.311  1.00 81.00           N  
ATOM   4540  H   ARG A 285    -109.190 -36.332 113.769  1.00 81.00           H  
ATOM   4541  CA  ARG A 285    -110.951 -37.528 114.074  1.00 81.00           C  
ATOM   4542  HA  ARG A 285    -111.971 -37.155 113.979  1.00 81.00           H  
ATOM   4543  C   ARG A 285    -111.006 -38.474 115.273  1.00 81.00           C  
ATOM   4544  CB  ARG A 285    -110.581 -38.282 112.789  1.00 81.00           C  
ATOM   4545  HB2 ARG A 285    -109.506 -38.456 112.749  1.00 81.00           H  
ATOM   4546  HB3 ARG A 285    -111.084 -39.249 112.789  1.00 81.00           H  
ATOM   4547  O   ARG A 285    -112.101 -38.762 115.736  1.00 81.00           O  
ATOM   4548  CG  ARG A 285    -111.031 -37.508 111.548  1.00 81.00           C  
ATOM   4549  HG2 ARG A 285    -110.590 -36.511 111.565  1.00 81.00           H  
ATOM   4550  HG3 ARG A 285    -112.118 -37.427 111.563  1.00 81.00           H  
ATOM   4551  CD  ARG A 285    -110.588 -38.200 110.261  1.00 81.00           C  
ATOM   4552  HD2 ARG A 285    -109.500 -38.161 110.204  1.00 81.00           H  
ATOM   4553  HD3 ARG A 285    -110.904 -39.242 110.301  1.00 81.00           H  
ATOM   4554  NE  ARG A 285    -111.186 -37.549 109.079  1.00 81.00           N  
ATOM   4555  HE  ARG A 285    -111.889 -36.848 109.262  1.00 81.00           H  
ATOM   4556  NH1 ARG A 285    -110.106 -38.814 107.506  1.00 81.00           N  
ATOM   4557 HH11 ARG A 285    -109.557 -39.226 108.247  1.00 81.00           H  
ATOM   4558 HH12 ARG A 285    -110.022 -39.170 106.565  1.00 81.00           H  
ATOM   4559  NH2 ARG A 285    -111.674 -37.353 106.860  1.00 81.00           N  
ATOM   4560 HH21 ARG A 285    -112.382 -36.664 107.068  1.00 81.00           H  
ATOM   4561 HH22 ARG A 285    -111.631 -37.727 105.923  1.00 81.00           H  
ATOM   4562  CZ  ARG A 285    -110.991 -37.910 107.825  1.00 81.00           C  
ATOM   4563  N   SER A 286    -109.864 -38.859 115.845  1.00 78.34           N  
ATOM   4564  H   SER A 286    -108.981 -38.576 115.443  1.00 78.34           H  
ATOM   4565  CA  SER A 286    -109.869 -39.745 117.018  1.00 78.34           C  
ATOM   4566  HA  SER A 286    -110.464 -40.622 116.762  1.00 78.34           H  
ATOM   4567  C   SER A 286    -110.534 -39.101 118.241  1.00 78.34           C  
ATOM   4568  CB  SER A 286    -108.454 -40.237 117.352  1.00 78.34           C  
ATOM   4569  HB2 SER A 286    -108.537 -41.173 117.904  1.00 78.34           H  
ATOM   4570  HB3 SER A 286    -107.914 -40.437 116.426  1.00 78.34           H  
ATOM   4571  O   SER A 286    -111.213 -39.783 119.000  1.00 78.34           O  
ATOM   4572  OG  SER A 286    -107.720 -39.319 118.142  1.00 78.34           O  
ATOM   4573  HG  SER A 286    -108.078 -39.332 119.033  1.00 78.34           H  
ATOM   4574  N   GLN A 287    -110.374 -37.785 118.435  1.00 79.46           N  
ATOM   4575  H   GLN A 287    -109.745 -37.291 117.817  1.00 79.46           H  
ATOM   4576  CA  GLN A 287    -111.044 -37.045 119.512  1.00 79.46           C  
ATOM   4577  HA  GLN A 287    -110.870 -37.557 120.458  1.00 79.46           H  
ATOM   4578  C   GLN A 287    -112.561 -36.975 119.316  1.00 79.46           C  
ATOM   4579  CB  GLN A 287    -110.484 -35.619 119.602  1.00 79.46           C  
ATOM   4580  HB2 GLN A 287    -110.493 -35.162 118.612  1.00 79.46           H  
ATOM   4581  HB3 GLN A 287    -111.126 -35.029 120.256  1.00 79.46           H  
ATOM   4582  O   GLN A 287    -113.304 -37.082 120.291  1.00 79.46           O  
ATOM   4583  CG  GLN A 287    -109.063 -35.587 120.176  1.00 79.46           C  
ATOM   4584  HG2 GLN A 287    -108.397 -36.188 119.558  1.00 79.46           H  
ATOM   4585  HG3 GLN A 287    -109.078 -36.019 121.177  1.00 79.46           H  
ATOM   4586  CD  GLN A 287    -108.491 -34.175 120.263  1.00 79.46           C  
ATOM   4587  NE2 GLN A 287    -107.423 -33.980 121.002  1.00 79.46           N  
ATOM   4588 HE21 GLN A 287    -107.057 -33.039 121.021  1.00 79.46           H  
ATOM   4589 HE22 GLN A 287    -106.982 -34.754 121.478  1.00 79.46           H  
ATOM   4590  OE1 GLN A 287    -108.975 -33.215 119.687  1.00 79.46           O  
ATOM   4591  N   ILE A 288    -113.032 -36.809 118.074  1.00 79.65           N  
ATOM   4592  H   ILE A 288    -112.370 -36.729 117.316  1.00 79.65           H  
ATOM   4593  CA  ILE A 288    -114.463 -36.896 117.745  1.00 79.65           C  
ATOM   4594  HA  ILE A 288    -115.005 -36.155 118.332  1.00 79.65           H  
ATOM   4595  C   ILE A 288    -115.013 -38.260 118.144  1.00 79.65           C  
ATOM   4596  CB  ILE A 288    -114.706 -36.617 116.245  1.00 79.65           C  
ATOM   4597  HB  ILE A 288    -113.949 -37.146 115.665  1.00 79.65           H  
ATOM   4598  O   ILE A 288    -116.088 -38.304 118.740  1.00 79.65           O  
ATOM   4599  CG1 ILE A 288    -114.549 -35.112 115.995  1.00 79.65           C  
ATOM   4600 HG12 ILE A 288    -113.666 -34.771 116.535  1.00 79.65           H  
ATOM   4601 HG13 ILE A 288    -115.419 -34.576 116.377  1.00 79.65           H  
ATOM   4602  CG2 ILE A 288    -116.082 -37.098 115.745  1.00 79.65           C  
ATOM   4603 HG21 ILE A 288    -116.234 -36.829 114.700  1.00 79.65           H  
ATOM   4604 HG22 ILE A 288    -116.883 -36.680 116.356  1.00 79.65           H  
ATOM   4605 HG23 ILE A 288    -116.130 -38.186 115.793  1.00 79.65           H  
ATOM   4606  CD1 ILE A 288    -114.350 -34.785 114.515  1.00 79.65           C  
ATOM   4607 HD11 ILE A 288    -113.513 -35.369 114.132  1.00 79.65           H  
ATOM   4608 HD12 ILE A 288    -115.243 -35.023 113.938  1.00 79.65           H  
ATOM   4609 HD13 ILE A 288    -114.119 -33.726 114.400  1.00 79.65           H  
ATOM   4610  N   ASP A 289    -114.273 -39.334 117.875  1.00 78.10           N  
ATOM   4611  H   ASP A 289    -113.453 -39.232 117.294  1.00 78.10           H  
ATOM   4612  CA  ASP A 289    -114.686 -40.692 118.232  1.00 78.10           C  
ATOM   4613  HA  ASP A 289    -115.688 -40.868 117.841  1.00 78.10           H  
ATOM   4614  C   ASP A 289    -114.759 -40.872 119.760  1.00 78.10           C  
ATOM   4615  CB  ASP A 289    -113.746 -41.721 117.576  1.00 78.10           C  
ATOM   4616  HB2 ASP A 289    -112.727 -41.560 117.929  1.00 78.10           H  
ATOM   4617  HB3 ASP A 289    -114.051 -42.716 117.900  1.00 78.10           H  
ATOM   4618  O   ASP A 289    -115.737 -41.410 120.277  1.00 78.10           O  
ATOM   4619  CG  ASP A 289    -113.762 -41.695 116.040  1.00 78.10           C  
ATOM   4620  OD1 ASP A 289    -114.784 -41.257 115.460  1.00 78.10           O  
ATOM   4621  OD2 ASP A 289    -112.737 -42.111 115.452  1.00 78.10           O  
ATOM   4622  N   THR A 290    -113.795 -40.338 120.523  1.00 76.17           N  
ATOM   4623  H   THR A 290    -112.989 -39.933 120.069  1.00 76.17           H  
ATOM   4624  CA  THR A 290    -113.853 -40.368 122.000  1.00 76.17           C  
ATOM   4625  HA  THR A 290    -114.000 -41.401 122.314  1.00 76.17           H  
ATOM   4626  C   THR A 290    -115.030 -39.556 122.551  1.00 76.17           C  
ATOM   4627  CB  THR A 290    -112.564 -39.836 122.651  1.00 76.17           C  
ATOM   4628  HB  THR A 290    -112.616 -38.751 122.738  1.00 76.17           H  
ATOM   4629  O   THR A 290    -115.741 -40.009 123.446  1.00 76.17           O  
ATOM   4630  CG2 THR A 290    -112.358 -40.440 124.038  1.00 76.17           C  
ATOM   4631 HG21 THR A 290    -113.263 -40.319 124.633  1.00 76.17           H  
ATOM   4632 HG22 THR A 290    -111.531 -39.935 124.538  1.00 76.17           H  
ATOM   4633 HG23 THR A 290    -112.135 -41.504 123.960  1.00 76.17           H  
ATOM   4634  OG1 THR A 290    -111.413 -40.156 121.909  1.00 76.17           O  
ATOM   4635  HG1 THR A 290    -111.553 -41.015 121.503  1.00 76.17           H  
ATOM   4636  N   LEU A 291    -115.266 -38.359 122.005  1.00 80.38           N  
ATOM   4637  H   LEU A 291    -114.654 -38.042 121.267  1.00 80.38           H  
ATOM   4638  CA  LEU A 291    -116.401 -37.517 122.389  1.00 80.38           C  
ATOM   4639  HA  LEU A 291    -116.389 -37.369 123.469  1.00 80.38           H  
ATOM   4640  C   LEU A 291    -117.735 -38.190 122.060  1.00 80.38           C  
ATOM   4641  CB  LEU A 291    -116.299 -36.157 121.678  1.00 80.38           C  
ATOM   4642  HB2 LEU A 291    -117.253 -35.637 121.771  1.00 80.38           H  
ATOM   4643  HB3 LEU A 291    -116.124 -36.336 120.617  1.00 80.38           H  
ATOM   4644  O   LEU A 291    -118.674 -38.081 122.844  1.00 80.38           O  
ATOM   4645  CG  LEU A 291    -115.192 -35.241 122.227  1.00 80.38           C  
ATOM   4646  HG  LEU A 291    -114.248 -35.782 122.295  1.00 80.38           H  
ATOM   4647  CD1 LEU A 291    -115.012 -34.055 121.282  1.00 80.38           C  
ATOM   4648 HD11 LEU A 291    -114.216 -33.409 121.651  1.00 80.38           H  
ATOM   4649 HD12 LEU A 291    -115.945 -33.495 121.223  1.00 80.38           H  
ATOM   4650 HD13 LEU A 291    -114.733 -34.418 120.292  1.00 80.38           H  
ATOM   4651  CD2 LEU A 291    -115.540 -34.693 123.613  1.00 80.38           C  
ATOM   4652 HD21 LEU A 291    -116.495 -34.169 123.582  1.00 80.38           H  
ATOM   4653 HD22 LEU A 291    -115.595 -35.511 124.332  1.00 80.38           H  
ATOM   4654 HD23 LEU A 291    -114.760 -34.006 123.941  1.00 80.38           H  
ATOM   4655  N   TYR A 292    -117.814 -38.902 120.933  1.00 77.94           N  
ATOM   4656  H   TYR A 292    -117.003 -38.948 120.333  1.00 77.94           H  
ATOM   4657  CA  TYR A 292    -118.985 -39.684 120.554  1.00 77.94           C  
ATOM   4658  HA  TYR A 292    -119.842 -39.015 120.481  1.00 77.94           H  
ATOM   4659  C   TYR A 292    -119.319 -40.732 121.624  1.00 77.94           C  
ATOM   4660  CB  TYR A 292    -118.749 -40.323 119.177  1.00 77.94           C  
ATOM   4661  HB2 TYR A 292    -118.339 -39.572 118.502  1.00 77.94           H  
ATOM   4662  HB3 TYR A 292    -118.012 -41.122 119.261  1.00 77.94           H  
ATOM   4663  O   TYR A 292    -120.459 -40.787 122.076  1.00 77.94           O  
ATOM   4664  CG  TYR A 292    -120.004 -40.890 118.551  1.00 77.94           C  
ATOM   4665  CD1 TYR A 292    -120.497 -42.143 118.961  1.00 77.94           C  
ATOM   4666  HD1 TYR A 292    -119.973 -42.716 119.713  1.00 77.94           H  
ATOM   4667  CD2 TYR A 292    -120.683 -40.157 117.560  1.00 77.94           C  
ATOM   4668  HD2 TYR A 292    -120.249 -39.241 117.187  1.00 77.94           H  
ATOM   4669  CE1 TYR A 292    -121.696 -42.643 118.420  1.00 77.94           C  
ATOM   4670  HE1 TYR A 292    -122.089 -43.588 118.765  1.00 77.94           H  
ATOM   4671  CE2 TYR A 292    -121.883 -40.653 117.016  1.00 77.94           C  
ATOM   4672  HE2 TYR A 292    -122.409 -40.125 116.234  1.00 77.94           H  
ATOM   4673  OH  TYR A 292    -123.563 -42.349 116.934  1.00 77.94           O  
ATOM   4674  HH  TYR A 292    -123.851 -43.153 117.372  1.00 77.94           H  
ATOM   4675  CZ  TYR A 292    -122.397 -41.891 117.455  1.00 77.94           C  
ATOM   4676  N   HIS A 293    -118.322 -41.488 122.097  1.00 75.91           N  
ATOM   4677  H   HIS A 293    -117.411 -41.414 121.667  1.00 75.91           H  
ATOM   4678  CA  HIS A 293    -118.508 -42.468 123.171  1.00 75.91           C  
ATOM   4679  HA  HIS A 293    -119.292 -43.165 122.875  1.00 75.91           H  
ATOM   4680  C   HIS A 293    -118.973 -41.843 124.494  1.00 75.91           C  
ATOM   4681  CB  HIS A 293    -117.205 -43.253 123.379  1.00 75.91           C  
ATOM   4682  HB2 HIS A 293    -116.356 -42.570 123.410  1.00 75.91           H  
ATOM   4683  HB3 HIS A 293    -117.254 -43.765 124.340  1.00 75.91           H  
ATOM   4684  O   HIS A 293    -119.851 -42.393 125.154  1.00 75.91           O  
ATOM   4685  CG  HIS A 293    -116.978 -44.304 122.327  1.00 75.91           C  
ATOM   4686  CD2 HIS A 293    -115.900 -44.426 121.492  1.00 75.91           C  
ATOM   4687  HD2 HIS A 293    -115.053 -43.757 121.444  1.00 75.91           H  
ATOM   4688  ND1 HIS A 293    -117.820 -45.358 122.060  1.00 75.91           N  
ATOM   4689  HD1 HIS A 293    -118.700 -45.548 122.520  1.00 75.91           H  
ATOM   4690  CE1 HIS A 293    -117.264 -46.098 121.089  1.00 75.91           C  
ATOM   4691  HE1 HIS A 293    -117.694 -46.995 120.668  1.00 75.91           H  
ATOM   4692  NE2 HIS A 293    -116.086 -45.575 120.716  1.00 75.91           N  
ATOM   4693  N   PHE A 294    -118.429 -40.685 124.883  1.00 76.78           N  
ATOM   4694  H   PHE A 294    -117.673 -40.295 124.339  1.00 76.78           H  
ATOM   4695  CA  PHE A 294    -118.850 -40.018 126.121  1.00 76.78           C  
ATOM   4696  HA  PHE A 294    -118.844 -40.750 126.929  1.00 76.78           H  
ATOM   4697  C   PHE A 294    -120.280 -39.472 126.063  1.00 76.78           C  
ATOM   4698  CB  PHE A 294    -117.880 -38.880 126.463  1.00 76.78           C  
ATOM   4699  HB2 PHE A 294    -118.320 -38.290 127.267  1.00 76.78           H  
ATOM   4700  HB3 PHE A 294    -117.775 -38.228 125.596  1.00 76.78           H  
ATOM   4701  O   PHE A 294    -120.997 -39.525 127.061  1.00 76.78           O  
ATOM   4702  CG  PHE A 294    -116.515 -39.318 126.948  1.00 76.78           C  
ATOM   4703  CD1 PHE A 294    -116.407 -40.225 128.020  1.00 76.78           C  
ATOM   4704  HD1 PHE A 294    -117.294 -40.638 128.479  1.00 76.78           H  
ATOM   4705  CD2 PHE A 294    -115.350 -38.771 126.380  1.00 76.78           C  
ATOM   4706  HD2 PHE A 294    -115.423 -38.071 125.561  1.00 76.78           H  
ATOM   4707  CE1 PHE A 294    -115.144 -40.601 128.506  1.00 76.78           C  
ATOM   4708  HE1 PHE A 294    -115.068 -41.307 129.319  1.00 76.78           H  
ATOM   4709  CE2 PHE A 294    -114.086 -39.131 126.880  1.00 76.78           C  
ATOM   4710  HE2 PHE A 294    -113.193 -38.705 126.448  1.00 76.78           H  
ATOM   4711  CZ  PHE A 294    -113.982 -40.054 127.935  1.00 76.78           C  
ATOM   4712  HZ  PHE A 294    -113.011 -40.342 128.310  1.00 76.78           H  
ATOM   4713  N   ILE A 295    -120.695 -38.938 124.911  1.00 78.30           N  
ATOM   4714  H   ILE A 295    -120.055 -38.932 124.130  1.00 78.30           H  
ATOM   4715  CA  ILE A 295    -122.068 -38.457 124.698  1.00 78.30           C  
ATOM   4716  HA  ILE A 295    -122.326 -37.749 125.486  1.00 78.30           H  
ATOM   4717  C   ILE A 295    -123.054 -39.624 124.809  1.00 78.30           C  
ATOM   4718  CB  ILE A 295    -122.167 -37.741 123.331  1.00 78.30           C  
ATOM   4719  HB  ILE A 295    -121.733 -38.395 122.575  1.00 78.30           H  
ATOM   4720  O   ILE A 295    -124.068 -39.493 125.491  1.00 78.30           O  
ATOM   4721  CG1 ILE A 295    -121.374 -36.419 123.367  1.00 78.30           C  
ATOM   4722 HG12 ILE A 295    -120.444 -36.574 123.913  1.00 78.30           H  
ATOM   4723 HG13 ILE A 295    -121.957 -35.664 123.896  1.00 78.30           H  
ATOM   4724  CG2 ILE A 295    -123.620 -37.439 122.924  1.00 78.30           C  
ATOM   4725 HG21 ILE A 295    -124.115 -36.839 123.687  1.00 78.30           H  
ATOM   4726 HG22 ILE A 295    -124.180 -38.367 122.802  1.00 78.30           H  
ATOM   4727 HG23 ILE A 295    -123.658 -36.917 121.968  1.00 78.30           H  
ATOM   4728  CD1 ILE A 295    -121.006 -35.894 121.974  1.00 78.30           C  
ATOM   4729 HD11 ILE A 295    -120.323 -35.050 122.070  1.00 78.30           H  
ATOM   4730 HD12 ILE A 295    -121.897 -35.580 121.429  1.00 78.30           H  
ATOM   4731 HD13 ILE A 295    -120.502 -36.676 121.406  1.00 78.30           H  
ATOM   4732  N   ASP A 296    -122.721 -40.761 124.195  1.00 76.90           N  
ATOM   4733  H   ASP A 296    -121.872 -40.787 123.649  1.00 76.90           H  
ATOM   4734  CA  ASP A 296    -123.548 -41.972 124.183  1.00 76.90           C  
ATOM   4735  HA  ASP A 296    -124.525 -41.733 123.763  1.00 76.90           H  
ATOM   4736  C   ASP A 296    -123.780 -42.554 125.595  1.00 76.90           C  
ATOM   4737  CB  ASP A 296    -122.862 -42.983 123.248  1.00 76.90           C  
ATOM   4738  HB2 ASP A 296    -121.908 -43.286 123.679  1.00 76.90           H  
ATOM   4739  HB3 ASP A 296    -122.658 -42.501 122.292  1.00 76.90           H  
ATOM   4740  O   ASP A 296    -124.904 -42.895 125.958  1.00 76.90           O  
ATOM   4741  CG  ASP A 296    -123.718 -44.222 122.982  1.00 76.90           C  
ATOM   4742  OD1 ASP A 296    -124.769 -44.068 122.330  1.00 76.90           O  
ATOM   4743  OD2 ASP A 296    -123.299 -45.335 123.390  1.00 76.90           O  
ATOM   4744  N   GLU A 297    -122.751 -42.602 126.450  1.00 70.14           N  
ATOM   4745  H   GLU A 297    -121.832 -42.363 126.104  1.00 70.14           H  
ATOM   4746  CA  GLU A 297    -122.882 -43.101 127.834  1.00 70.14           C  
ATOM   4747  HA  GLU A 297    -123.380 -44.071 127.816  1.00 70.14           H  
ATOM   4748  C   GLU A 297    -123.753 -42.204 128.730  1.00 70.14           C  
ATOM   4749  CB  GLU A 297    -121.486 -43.271 128.458  1.00 70.14           C  
ATOM   4750  HB2 GLU A 297    -120.872 -42.405 128.211  1.00 70.14           H  
ATOM   4751  HB3 GLU A 297    -121.578 -43.305 129.543  1.00 70.14           H  
ATOM   4752  O   GLU A 297    -124.530 -42.695 129.554  1.00 70.14           O  
ATOM   4753  CG  GLU A 297    -120.775 -44.551 127.986  1.00 70.14           C  
ATOM   4754  HG2 GLU A 297    -120.659 -44.516 126.903  1.00 70.14           H  
ATOM   4755  HG3 GLU A 297    -119.778 -44.575 128.425  1.00 70.14           H  
ATOM   4756  CD  GLU A 297    -121.538 -45.824 128.394  1.00 70.14           C  
ATOM   4757  OE1 GLU A 297    -121.816 -46.668 127.501  1.00 70.14           O  
ATOM   4758  OE2 GLU A 297    -121.895 -45.927 129.587  1.00 70.14           O  
ATOM   4759  N   ILE A 298    -123.671 -40.881 128.556  1.00 68.24           N  
ATOM   4760  H   ILE A 298    -123.048 -40.534 127.840  1.00 68.24           H  
ATOM   4761  CA  ILE A 298    -124.529 -39.936 129.287  1.00 68.24           C  
ATOM   4762  HA  ILE A 298    -124.500 -40.190 130.347  1.00 68.24           H  
ATOM   4763  C   ILE A 298    -125.992 -40.085 128.847  1.00 68.24           C  
ATOM   4764  CB  ILE A 298    -123.999 -38.493 129.123  1.00 68.24           C  
ATOM   4765  HB  ILE A 298    -123.843 -38.298 128.062  1.00 68.24           H  
ATOM   4766  O   ILE A 298    -126.893 -40.045 129.688  1.00 68.24           O  
ATOM   4767  CG1 ILE A 298    -122.649 -38.357 129.865  1.00 68.24           C  
ATOM   4768 HG12 ILE A 298    -122.812 -38.449 130.939  1.00 68.24           H  
ATOM   4769 HG13 ILE A 298    -121.985 -39.167 129.563  1.00 68.24           H  
ATOM   4770  CG2 ILE A 298    -125.010 -37.460 129.662  1.00 68.24           C  
ATOM   4771 HG21 ILE A 298    -125.268 -37.695 130.694  1.00 68.24           H  
ATOM   4772 HG22 ILE A 298    -125.919 -37.477 129.061  1.00 68.24           H  
ATOM   4773 HG23 ILE A 298    -124.607 -36.448 129.609  1.00 68.24           H  
ATOM   4774  CD1 ILE A 298    -121.920 -37.042 129.574  1.00 68.24           C  
ATOM   4775 HD11 ILE A 298    -121.827 -36.935 128.493  1.00 68.24           H  
ATOM   4776 HD12 ILE A 298    -122.458 -36.190 129.987  1.00 68.24           H  
ATOM   4777 HD13 ILE A 298    -120.925 -37.077 130.018  1.00 68.24           H  
ATOM   4778  N   GLU A 299    -126.239 -40.294 127.551  1.00 67.49           N  
ATOM   4779  H   GLU A 299    -125.461 -40.341 126.908  1.00 67.49           H  
ATOM   4780  CA  GLU A 299    -127.585 -40.542 127.018  1.00 67.49           C  
ATOM   4781  HA  GLU A 299    -128.244 -39.724 127.311  1.00 67.49           H  
ATOM   4782  C   GLU A 299    -128.210 -41.820 127.591  1.00 67.49           C  
ATOM   4783  CB  GLU A 299    -127.549 -40.611 125.482  1.00 67.49           C  
ATOM   4784  HB2 GLU A 299    -128.479 -41.060 125.135  1.00 67.49           H  
ATOM   4785  HB3 GLU A 299    -126.719 -41.238 125.156  1.00 67.49           H  
ATOM   4786  O   GLU A 299    -129.378 -41.807 127.984  1.00 67.49           O  
ATOM   4787  CG  GLU A 299    -127.426 -39.220 124.849  1.00 67.49           C  
ATOM   4788  HG2 GLU A 299    -126.545 -38.716 125.246  1.00 67.49           H  
ATOM   4789  HG3 GLU A 299    -128.296 -38.635 125.145  1.00 67.49           H  
ATOM   4790  CD  GLU A 299    -127.347 -39.243 123.313  1.00 67.49           C  
ATOM   4791  OE1 GLU A 299    -126.989 -38.181 122.743  1.00 67.49           O  
ATOM   4792  OE2 GLU A 299    -127.743 -40.232 122.677  1.00 67.49           O  
ATOM   4793  N   LYS A 300    -127.436 -42.906 127.720  1.00 70.57           N  
ATOM   4794  H   LYS A 300    -126.500 -42.868 127.343  1.00 70.57           H  
ATOM   4795  CA  LYS A 300    -127.923 -44.164 128.314  1.00 70.57           C  
ATOM   4796  HA  LYS A 300    -128.786 -44.512 127.746  1.00 70.57           H  
ATOM   4797  C   LYS A 300    -128.409 -43.991 129.755  1.00 70.57           C  
ATOM   4798  CB  LYS A 300    -126.824 -45.230 128.253  1.00 70.57           C  
ATOM   4799  HB2 LYS A 300    -125.888 -44.795 128.605  1.00 70.57           H  
ATOM   4800  HB3 LYS A 300    -127.085 -46.050 128.922  1.00 70.57           H  
ATOM   4801  O   LYS A 300    -129.471 -44.508 130.097  1.00 70.57           O  
ATOM   4802  CG  LYS A 300    -126.640 -45.806 126.844  1.00 70.57           C  
ATOM   4803  HG2 LYS A 300    -127.511 -46.402 126.571  1.00 70.57           H  
ATOM   4804  HG3 LYS A 300    -126.518 -44.999 126.122  1.00 70.57           H  
ATOM   4805  CD  LYS A 300    -125.384 -46.678 126.844  1.00 70.57           C  
ATOM   4806  HD2 LYS A 300    -125.487 -47.494 127.560  1.00 70.57           H  
ATOM   4807  HD3 LYS A 300    -124.550 -46.052 127.160  1.00 70.57           H  
ATOM   4808  CE  LYS A 300    -125.085 -47.246 125.459  1.00 70.57           C  
ATOM   4809  HE2 LYS A 300    -125.568 -48.218 125.355  1.00 70.57           H  
ATOM   4810  HE3 LYS A 300    -125.487 -46.570 124.704  1.00 70.57           H  
ATOM   4811  NZ  LYS A 300    -123.622 -47.344 125.266  1.00 70.57           N  
ATOM   4812  HZ1 LYS A 300    -123.105 -47.217 126.124  1.00 70.57           H  
ATOM   4813  HZ2 LYS A 300    -123.335 -48.191 124.796  1.00 70.57           H  
ATOM   4814  HZ3 LYS A 300    -123.345 -46.571 124.677  1.00 70.57           H  
ATOM   4815  N   GLN A 301    -127.680 -43.251 130.594  1.00 58.39           N  
ATOM   4816  H   GLN A 301    -126.813 -42.859 130.255  1.00 58.39           H  
ATOM   4817  CA  GLN A 301    -128.066 -43.057 131.999  1.00 58.39           C  
ATOM   4818  HA  GLN A 301    -128.408 -44.014 132.392  1.00 58.39           H  
ATOM   4819  C   GLN A 301    -129.242 -42.104 132.207  1.00 58.39           C  
ATOM   4820  CB  GLN A 301    -126.869 -42.591 132.824  1.00 58.39           C  
ATOM   4821  HB2 GLN A 301    -126.276 -41.865 132.270  1.00 58.39           H  
ATOM   4822  HB3 GLN A 301    -127.262 -42.095 133.712  1.00 58.39           H  
ATOM   4823  O   GLN A 301    -130.069 -42.332 133.093  1.00 58.39           O  
ATOM   4824  CG  GLN A 301    -126.005 -43.798 133.233  1.00 58.39           C  
ATOM   4825  HG2 GLN A 301    -126.544 -44.730 133.060  1.00 58.39           H  
ATOM   4826  HG3 GLN A 301    -125.116 -43.832 132.603  1.00 58.39           H  
ATOM   4827  CD  GLN A 301    -125.614 -43.783 134.705  1.00 58.39           C  
ATOM   4828  NE2 GLN A 301    -125.128 -44.871 135.253  1.00 58.39           N  
ATOM   4829 HE21 GLN A 301    -125.015 -45.714 134.709  1.00 58.39           H  
ATOM   4830 HE22 GLN A 301    -124.900 -44.793 136.234  1.00 58.39           H  
ATOM   4831  OE1 GLN A 301    -125.712 -42.802 135.403  1.00 58.39           O  
ATOM   4832  N   LEU A 302    -129.375 -41.077 131.365  1.00 60.19           N  
ATOM   4833  H   LEU A 302    -128.663 -40.929 130.663  1.00 60.19           H  
ATOM   4834  CA  LEU A 302    -130.557 -40.209 131.364  1.00 60.19           C  
ATOM   4835  HA  LEU A 302    -130.667 -39.775 132.358  1.00 60.19           H  
ATOM   4836  C   LEU A 302    -131.857 -40.998 131.097  1.00 60.19           C  
ATOM   4837  CB  LEU A 302    -130.338 -39.086 130.332  1.00 60.19           C  
ATOM   4838  HB2 LEU A 302    -129.929 -39.524 129.422  1.00 60.19           H  
ATOM   4839  HB3 LEU A 302    -131.301 -38.645 130.070  1.00 60.19           H  
ATOM   4840  O   LEU A 302    -132.927 -40.587 131.562  1.00 60.19           O  
ATOM   4841  CG  LEU A 302    -129.402 -37.966 130.829  1.00 60.19           C  
ATOM   4842  HG  LEU A 302    -128.513 -38.399 131.287  1.00 60.19           H  
ATOM   4843  CD1 LEU A 302    -128.953 -37.070 129.675  1.00 60.19           C  
ATOM   4844 HD11 LEU A 302    -129.815 -36.589 129.211  1.00 60.19           H  
ATOM   4845 HD12 LEU A 302    -128.266 -36.306 130.039  1.00 60.19           H  
ATOM   4846 HD13 LEU A 302    -128.439 -37.677 128.929  1.00 60.19           H  
ATOM   4847  CD2 LEU A 302    -130.107 -37.079 131.857  1.00 60.19           C  
ATOM   4848 HD21 LEU A 302    -130.264 -37.654 132.769  1.00 60.19           H  
ATOM   4849 HD22 LEU A 302    -129.481 -36.219 132.095  1.00 60.19           H  
ATOM   4850 HD23 LEU A 302    -131.055 -36.721 131.455  1.00 60.19           H  
ATOM   4851  N   ASN A 303    -131.747 -42.154 130.433  1.00 62.04           N  
ATOM   4852  H   ASN A 303    -130.837 -42.388 130.061  1.00 62.04           H  
ATOM   4853  CA  ASN A 303    -132.862 -43.022 130.061  1.00 62.04           C  
ATOM   4854  HA  ASN A 303    -133.781 -42.436 130.065  1.00 62.04           H  
ATOM   4855  C   ASN A 303    -133.112 -44.199 131.036  1.00 62.04           C  
ATOM   4856  CB  ASN A 303    -132.621 -43.486 128.611  1.00 62.04           C  
ATOM   4857  HB2 ASN A 303    -131.661 -43.999 128.548  1.00 62.04           H  
ATOM   4858  HB3 ASN A 303    -133.402 -44.192 128.329  1.00 62.04           H  
ATOM   4859  O   ASN A 303    -134.173 -44.814 130.967  1.00 62.04           O  
ATOM   4860  CG  ASN A 303    -132.644 -42.348 127.598  1.00 62.04           C  
ATOM   4861  ND2 ASN A 303    -132.127 -42.572 126.413  1.00 62.04           N  
ATOM   4862 HD21 ASN A 303    -131.633 -43.433 126.227  1.00 62.04           H  
ATOM   4863 HD22 ASN A 303    -132.097 -41.780 125.787  1.00 62.04           H  
ATOM   4864  OD1 ASN A 303    -133.138 -41.257 127.837  1.00 62.04           O  
ATOM   4865  N   SER A 304    -132.202 -44.519 131.971  1.00 55.24           N  
ATOM   4866  H   SER A 304    -131.320 -44.028 131.975  1.00 55.24           H  
ATOM   4867  CA  SER A 304    -132.365 -45.667 132.893  1.00 55.24           C  
ATOM   4868  HA  SER A 304    -132.885 -46.453 132.345  1.00 55.24           H  
ATOM   4869  C   SER A 304    -133.235 -45.409 134.137  1.00 55.24           C  
ATOM   4870  CB  SER A 304    -131.007 -46.266 133.285  1.00 55.24           C  
ATOM   4871  HB2 SER A 304    -130.584 -46.767 132.415  1.00 55.24           H  
ATOM   4872  HB3 SER A 304    -131.153 -47.011 134.067  1.00 55.24           H  
ATOM   4873  O   SER A 304    -133.706 -46.365 134.745  1.00 55.24           O  
ATOM   4874  OG  SER A 304    -130.080 -45.292 133.727  1.00 55.24           O  
ATOM   4875  HG  SER A 304    -130.519 -44.613 134.244  1.00 55.24           H  
ATOM   4876  N   SER A 305    -133.509 -44.150 134.509  1.00 40.11           N  
ATOM   4877  H   SER A 305    -133.051 -43.395 134.019  1.00 40.11           H  
ATOM   4878  CA  SER A 305    -134.446 -43.807 135.607  1.00 40.11           C  
ATOM   4879  HA  SER A 305    -134.323 -44.546 136.398  1.00 40.11           H  
ATOM   4880  C   SER A 305    -135.926 -43.867 135.206  1.00 40.11           C  
ATOM   4881  CB  SER A 305    -134.119 -42.441 136.216  1.00 40.11           C  
ATOM   4882  HB2 SER A 305    -134.800 -42.225 137.039  1.00 40.11           H  
ATOM   4883  HB3 SER A 305    -134.229 -41.670 135.454  1.00 40.11           H  
ATOM   4884  O   SER A 305    -136.799 -43.596 136.020  1.00 40.11           O  
ATOM   4885  OG  SER A 305    -132.788 -42.444 136.692  1.00 40.11           O  
ATOM   4886  HG  SER A 305    -132.803 -42.722 137.611  1.00 40.11           H  
ATOM   4887  N   SER A 306    -136.231 -44.262 133.972  1.00 35.40           N  
ATOM   4888  H   SER A 306    -135.481 -44.440 133.321  1.00 35.40           H  
ATOM   4889  CA  SER A 306    -137.585 -44.587 133.523  1.00 35.40           C  
ATOM   4890  HA  SER A 306    -138.311 -44.267 134.271  1.00 35.40           H  
ATOM   4891  C   SER A 306    -137.721 -46.100 133.386  1.00 35.40           C  
ATOM   4892  CB  SER A 306    -137.930 -43.831 132.236  1.00 35.40           C  
ATOM   4893  HB2 SER A 306    -138.786 -44.301 131.750  1.00 35.40           H  
ATOM   4894  HB3 SER A 306    -138.205 -42.810 132.498  1.00 35.40           H  
ATOM   4895  O   SER A 306    -137.498 -46.677 132.322  1.00 35.40           O  
ATOM   4896  OG  SER A 306    -136.836 -43.776 131.342  1.00 35.40           O  
ATOM   4897  HG  SER A 306    -136.553 -44.668 131.127  1.00 35.40           H  
ATOM   4898  N   GLY A 307    -138.060 -46.756 134.494  1.00 31.68           N  
ATOM   4899  H   GLY A 307    -138.197 -46.221 135.340  1.00 31.68           H  
ATOM   4900  CA  GLY A 307    -138.467 -48.153 134.494  1.00 31.68           C  
ATOM   4901  HA2 GLY A 307    -138.488 -48.523 135.519  1.00 31.68           H  
ATOM   4902  HA3 GLY A 307    -137.748 -48.746 133.929  1.00 31.68           H  
ATOM   4903  C   GLY A 307    -139.866 -48.321 133.898  1.00 31.68           C  
ATOM   4904  O   GLY A 307    -140.850 -48.093 134.588  1.00 31.68           O  
ATOM   4905  N   PHE A 308    -139.888 -48.810 132.655  1.00 27.26           N  
ATOM   4906  H   PHE A 308    -139.014 -48.729 132.155  1.00 27.26           H  
ATOM   4907  CA  PHE A 308    -140.859 -49.757 132.083  1.00 27.26           C  
ATOM   4908  HA  PHE A 308    -140.457 -50.026 131.106  1.00 27.26           H  
ATOM   4909  C   PHE A 308    -142.306 -49.307 131.786  1.00 27.26           C  
ATOM   4910  CB  PHE A 308    -140.827 -51.061 132.906  1.00 27.26           C  
ATOM   4911  HB2 PHE A 308    -141.821 -51.508 132.897  1.00 27.26           H  
ATOM   4912  HB3 PHE A 308    -140.601 -50.862 133.954  1.00 27.26           H  
ATOM   4913  O   PHE A 308    -143.143 -49.274 132.678  1.00 27.26           O  
ATOM   4914  CG  PHE A 308    -139.859 -52.092 132.371  1.00 27.26           C  
ATOM   4915  CD1 PHE A 308    -140.360 -53.176 131.628  1.00 27.26           C  
ATOM   4916  HD1 PHE A 308    -141.422 -53.275 131.459  1.00 27.26           H  
ATOM   4917  CD2 PHE A 308    -138.473 -51.963 132.578  1.00 27.26           C  
ATOM   4918  HD2 PHE A 308    -138.084 -51.131 133.146  1.00 27.26           H  
ATOM   4919  CE1 PHE A 308    -139.481 -54.131 131.094  1.00 27.26           C  
ATOM   4920  HE1 PHE A 308    -139.869 -54.959 130.518  1.00 27.26           H  
ATOM   4921  CE2 PHE A 308    -137.592 -52.918 132.038  1.00 27.26           C  
ATOM   4922  HE2 PHE A 308    -136.527 -52.818 132.191  1.00 27.26           H  
ATOM   4923  CZ  PHE A 308    -138.097 -54.002 131.297  1.00 27.26           C  
ATOM   4924  HZ  PHE A 308    -137.420 -54.732 130.878  1.00 27.26           H  
ATOM   4925  N   ILE A 309    -142.593 -49.111 130.486  1.00 24.98           N  
ATOM   4926  H   ILE A 309    -141.827 -48.744 129.940  1.00 24.98           H  
ATOM   4927  CA  ILE A 309    -143.636 -49.746 129.626  1.00 24.98           C  
ATOM   4928  HA  ILE A 309    -143.558 -50.831 129.688  1.00 24.98           H  
ATOM   4929  C   ILE A 309    -143.285 -49.326 128.174  1.00 24.98           C  
ATOM   4930  CB  ILE A 309    -145.077 -49.329 130.030  1.00 24.98           C  
ATOM   4931  HB  ILE A 309    -145.059 -48.283 130.336  1.00 24.98           H  
ATOM   4932  O   ILE A 309    -143.150 -48.139 127.905  1.00 24.98           O  
ATOM   4933  CG1 ILE A 309    -145.638 -50.202 131.181  1.00 24.98           C  
ATOM   4934 HG12 ILE A 309    -146.153 -51.069 130.767  1.00 24.98           H  
ATOM   4935 HG13 ILE A 309    -144.840 -50.618 131.797  1.00 24.98           H  
ATOM   4936  CG2 ILE A 309    -146.079 -49.478 128.869  1.00 24.98           C  
ATOM   4937 HG21 ILE A 309    -146.035 -50.477 128.438  1.00 24.98           H  
ATOM   4938 HG22 ILE A 309    -145.863 -48.747 128.090  1.00 24.98           H
[truncated: 449,721 more chars]
