# Supplementary material for: A novel structural maintenance of chromosomes (SMC)-related protein family specific to Archaea
Source: Front Microbiol. 2022 Aug 5;13:913088. doi: 10.3389/fmicb.2022.913088 (PMC9389158; doi:10.3389/fmicb.2022.913088)
Supplement: Supplementary file 4 [file Data_Sheet_4.ZIP › estimated_tertiary_structures/RLE79045_ranked_0.pdb]

ATOM      1  N   MET A   1      10.768  27.241 -38.977  1.00 50.66           N  
ATOM      2  H   MET A   1      10.044  27.853 -38.630  1.00 50.66           H  
ATOM      3  H2  MET A   1      10.603  27.007 -39.945  1.00 50.66           H  
ATOM      4  H3  MET A   1      11.643  27.738 -38.890  1.00 50.66           H  
ATOM      5  CA  MET A   1      10.855  26.030 -38.134  1.00 50.66           C  
ATOM      6  HA  MET A   1       9.891  25.525 -38.075  1.00 50.66           H  
ATOM      7  C   MET A   1      11.224  26.539 -36.760  1.00 50.66           C  
ATOM      8  CB  MET A   1      11.923  25.049 -38.654  1.00 50.66           C  
ATOM      9  HB2 MET A   1      12.885  25.556 -38.725  1.00 50.66           H  
ATOM     10  HB3 MET A   1      12.024  24.228 -37.944  1.00 50.66           H  
ATOM     11  O   MET A   1      12.109  27.382 -36.713  1.00 50.66           O  
ATOM     12  CG  MET A   1      11.562  24.467 -40.028  1.00 50.66           C  
ATOM     13  HG2 MET A   1      11.464  25.286 -40.740  1.00 50.66           H  
ATOM     14  HG3 MET A   1      10.601  23.956 -39.959  1.00 50.66           H  
ATOM     15  SD  MET A   1      12.785  23.296 -40.676  1.00 50.66           S  
ATOM     16  CE  MET A   1      12.919  23.849 -42.400  1.00 50.66           C  
ATOM     17  HE1 MET A   1      11.947  23.787 -42.889  1.00 50.66           H  
ATOM     18  HE2 MET A   1      13.630  23.212 -42.926  1.00 50.66           H  
ATOM     19  HE3 MET A   1      13.275  24.879 -42.428  1.00 50.66           H  
ATOM     20  N   SER A   2      10.511  26.176 -35.696  1.00 64.60           N  
ATOM     21  H   SER A   2       9.803  25.456 -35.722  1.00 64.60           H  
ATOM     22  CA  SER A   2      10.959  26.535 -34.351  1.00 64.60           C  
ATOM     23  HA  SER A   2      11.156  27.605 -34.295  1.00 64.60           H  
ATOM     24  C   SER A   2      12.272  25.795 -34.094  1.00 64.60           C  
ATOM     25  CB  SER A   2       9.886  26.201 -33.307  1.00 64.60           C  
ATOM     26  HB2 SER A   2       9.178  27.028 -33.257  1.00 64.60           H  
ATOM     27  HB3 SER A   2      10.356  26.102 -32.328  1.00 64.60           H  
ATOM     28  O   SER A   2      12.280  24.567 -34.032  1.00 64.60           O  
ATOM     29  OG  SER A   2       9.164  25.019 -33.611  1.00 64.60           O  
ATOM     30  HG  SER A   2       8.674  24.847 -32.803  1.00 64.60           H  
ATOM     31  N   GLU A   3      13.388  26.531 -34.090  1.00 82.34           N  
ATOM     32  H   GLU A   3      13.325  27.534 -34.186  1.00 82.34           H  
ATOM     33  CA  GLU A   3      14.688  25.974 -33.710  1.00 82.34           C  
ATOM     34  HA  GLU A   3      14.933  25.134 -34.360  1.00 82.34           H  
ATOM     35  C   GLU A   3      14.581  25.454 -32.276  1.00 82.34           C  
ATOM     36  CB  GLU A   3      15.824  27.019 -33.798  1.00 82.34           C  
ATOM     37  HB2 GLU A   3      16.690  26.607 -33.280  1.00 82.34           H  
ATOM     38  HB3 GLU A   3      15.523  27.931 -33.282  1.00 82.34           H  
ATOM     39  O   GLU A   3      14.019  26.127 -31.409  1.00 82.34           O  
ATOM     40  CG  GLU A   3      16.265  27.366 -35.233  1.00 82.34           C  
ATOM     41  HG2 GLU A   3      15.459  27.911 -35.725  1.00 82.34           H  
ATOM     42  HG3 GLU A   3      16.419  26.435 -35.778  1.00 82.34           H  
ATOM     43  CD  GLU A   3      17.569  28.201 -35.308  1.00 82.34           C  
ATOM     44  OE1 GLU A   3      18.149  28.309 -36.411  1.00 82.34           O  
ATOM     45  OE2 GLU A   3      18.085  28.714 -34.284  1.00 82.34           O  
ATOM     46  N   VAL A   4      15.116  24.260 -32.037  1.00 93.66           N  
ATOM     47  H   VAL A   4      15.581  23.766 -32.785  1.00 93.66           H  
ATOM     48  CA  VAL A   4      15.242  23.699 -30.694  1.00 93.66           C  
ATOM     49  HA  VAL A   4      14.652  24.296 -29.997  1.00 93.66           H  
ATOM     50  C   VAL A   4      16.689  23.814 -30.277  1.00 93.66           C  
ATOM     51  CB  VAL A   4      14.707  22.265 -30.627  1.00 93.66           C  
ATOM     52  HB  VAL A   4      15.218  21.637 -31.357  1.00 93.66           H  
ATOM     53  O   VAL A   4      17.586  23.371 -30.989  1.00 93.66           O  
ATOM     54  CG1 VAL A   4      14.901  21.655 -29.235  1.00 93.66           C  
ATOM     55 HG11 VAL A   4      14.463  20.657 -29.205  1.00 93.66           H  
ATOM     56 HG12 VAL A   4      14.422  22.289 -28.488  1.00 93.66           H  
ATOM     57 HG13 VAL A   4      15.962  21.565 -29.001  1.00 93.66           H  
ATOM     58  CG2 VAL A   4      13.215  22.302 -30.974  1.00 93.66           C  
ATOM     59 HG21 VAL A   4      12.679  21.530 -30.422  1.00 93.66           H  
ATOM     60 HG22 VAL A   4      13.082  22.167 -32.047  1.00 93.66           H  
ATOM     61 HG23 VAL A   4      12.781  23.260 -30.687  1.00 93.66           H  
ATOM     62  N   ILE A   5      16.925  24.447 -29.138  1.00 96.68           N  
ATOM     63  H   ILE A   5      16.139  24.741 -28.577  1.00 96.68           H  
ATOM     64  CA  ILE A   5      18.273  24.730 -28.660  1.00 96.68           C  
ATOM     65  HA  ILE A   5      19.007  24.372 -29.382  1.00 96.68           H  
ATOM     66  C   ILE A   5      18.491  23.960 -27.368  1.00 96.68           C  
ATOM     67  CB  ILE A   5      18.488  26.248 -28.510  1.00 96.68           C  
ATOM     68  HB  ILE A   5      17.732  26.639 -27.829  1.00 96.68           H  
ATOM     69  O   ILE A   5      17.702  24.091 -26.435  1.00 96.68           O  
ATOM     70  CG1 ILE A   5      18.338  26.956 -29.879  1.00 96.68           C  
ATOM     71 HG12 ILE A   5      17.378  26.692 -30.322  1.00 96.68           H  
ATOM     72 HG13 ILE A   5      19.122  26.611 -30.553  1.00 96.68           H  
ATOM     73  CG2 ILE A   5      19.868  26.517 -27.894  1.00 96.68           C  
ATOM     74 HG21 ILE A   5      20.650  26.132 -28.549  1.00 96.68           H  
ATOM     75 HG22 ILE A   5      19.948  26.024 -26.926  1.00 96.68           H  
ATOM     76 HG23 ILE A   5      19.989  27.582 -27.698  1.00 96.68           H  
ATOM     77  CD1 ILE A   5      18.381  28.487 -29.805  1.00 96.68           C  
ATOM     78 HD11 ILE A   5      19.370  28.831 -29.504  1.00 96.68           H  
ATOM     79 HD12 ILE A   5      17.635  28.843 -29.094  1.00 96.68           H  
ATOM     80 HD13 ILE A   5      18.155  28.898 -30.789  1.00 96.68           H  
ATOM     81  N   VAL A   6      19.576  23.192 -27.323  1.00 97.16           N  
ATOM     82  H   VAL A   6      20.168  23.151 -28.140  1.00 97.16           H  
ATOM     83  CA  VAL A   6      20.048  22.496 -26.125  1.00 97.16           C  
ATOM     84  HA  VAL A   6      19.346  22.662 -25.308  1.00 97.16           H  
ATOM     85  C   VAL A   6      21.394  23.093 -25.736  1.00 97.16           C  
ATOM     86  CB  VAL A   6      20.142  20.975 -26.350  1.00 97.16           C  
ATOM     87  HB  VAL A   6      20.909  20.764 -27.095  1.00 97.16           H  
ATOM     88  O   VAL A   6      22.331  23.083 -26.535  1.00 97.16           O  
ATOM     89  CG1 VAL A   6      20.509  20.259 -25.045  1.00 97.16           C  
ATOM     90 HG11 VAL A   6      19.770  20.473 -24.273  1.00 97.16           H  
ATOM     91 HG12 VAL A   6      20.554  19.183 -25.208  1.00 97.16           H  
ATOM     92 HG13 VAL A   6      21.488  20.592 -24.699  1.00 97.16           H  
ATOM     93  CG2 VAL A   6      18.812  20.393 -26.851  1.00 97.16           C  
ATOM     94 HG21 VAL A   6      18.556  20.816 -27.822  1.00 97.16           H  
ATOM     95 HG22 VAL A   6      18.906  19.313 -26.961  1.00 97.16           H  
ATOM     96 HG23 VAL A   6      18.022  20.618 -26.135  1.00 97.16           H  
ATOM     97  N   GLU A   7      21.487  23.635 -24.529  1.00 97.75           N  
ATOM     98  H   GLU A   7      20.680  23.593 -23.923  1.00 97.75           H  
ATOM     99  CA  GLU A   7      22.728  24.141 -23.945  1.00 97.75           C  
ATOM    100  HA  GLU A   7      23.516  24.084 -24.697  1.00 97.75           H  
ATOM    101  C   GLU A   7      23.131  23.236 -22.780  1.00 97.75           C  
ATOM    102  CB  GLU A   7      22.617  25.623 -23.534  1.00 97.75           C  
ATOM    103  HB2 GLU A   7      21.873  25.720 -22.743  1.00 97.75           H  
ATOM    104  HB3 GLU A   7      23.580  25.949 -23.143  1.00 97.75           H  
ATOM    105  O   GLU A   7      22.318  22.966 -21.896  1.00 97.75           O  
ATOM    106  CG  GLU A   7      22.234  26.525 -24.721  1.00 97.75           C  
ATOM    107  HG2 GLU A   7      23.006  26.416 -25.483  1.00 97.75           H  
ATOM    108  HG3 GLU A   7      21.294  26.170 -25.144  1.00 97.75           H  
ATOM    109  CD  GLU A   7      22.060  28.022 -24.409  1.00 97.75           C  
ATOM    110  OE1 GLU A   7      21.922  28.787 -25.406  1.00 97.75           O  
ATOM    111  OE2 GLU A   7      22.022  28.418 -23.224  1.00 97.75           O  
ATOM    112  N   LEU A   8      24.368  22.749 -22.809  1.00 97.92           N  
ATOM    113  H   LEU A   8      24.979  23.055 -23.553  1.00 97.92           H  
ATOM    114  CA  LEU A   8      24.957  21.845 -21.825  1.00 97.92           C  
ATOM    115  HA  LEU A   8      24.235  21.614 -21.041  1.00 97.92           H  
ATOM    116  C   LEU A   8      26.164  22.526 -21.182  1.00 97.92           C  
ATOM    117  CB  LEU A   8      25.408  20.539 -22.508  1.00 97.92           C  
ATOM    118  HB2 LEU A   8      26.249  20.770 -23.161  1.00 97.92           H  
ATOM    119  HB3 LEU A   8      25.776  19.866 -21.733  1.00 97.92           H  
ATOM    120  O   LEU A   8      26.975  23.117 -21.891  1.00 97.92           O  
ATOM    121  CG  LEU A   8      24.350  19.804 -23.344  1.00 97.92           C  
ATOM    122  HG  LEU A   8      24.038  20.441 -24.171  1.00 97.92           H  
ATOM    123  CD1 LEU A   8      24.945  18.531 -23.931  1.00 97.92           C  
ATOM    124 HD11 LEU A   8      25.879  18.757 -24.447  1.00 97.92           H  
ATOM    125 HD12 LEU A   8      25.141  17.805 -23.143  1.00 97.92           H  
ATOM    126 HD13 LEU A   8      24.235  18.118 -24.647  1.00 97.92           H  
ATOM    127  CD2 LEU A   8      23.126  19.416 -22.528  1.00 97.92           C  
ATOM    128 HD21 LEU A   8      22.656  20.333 -22.172  1.00 97.92           H  
ATOM    129 HD22 LEU A   8      22.419  18.862 -23.145  1.00 97.92           H  
ATOM    130 HD23 LEU A   8      23.423  18.805 -21.675  1.00 97.92           H  
ATOM    131  N   GLU A   9      26.298  22.416 -19.870  1.00 97.59           N  
ATOM    132  H   GLU A   9      25.545  21.997 -19.343  1.00 97.59           H  
ATOM    133  CA  GLU A   9      27.441  22.880 -19.080  1.00 97.59           C  
ATOM    134  HA  GLU A   9      28.313  23.034 -19.716  1.00 97.59           H  
ATOM    135  C   GLU A   9      27.760  21.788 -18.058  1.00 97.59           C  
ATOM    136  CB  GLU A   9      27.050  24.211 -18.413  1.00 97.59           C  
ATOM    137  HB2 GLU A   9      26.744  24.898 -19.202  1.00 97.59           H  
ATOM    138  HB3 GLU A   9      26.185  24.039 -17.772  1.00 97.59           H  
ATOM    139  O   GLU A   9      26.863  21.392 -17.309  1.00 97.59           O  
ATOM    140  CG  GLU A   9      28.149  24.889 -17.577  1.00 97.59           C  
ATOM    141  HG2 GLU A   9      29.058  24.932 -18.177  1.00 97.59           H  
ATOM    142  HG3 GLU A   9      28.345  24.288 -16.689  1.00 97.59           H  
ATOM    143  CD  GLU A   9      27.754  26.324 -17.155  1.00 97.59           C  
ATOM    144  OE1 GLU A   9      28.630  27.208 -17.024  1.00 97.59           O  
ATOM    145  OE2 GLU A   9      26.555  26.692 -17.126  1.00 97.59           O  
ATOM    146  N   ASN A  10      28.998  21.286 -18.050  1.00 97.55           N  
ATOM    147  H   ASN A  10      29.719  21.720 -18.609  1.00 97.55           H  
ATOM    148  CA  ASN A  10      29.433  20.181 -17.189  1.00 97.55           C  
ATOM    149  HA  ASN A  10      30.437  19.896 -17.501  1.00 97.55           H  
ATOM    150  C   ASN A  10      28.584  18.895 -17.326  1.00 97.55           C  
ATOM    151  CB  ASN A  10      29.550  20.703 -15.751  1.00 97.55           C  
ATOM    152  HB2 ASN A  10      28.591  21.116 -15.438  1.00 97.55           H  
ATOM    153  HB3 ASN A  10      29.790  19.879 -15.080  1.00 97.55           H  
ATOM    154  O   ASN A  10      28.212  18.277 -16.334  1.00 97.55           O  
ATOM    155  CG  ASN A  10      30.600  21.774 -15.552  1.00 97.55           C  
ATOM    156  ND2 ASN A  10      30.530  22.480 -14.455  1.00 97.55           N  
ATOM    157 HD21 ASN A  10      31.444  22.742 -14.115  1.00 97.55           H  
ATOM    158 HD22 ASN A  10      29.842  22.191 -13.774  1.00 97.55           H  
ATOM    159  OD1 ASN A  10      31.519  21.930 -16.330  1.00 97.55           O  
ATOM    160  N   ILE A  11      28.257  18.474 -18.552  1.00 97.23           N  
ATOM    161  H   ILE A  11      28.707  18.947 -19.323  1.00 97.23           H  
ATOM    162  CA  ILE A  11      27.425  17.286 -18.832  1.00 97.23           C  
ATOM    163  HA  ILE A  11      27.094  16.839 -17.894  1.00 97.23           H  
ATOM    164  C   ILE A  11      28.238  16.225 -19.571  1.00 97.23           C  
ATOM    165  CB  ILE A  11      26.169  17.673 -19.639  1.00 97.23           C  
ATOM    166  HB  ILE A  11      26.512  18.098 -20.583  1.00 97.23           H  
ATOM    167  O   ILE A  11      28.704  16.467 -20.689  1.00 97.23           O  
ATOM    168  CG1 ILE A  11      25.316  18.750 -18.937  1.00 97.23           C  
ATOM    169 HG12 ILE A  11      24.487  19.011 -19.594  1.00 97.23           H  
ATOM    170 HG13 ILE A  11      25.914  19.655 -18.833  1.00 97.23           H  
ATOM    171  CG2 ILE A  11      25.295  16.455 -19.991  1.00 97.23           C  
ATOM    172 HG21 ILE A  11      24.416  16.776 -20.550  1.00 97.23           H  
ATOM    173 HG22 ILE A  11      25.849  15.749 -20.609  1.00 97.23           H  
ATOM    174 HG23 ILE A  11      24.972  15.944 -19.084  1.00 97.23           H  
ATOM    175  CD1 ILE A  11      24.756  18.372 -17.557  1.00 97.23           C  
ATOM    176 HD11 ILE A  11      24.056  17.541 -17.645  1.00 97.23           H  
ATOM    177 HD12 ILE A  11      24.230  19.231 -17.139  1.00 97.23           H  
ATOM    178 HD13 ILE A  11      25.561  18.102 -16.873  1.00 97.23           H  
ATOM    179  N   GLY A  12      28.362  15.030 -18.988  1.00 94.07           N  
ATOM    180  H   GLY A  12      27.878  14.873 -18.116  1.00 94.07           H  
ATOM    181  CA  GLY A  12      29.169  13.932 -19.522  1.00 94.07           C  
ATOM    182  HA2 GLY A  12      28.660  13.494 -20.381  1.00 94.07           H  
ATOM    183  HA3 GLY A  12      29.280  13.165 -18.756  1.00 94.07           H  
ATOM    184  C   GLY A  12      30.562  14.419 -19.919  1.00 94.07           C  
ATOM    185  O   GLY A  12      31.247  15.023 -19.110  1.00 94.07           O  
ATOM    186  N   VAL A  13      30.974  14.252 -21.178  1.00 93.02           N  
ATOM    187  H   VAL A  13      30.371  13.764 -21.824  1.00 93.02           H  
ATOM    188  CA  VAL A  13      32.302  14.711 -21.649  1.00 93.02           C  
ATOM    189  HA  VAL A  13      33.029  14.467 -20.874  1.00 93.02           H  
ATOM    190  C   VAL A  13      32.423  16.232 -21.867  1.00 93.02           C  
ATOM    191  CB  VAL A  13      32.736  13.956 -22.918  1.00 93.02           C  
ATOM    192  HB  VAL A  13      33.737  14.288 -23.194  1.00 93.02           H  
ATOM    193  O   VAL A  13      33.515  16.730 -22.139  1.00 93.02           O  
ATOM    194  CG1 VAL A  13      32.803  12.442 -22.679  1.00 93.02           C  
ATOM    195 HG11 VAL A  13      33.221  11.951 -23.558  1.00 93.02           H  
ATOM    196 HG12 VAL A  13      33.452  12.234 -21.828  1.00 93.02           H  
ATOM    197 HG13 VAL A  13      31.813  12.034 -22.478  1.00 93.02           H  
ATOM    198  CG2 VAL A  13      31.800  14.229 -24.101  1.00 93.02           C  
ATOM    199 HG21 VAL A  13      32.188  13.721 -24.984  1.00 93.02           H  
ATOM    200 HG22 VAL A  13      31.755  15.298 -24.311  1.00 93.02           H  
ATOM    201 HG23 VAL A  13      30.796  13.869 -23.880  1.00 93.02           H  
ATOM    202  N   PHE A  14      31.328  16.994 -21.785  1.00 93.86           N  
ATOM    203  H   PHE A  14      30.464  16.573 -21.476  1.00 93.86           H  
ATOM    204  CA  PHE A  14      31.330  18.441 -22.013  1.00 93.86           C  
ATOM    205  HA  PHE A  14      32.160  18.700 -22.671  1.00 93.86           H  
ATOM    206  C   PHE A  14      31.521  19.205 -20.696  1.00 93.86           C  
ATOM    207  CB  PHE A  14      30.030  18.876 -22.714  1.00 93.86           C  
ATOM    208  HB2 PHE A  14      30.111  19.935 -22.961  1.00 93.86           H  
ATOM    209  HB3 PHE A  14      29.201  18.781 -22.012  1.00 93.86           H  
ATOM    210  O   PHE A  14      30.547  19.443 -19.988  1.00 93.86           O  
ATOM    211  CG  PHE A  14      29.669  18.117 -23.977  1.00 93.86           C  
ATOM    212  CD1 PHE A  14      30.498  18.176 -25.114  1.00 93.86           C  
ATOM    213  HD1 PHE A  14      31.419  18.739 -25.079  1.00 93.86           H  
ATOM    214  CD2 PHE A  14      28.484  17.358 -24.014  1.00 93.86           C  
ATOM    215  HD2 PHE A  14      27.856  17.297 -23.138  1.00 93.86           H  
ATOM    216  CE1 PHE A  14      30.134  17.491 -26.288  1.00 93.86           C  
ATOM    217  HE1 PHE A  14      30.772  17.524 -27.159  1.00 93.86           H  
ATOM    218  CE2 PHE A  14      28.123  16.673 -25.184  1.00 93.86           C  
ATOM    219  HE2 PHE A  14      27.214  16.090 -25.211  1.00 93.86           H  
ATOM    220  CZ  PHE A  14      28.948  16.735 -26.316  1.00 93.86           C  
ATOM    221  HZ  PHE A  14      28.668  16.175 -27.195  1.00 93.86           H  
ATOM    222  N   ARG A  15      32.754  19.629 -20.385  1.00 90.53           N  
ATOM    223  H   ARG A  15      33.529  19.304 -20.944  1.00 90.53           H  
ATOM    224  CA  ARG A  15      33.014  20.570 -19.275  1.00 90.53           C  
ATOM    225  HA  ARG A  15      32.402  20.303 -18.414  1.00 90.53           H  
ATOM    226  C   ARG A  15      32.560  21.991 -19.637  1.00 90.53           C  
ATOM    227  CB  ARG A  15      34.483  20.503 -18.816  1.00 90.53           C  
ATOM    228  HB2 ARG A  15      35.147  20.702 -19.657  1.00 90.53           H  
ATOM    229  HB3 ARG A  15      34.636  21.281 -18.067  1.00 90.53           H  
ATOM    230  O   ARG A  15      31.716  22.581 -18.981  1.00 90.53           O  
ATOM    231  CG  ARG A  15      34.838  19.145 -18.178  1.00 90.53           C  
ATOM    232  HG2 ARG A  15      34.802  18.364 -18.938  1.00 90.53           H  
ATOM    233  HG3 ARG A  15      34.111  18.918 -17.397  1.00 90.53           H  
ATOM    234  CD  ARG A  15      36.236  19.184 -17.547  1.00 90.53           C  
ATOM    235  HD2 ARG A  15      36.948  19.519 -18.302  1.00 90.53           H  
ATOM    236  HD3 ARG A  15      36.216  19.909 -16.734  1.00 90.53           H  
ATOM    237  NE  ARG A  15      36.661  17.870 -17.011  1.00 90.53           N  
ATOM    238  HE  ARG A  15      35.928  17.216 -16.779  1.00 90.53           H  
ATOM    239  NH1 ARG A  15      38.826  18.467 -16.554  1.00 90.53           N  
ATOM    240 HH11 ARG A  15      39.711  18.231 -16.128  1.00 90.53           H  
ATOM    241 HH12 ARG A  15      38.548  19.429 -16.685  1.00 90.53           H  
ATOM    242  NH2 ARG A  15      38.207  16.375 -16.196  1.00 90.53           N  
ATOM    243 HH21 ARG A  15      37.499  15.668 -16.055  1.00 90.53           H  
ATOM    244 HH22 ARG A  15      39.115  16.174 -15.802  1.00 90.53           H  
ATOM    245  CZ  ARG A  15      37.883  17.570 -16.595  1.00 90.53           C  
ATOM    246  N   ASP A  16      33.002  22.510 -20.780  1.00 90.66           N  
ATOM    247  H   ASP A  16      33.752  22.039 -21.265  1.00 90.66           H  
ATOM    248  CA  ASP A  16      32.591  23.849 -21.218  1.00 90.66           C  
ATOM    249  HA  ASP A  16      32.723  24.531 -20.379  1.00 90.66           H  
ATOM    250  C   ASP A  16      31.125  23.925 -21.669  1.00 90.66           C  
ATOM    251  CB  ASP A  16      33.480  24.337 -22.363  1.00 90.66           C  
ATOM    252  HB2 ASP A  16      33.195  25.354 -22.632  1.00 90.66           H  
ATOM    253  HB3 ASP A  16      33.314  23.702 -23.233  1.00 90.66           H  
ATOM    254  O   ASP A  16      30.520  22.938 -22.099  1.00 90.66           O  
ATOM    255  CG  ASP A  16      34.957  24.333 -21.997  1.00 90.66           C  
ATOM    256  OD1 ASP A  16      35.293  24.901 -20.939  1.00 90.66           O  
ATOM    257  OD2 ASP A  16      35.717  23.765 -22.813  1.00 90.66           O  
ATOM    258  N   ARG A  17      30.587  25.151 -21.699  1.00 93.84           N  
ATOM    259  H   ARG A  17      31.142  25.908 -21.328  1.00 93.84           H  
ATOM    260  CA  ARG A  17      29.280  25.437 -22.302  1.00 93.84           C  
ATOM    261  HA  ARG A  17      28.544  24.824 -21.782  1.00 93.84           H  
ATOM    262  C   ARG A  17      29.252  25.046 -23.778  1.00 93.84           C  
ATOM    263  CB  ARG A  17      28.892  26.909 -22.132  1.00 93.84           C  
ATOM    264  HB2 ARG A  17      28.024  27.119 -22.758  1.00 93.84           H  
ATOM    265  HB3 ARG A  17      29.717  27.549 -22.444  1.00 93.84           H  
ATOM    266  O   ARG A  17      29.937  25.642 -24.611  1.00 93.84           O  
ATOM    267  CG  ARG A  17      28.523  27.193 -20.678  1.00 93.84           C  
ATOM    268  HG2 ARG A  17      29.389  27.022 -20.038  1.00 93.84           H  
ATOM    269  HG3 ARG A  17      27.718  26.522 -20.376  1.00 93.84           H  
ATOM    270  CD  ARG A  17      28.045  28.632 -20.513  1.00 93.84           C  
ATOM    271  HD2 ARG A  17      27.154  28.788 -21.120  1.00 93.84           H  
ATOM    272  HD3 ARG A  17      28.838  29.309 -20.832  1.00 93.84           H  
ATOM    273  NE  ARG A  17      27.738  28.859 -19.103  1.00 93.84           N  
ATOM    274  HE  ARG A  17      27.962  28.106 -18.468  1.00 93.84           H  
ATOM    275  NH1 ARG A  17      27.001  31.024 -19.158  1.00 93.84           N  
ATOM    276 HH11 ARG A  17      26.683  31.841 -18.658  1.00 93.84           H  
ATOM    277 HH12 ARG A  17      27.176  31.023 -20.153  1.00 93.84           H  
ATOM    278  NH2 ARG A  17      27.123  29.858 -17.219  1.00 93.84           N  
ATOM    279 HH21 ARG A  17      27.372  28.965 -16.819  1.00 93.84           H  
ATOM    280 HH22 ARG A  17      26.920  30.657 -16.635  1.00 93.84           H  
ATOM    281  CZ  ARG A  17      27.279  29.925 -18.506  1.00 93.84           C  
ATOM    282  N   ARG A  18      28.386  24.097 -24.123  1.00 95.07           N  
ATOM    283  H   ARG A  18      27.900  23.639 -23.365  1.00 95.07           H  
ATOM    284  CA  ARG A  18      28.110  23.665 -25.496  1.00 95.07           C  
ATOM    285  HA  ARG A  18      28.734  24.241 -26.180  1.00 95.07           H  
ATOM    286  C   ARG A  18      26.669  23.956 -25.857  1.00 95.07           C  
ATOM    287  CB  ARG A  18      28.429  22.172 -25.658  1.00 95.07           C  
ATOM    288  HB2 ARG A  18      28.092  21.838 -26.639  1.00 95.07           H  
ATOM    289  HB3 ARG A  18      27.879  21.608 -24.905  1.00 95.07           H  
ATOM    290  O   ARG A  18      25.761  23.692 -25.081  1.00 95.07           O  
ATOM    291  CG  ARG A  18      29.922  21.846 -25.520  1.00 95.07           C  
ATOM    292  HG2 ARG A  18      30.296  22.202 -24.559  1.00 95.07           H  
ATOM    293  HG3 ARG A  18      30.030  20.762 -25.546  1.00 95.07           H  
ATOM    294  CD  ARG A  18      30.759  22.443 -26.655  1.00 95.07           C  
ATOM    295  HD2 ARG A  18      30.370  22.070 -27.602  1.00 95.07           H  
ATOM    296  HD3 ARG A  18      30.677  23.530 -26.630  1.00 95.07           H  
ATOM    297  NE  ARG A  18      32.177  22.080 -26.514  1.00 95.07           N  
ATOM    298  HE  ARG A  18      32.476  21.802 -25.589  1.00 95.07           H  
ATOM    299  NH1 ARG A  18      32.853  22.607 -28.643  1.00 95.07           N  
ATOM    300 HH11 ARG A  18      33.586  22.651 -29.336  1.00 95.07           H  
ATOM    301 HH12 ARG A  18      31.890  22.796 -28.880  1.00 95.07           H  
ATOM    302  NH2 ARG A  18      34.350  21.893 -27.149  1.00 95.07           N  
ATOM    303 HH21 ARG A  18      34.600  21.674 -26.195  1.00 95.07           H  
ATOM    304 HH22 ARG A  18      35.090  22.024 -27.823  1.00 95.07           H  
ATOM    305  CZ  ARG A  18      33.115  22.191 -27.434  1.00 95.07           C  
ATOM    306  N   LYS A  19      26.463  24.481 -27.060  1.00 96.58           N  
ATOM    307  H   LYS A  19      27.266  24.622 -27.657  1.00 96.58           H  
ATOM    308  CA  LYS A  19      25.144  24.794 -27.604  1.00 96.58           C  
ATOM    309  HA  LYS A  19      24.373  24.502 -26.892  1.00 96.58           H  
ATOM    310  C   LYS A  19      24.927  24.000 -28.880  1.00 96.58           C  
ATOM    311  CB  LYS A  19      25.046  26.307 -27.814  1.00 96.58           C  
ATOM    312  HB2 LYS A  19      25.838  26.632 -28.488  1.00 96.58           H  
ATOM    313  HB3 LYS A  19      25.195  26.792 -26.849  1.00 96.58           H  
ATOM    314  O   LYS A  19      25.682  24.162 -29.836  1.00 96.58           O  
ATOM    315  CG  LYS A  19      23.689  26.735 -28.386  1.00 96.58           C  
ATOM    316  HG2 LYS A  19      22.889  26.351 -27.754  1.00 96.58           H  
ATOM    317  HG3 LYS A  19      23.565  26.346 -29.397  1.00 96.58           H  
ATOM    318  CD  LYS A  19      23.634  28.265 -28.417  1.00 96.58           C  
ATOM    319  HD2 LYS A  19      24.414  28.646 -29.076  1.00 96.58           H  
ATOM    320  HD3 LYS A  19      23.830  28.630 -27.408  1.00 96.58           H  
ATOM    321  CE  LYS A  19      22.271  28.766 -28.900  1.00 96.58           C  
ATOM    322  HE2 LYS A  19      21.593  27.915 -28.962  1.00 96.58           H  
ATOM    323  HE3 LYS A  19      22.377  29.192 -29.898  1.00 96.58           H  
ATOM    324  NZ  LYS A  19      21.733  29.770 -27.953  1.00 96.58           N  
ATOM    325  HZ1 LYS A  19      20.778  30.033 -28.154  1.00 96.58           H  
ATOM    326  HZ2 LYS A  19      22.327  30.583 -27.873  1.00 96.58           H  
ATOM    327  HZ3 LYS A  19      21.726  29.371 -27.025  1.00 96.58           H  
ATOM    328  N   PHE A  20      23.872  23.200 -28.894  1.00 97.14           N  
ATOM    329  H   PHE A  20      23.319  23.127 -28.052  1.00 97.14           H  
ATOM    330  CA  PHE A  20      23.446  22.413 -30.041  1.00 97.14           C  
ATOM    331  HA  PHE A  20      24.162  22.540 -30.853  1.00 97.14           H  
ATOM    332  C   PHE A  20      22.087  22.903 -30.530  1.00 97.14           C  
ATOM    333  CB  PHE A  20      23.429  20.925 -29.679  1.00 97.14           C  
ATOM    334  HB2 PHE A  20      23.078  20.357 -30.541  1.00 97.14           H  
ATOM    335  HB3 PHE A  20      22.721  20.761 -28.867  1.00 97.14           H  
ATOM    336  O   PHE A  20      21.176  23.177 -29.747  1.00 97.14           O  
ATOM    337  CG  PHE A  20      24.791  20.395 -29.275  1.00 97.14           C  
ATOM    338  CD1 PHE A  20      25.751  20.093 -30.260  1.00 97.14           C  
ATOM    339  HD1 PHE A  20      25.520  20.236 -31.305  1.00 97.14           H  
ATOM    340  CD2 PHE A  20      25.110  20.226 -27.914  1.00 97.14           C  
ATOM    341  HD2 PHE A  20      24.387  20.472 -27.151  1.00 97.14           H  
ATOM    342  CE1 PHE A  20      27.011  19.595 -29.887  1.00 97.14           C  
ATOM    343  HE1 PHE A  20      27.742  19.345 -30.643  1.00 97.14           H  
ATOM    344  CE2 PHE A  20      26.369  19.721 -27.544  1.00 97.14           C  
ATOM    345  HE2 PHE A  20      26.610  19.570 -26.502  1.00 97.14           H  
ATOM    346  CZ  PHE A  20      27.318  19.403 -28.530  1.00 97.14           C  
ATOM    347  HZ  PHE A  20      28.283  19.009 -28.246  1.00 97.14           H  
ATOM    348  N   LYS A  21      21.959  23.016 -31.848  1.00 95.92           N  
ATOM    349  H   LYS A  21      22.759  22.763 -32.410  1.00 95.92           H  
ATOM    350  CA  LYS A  21      20.717  23.320 -32.547  1.00 95.92           C  
ATOM    351  HA  LYS A  21      19.981  23.707 -31.842  1.00 95.92           H  
ATOM    352  C   LYS A  21      20.160  22.039 -33.151  1.00 95.92           C  
ATOM    353  CB  LYS A  21      20.953  24.376 -33.629  1.00 95.92           C  
ATOM    354  HB2 LYS A  21      21.716  24.024 -34.323  1.00 95.92           H  
ATOM    355  HB3 LYS A  21      20.021  24.494 -34.181  1.00 95.92           H  
ATOM    356  O   LYS A  21      20.803  21.397 -33.981  1.00 95.92           O  
ATOM    357  CG  LYS A  21      21.372  25.740 -33.061  1.00 95.92           C  
ATOM    358  HG2 LYS A  21      22.366  25.679 -32.616  1.00 95.92           H  
ATOM    359  HG3 LYS A  21      20.652  26.052 -32.305  1.00 95.92           H  
ATOM    360  CD  LYS A  21      21.374  26.751 -34.212  1.00 95.92           C  
ATOM    361  HD2 LYS A  21      20.404  26.691 -34.706  1.00 95.92           H  
ATOM    362  HD3 LYS A  21      22.146  26.487 -34.936  1.00 95.92           H  
ATOM    363  CE  LYS A  21      21.589  28.185 -33.727  1.00 95.92           C  
ATOM    364  HE2 LYS A  21      22.656  28.405 -33.714  1.00 95.92           H  
ATOM    365  HE3 LYS A  21      21.194  28.270 -32.715  1.00 95.92           H  
ATOM    366  NZ  LYS A  21      20.850  29.117 -34.615  1.00 95.92           N  
ATOM    367  HZ1 LYS A  21      20.981  30.088 -34.371  1.00 95.92           H  
ATOM    368  HZ2 LYS A  21      19.858  28.942 -34.535  1.00 95.92           H  
ATOM    369  HZ3 LYS A  21      21.047  28.960 -35.593  1.00 95.92           H  
ATOM    370  N   LEU A  22      18.944  21.710 -32.751  1.00 95.86           N  
ATOM    371  H   LEU A  22      18.500  22.325 -32.084  1.00 95.86           H  
ATOM    372  CA  LEU A  22      18.117  20.649 -33.300  1.00 95.86           C  
ATOM    373  HA  LEU A  22      18.689  20.060 -34.017  1.00 95.86           H  
ATOM    374  C   LEU A  22      16.936  21.274 -34.045  1.00 95.86           C  
ATOM    375  CB  LEU A  22      17.639  19.726 -32.164  1.00 95.86           C  
ATOM    376  HB2 LEU A  22      16.998  20.306 -31.500  1.00 95.86           H  
ATOM    377  HB3 LEU A  22      17.037  18.926 -32.595  1.00 95.86           H  
ATOM    378  O   LEU A  22      16.567  22.431 -33.831  1.00 95.86           O  
ATOM    379  CG  LEU A  22      18.753  19.100 -31.307  1.00 95.86           C  
ATOM    380  HG  LEU A  22      19.349  19.885 -30.840  1.00 95.86           H  
ATOM    381  CD1 LEU A  22      18.111  18.269 -30.199  1.00 95.86           C  
ATOM    382 HD11 LEU A  22      17.492  17.485 -30.635  1.00 95.86           H  
ATOM    383 HD12 LEU A  22      17.497  18.908 -29.565  1.00 95.86           H  
ATOM    384 HD13 LEU A  22      18.887  17.814 -29.582  1.00 95.86           H  
ATOM    385  CD2 LEU A  22      19.676  18.200 -32.127  1.00 95.86           C  
ATOM    386 HD21 LEU A  22      19.099  17.421 -32.624  1.00 95.86           H  
ATOM    387 HD22 LEU A  22      20.207  18.797 -32.869  1.00 95.86           H  
ATOM    388 HD23 LEU A  22      20.413  17.737 -31.471  1.00 95.86           H  
ATOM    389  N   ASN A  23      16.312  20.491 -34.913  1.00 93.67           N  
ATOM    390  H   ASN A  23      16.658  19.552 -35.048  1.00 93.67           H  
ATOM    391  CA  ASN A  23      15.101  20.895 -35.613  1.00 93.67           C  
ATOM    392  HA  ASN A  23      14.660  21.757 -35.114  1.00 93.67           H  
ATOM    393  C   ASN A  23      14.048  19.794 -35.561  1.00 93.67           C  
ATOM    394  CB  ASN A  23      15.467  21.283 -37.055  1.00 93.67           C  
ATOM    395  HB2 ASN A  23      14.616  21.123 -37.717  1.00 93.67           H  
ATOM    396  HB3 ASN A  23      16.278  20.634 -37.387  1.00 93.67           H  
ATOM    397  O   ASN A  23      14.340  18.618 -35.346  1.00 93.67           O  
ATOM    398  CG  ASN A  23      15.874  22.739 -37.190  1.00 93.67           C  
ATOM    399  ND2 ASN A  23      16.835  23.056 -38.023  1.00 93.67           N  
ATOM    400 HD21 ASN A  23      17.422  22.333 -38.416  1.00 93.67           H  
ATOM    401 HD22 ASN A  23      17.118  24.025 -37.994  1.00 93.67           H  
ATOM    402  OD1 ASN A  23      15.281  23.630 -36.613  1.00 93.67           O  
ATOM    403  N   ARG A  24      12.798  20.180 -35.820  1.00 93.81           N  
ATOM    404  H   ARG A  24      12.624  21.165 -35.963  1.00 93.81           H  
ATOM    405  CA  ARG A  24      11.742  19.205 -36.105  1.00 93.81           C  
ATOM    406  HA  ARG A  24      11.693  18.503 -35.272  1.00 93.81           H  
ATOM    407  C   ARG A  24      12.106  18.380 -37.347  1.00 93.81           C  
ATOM    408  CB  ARG A  24      10.381  19.895 -36.236  1.00 93.81           C  
ATOM    409  HB2 ARG A  24      10.404  20.597 -37.069  1.00 93.81           H  
ATOM    410  HB3 ARG A  24       9.640  19.126 -36.453  1.00 93.81           H  
ATOM    411  O   ARG A  24      12.658  18.914 -38.316  1.00 93.81           O  
ATOM    412  CG  ARG A  24       9.972  20.637 -34.948  1.00 93.81           C  
ATOM    413  HG2 ARG A  24      10.577  21.534 -34.818  1.00 93.81           H  
ATOM    414  HG3 ARG A  24      10.106  19.982 -34.087  1.00 93.81           H  
ATOM    415  CD  ARG A  24       8.496  21.018 -35.057  1.00 93.81           C  
ATOM    416  HD2 ARG A  24       8.351  21.646 -35.936  1.00 93.81           H  
ATOM    417  HD3 ARG A  24       7.947  20.084 -35.176  1.00 93.81           H  
ATOM    418  NE  ARG A  24       7.956  21.706 -33.871  1.00 93.81           N  
ATOM    419  HE  ARG A  24       8.595  22.053 -33.170  1.00 93.81           H  
ATOM    420  NH1 ARG A  24       5.743  21.475 -34.440  1.00 93.81           N  
ATOM    421 HH11 ARG A  24       6.029  21.094 -35.331  1.00 93.81           H  
ATOM    422 HH12 ARG A  24       4.777  21.569 -34.161  1.00 93.81           H  
ATOM    423  NH2 ARG A  24       6.260  22.339 -32.465  1.00 93.81           N  
ATOM    424 HH21 ARG A  24       5.290  22.364 -32.184  1.00 93.81           H  
ATOM    425 HH22 ARG A  24       6.888  22.675 -31.748  1.00 93.81           H  
ATOM    426  CZ  ARG A  24       6.669  21.834 -33.590  1.00 93.81           C  
ATOM    427  N   GLY A  25      11.773  17.096 -37.311  1.00 94.40           N  
ATOM    428  H   GLY A  25      11.311  16.752 -36.482  1.00 94.40           H  
ATOM    429  CA  GLY A  25      12.234  16.099 -38.271  1.00 94.40           C  
ATOM    430  HA2 GLY A  25      11.389  15.499 -38.610  1.00 94.40           H  
ATOM    431  HA3 GLY A  25      12.638  16.606 -39.148  1.00 94.40           H  
ATOM    432  C   GLY A  25      13.306  15.176 -37.682  1.00 94.40           C  
ATOM    433  O   GLY A  25      13.327  14.949 -36.474  1.00 94.40           O  
ATOM    434  N   LEU A  26      14.174  14.629 -38.535  1.00 95.53           N  
ATOM    435  H   LEU A  26      14.163  14.965 -39.487  1.00 95.53           H  
ATOM    436  CA  LEU A  26      15.279  13.748 -38.135  1.00 95.53           C  
ATOM    437  HA  LEU A  26      14.992  13.207 -37.234  1.00 95.53           H  
ATOM    438  C   LEU A  26      16.539  14.566 -37.819  1.00 95.53           C  
ATOM    439  CB  LEU A  26      15.534  12.723 -39.260  1.00 95.53           C  
ATOM    440  HB2 LEU A  26      14.628  12.136 -39.409  1.00 95.53           H  
ATOM    441  HB3 LEU A  26      15.739  13.274 -40.179  1.00 95.53           H  
ATOM    442  O   LEU A  26      16.944  15.406 -38.618  1.00 95.53           O  
ATOM    443  CG  LEU A  26      16.707  11.753 -39.012  1.00 95.53           C  
ATOM    444  HG  LEU A  26      17.608  12.317 -38.770  1.00 95.53           H  
ATOM    445  CD1 LEU A  26      16.405  10.783 -37.870  1.00 95.53           C  
ATOM    446 HD11 LEU A  26      15.500  10.214 -38.081  1.00 95.53           H  
ATOM    447 HD12 LEU A  26      17.240  10.092 -37.755  1.00 95.53           H  
ATOM    448 HD13 LEU A  26      16.288  11.328 -36.934  1.00 95.53           H  
ATOM    449  CD2 LEU A  26      16.996  10.940 -40.273  1.00 95.53           C  
ATOM    450 HD21 LEU A  26      17.863  10.303 -40.099  1.00 95.53           H  
ATOM    451 HD22 LEU A  26      17.223  11.608 -41.104  1.00 95.53           H  
ATOM    452 HD23 LEU A  26      16.141  10.312 -40.524  1.00 95.53           H  
ATOM    453  N   ASN A  27      17.190  14.275 -36.697  1.00 96.79           N  
ATOM    454  H   ASN A  27      16.760  13.625 -36.055  1.00 96.79           H  
ATOM    455  CA  ASN A  27      18.495  14.802 -36.310  1.00 96.79           C  
ATOM    456  HA  ASN A  27      18.902  15.425 -37.107  1.00 96.79           H  
ATOM    457  C   ASN A  27      19.428  13.604 -36.111  1.00 96.79           C  
ATOM    458  CB  ASN A  27      18.379  15.661 -35.036  1.00 96.79           C  
ATOM    459  HB2 ASN A  27      18.105  15.025 -34.194  1.00 96.79           H  
ATOM    460  HB3 ASN A  27      19.351  16.105 -34.818  1.00 96.79           H  
ATOM    461  O   ASN A  27      19.379  12.929 -35.083  1.00 96.79           O  
ATOM    462  CG  ASN A  27      17.359  16.775 -35.147  1.00 96.79           C  
ATOM    463  ND2 ASN A  27      16.110  16.465 -34.899  1.00 96.79           N  
ATOM    464 HD21 ASN A  27      15.414  17.182 -35.044  1.00 96.79           H  
ATOM    465 HD22 ASN A  27      15.866  15.503 -34.710  1.00 96.79           H  
ATOM    466  OD1 ASN A  27      17.660  17.918 -35.459  1.00 96.79           O  
ATOM    467  N   LEU A  28      20.235  13.305 -37.124  1.00 96.28           N  
ATOM    468  H   LEU A  28      20.253  13.909 -37.933  1.00 96.28           H  
ATOM    469  CA  LEU A  28      21.189  12.204 -37.077  1.00 96.28           C  
ATOM    470  HA  LEU A  28      20.800  11.417 -36.431  1.00 96.28           H  
ATOM    471  C   LEU A  28      22.506  12.710 -36.477  1.00 96.28           C  
ATOM    472  CB  LEU A  28      21.316  11.619 -38.492  1.00 96.28           C  
ATOM    473  HB2 LEU A  28      20.360  11.176 -38.772  1.00 96.28           H  
ATOM    474  HB3 LEU A  28      21.509  12.433 -39.191  1.00 96.28           H  
ATOM    475  O   LEU A  28      23.208  13.502 -37.104  1.00 96.28           O  
ATOM    476  CG  LEU A  28      22.420  10.561 -38.646  1.00 96.28           C  
ATOM    477  HG  LEU A  28      23.376  10.984 -38.340  1.00 96.28           H  
ATOM    478  CD1 LEU A  28      22.132   9.319 -37.807  1.00 96.28           C  
ATOM    479 HD11 LEU A  28      22.812   8.516 -38.093  1.00 96.28           H  
ATOM    480 HD12 LEU A  28      21.107   8.981 -37.960  1.00 96.28           H  
ATOM    481 HD13 LEU A  28      22.289   9.537 -36.750  1.00 96.28           H  
ATOM    482  CD2 LEU A  28      22.536  10.146 -40.113  1.00 96.28           C  
ATOM    483 HD21 LEU A  28      21.627   9.629 -40.420  1.00 96.28           H  
ATOM    484 HD22 LEU A  28      22.676  11.032 -40.733  1.00 96.28           H  
ATOM    485 HD23 LEU A  28      23.391   9.480 -40.234  1.00 96.28           H  
ATOM    486  N   ILE A  29      22.833  12.256 -35.269  1.00 95.46           N  
ATOM    487  H   ILE A  29      22.218  11.579 -34.840  1.00 95.46           H  
ATOM    488  CA  ILE A  29      24.105  12.539 -34.599  1.00 95.46           C  
ATOM    489  HA  ILE A  29      24.436  13.545 -34.858  1.00 95.46           H  
ATOM    490  C   ILE A  29      25.131  11.535 -35.126  1.00 95.46           C  
ATOM    491  CB  ILE A  29      23.956  12.464 -33.062  1.00 95.46           C  
ATOM    492  HB  ILE A  29      23.674  11.444 -32.801  1.00 95.46           H  
ATOM    493  O   ILE A  29      25.179  10.387 -34.674  1.00 95.46           O  
ATOM    494  CG1 ILE A  29      22.858  13.418 -32.535  1.00 95.46           C  
ATOM    495 HG12 ILE A  29      21.927  13.249 -33.077  1.00 95.46           H  
ATOM    496 HG13 ILE A  29      23.160  14.452 -32.705  1.00 95.46           H  
ATOM    497  CG2 ILE A  29      25.307  12.794 -32.401  1.00 95.46           C  
ATOM    498 HG21 ILE A  29      26.110  12.194 -32.828  1.00 95.46           H  
ATOM    499 HG22 ILE A  29      25.271  12.581 -31.332  1.00 95.46           H  
ATOM    500 HG23 ILE A  29      25.534  13.850 -32.549  1.00 95.46           H  
ATOM    501  CD1 ILE A  29      22.548  13.234 -31.043  1.00 95.46           C  
ATOM    502 HD11 ILE A  29      22.160  12.231 -30.865  1.00 95.46           H  
ATOM    503 HD12 ILE A  29      21.794  13.961 -30.740  1.00 95.46           H  
ATOM    504 HD13 ILE A  29      23.438  13.387 -30.433  1.00 95.46           H  
ATOM    505  N   HIS A  30      25.936  11.962 -36.097  1.00 92.67           N  
ATOM    506  H   HIS A  30      25.875  12.930 -36.379  1.00 92.67           H  
ATOM    507  CA  HIS A  30      26.895  11.114 -36.791  1.00 92.67           C  
ATOM    508  HA  HIS A  30      26.711  10.084 -36.484  1.00 92.67           H  
ATOM    509  C   HIS A  30      28.338  11.460 -36.410  1.00 92.67           C  
ATOM    510  CB  HIS A  30      26.646  11.157 -38.299  1.00 92.67           C  
ATOM    511  HB2 HIS A  30      25.587  10.984 -38.494  1.00 92.67           H  
ATOM    512  HB3 HIS A  30      26.909  12.140 -38.690  1.00 92.67           H  
ATOM    513  O   HIS A  30      28.992  12.273 -37.061  1.00 92.67           O  
ATOM    514  CG  HIS A  30      27.425  10.089 -39.020  1.00 92.67           C  
ATOM    515  CD2 HIS A  30      28.084  10.226 -40.209  1.00 92.67           C  
ATOM    516  HD2 HIS A  30      28.141  11.127 -40.803  1.00 92.67           H  
ATOM    517  ND1 HIS A  30      27.603   8.787 -38.604  1.00 92.67           N  
ATOM    518  HD1 HIS A  30      27.286   8.385 -37.733  1.00 92.67           H  
ATOM    519  CE1 HIS A  30      28.334   8.150 -39.533  1.00 92.67           C  
ATOM    520  HE1 HIS A  30      28.627   7.112 -39.488  1.00 92.67           H  
ATOM    521  NE2 HIS A  30      28.669   8.996 -40.522  1.00 92.67           N  
ATOM    522  N   ALA A  31      28.840  10.832 -35.346  1.00 91.36           N  
ATOM    523  H   ALA A  31      28.283  10.107 -34.917  1.00 91.36           H  
ATOM    524  CA  ALA A  31      30.155  11.133 -34.778  1.00 91.36           C  
ATOM    525  HA  ALA A  31      30.759  11.614 -35.547  1.00 91.36           H  
ATOM    526  C   ALA A  31      30.892   9.863 -34.308  1.00 91.36           C  
ATOM    527  CB  ALA A  31      29.970  12.133 -33.631  1.00 91.36           C  
ATOM    528  HB1 ALA A  31      30.941  12.490 -33.289  1.00 91.36           H  
ATOM    529  HB2 ALA A  31      29.430  11.665 -32.809  1.00 91.36           H  
ATOM    530  HB3 ALA A  31      29.398  12.989 -33.988  1.00 91.36           H  
ATOM    531  O   ALA A  31      30.243   8.837 -34.071  1.00 91.36           O  
ATOM    532  N   PRO A  32      32.229   9.906 -34.137  1.00 88.98           N  
ATOM    533  CA  PRO A  32      32.999   8.799 -33.565  1.00 88.98           C  
ATOM    534  HA  PRO A  32      32.904   7.932 -34.219  1.00 88.98           H  
ATOM    535  C   PRO A  32      32.540   8.412 -32.152  1.00 88.98           C  
ATOM    536  CB  PRO A  32      34.461   9.261 -33.566  1.00 88.98           C  
ATOM    537  HB2 PRO A  32      35.141   8.437 -33.783  1.00 88.98           H  
ATOM    538  HB3 PRO A  32      34.712   9.719 -32.610  1.00 88.98           H  
ATOM    539  O   PRO A  32      31.753   9.113 -31.508  1.00 88.98           O  
ATOM    540  CG  PRO A  32      34.502  10.326 -34.658  1.00 88.98           C  
ATOM    541  HG2 PRO A  32      34.592   9.848 -35.634  1.00 88.98           H  
ATOM    542  HG3 PRO A  32      35.310  11.040 -34.500  1.00 88.98           H  
ATOM    543  CD  PRO A  32      33.130  10.981 -34.530  1.00 88.98           C  
ATOM    544  HD2 PRO A  32      33.157  11.740 -33.748  1.00 88.98           H  
ATOM    545  HD3 PRO A  32      32.849  11.429 -35.484  1.00 88.98           H  
ATOM    546  N   ASN A  33      33.005   7.270 -31.654  1.00 87.97           N  
ATOM    547  H   ASN A  33      33.660   6.727 -32.198  1.00 87.97           H  
ATOM    548  CA  ASN A  33      32.794   6.897 -30.253  1.00 87.97           C  
ATOM    549  HA  ASN A  33      31.735   7.003 -30.018  1.00 87.97           H  
ATOM    550  C   ASN A  33      33.516   7.868 -29.309  1.00 87.97           C  
ATOM    551  CB  ASN A  33      33.172   5.420 -30.053  1.00 87.97           C  
ATOM    552  HB2 ASN A  33      33.191   5.180 -28.990  1.00 87.97           H  
ATOM    553  HB3 ASN A  33      34.163   5.228 -30.464  1.00 87.97           H  
ATOM    554  O   ASN A  33      34.445   8.557 -29.721  1.00 87.97           O  
ATOM    555  CG  ASN A  33      32.153   4.508 -30.712  1.00 87.97           C  
ATOM    556  ND2 ASN A  33      32.486   3.261 -30.938  1.00 87.97           N  
ATOM    557 HD21 ASN A  33      33.368   2.883 -30.622  1.00 87.97           H  
ATOM    558 HD22 ASN A  33      31.769   2.672 -31.338  1.00 87.97           H  
ATOM    559  OD1 ASN A  33      31.051   4.931 -31.034  1.00 87.97           O  
ATOM    560  N   ALA A  34      33.029   7.965 -28.069  1.00 86.00           N  
ATOM    561  H   ALA A  34      32.312   7.314 -27.784  1.00 86.00           H  
ATOM    562  CA  ALA A  34      33.533   8.883 -27.040  1.00 86.00           C  
ATOM    563  HA  ALA A  34      32.863   8.786 -26.186  1.00 86.00           H  
ATOM    564  C   ALA A  34      33.505  10.391 -27.395  1.00 86.00           C  
ATOM    565  CB  ALA A  34      34.903   8.391 -26.556  1.00 86.00           C  
ATOM    566  HB1 ALA A  34      34.849   7.341 -26.266  1.00 86.00           H  
ATOM    567  HB2 ALA A  34      35.216   8.972 -25.688  1.00 86.00           H  
ATOM    568  HB3 ALA A  34      35.651   8.512 -27.340  1.00 86.00           H  
ATOM    569  O   ALA A  34      34.049  11.206 -26.659  1.00 86.00           O  
ATOM    570  N   SER A  35      32.823  10.806 -28.470  1.00 90.35           N  
ATOM    571  H   SER A  35      32.477  10.119 -29.125  1.00 90.35           H  
ATOM    572  CA  SER A  35      32.713  12.228 -28.839  1.00 90.35           C  
ATOM    573  HA  SER A  35      33.681  12.702 -28.675  1.00 90.35           H  
ATOM    574  C   SER A  35      31.680  13.016 -28.018  1.00 90.35           C  
ATOM    575  CB  SER A  35      32.391  12.355 -30.327  1.00 90.35           C  
ATOM    576  HB2 SER A  35      32.477  13.402 -30.620  1.00 90.35           H  
ATOM    577  HB3 SER A  35      33.102  11.769 -30.909  1.00 90.35           H  
ATOM    578  O   SER A  35      31.635  14.240 -28.114  1.00 90.35           O  
ATOM    579  OG  SER A  35      31.071  11.903 -30.577  1.00 90.35           O  
ATOM    580  HG  SER A  35      30.833  12.205 -31.457  1.00 90.35           H  
ATOM    581  N   GLY A  36      30.828  12.341 -27.237  1.00 92.22           N  
ATOM    582  H   GLY A  36      31.009  11.356 -27.109  1.00 92.22           H  
ATOM    583  CA  GLY A  36      29.753  12.969 -26.453  1.00 92.22           C  
ATOM    584  HA2 GLY A  36      29.755  12.522 -25.459  1.00 92.22           H  
ATOM    585  HA3 GLY A  36      29.951  14.034 -26.330  1.00 92.22           H  
ATOM    586  C   GLY A  36      28.335  12.814 -27.016  1.00 92.22           C  
ATOM    587  O   GLY A  36      27.438  13.540 -26.593  1.00 92.22           O  
ATOM    588  N   LYS A  37      28.099  11.863 -27.938  1.00 93.94           N  
ATOM    589  H   LYS A  37      28.896  11.353 -28.292  1.00 93.94           H  
ATOM    590  CA  LYS A  37      26.748  11.525 -28.445  1.00 93.94           C  
ATOM    591  HA  LYS A  37      26.339  12.393 -28.964  1.00 93.94           H  
ATOM    592  C   LYS A  37      25.772  11.218 -27.298  1.00 93.94           C  
ATOM    593  CB  LYS A  37      26.788  10.331 -29.423  1.00 93.94           C  
ATOM    594  HB2 LYS A  37      25.778  10.177 -29.801  1.00 93.94           H  
ATOM    595  HB3 LYS A  37      27.079   9.432 -28.880  1.00 93.94           H  
ATOM    596  O   LYS A  37      24.750  11.886 -27.157  1.00 93.94           O  
ATOM    597  CG  LYS A  37      27.738  10.511 -30.621  1.00 93.94           C  
ATOM    598  HG2 LYS A  37      28.771  10.508 -30.271  1.00 93.94           H  
ATOM    599  HG3 LYS A  37      27.537  11.474 -31.089  1.00 93.94           H  
ATOM    600  CD  LYS A  37      27.566   9.400 -31.676  1.00 93.94           C  
ATOM    601  HD2 LYS A  37      26.511   9.351 -31.945  1.00 93.94           H  
ATOM    602  HD3 LYS A  37      28.105   9.676 -32.582  1.00 93.94           H  
ATOM    603  CE  LYS A  37      28.015   7.999 -31.211  1.00 93.94           C  
ATOM    604  HE2 LYS A  37      27.302   7.275 -31.606  1.00 93.94           H  
ATOM    605  HE3 LYS A  37      27.964   7.931 -30.124  1.00 93.94           H  
ATOM    606  NZ  LYS A  37      29.369   7.623 -31.698  1.00 93.94           N  
ATOM    607  HZ1 LYS A  37      30.093   8.212 -31.312  1.00 93.94           H  
ATOM    608  HZ2 LYS A  37      29.578   6.655 -31.497  1.00 93.94           H  
ATOM    609  HZ3 LYS A  37      29.431   7.733 -32.700  1.00 93.94           H  
ATOM    610  N   THR A  38      26.143  10.268 -26.440  1.00 93.16           N  
ATOM    611  H   THR A  38      26.927   9.676 -26.674  1.00 93.16           H  
ATOM    612  CA  THR A  38      25.353   9.864 -25.269  1.00 93.16           C  
ATOM    613  HA  THR A  38      24.338   9.634 -25.591  1.00 93.16           H  
ATOM    614  C   THR A  38      25.269  10.979 -24.228  1.00 93.16           C  
ATOM    615  CB  THR A  38      25.938   8.582 -24.661  1.00 93.16           C  
ATOM    616  HB  THR A  38      26.933   8.795 -24.270  1.00 93.16           H  
ATOM    617  O   THR A  38      24.219  11.152 -23.629  1.00 93.16           O  
ATOM    618  CG2 THR A  38      25.085   7.981 -23.549  1.00 93.16           C  
ATOM    619 HG21 THR A  38      25.509   7.027 -23.236  1.00 93.16           H  
ATOM    620 HG22 THR A  38      25.059   8.647 -22.686  1.00 93.16           H  
ATOM    621 HG23 THR A  38      24.068   7.816 -23.904  1.00 93.16           H  
ATOM    622  OG1 THR A  38      26.055   7.629 -25.693  1.00 93.16           O  
ATOM    623  HG1 THR A  38      25.181   7.258 -25.833  1.00 93.16           H  
ATOM    624  N   SER A  39      26.299  11.822 -24.071  1.00 95.02           N  
ATOM    625  H   SER A  39      27.163  11.645 -24.563  1.00 95.02           H  
ATOM    626  CA  SER A  39      26.246  12.986 -23.168  1.00 95.02           C  
ATOM    627  HA  SER A  39      25.964  12.642 -22.173  1.00 95.02           H  
ATOM    628  C   SER A  39      25.200  14.021 -23.603  1.00 95.02           C  
ATOM    629  CB  SER A  39      27.619  13.660 -23.064  1.00 95.02           C  
ATOM    630  HB2 SER A  39      27.864  14.141 -24.011  1.00 95.02           H  
ATOM    631  HB3 SER A  39      27.593  14.420 -22.283  1.00 95.02           H  
ATOM    632  O   SER A  39      24.484  14.561 -22.762  1.00 95.02           O  
ATOM    633  OG  SER A  39      28.622  12.703 -22.771  1.00 95.02           O  
ATOM    634  HG  SER A  39      28.351  12.201 -21.999  1.00 95.02           H  
ATOM    635  N   LEU A  40      25.047  14.262 -24.913  1.00 96.56           N  
ATOM    636  H   LEU A  40      25.666  13.804 -25.567  1.00 96.56           H  
ATOM    637  CA  LEU A  40      23.972  15.114 -25.436  1.00 96.56           C  
ATOM    638  HA  LEU A  40      24.012  16.063 -24.902  1.00 96.56           H  
ATOM    639  C   LEU A  40      22.589  14.515 -25.148  1.00 96.56           C  
ATOM    640  CB  LEU A  40      24.203  15.376 -26.939  1.00 96.56           C  
ATOM    641  HB2 LEU A  40      25.132  15.936 -27.051  1.00 96.56           H  
ATOM    642  HB3 LEU A  40      24.331  14.419 -27.445  1.00 96.56           H  
ATOM    643  O   LEU A  40      21.676  15.239 -24.748  1.00 96.56           O  
ATOM    644  CG  LEU A  40      23.068  16.140 -27.654  1.00 96.56           C  
ATOM    645  HG  LEU A  40      22.157  15.541 -27.635  1.00 96.56           H  
ATOM    646  CD1 LEU A  40      22.776  17.507 -27.034  1.00 96.56           C  
ATOM    647 HD11 LEU A  40      22.372  17.385 -26.029  1.00 96.56           H  
ATOM    648 HD12 LEU A  40      23.697  18.089 -26.984  1.00 96.56           H  
ATOM    649 HD13 LEU A  40      22.039  18.041 -27.634  1.00 96.56           H  
ATOM    650  CD2 LEU A  40      23.442  16.383 -29.117  1.00 96.56           C  
ATOM    651 HD21 LEU A  40      24.290  17.065 -29.174  1.00 96.56           H  
ATOM    652 HD22 LEU A  40      23.719  15.440 -29.587  1.00 96.56           H  
ATOM    653 HD23 LEU A  40      22.594  16.813 -29.651  1.00 96.56           H  
ATOM    654  N   ILE A  41      22.438  13.201 -25.316  1.00 96.00           N  
ATOM    655  H   ILE A  41      23.230  12.661 -25.636  1.00 96.00           H  
ATOM    656  CA  ILE A  41      21.181  12.499 -25.033  1.00 96.00           C  
ATOM    657  HA  ILE A  41      20.368  13.050 -25.505  1.00 96.00           H  
ATOM    658  C   ILE A  41      20.870  12.495 -23.538  1.00 96.00           C  
ATOM    659  CB  ILE A  41      21.202  11.082 -25.641  1.00 96.00           C  
ATOM    660  HB  ILE A  41      22.133  10.584 -25.370  1.00 96.00           H  
ATOM    661  O   ILE A  41      19.738  12.797 -23.175  1.00 96.00           O  
ATOM    662  CG1 ILE A  41      21.144  11.260 -27.171  1.00 96.00           C  
ATOM    663 HG12 ILE A  41      21.950  11.917 -27.498  1.00 96.00           H  
ATOM    664 HG13 ILE A  41      20.200  11.731 -27.443  1.00 96.00           H  
ATOM    665  CG2 ILE A  41      20.028  10.227 -25.124  1.00 96.00           C  
ATOM    666 HG21 ILE A  41      20.131  10.048 -24.054  1.00 96.00           H  
ATOM    667 HG22 ILE A  41      20.034   9.243 -25.593  1.00 96.00           H  
ATOM    668 HG23 ILE A  41      19.077  10.724 -25.315  1.00 96.00           H  
ATOM    669  CD1 ILE A  41      21.283   9.971 -27.964  1.00 96.00           C  
ATOM    670 HD11 ILE A  41      22.241   9.500 -27.743  1.00 96.00           H  
ATOM    671 HD12 ILE A  41      21.224  10.238 -29.019  1.00 96.00           H  
ATOM    672 HD13 ILE A  41      20.458   9.292 -27.744  1.00 96.00           H  
ATOM    673  N   ALA A  42      21.851  12.232 -22.677  1.00 94.97           N  
ATOM    674  H   ALA A  42      22.747  11.943 -23.044  1.00 94.97           H  
ATOM    675  CA  ALA A  42      21.706  12.256 -21.225  1.00 94.97           C  
ATOM    676  HA  ALA A  42      20.929  11.549 -20.935  1.00 94.97           H  
ATOM    677  C   ALA A  42      21.283  13.648 -20.733  1.00 94.97           C  
ATOM    678  CB  ALA A  42      23.030  11.798 -20.603  1.00 94.97           C  
ATOM    679  HB1 ALA A  42      23.296  10.810 -20.980  1.00 94.97           H  
ATOM    680  HB2 ALA A  42      22.919  11.729 -19.521  1.00 94.97           H  
ATOM    681  HB3 ALA A  42      23.829  12.502 -20.838  1.00 94.97           H  
ATOM    682  O   ALA A  42      20.304  13.774 -19.997  1.00 94.97           O  
ATOM    683  N   GLY A  43      21.931  14.709 -21.233  1.00 96.28           N  
ATOM    684  H   GLY A  43      22.746  14.549 -21.807  1.00 96.28           H  
ATOM    685  CA  GLY A  43      21.517  16.085 -20.961  1.00 96.28           C  
ATOM    686  HA2 GLY A  43      21.604  16.280 -19.892  1.00 96.28           H  
ATOM    687  HA3 GLY A  43      22.173  16.766 -21.503  1.00 96.28           H  
ATOM    688  C   GLY A  43      20.073  16.347 -21.400  1.00 96.28           C  
ATOM    689  O   GLY A  43      19.254  16.825 -20.614  1.00 96.28           O  
ATOM    690  N   LEU A  44      19.718  15.960 -22.630  1.00 95.86           N  
ATOM    691  H   LEU A  44      20.417  15.546 -23.229  1.00 95.86           H  
ATOM    692  CA  LEU A  44      18.347  16.089 -23.126  1.00 95.86           C  
ATOM    693  HA  LEU A  44      18.081  17.144 -23.072  1.00 95.86           H  
ATOM    694  C   LEU A  44      17.341  15.307 -22.262  1.00 95.86           C  
ATOM    695  CB  LEU A  44      18.297  15.643 -24.596  1.00 95.86           C  
ATOM    696  HB2 LEU A  44      18.583  14.593 -24.653  1.00 95.86           H  
ATOM    697  HB3 LEU A  44      19.024  16.220 -25.168  1.00 95.86           H  
ATOM    698  O   LEU A  44      16.276  15.834 -21.942  1.00 95.86           O  
ATOM    699  CG  LEU A  44      16.908  15.810 -25.235  1.00 95.86           C  
ATOM    700  HG  LEU A  44      16.159  15.274 -24.651  1.00 95.86           H  
ATOM    701  CD1 LEU A  44      16.495  17.279 -25.350  1.00 95.86           C  
ATOM    702 HD11 LEU A  44      17.236  17.835 -25.926  1.00 95.86           H  
ATOM    703 HD12 LEU A  44      15.525  17.342 -25.842  1.00 95.86           H  
ATOM    704 HD13 LEU A  44      16.397  17.720 -24.358  1.00 95.86           H  
ATOM    705  CD2 LEU A  44      16.926  15.206 -26.633  1.00 95.86           C  
ATOM    706 HD21 LEU A  44      15.932  15.274 -27.073  1.00 95.86           H  
ATOM    707 HD22 LEU A  44      17.208  14.155 -26.570  1.00 95.86           H  
ATOM    708 HD23 LEU A  44      17.647  15.739 -27.253  1.00 95.86           H  
ATOM    709  N   LYS A  45      17.670  14.079 -21.853  1.00 95.05           N  
ATOM    710  H   LYS A  45      18.561  13.713 -22.155  1.00 95.05           H  
ATOM    711  CA  LYS A  45      16.852  13.232 -20.972  1.00 95.05           C  
ATOM    712  HA  LYS A  45      15.874  13.083 -21.429  1.00 95.05           H  
ATOM    713  C   LYS A  45      16.622  13.936 -19.626  1.00 95.05           C  
ATOM    714  CB  LYS A  45      17.549  11.858 -20.845  1.00 95.05           C  
ATOM    715  HB2 LYS A  45      17.944  11.586 -21.824  1.00 95.05           H  
ATOM    716  HB3 LYS A  45      18.392  11.947 -20.161  1.00 95.05           H  
ATOM    717  O   LYS A  45      15.476  14.053 -19.199  1.00 95.05           O  
ATOM    718  CG  LYS A  45      16.657  10.685 -20.396  1.00 95.05           C  
ATOM    719  HG2 LYS A  45      15.856  10.544 -21.122  1.00 95.05           H  
ATOM    720  HG3 LYS A  45      16.217  10.918 -19.427  1.00 95.05           H  
ATOM    721  CD  LYS A  45      17.512   9.393 -20.327  1.00 95.05           C  
ATOM    722  HD2 LYS A  45      17.961   9.237 -21.308  1.00 95.05           H  
ATOM    723  HD3 LYS A  45      18.322   9.549 -19.615  1.00 95.05           H  
ATOM    724  CE  LYS A  45      16.772   8.096 -19.941  1.00 95.05           C  
ATOM    725  HE2 LYS A  45      15.891   7.996 -20.574  1.00 95.05           H  
ATOM    726  HE3 LYS A  45      16.455   8.174 -18.901  1.00 95.05           H  
ATOM    727  NZ  LYS A  45      17.645   6.886 -20.115  1.00 95.05           N  
ATOM    728  HZ1 LYS A  45      17.203   6.020 -19.842  1.00 95.05           H  
ATOM    729  HZ2 LYS A  45      17.934   6.730 -21.070  1.00 95.05           H  
ATOM    730  HZ3 LYS A  45      18.497   6.935 -19.576  1.00 95.05           H  
ATOM    731  N   ALA A  46      17.664  14.527 -19.034  1.00 95.29           N  
ATOM    732  H   ALA A  46      18.578  14.387 -19.441  1.00 95.29           H  
ATOM    733  CA  ALA A  46      17.597  15.227 -17.747  1.00 95.29           C  
ATOM    734  HA  ALA A  46      17.150  14.556 -17.014  1.00 95.29           H  
ATOM    735  C   ALA A  46      16.719  16.489 -17.749  1.00 95.29           C  
ATOM    736  CB  ALA A  46      19.028  15.543 -17.295  1.00 95.29           C  
ATOM    737  HB1 ALA A  46      19.007  16.039 -16.325  1.00 95.29           H  
ATOM    738  HB2 ALA A  46      19.588  14.613 -17.197  1.00 95.29           H  
ATOM    739  HB3 ALA A  46      19.526  16.189 -18.018  1.00 95.29           H  
ATOM    740  O   ALA A  46      16.009  16.741 -16.772  1.00 95.29           O  
ATOM    741  N   VAL A  47      16.726  17.272 -18.835  1.00 95.98           N  
ATOM    742  H   VAL A  47      17.383  17.048 -19.568  1.00 95.98           H  
ATOM    743  CA  VAL A  47      15.881  18.480 -18.959  1.00 95.98           C  
ATOM    744  HA  VAL A  47      15.766  18.904 -17.961  1.00 95.98           H  
ATOM    745  C   VAL A  47      14.464  18.177 -19.453  1.00 95.98           C  
ATOM    746  CB  VAL A  47      16.592  19.549 -19.803  1.00 95.98           C  
ATOM    747  HB  VAL A  47      17.618  19.597 -19.437  1.00 95.98           H  
ATOM    748  O   VAL A  47      13.563  19.005 -19.311  1.00 95.98           O  
ATOM    749  CG1 VAL A  47      16.625  19.196 -21.292  1.00 95.98           C  
ATOM    750 HG11 VAL A  47      17.277  19.894 -21.817  1.00 95.98           H  
ATOM    751 HG12 VAL A  47      17.042  18.196 -21.413  1.00 95.98           H  
ATOM    752 HG13 VAL A  47      15.623  19.232 -21.720  1.00 95.98           H  
ATOM    753  CG2 VAL A  47      16.005  20.954 -19.633  1.00 95.98           C  
ATOM    754 HG21 VAL A  47      16.635  21.678 -20.148  1.00 95.98           H  
ATOM    755 HG22 VAL A  47      14.996  21.001 -20.043  1.00 95.98           H  
ATOM    756 HG23 VAL A  47      15.976  21.218 -18.576  1.00 95.98           H  
ATOM    757  N   THR A  48      14.227  16.993 -20.022  1.00 94.71           N  
ATOM    758  H   THR A  48      14.989  16.335 -20.109  1.00 94.71           H  
ATOM    759  CA  THR A  48      12.906  16.623 -20.547  1.00 94.71           C  
ATOM    760  HA  THR A  48      12.325  17.537 -20.670  1.00 94.71           H  
ATOM    761  C   THR A  48      12.080  15.745 -19.612  1.00 94.71           C  
ATOM    762  CB  THR A  48      12.967  15.986 -21.937  1.00 94.71           C  
ATOM    763  HB  THR A  48      11.959  15.672 -22.208  1.00 94.71           H  
ATOM    764  O   THR A  48      10.858  15.862 -19.669  1.00 94.71           O  
ATOM    765  CG2 THR A  48      13.454  16.952 -23.016  1.00 94.71           C  
ATOM    766 HG21 THR A  48      13.545  16.422 -23.965  1.00 94.71           H  
ATOM    767 HG22 THR A  48      12.734  17.762 -23.126  1.00 94.71           H  
ATOM    768 HG23 THR A  48      14.423  17.372 -22.746  1.00 94.71           H  
ATOM    769  OG1 THR A  48      13.796  14.859 -21.948  1.00 94.71           O  
ATOM    770  HG1 THR A  48      14.702  15.173 -21.892  1.00 94.71           H  
ATOM    771  N   ILE A  49      12.696  14.921 -18.754  1.00 92.60           N  
ATOM    772  H   ILE A  49      13.704  14.859 -18.778  1.00 92.60           H  
ATOM    773  CA  ILE A  49      12.001  13.940 -17.901  1.00 92.60           C  
ATOM    774  HA  ILE A  49      10.926  14.110 -17.961  1.00 92.60           H  
ATOM    775  C   ILE A  49      12.418  14.082 -16.433  1.00 92.60           C  
ATOM    776  CB  ILE A  49      12.282  12.499 -18.381  1.00 92.60           C  
ATOM    777  HB  ILE A  49      13.355  12.319 -18.313  1.00 92.60           H  
ATOM    778  O   ILE A  49      13.606  14.142 -16.119  1.00 92.60           O  
ATOM    779  CG1 ILE A  49      11.838  12.256 -19.838  1.00 92.60           C  
ATOM    780 HG12 ILE A  49      12.081  13.107 -20.474  1.00 92.60           H  
ATOM    781 HG13 ILE A  49      10.758  12.113 -19.868  1.00 92.60           H  
ATOM    782  CG2 ILE A  49      11.550  11.501 -17.459  1.00 92.60           C  
ATOM    783 HG21 ILE A  49      12.079  11.430 -16.509  1.00 92.60           H  
ATOM    784 HG22 ILE A  49      11.533  10.498 -17.885  1.00 92.60           H  
ATOM    785 HG23 ILE A  49      10.519  11.815 -17.297  1.00 92.60           H  
ATOM    786  CD1 ILE A  49      12.536  11.034 -20.439  1.00 92.60           C  
ATOM    787 HD11 ILE A  49      11.990  10.724 -21.330  1.00 92.60           H  
ATOM    788 HD12 ILE A  49      13.563  11.296 -20.696  1.00 92.60           H  
ATOM    789 HD13 ILE A  49      12.559  10.197 -19.741  1.00 92.60           H  
ATOM    790  N   SER A  50      11.442  14.116 -15.520  1.00 89.10           N  
ATOM    791  H   SER A  50      10.482  14.139 -15.833  1.00 89.10           H  
ATOM    792  CA  SER A  50      11.678  14.208 -14.067  1.00 89.10           C  
ATOM    793  HA  SER A  50      12.516  14.877 -13.874  1.00 89.10           H  
ATOM    794  C   SER A  50      12.066  12.888 -13.399  1.00 89.10           C  
ATOM    795  CB  SER A  50      10.438  14.791 -13.386  1.00 89.10           C  
ATOM    796  HB2 SER A  50      10.190  15.758 -13.824  1.00 89.10           H  
ATOM    797  HB3 SER A  50      10.628  14.916 -12.320  1.00 89.10           H  
ATOM    798  O   SER A  50      12.800  12.899 -12.416  1.00 89.10           O  
ATOM    799  OG  SER A  50       9.361  13.900 -13.576  1.00 89.10           O  
ATOM    800  HG  SER A  50       8.580  14.259 -13.148  1.00 89.10           H  
ATOM    801  N   ALA A  51      11.614  11.758 -13.940  1.00 87.48           N  
ATOM    802  H   ALA A  51      10.976  11.850 -14.718  1.00 87.48           H  
ATOM    803  CA  ALA A  51      11.803  10.426 -13.370  1.00 87.48           C  
ATOM    804  HA  ALA A  51      11.799  10.517 -12.284  1.00 87.48           H  
ATOM    805  C   ALA A  51      13.154   9.784 -13.755  1.00 87.48           C  
ATOM    806  CB  ALA A  51      10.597   9.571 -13.768  1.00 87.48           C  
ATOM    807  HB1 ALA A  51       9.670  10.084 -13.512  1.00 87.48           H  
ATOM    808  HB2 ALA A  51      10.636   8.620 -13.236  1.00 87.48           H  
ATOM    809  HB3 ALA A  51      10.642   9.378 -14.840  1.00 87.48           H  
ATOM    810  O   ALA A  51      13.188   8.709 -14.360  1.00 87.48           O  
ATOM    811  N   LEU A  52      14.263  10.456 -13.436  1.00 91.67           N  
ATOM    812  H   LEU A  52      14.154  11.309 -12.906  1.00 91.67           H  
ATOM    813  CA  LEU A  52      15.607   9.870 -13.489  1.00 91.67           C  
ATOM    814  HA  LEU A  52      15.583   8.939 -14.055  1.00 91.67           H  
ATOM    815  C   LEU A  52      16.068   9.490 -12.087  1.00 91.67           C  
ATOM    816  CB  LEU A  52      16.605  10.825 -14.162  1.00 91.67           C  
ATOM    817  HB2 LEU A  52      17.603  10.400 -14.062  1.00 91.67           H  
ATOM    818  HB3 LEU A  52      16.591  11.775 -13.628  1.00 91.67           H  
ATOM    819  O   LEU A  52      15.836  10.232 -11.133  1.00 91.67           O  
ATOM    820  CG  LEU A  52      16.331  11.076 -15.652  1.00 91.67           C  
ATOM    821  HG  LEU A  52      15.367  11.572 -15.768  1.00 91.67           H  
ATOM    822  CD1 LEU A  52      17.417  11.989 -16.214  1.00 91.67           C  
ATOM    823 HD11 LEU A  52      18.389  11.499 -16.150  1.00 91.67           H  
ATOM    824 HD12 LEU A  52      17.448  12.910 -15.631  1.00 91.67           H  
ATOM    825 HD13 LEU A  52      17.199  12.220 -17.256  1.00 91.67           H  
ATOM    826  CD2 LEU A  52      16.326   9.784 -16.471  1.00 91.67           C  
ATOM    827 HD21 LEU A  52      16.194  10.018 -17.528  1.00 91.67           H  
ATOM    828 HD22 LEU A  52      17.263   9.248 -16.325  1.00 91.67           H  
ATOM    829 HD23 LEU A  52      15.498   9.148 -16.159  1.00 91.67           H  
ATOM    830  N   THR A  53      16.711   8.332 -11.963  1.00 91.89           N  
ATOM    831  H   THR A  53      16.930   7.799 -12.793  1.00 91.89           H  
ATOM    832  CA  THR A  53      17.279   7.897 -10.683  1.00 91.89           C  
ATOM    833  HA  THR A  53      16.537   8.090  -9.909  1.00 91.89           H  
ATOM    834  C   THR A  53      18.542   8.703 -10.353  1.00 91.89           C  
ATOM    835  CB  THR A  53      17.587   6.392 -10.668  1.00 91.89           C  
ATOM    836  HB  THR A  53      17.876   6.105  -9.657  1.00 91.89           H  
ATOM    837  O   THR A  53      19.196   9.211 -11.270  1.00 91.89           O  
ATOM    838  CG2 THR A  53      16.390   5.536 -11.082  1.00 91.89           C  
ATOM    839 HG21 THR A  53      16.151   5.700 -12.133  1.00 91.89           H  
ATOM    840 HG22 THR A  53      15.526   5.796 -10.470  1.00 91.89           H  
ATOM    841 HG23 THR A  53      16.624   4.482 -10.928  1.00 91.89           H  
ATOM    842  OG1 THR A  53      18.654   6.093 -11.532  1.00 91.89           O  
ATOM    843  HG1 THR A  53      18.667   5.142 -11.664  1.00 91.89           H  
ATOM    844  N   PRO A  54      18.948   8.791  -9.071  1.00 92.45           N  
ATOM    845  CA  PRO A  54      20.216   9.421  -8.699  1.00 92.45           C  
ATOM    846  HA  PRO A  54      20.150  10.491  -8.895  1.00 92.45           H  
ATOM    847  C   PRO A  54      21.419   8.853  -9.466  1.00 92.45           C  
ATOM    848  CB  PRO A  54      20.350   9.202  -7.189  1.00 92.45           C  
ATOM    849  HB2 PRO A  54      20.848   8.254  -6.983  1.00 92.45           H  
ATOM    850  HB3 PRO A  54      20.883  10.023  -6.710  1.00 92.45           H  
ATOM    851  O   PRO A  54      22.293   9.608  -9.880  1.00 92.45           O  
ATOM    852  CG  PRO A  54      18.897   9.122  -6.722  1.00 92.45           C  
ATOM    853  HG2 PRO A  54      18.802   8.572  -5.785  1.00 92.45           H  
ATOM    854  HG3 PRO A  54      18.491  10.128  -6.620  1.00 92.45           H  
ATOM    855  CD  PRO A  54      18.206   8.402  -7.878  1.00 92.45           C  
ATOM    856  HD2 PRO A  54      18.281   7.324  -7.734  1.00 92.45           H  
ATOM    857  HD3 PRO A  54      17.162   8.710  -7.931  1.00 92.45           H  
ATOM    858  N   SER A  55      21.434   7.544  -9.745  1.00 91.81           N  
ATOM    859  H   SER A  55      20.722   6.950  -9.345  1.00 91.81           H  
ATOM    860  CA  SER A  55      22.491   6.897 -10.535  1.00 91.81           C  
ATOM    861  HA  SER A  55      23.457   7.148 -10.096  1.00 91.81           H  
ATOM    862  C   SER A  55      22.516   7.353 -11.999  1.00 91.81           C  
ATOM    863  CB  SER A  55      22.323   5.375 -10.496  1.00 91.81           C  
ATOM    864  HB2 SER A  55      23.204   4.901 -10.928  1.00 91.81           H  
ATOM    865  HB3 SER A  55      21.452   5.096 -11.089  1.00 91.81           H  
ATOM    866  O   SER A  55      23.589   7.529 -12.571  1.00 91.81           O  
ATOM    867  OG  SER A  55      22.132   4.911  -9.173  1.00 91.81           O  
ATOM    868  HG  SER A  55      22.930   5.061  -8.661  1.00 91.81           H  
ATOM    869  N   GLU A  56      21.355   7.575 -12.622  1.00 93.09           N  
ATOM    870  H   GLU A  56      20.493   7.451 -12.111  1.00 93.09           H  
ATOM    871  CA  GLU A  56      21.279   8.116 -13.988  1.00 93.09           C  
ATOM    872  HA  GLU A  56      21.947   7.561 -14.647  1.00 93.09           H  
ATOM    873  C   GLU A  56      21.695   9.588 -14.044  1.00 93.09           C  
ATOM    874  CB  GLU A  56      19.848   7.998 -14.519  1.00 93.09           C  
ATOM    875  HB2 GLU A  56      19.158   8.436 -13.797  1.00 93.09           H  
ATOM    876  HB3 GLU A  56      19.767   8.562 -15.448  1.00 93.09           H  
ATOM    877  O   GLU A  56      22.368  10.019 -14.983  1.00 93.09           O  
ATOM    878  CG  GLU A  56      19.450   6.553 -14.805  1.00 93.09           C  
ATOM    879  HG2 GLU A  56      20.102   6.157 -15.583  1.00 93.09           H  
ATOM    880  HG3 GLU A  56      19.577   5.934 -13.916  1.00 93.09           H  
ATOM    881  CD  GLU A  56      17.997   6.501 -15.263  1.00 93.09           C  
ATOM    882  OE1 GLU A  56      17.729   6.006 -16.381  1.00 93.09           O  
ATOM    883  OE2 GLU A  56      17.079   6.935 -14.520  1.00 93.09           O  
ATOM    884  N   LEU A  57      21.318  10.367 -13.027  1.00 95.66           N  
ATOM    885  H   LEU A  57      20.760   9.957 -12.293  1.00 95.66           H  
ATOM    886  CA  LEU A  57      21.746  11.758 -12.890  1.00 95.66           C  
ATOM    887  HA  LEU A  57      21.532  12.290 -13.817  1.00 95.66           H  
ATOM    888  C   LEU A  57      23.260  11.852 -12.675  1.00 95.66           C  
ATOM    889  CB  LEU A  57      20.977  12.417 -11.735  1.00 95.66           C  
ATOM    890  HB2 LEU A  57      21.399  13.407 -11.562  1.00 95.66           H  
ATOM    891  HB3 LEU A  57      21.135  11.832 -10.829  1.00 95.66           H  
ATOM    892  O   LEU A  57      23.903  12.692 -13.304  1.00 95.66           O  
ATOM    893  CG  LEU A  57      19.466  12.570 -11.975  1.00 95.66           C  
ATOM    894  HG  LEU A  57      19.018  11.599 -12.188  1.00 95.66           H  
ATOM    895  CD1 LEU A  57      18.809  13.129 -10.714  1.00 95.66           C  
ATOM    896 HD11 LEU A  57      19.276  14.072 -10.431  1.00 95.66           H  
ATOM    897 HD12 LEU A  57      17.738  13.256 -10.871  1.00 95.66           H  
ATOM    898 HD13 LEU A  57      18.952  12.421  -9.898  1.00 95.66           H  
ATOM    899  CD2 LEU A  57      19.167  13.499 -13.156  1.00 95.66           C  
ATOM    900 HD21 LEU A  57      18.100  13.717 -13.193  1.00 95.66           H  
ATOM    901 HD22 LEU A  57      19.738  14.422 -13.056  1.00 95.66           H  
ATOM    902 HD23 LEU A  57      19.454  13.004 -14.084  1.00 95.66           H  
ATOM    903  N   ALA A  58      23.831  10.950 -11.871  1.00 93.79           N  
ATOM    904  H   ALA A  58      23.235  10.336 -11.335  1.00 93.79           H  
ATOM    905  CA  ALA A  58      25.269  10.860 -11.645  1.00 93.79           C  
ATOM    906  HA  ALA A  58      25.625  11.822 -11.277  1.00 93.79           H  
ATOM    907  C   ALA A  58      26.036  10.596 -12.944  1.00 93.79           C  
ATOM    908  CB  ALA A  58      25.549   9.807 -10.567  1.00 93.79           C  
ATOM    909  HB1 ALA A  58      25.032  10.073  -9.645  1.00 93.79           H  
ATOM    910  HB2 ALA A  58      25.217   8.823 -10.898  1.00 93.79           H  
ATOM    911  HB3 ALA A  58      26.619   9.771 -10.364  1.00 93.79           H  
ATOM    912  O   ALA A  58      26.985  11.312 -13.231  1.00 93.79           O  
ATOM    913  N   ARG A  59      25.553   9.671 -13.785  1.00 91.66           N  
ATOM    914  H   ARG A  59      24.776   9.110 -13.465  1.00 91.66           H  
ATOM    915  CA  ARG A  59      26.115   9.410 -15.128  1.00 91.66           C  
ATOM    916  HA  ARG A  59      27.195   9.296 -15.044  1.00 91.66           H  
ATOM    917  C   ARG A  59      25.905  10.554 -16.130  1.00 91.66           C  
ATOM    918  CB  ARG A  59      25.499   8.121 -15.694  1.00 91.66           C  
ATOM    919  HB2 ARG A  59      24.413   8.197 -15.658  1.00 91.66           H  
ATOM    920  HB3 ARG A  59      25.796   8.015 -16.738  1.00 91.66           H  
ATOM    921  O   ARG A  59      26.539  10.573 -17.184  1.00 91.66           O  
ATOM    922  CG  ARG A  59      25.952   6.865 -14.943  1.00 91.66           C  
ATOM    923  HG2 ARG A  59      27.031   6.753 -15.048  1.00 91.66           H  
ATOM    924  HG3 ARG A  59      25.710   6.953 -13.884  1.00 91.66           H  
ATOM    925  CD  ARG A  59      25.249   5.634 -15.526  1.00 91.66           C  
ATOM    926  HD2 ARG A  59      25.527   5.526 -16.574  1.00 91.66           H  
ATOM    927  HD3 ARG A  59      24.170   5.777 -15.467  1.00 91.66           H  
ATOM    928  NE  ARG A  59      25.620   4.422 -14.780  1.00 91.66           N  
ATOM    929  HE  ARG A  59      26.177   4.563 -13.950  1.00 91.66           H  
ATOM    930  NH1 ARG A  59      24.596   2.861 -16.148  1.00 91.66           N  
ATOM    931 HH11 ARG A  59      24.221   3.547 -16.787  1.00 91.66           H  
ATOM    932 HH12 ARG A  59      24.362   1.905 -16.377  1.00 91.66           H  
ATOM    933  NH2 ARG A  59      25.692   2.204 -14.331  1.00 91.66           N  
ATOM    934 HH21 ARG A  59      26.249   2.400 -13.512  1.00 91.66           H  
ATOM    935 HH22 ARG A  59      25.451   1.254 -14.575  1.00 91.66           H  
ATOM    936  CZ  ARG A  59      25.298   3.182 -15.098  1.00 91.66           C  
ATOM    937  N   THR A  60      24.979  11.474 -15.854  1.00 95.51           N  
ATOM    938  H   THR A  60      24.503  11.401 -14.966  1.00 95.51           H  
ATOM    939  CA  THR A  60      24.707  12.630 -16.721  1.00 95.51           C  
ATOM    940  HA  THR A  60      24.880  12.342 -17.758  1.00 95.51           H  
ATOM    941  C   THR A  60      25.645  13.799 -16.414  1.00 95.51           C  
ATOM    942  CB  THR A  60      23.243  13.083 -16.600  1.00 95.51           C  
ATOM    943  HB  THR A  60      23.041  13.424 -15.585  1.00 95.51           H  
ATOM    944  O   THR A  60      26.098  14.478 -17.338  1.00 95.51           O  
ATOM    945  CG2 THR A  60      22.917  14.215 -17.576  1.00 95.51           C  
ATOM    946 HG21 THR A  60      21.843  14.400 -17.577  1.00 95.51           H  
ATOM    947 HG22 THR A  60      23.431  15.128 -17.273  1.00 95.51           H  
ATOM    948 HG23 THR A  60      23.240  13.944 -18.581  1.00 95.51           H  
ATOM    949  OG1 THR A  60      22.356  12.030 -16.911  1.00 95.51           O  
ATOM    950  HG1 THR A  60      22.488  11.327 -16.271  1.00 95.51           H  
ATOM    951  N   LEU A  61      25.926  14.058 -15.135  1.00 97.23           N  
ATOM    952  H   LEU A  61      25.584  13.416 -14.435  1.00 97.23           H  
ATOM    953  CA  LEU A  61      26.863  15.092 -14.688  1.00 97.23           C  
ATOM    954  HA  LEU A  61      26.623  16.023 -15.200  1.00 97.23           H  
ATOM    955  C   LEU A  61      28.307  14.701 -15.054  1.00 97.23           C  
ATOM    956  CB  LEU A  61      26.656  15.277 -13.172  1.00 97.23           C  
ATOM    957  HB2 LEU A  61      25.608  15.521 -12.996  1.00 97.23           H  
ATOM    958  HB3 LEU A  61      26.858  14.322 -12.687  1.00 97.23           H  
ATOM    959  O   LEU A  61      28.644  13.524 -15.044  1.00 97.23           O  
ATOM    960  CG  LEU A  61      27.526  16.349 -12.492  1.00 97.23           C  
ATOM    961  HG  LEU A  61      28.579  16.090 -12.599  1.00 97.23           H  
ATOM    962  CD1 LEU A  61      27.288  17.744 -13.053  1.00 97.23           C  
ATOM    963 HD11 LEU A  61      27.492  17.762 -14.123  1.00 97.23           H  
ATOM    964 HD12 LEU A  61      26.259  18.049 -12.861  1.00 97.23           H  
ATOM    965 HD13 LEU A  61      27.982  18.430 -12.566  1.00 97.23           H  
ATOM    966  CD2 LEU A  61      27.173  16.411 -11.010  1.00 97.23           C  
ATOM    967 HD21 LEU A  61      27.421  15.455 -10.548  1.00 97.23           H  
ATOM    968 HD22 LEU A  61      27.765  17.184 -10.521  1.00 97.23           H  
ATOM    969 HD23 LEU A  61      26.114  16.626 -10.867  1.00 97.23           H  
ATOM    970  N   ASN A  62      29.163  15.665 -15.406  1.00 95.88           N  
ATOM    971  H   ASN A  62      28.856  16.628 -15.404  1.00 95.88           H  
ATOM    972  CA  ASN A  62      30.584  15.380 -15.629  1.00 95.88           C  
ATOM    973  HA  ASN A  62      30.664  14.610 -16.397  1.00 95.88           H  
ATOM    974  C   ASN A  62      31.228  14.826 -14.346  1.00 95.88           C  
ATOM    975  CB  ASN A  62      31.306  16.649 -16.121  1.00 95.88           C  
ATOM    976  HB2 ASN A  62      31.220  17.428 -15.363  1.00 95.88           H  
ATOM    977  HB3 ASN A  62      30.829  17.004 -17.035  1.00 95.88           H  
ATOM    978  O   ASN A  62      31.045  15.386 -13.267  1.00 95.88           O  
ATOM    979  CG  ASN A  62      32.787  16.417 -16.395  1.00 95.88           C  
ATOM    980  ND2 ASN A  62      33.169  16.152 -17.615  1.00 95.88           N  
ATOM    981 HD21 ASN A  62      34.096  15.764 -17.712  1.00 95.88           H  
ATOM    982 HD22 ASN A  62      32.442  15.936 -18.283  1.00 95.88           H  
ATOM    983  OD1 ASN A  62      33.646  16.425 -15.536  1.00 95.88           O  
ATOM    984  N   ASP A  63      32.027  13.766 -14.472  1.00 91.32           N  
ATOM    985  H   ASP A  63      32.019  13.255 -15.343  1.00 91.32           H  
ATOM    986  CA  ASP A  63      32.636  13.061 -13.334  1.00 91.32           C  
ATOM    987  HA  ASP A  63      31.841  12.631 -12.724  1.00 91.32           H  
ATOM    988  C   ASP A  63      33.483  13.965 -12.422  1.00 91.32           C  
ATOM    989  CB  ASP A  63      33.486  11.889 -13.847  1.00 91.32           C  
ATOM    990  HB2 ASP A  63      33.952  11.391 -12.997  1.00 91.32           H  
ATOM    991  HB3 ASP A  63      34.278  12.282 -14.485  1.00 91.32           H  
ATOM    992  O   ASP A  63      33.617  13.677 -11.241  1.00 91.32           O  
ATOM    993  CG  ASP A  63      32.669  10.852 -14.626  1.00 91.32           C  
ATOM    994  OD1 ASP A  63      31.471  10.681 -14.310  1.00 91.32           O  
ATOM    995  OD2 ASP A  63      33.222  10.307 -15.606  1.00 91.32           O  
ATOM    996  N   TYR A  64      33.975  15.104 -12.913  1.00 91.22           N  
ATOM    997  H   TYR A  64      33.765  15.337 -13.873  1.00 91.22           H  
ATOM    998  CA  TYR A  64      34.865  16.008 -12.176  1.00 91.22           C  
ATOM    999  HA  TYR A  64      35.210  15.510 -11.269  1.00 91.22           H  
ATOM   1000  C   TYR A  64      34.205  17.319 -11.730  1.00 91.22           C  
ATOM   1001  CB  TYR A  64      36.091  16.293 -13.044  1.00 91.22           C  
ATOM   1002  HB2 TYR A  64      35.786  16.894 -13.901  1.00 91.22           H  
ATOM   1003  HB3 TYR A  64      36.801  16.886 -12.468  1.00 91.22           H  
ATOM   1004  O   TYR A  64      34.895  18.221 -11.258  1.00 91.22           O  
ATOM   1005  CG  TYR A  64      36.796  15.048 -13.534  1.00 91.22           C  
ATOM   1006  CD1 TYR A  64      37.744  14.414 -12.711  1.00 91.22           C  
ATOM   1007  HD1 TYR A  64      37.936  14.786 -11.715  1.00 91.22           H  
ATOM   1008  CD2 TYR A  64      36.472  14.499 -14.790  1.00 91.22           C  
ATOM   1009  HD2 TYR A  64      35.653  14.911 -15.361  1.00 91.22           H  
ATOM   1010  CE1 TYR A  64      38.415  13.264 -13.165  1.00 91.22           C  
ATOM   1011  HE1 TYR A  64      39.124  12.762 -12.523  1.00 91.22           H  
ATOM   1012  CE2 TYR A  64      37.175  13.378 -15.268  1.00 91.22           C  
ATOM   1013  HE2 TYR A  64      36.927  12.919 -16.213  1.00 91.22           H  
ATOM   1014  OH  TYR A  64      38.815  11.677 -14.925  1.00 91.22           O  
ATOM   1015  HH  TYR A  64      39.369  11.270 -14.255  1.00 91.22           H  
ATOM   1016  CZ  TYR A  64      38.146  12.757 -14.453  1.00 91.22           C  
ATOM   1017  N   GLU A  65      32.895  17.467 -11.923  1.00 94.06           N  
ATOM   1018  H   GLU A  65      32.357  16.684 -12.265  1.00 94.06           H  
ATOM   1019  CA  GLU A  65      32.190  18.724 -11.678  1.00 94.06           C  
ATOM   1020  HA  GLU A  65      32.886  19.477 -11.309  1.00 94.06           H  
ATOM   1021  C   GLU A  65      31.104  18.537 -10.619  1.00 94.06           C  
ATOM   1022  CB  GLU A  65      31.600  19.253 -12.992  1.00 94.06           C  
ATOM   1023  HB2 GLU A  65      30.984  20.128 -12.786  1.00 94.06           H  
ATOM   1024  HB3 GLU A  65      30.942  18.487 -13.402  1.00 94.06           H  
ATOM   1025  O   GLU A  65      30.262  17.649 -10.714  1.00 94.06           O  
ATOM   1026  CG  GLU A  65      32.676  19.602 -14.043  1.00 94.06           C  
ATOM   1027  HG2 GLU A  65      32.190  19.694 -15.014  1.00 94.06           H  
ATOM   1028  HG3 GLU A  65      33.372  18.769 -14.144  1.00 94.06           H  
ATOM   1029  CD  GLU A  65      33.466  20.892 -13.756  1.00 94.06           C  
ATOM   1030  OE1 GLU A  65      34.566  21.026 -14.343  1.00 94.06           O  
ATOM   1031  OE2 GLU A  65      32.942  21.766 -13.017  1.00 94.06           O  
ATOM   1032  N   GLU A  66      31.072  19.435  -9.636  1.00 95.53           N  
ATOM   1033  H   GLU A  66      31.866  20.050  -9.536  1.00 95.53           H  
ATOM   1034  CA  GLU A  66      30.060  19.422  -8.568  1.00 95.53           C  
ATOM   1035  HA  GLU A  66      29.941  18.405  -8.193  1.00 95.53           H  
ATOM   1036  C   GLU A  66      28.684  19.898  -9.043  1.00 95.53           C  
ATOM   1037  CB  GLU A  66      30.529  20.341  -7.427  1.00 95.53           C  
ATOM   1038  HB2 GLU A  66      30.728  21.335  -7.826  1.00 95.53           H  
ATOM   1039  HB3 GLU A  66      29.729  20.440  -6.693  1.00 95.53           H  
ATOM   1040  O   GLU A  66      27.653  19.655  -8.410  1.00 95.53           O  
ATOM   1041  CG  GLU A  66      31.790  19.828  -6.720  1.00 95.53           C  
ATOM   1042  HG2 GLU A  66      32.628  19.871  -7.416  1.00 95.53           H  
ATOM   1043  HG3 GLU A  66      32.016  20.496  -5.889  1.00 95.53           H  
ATOM   1044  CD  GLU A  66      31.600  18.400  -6.196  1.00 95.53           C  
ATOM   1045  OE1 GLU A  66      32.530  17.592  -6.378  1.00 95.53           O  
ATOM   1046  OE2 GLU A  66      30.495  18.129  -5.678  1.00 95.53           O  
ATOM   1047  N   ARG A  67      28.652  20.651 -10.147  1.00 96.69           N  
ATOM   1048  H   ARG A  67      29.514  20.745 -10.664  1.00 96.69           H  
ATOM   1049  CA  ARG A  67      27.429  21.237 -10.693  1.00 96.69           C  
ATOM   1050  HA  ARG A  67      26.586  20.652 -10.323  1.00 96.69           H  
ATOM   1051  C   ARG A  67      27.412  21.151 -12.201  1.00 96.69           C  
ATOM   1052  CB  ARG A  67      27.257  22.692 -10.244  1.00 96.69           C  
ATOM   1053  HB2 ARG A  67      28.128  23.271 -10.550  1.00 96.69           H  
ATOM   1054  HB3 ARG A  67      26.375  23.103 -10.736  1.00 96.69           H  
ATOM   1055  O   ARG A  67      28.402  21.468 -12.853  1.00 96.69           O  
ATOM   1056  CG  ARG A  67      27.070  22.804  -8.728  1.00 96.69           C  
ATOM   1057  HG2 ARG A  67      26.229  22.183  -8.419  1.00 96.69           H  
ATOM   1058  HG3 ARG A  67      27.972  22.466  -8.219  1.00 96.69           H  
ATOM   1059  CD  ARG A  67      26.802  24.256  -8.345  1.00 96.69           C  
ATOM   1060  HD2 ARG A  67      27.634  24.865  -8.697  1.00 96.69           H  
ATOM   1061  HD3 ARG A  67      25.883  24.582  -8.832  1.00 96.69           H  
ATOM   1062  NE  ARG A  67      26.667  24.384  -6.887  1.00 96.69           N  
ATOM   1063  HE  ARG A  67      26.700  23.517  -6.369  1.00 96.69           H  
ATOM   1064  NH1 ARG A  67      26.531  26.666  -6.804  1.00 96.69           N  
ATOM   1065 HH11 ARG A  67      26.592  26.667  -7.812  1.00 96.69           H  
ATOM   1066 HH12 ARG A  67      26.438  27.522  -6.276  1.00 96.69           H  
ATOM   1067  NH2 ARG A  67      26.457  25.477  -4.910  1.00 96.69           N  
ATOM   1068 HH21 ARG A  67      26.515  24.585  -4.440  1.00 96.69           H  
ATOM   1069 HH22 ARG A  67      26.397  26.330  -4.372  1.00 96.69           H  
ATOM   1070  CZ  ARG A  67      26.551  25.506  -6.208  1.00 96.69           C  
ATOM   1071  N   GLY A  68      26.250  20.820 -12.739  1.00 97.58           N  
ATOM   1072  H   GLY A  68      25.490  20.614 -12.106  1.00 97.58           H  
ATOM   1073  CA  GLY A  68      25.973  20.835 -14.167  1.00 97.58           C  
ATOM   1074  HA2 GLY A  68      26.770  21.363 -14.691  1.00 97.58           H  
ATOM   1075  HA3 GLY A  68      25.904  19.821 -14.560  1.00 97.58           H  
ATOM   1076  C   GLY A  68      24.696  21.586 -14.464  1.00 97.58           C  
ATOM   1077  O   GLY A  68      23.837  21.758 -13.601  1.00 97.58           O  
ATOM   1078  N   ARG A  69      24.560  22.062 -15.695  1.00 98.01           N  
ATOM   1079  H   ARG A  69      25.304  21.894 -16.357  1.00 98.01           H  
ATOM   1080  CA  ARG A  69      23.350  22.750 -16.134  1.00 98.01           C  
ATOM   1081  HA  ARG A  69      22.533  22.456 -15.476  1.00 98.01           H  
ATOM   1082  C   ARG A  69      22.976  22.305 -17.535  1.00 98.01           C  
ATOM   1083  CB  ARG A  69      23.535  24.270 -15.995  1.00 98.01           C  
ATOM   1084  HB2 ARG A  69      23.859  24.498 -14.979  1.00 98.01           H  
ATOM   1085  HB3 ARG A  69      24.306  24.605 -16.688  1.00 98.01           H  
ATOM   1086  O   ARG A  69      23.801  22.273 -18.444  1.00 98.01           O  
ATOM   1087  CG  ARG A  69      22.231  25.029 -16.279  1.00 98.01           C  
ATOM   1088  HG2 ARG A  69      21.890  24.780 -17.283  1.00 98.01           H  
ATOM   1089  HG3 ARG A  69      21.457  24.735 -15.569  1.00 98.01           H  
ATOM   1090  CD  ARG A  69      22.446  26.543 -16.232  1.00 98.01           C  
ATOM   1091  HD2 ARG A  69      21.660  27.004 -16.831  1.00 98.01           H  
ATOM   1092  HD3 ARG A  69      23.406  26.772 -16.694  1.00 98.01           H  
ATOM   1093  NE  ARG A  69      22.385  27.117 -14.869  1.00 98.01           N  
ATOM   1094  HE  ARG A  69      22.126  26.525 -14.093  1.00 98.01           H  
ATOM   1095  NH1 ARG A  69      22.965  29.241 -15.485  1.00 98.01           N  
ATOM   1096 HH11 ARG A  69      23.240  28.848 -16.374  1.00 98.01           H  
ATOM   1097 HH12 ARG A  69      23.188  30.188 -15.216  1.00 98.01           H  
ATOM   1098  NH2 ARG A  69      22.444  28.829 -13.366  1.00 98.01           N  
ATOM   1099 HH21 ARG A  69      22.116  28.162 -12.682  1.00 98.01           H  
ATOM   1100 HH22 ARG A  69      22.613  29.785 -13.087  1.00 98.01           H  
ATOM   1101  CZ  ARG A  69      22.597  28.384 -14.574  1.00 98.01           C  
ATOM   1102  N   VAL A  70      21.693  22.019 -17.706  1.00 97.93           N  
ATOM   1103  H   VAL A  70      21.094  22.040 -16.893  1.00 97.93           H  
ATOM   1104  CA  VAL A  70      21.074  21.780 -19.003  1.00 97.93           C  
ATOM   1105  HA  VAL A  70      21.823  21.902 -19.785  1.00 97.93           H  
ATOM   1106  C   VAL A  70      19.973  22.802 -19.212  1.00 97.93           C  
ATOM   1107  CB  VAL A  70      20.498  20.365 -19.124  1.00 97.93           C  
ATOM   1108  HB  VAL A  70      19.667  20.249 -18.428  1.00 97.93           H  
ATOM   1109  O   VAL A  70      19.100  22.963 -18.360  1.00 97.93           O  
ATOM   1110  CG1 VAL A  70      19.988  20.176 -20.558  1.00 97.93           C  
ATOM   1111 HG11 VAL A  70      19.147  20.842 -20.754  1.00 97.93           H  
ATOM   1112 HG12 VAL A  70      19.645  19.152 -20.702  1.00 97.93           H  
ATOM   1113 HG13 VAL A  70      20.774  20.394 -21.281  1.00 97.93           H  
ATOM   1114  CG2 VAL A  70      21.531  19.282 -18.816  1.00 97.93           C  
ATOM   1115 HG21 VAL A  70      21.069  18.299 -18.914  1.00 97.93           H  
ATOM   1116 HG22 VAL A  70      21.892  19.381 -17.792  1.00 97.93           H  
ATOM   1117 HG23 VAL A  70      22.364  19.367 -19.513  1.00 97.93           H  
ATOM   1118  N   LYS A  71      19.973  23.460 -20.368  1.00 97.89           N  
ATOM   1119  H   LYS A  71      20.737  23.283 -21.005  1.00 97.89           H  
ATOM   1120  CA  LYS A  71      18.884  24.328 -20.809  1.00 97.89           C  
ATOM   1121  HA  LYS A  71      18.076  24.275 -20.080  1.00 97.89           H  
ATOM   1122  C   LYS A  71      18.329  23.836 -22.141  1.00 97.89           C  
ATOM   1123  CB  LYS A  71      19.376  25.779 -20.841  1.00 97.89           C  
ATOM   1124  HB2 LYS A  71      20.176  25.872 -21.575  1.00 97.89           H  
ATOM   1125  HB3 LYS A  71      19.770  26.041 -19.859  1.00 97.89           H  
ATOM   1126  O   LYS A  71      19.078  23.583 -23.078  1.00 97.89           O  
ATOM   1127  CG  LYS A  71      18.260  26.759 -21.206  1.00 97.89           C  
ATOM   1128  HG2 LYS A  71      17.457  26.678 -20.473  1.00 97.89           H  
ATOM   1129  HG3 LYS A  71      17.863  26.506 -22.190  1.00 97.89           H  
ATOM   1130  CD  LYS A  71      18.777  28.201 -21.245  1.00 97.89           C  
ATOM   1131  HD2 LYS A  71      19.571  28.287 -21.987  1.00 97.89           H  
ATOM   1132  HD3 LYS A  71      19.153  28.487 -20.263  1.00 97.89           H  
ATOM   1133  CE  LYS A  71      17.585  29.072 -21.637  1.00 97.89           C  
ATOM   1134  HE2 LYS A  71      17.178  28.699 -22.577  1.00 97.89           H  
ATOM   1135  HE3 LYS A  71      16.803  28.966 -20.886  1.00 97.89           H  
ATOM   1136  NZ  LYS A  71      17.913  30.504 -21.799  1.00 97.89           N  
ATOM   1137  HZ1 LYS A  71      17.064  30.946 -22.124  1.00 97.89           H  
ATOM   1138  HZ2 LYS A  71      18.141  30.932 -20.913  1.00 97.89           H  
ATOM   1139  HZ3 LYS A  71      18.629  30.643 -22.497  1.00 97.89           H  
ATOM   1140  N   LEU A  72      17.010  23.741 -22.230  1.00 97.66           N  
ATOM   1141  H   LEU A  72      16.477  23.979 -21.406  1.00 97.66           H  
ATOM   1142  CA  LEU A  72      16.263  23.426 -23.440  1.00 97.66           C  
ATOM   1143  HA  LEU A  72      16.956  23.280 -24.269  1.00 97.66           H  
ATOM   1144  C   LEU A  72      15.342  24.599 -23.773  1.00 97.66           C  
ATOM   1145  CB  LEU A  72      15.494  22.112 -23.222  1.00 97.66           C  
ATOM   1146  HB2 LEU A  72      14.971  22.173 -22.267  1.00 97.66           H  
ATOM   1147  HB3 LEU A  72      16.217  21.300 -23.161  1.00 97.66           H  
ATOM   1148  O   LEU A  72      14.487  24.964 -22.969  1.00 97.66           O  
ATOM   1149  CG  LEU A  72      14.467  21.775 -24.315  1.00 97.66           C  
ATOM   1150  HG  LEU A  72      13.792  22.616 -24.469  1.00 97.66           H  
ATOM   1151  CD1 LEU A  72      15.146  21.435 -25.639  1.00 97.66           C  
ATOM   1152 HD11 LEU A  72      15.758  20.540 -25.527  1.00 97.66           H  
ATOM   1153 HD12 LEU A  72      14.377  21.262 -26.391  1.00 97.66           H  
ATOM   1154 HD13 LEU A  72      15.770  22.265 -25.972  1.00 97.66           H  
ATOM   1155  CD2 LEU A  72      13.620  20.577 -23.894  1.00 97.66           C  
ATOM   1156 HD21 LEU A  72      13.129  20.789 -22.944  1.00 97.66           H  
ATOM   1157 HD22 LEU A  72      12.856  20.388 -24.648  1.00 97.66           H  
ATOM   1158 HD23 LEU A  72      14.252  19.696 -23.782  1.00 97.66           H  
ATOM   1159  N   ALA A  73      15.475  25.150 -24.975  1.00 96.30           N  
ATOM   1160  H   ALA A  73      16.213  24.807 -25.574  1.00 96.30           H  
ATOM   1161  CA  ALA A  73      14.520  26.097 -25.538  1.00 96.30           C  
ATOM   1162  HA  ALA A  73      13.789  26.366 -24.776  1.00 96.30           H  
ATOM   1163  C   ALA A  73      13.772  25.440 -26.706  1.00 96.30           C  
ATOM   1164  CB  ALA A  73      15.243  27.387 -25.933  1.00 96.30           C  
ATOM   1165  HB1 ALA A  73      15.938  27.191 -26.749  1.00 96.30           H  
ATOM   1166  HB2 ALA A  73      14.511  28.126 -26.260  1.00 96.30           H  
ATOM   1167  HB3 ALA A  73      15.785  27.786 -25.075  1.00 96.30           H  
ATOM   1168  O   ALA A  73      14.390  25.007 -27.681  1.00 96.30           O  
ATOM   1169  N   ILE A  74      12.445  25.361 -26.601  1.00 93.35           N  
ATOM   1170  H   ILE A  74      12.013  25.752 -25.776  1.00 93.35           H  
ATOM   1171  CA  ILE A  74      11.552  24.759 -27.598  1.00 93.35           C  
ATOM   1172  HA  ILE A  74      12.023  24.855 -28.576  1.00 93.35           H  
ATOM   1173  C   ILE A  74      10.229  25.528 -27.640  1.00 93.35           C  
ATOM   1174  CB  ILE A  74      11.351  23.249 -27.318  1.00 93.35           C  
ATOM   1175  HB  ILE A  74      12.336  22.785 -27.363  1.00 93.35           H  
ATOM   1176  O   ILE A  74       9.621  25.782 -26.605  1.00 93.35           O  
ATOM   1177  CG1 ILE A  74      10.480  22.611 -28.423  1.00 93.35           C  
ATOM   1178 HG12 ILE A  74       9.449  22.951 -28.319  1.00 93.35           H  
ATOM   1179 HG13 ILE A  74      10.841  22.938 -29.398  1.00 93.35           H  
ATOM   1180  CG2 ILE A  74      10.769  22.956 -25.920  1.00 93.35           C  
ATOM   1181 HG21 ILE A  74       9.730  23.283 -25.862  1.00 93.35           H  
ATOM   1182 HG22 ILE A  74      11.346  23.471 -25.152  1.00 93.35           H  
ATOM   1183 HG23 ILE A  74      10.814  21.888 -25.705  1.00 93.35           H  
ATOM   1184  CD1 ILE A  74      10.488  21.079 -28.400  1.00 93.35           C  
ATOM   1185 HD11 ILE A  74      10.027  20.716 -27.481  1.00 93.35           H  
ATOM   1186 HD12 ILE A  74       9.917  20.702 -29.248  1.00 93.35           H  
ATOM   1187 HD13 ILE A  74      11.512  20.708 -28.458  1.00 93.35           H  
ATOM   1188  N   ASP A  75       9.778  25.913 -28.839  1.00 87.49           N  
ATOM   1189  H   ASP A  75      10.306  25.633 -29.653  1.00 87.49           H  
ATOM   1190  CA  ASP A  75       8.488  26.590 -29.062  1.00 87.49           C  
ATOM   1191  HA  ASP A  75       8.525  27.023 -30.062  1.00 87.49           H  
ATOM   1192  C   ASP A  75       8.239  27.794 -28.116  1.00 87.49           C  
ATOM   1193  CB  ASP A  75       7.344  25.552 -29.082  1.00 87.49           C  
ATOM   1194  HB2 ASP A  75       7.303  25.042 -28.120  1.00 87.49           H  
ATOM   1195  HB3 ASP A  75       6.398  26.074 -29.226  1.00 87.49           H  
ATOM   1196  O   ASP A  75       7.164  27.937 -27.540  1.00 87.49           O  
ATOM   1197  CG  ASP A  75       7.476  24.515 -30.209  1.00 87.49           C  
ATOM   1198  OD1 ASP A  75       7.969  24.850 -31.315  1.00 87.49           O  
ATOM   1199  OD2 ASP A  75       7.043  23.356 -30.047  1.00 87.49           O  
ATOM   1200  N   ASN A  76       9.250  28.662 -27.953  1.00 85.95           N  
ATOM   1201  H   ASN A  76      10.101  28.466 -28.460  1.00 85.95           H  
ATOM   1202  CA  ASN A  76       9.280  29.825 -27.042  1.00 85.95           C  
ATOM   1203  HA  ASN A  76      10.253  30.298 -27.174  1.00 85.95           H  
ATOM   1204  C   ASN A  76       9.213  29.509 -25.538  1.00 85.95           C  
ATOM   1205  CB  ASN A  76       8.221  30.872 -27.439  1.00 85.95           C  
ATOM   1206  HB2 ASN A  76       8.274  31.710 -26.743  1.00 85.95           H  
ATOM   1207  HB3 ASN A  76       7.226  30.439 -27.346  1.00 85.95           H  
ATOM   1208  O   ASN A  76       9.185  30.432 -24.725  1.00 85.95           O  
ATOM   1209  CG  ASN A  76       8.393  31.445 -28.826  1.00 85.95           C  
ATOM   1210  ND2 ASN A  76       7.365  32.073 -29.342  1.00 85.95           N  
ATOM   1211 HD21 ASN A  76       6.506  32.138 -28.815  1.00 85.95           H  
ATOM   1212 HD22 ASN A  76       7.502  32.487 -30.253  1.00 85.95           H  
ATOM   1213  OD1 ASN A  76       9.432  31.371 -29.460  1.00 85.95           O  
ATOM   1214  N   ASN A  77       9.227  28.236 -25.155  1.00 93.12           N  
ATOM   1215  H   ASN A  77       9.246  27.512 -25.859  1.00 93.12           H  
ATOM   1216  CA  ASN A  77       9.357  27.817 -23.770  1.00 93.12           C  
ATOM   1217  HA  ASN A  77       9.060  28.636 -23.114  1.00 93.12           H  
ATOM   1218  C   ASN A  77      10.814  27.477 -23.467  1.00 93.12           C  
ATOM   1219  CB  ASN A  77       8.418  26.638 -23.501  1.00 93.12           C  
ATOM   1220  HB2 ASN A  77       8.647  25.825 -24.189  1.00 93.12           H  
ATOM   1221  HB3 ASN A  77       8.567  26.276 -22.484  1.00 93.12           H  
ATOM   1222  O   ASN A  77      11.490  26.821 -24.260  1.00 93.12           O  
ATOM   1223  CG  ASN A  77       6.967  27.041 -23.644  1.00 93.12           C  
ATOM   1224  ND2 ASN A  77       6.212  26.354 -24.464  1.00 93.12           N  
ATOM   1225 HD21 ASN A  77       5.267  26.686 -24.595  1.00 93.12           H  
ATOM   1226 HD22 ASN A  77       6.627  25.652 -25.060  1.00 93.12           H  
ATOM   1227  OD1 ASN A  77       6.496  27.966 -23.004  1.00 93.12           O  
ATOM   1228  N   GLU A  78      11.277  27.896 -22.294  1.00 95.26           N  
ATOM   1229  H   GLU A  78      10.675  28.439 -21.692  1.00 95.26           H  
ATOM   1230  CA  GLU A  78      12.581  27.515 -21.767  1.00 95.26           C  
ATOM   1231  HA  GLU A  78      13.118  26.940 -22.522  1.00 95.26           H  
ATOM   1232  C   GLU A  78      12.415  26.609 -20.544  1.00 95.26           C  
ATOM   1233  CB  GLU A  78      13.448  28.743 -21.459  1.00 95.26           C  
ATOM   1234  HB2 GLU A  78      12.958  29.354 -20.701  1.00 95.26           H  
ATOM   1235  HB3 GLU A  78      14.395  28.384 -21.055  1.00 95.26           H  
ATOM   1236  O   GLU A  78      11.568  26.837 -19.672  1.00 95.26           O  
ATOM   1237  CG  GLU A  78      13.742  29.605 -22.702  1.00 95.26           C  
ATOM   1238  HG2 GLU A  78      12.840  30.145 -22.989  1.00 95.26           H  
ATOM   1239  HG3 GLU A  78      14.020  28.945 -23.523  1.00 95.26           H  
ATOM   1240  CD  GLU A  78      14.885  30.604 -22.458  1.00 95.26           C  
ATOM   1241  OE1 GLU A  78      15.639  30.915 -23.407  1.00 95.26           O  
ATOM   1242  OE2 GLU A  78      15.172  30.964 -21.296  1.00 95.26           O  
ATOM   1243  N   TYR A  79      13.247  25.578 -20.504  1.00 97.13           N  
ATOM   1244  H   TYR A  79      13.880  25.455 -21.282  1.00 97.13           H  
ATOM   1245  CA  TYR A  79      13.352  24.582 -19.451  1.00 97.13           C  
ATOM   1246  HA  TYR A  79      12.738  24.865 -18.596  1.00 97.13           H  
ATOM   1247  C   TYR A  79      14.812  24.532 -19.031  1.00 97.13           C  
ATOM   1248  CB  TYR A  79      12.878  23.225 -19.983  1.00 97.13           C  
ATOM   1249  HB2 TYR A  79      13.529  22.922 -20.803  1.00 97.13           H  
ATOM   1250  HB3 TYR A  79      12.975  22.471 -19.202  1.00 97.13           H  
ATOM   1251  O   TYR A  79      15.694  24.471 -19.886  1.00 97.13           O  
ATOM   1252  CG  TYR A  79      11.453  23.242 -20.486  1.00 97.13           C  
ATOM   1253  CD1 TYR A  79      10.395  22.975 -19.602  1.00 97.13           C  
ATOM   1254  HD1 TYR A  79      10.619  22.715 -18.578  1.00 97.13           H  
ATOM   1255  CD2 TYR A  79      11.187  23.550 -21.833  1.00 97.13           C  
ATOM   1256  HD2 TYR A  79      12.002  23.770 -22.507  1.00 97.13           H  
ATOM   1257  CE1 TYR A  79       9.065  22.990 -20.061  1.00 97.13           C  
ATOM   1258  HE1 TYR A  79       8.263  22.707 -19.397  1.00 97.13           H  
ATOM   1259  CE2 TYR A  79       9.860  23.597 -22.292  1.00 97.13           C  
ATOM   1260  HE2 TYR A  79       9.644  23.832 -23.323  1.00 97.13           H  
ATOM   1261  OH  TYR A  79       7.521  23.326 -21.868  1.00 97.13           O  
ATOM   1262  HH  TYR A  79       6.909  22.907 -21.258  1.00 97.13           H  
ATOM   1263  CZ  TYR A  79       8.799  23.308 -21.410  1.00 97.13           C  
ATOM   1264  N   THR A  80      15.071  24.574 -17.732  1.00 97.48           N  
ATOM   1265  H   THR A  80      14.308  24.483 -17.076  1.00 97.48           H  
ATOM   1266  CA  THR A  80      16.431  24.573 -17.197  1.00 97.48           C  
ATOM   1267  HA  THR A  80      17.120  24.212 -17.961  1.00 97.48           H  
ATOM   1268  C   THR A  80      16.472  23.625 -16.021  1.00 97.48           C  
ATOM   1269  CB  THR A  80      16.903  25.968 -16.763  1.00 97.48           C  
ATOM   1270  HB  THR A  80      16.302  26.304 -15.918  1.00 97.48           H  
ATOM   1271  O   THR A  80      15.631  23.725 -15.124  1.00 97.48           O  
ATOM   1272  CG2 THR A  80      18.382  25.985 -16.366  1.00 97.48           C  
ATOM   1273 HG21 THR A  80      18.692  27.002 -16.127  1.00 97.48           H  
ATOM   1274 HG22 THR A  80      18.990  25.603 -17.186  1.00 97.48           H  
ATOM   1275 HG23 THR A  80      18.542  25.364 -15.485  1.00 97.48           H  
ATOM   1276  OG1 THR A  80      16.766  26.904 -17.811  1.00 97.48           O  
ATOM   1277  HG1 THR A  80      16.827  27.777 -17.415  1.00 97.48           H  
ATOM   1278  N   VAL A  81      17.457  22.736 -16.035  1.00 97.71           N  
ATOM   1279  H   VAL A  81      18.103  22.749 -16.811  1.00 97.71           H  
ATOM   1280  CA  VAL A  81      17.760  21.809 -14.952  1.00 97.71           C  
ATOM   1281  HA  VAL A  81      17.118  22.038 -14.101  1.00 97.71           H  
ATOM   1282  C   VAL A  81      19.203  22.016 -14.517  1.00 97.71           C  
ATOM   1283  CB  VAL A  81      17.475  20.356 -15.369  1.00 97.71           C  
ATOM   1284  HB  VAL A  81      17.954  20.147 -16.326  1.00 97.71           H  
ATOM   1285  O   VAL A  81      20.108  22.077 -15.347  1.00 97.71           O  
ATOM   1286  CG1 VAL A  81      17.968  19.332 -14.341  1.00 97.71           C  
ATOM   1287 HG11 VAL A  81      19.056  19.359 -14.272  1.00 97.71           H  
ATOM   1288 HG12 VAL A  81      17.680  18.327 -14.650  1.00 97.71           H  
ATOM   1289 HG13 VAL A  81      17.544  19.548 -13.360  1.00 97.71           H  
ATOM   1290  CG2 VAL A  81      15.961  20.160 -15.512  1.00 97.71           C  
ATOM   1291 HG21 VAL A  81      15.564  20.788 -16.310  1.00 97.71           H  
ATOM   1292 HG22 VAL A  81      15.463  20.415 -14.577  1.00 97.71           H  
ATOM   1293 HG23 VAL A  81      15.760  19.114 -15.744  1.00 97.71           H  
ATOM   1294  N   GLU A  82      19.403  22.128 -13.213  1.00 97.85           N  
ATOM   1295  H   GLU A  82      18.602  22.072 -12.601  1.00 97.85           H  
ATOM   1296  CA  GLU A  82      20.703  22.133 -12.558  1.00 97.85           C  
ATOM   1297  HA  GLU A  82      21.488  22.276 -13.300  1.00 97.85           H  
ATOM   1298  C   GLU A  82      20.921  20.787 -11.880  1.00 97.85           C  
ATOM   1299  CB  GLU A  82      20.806  23.277 -11.542  1.00 97.85           C  
ATOM   1300  HB2 GLU A  82      21.784  23.226 -11.066  1.00 97.85           H  
ATOM   1301  HB3 GLU A  82      20.033  23.170 -10.781  1.00 97.85           H  
ATOM   1302  O   GLU A  82      20.083  20.334 -11.102  1.00 97.85           O  
ATOM   1303  CG  GLU A  82      20.659  24.632 -12.239  1.00 97.85           C  
ATOM   1304  HG2 GLU A  82      19.630  24.760 -12.578  1.00 97.85           H  
ATOM   1305  HG3 GLU A  82      21.301  24.641 -13.120  1.00 97.85           H  
ATOM   1306  CD  GLU A  82      21.038  25.817 -11.349  1.00 97.85           C  
ATOM   1307  OE1 GLU A  82      21.425  26.843 -11.958  1.00 97.85           O  
ATOM   1308  OE2 GLU A  82      20.939  25.742 -10.109  1.00 97.85           O  
ATOM   1309  N   LEU A  83      22.042  20.155 -12.196  1.00 97.85           N  
ATOM   1310  H   LEU A  83      22.706  20.647 -12.776  1.00 97.85           H  
ATOM   1311  CA  LEU A  83      22.531  18.961 -11.530  1.00 97.85           C  
ATOM   1312  HA  LEU A  83      21.696  18.416 -11.089  1.00 97.85           H  
ATOM   1313  C   LEU A  83      23.472  19.398 -10.413  1.00 97.85           C  
ATOM   1314  CB  LEU A  83      23.241  18.050 -12.544  1.00 97.85           C  
ATOM   1315  HB2 LEU A  83      23.594  17.162 -12.021  1.00 97.85           H  
ATOM   1316  HB3 LEU A  83      24.109  18.584 -12.931  1.00 97.85           H  
ATOM   1317  O   LEU A  83      24.326  20.256 -10.637  1.00 97.85           O  
ATOM   1318  CG  LEU A  83      22.381  17.620 -13.743  1.00 97.85           C  
ATOM   1319  HG  LEU A  83      22.124  18.495 -14.340  1.00 97.85           H  
ATOM   1320  CD1 LEU A  83      23.161  16.657 -14.631  1.00 97.85           C  
ATOM   1321 HD11 LEU A  83      24.108  17.108 -14.927  1.00 97.85           H  
ATOM   1322 HD12 LEU A  83      23.368  15.733 -14.091  1.00 97.85           H  
ATOM   1323 HD13 LEU A  83      22.579  16.429 -15.523  1.00 97.85           H  
ATOM   1324  CD2 LEU A  83      21.094  16.928 -13.313  1.00 97.85           C  
ATOM   1325 HD21 LEU A  83      20.573  16.531 -14.184  1.00 97.85           H  
ATOM   1326 HD22 LEU A  83      21.336  16.118 -12.625  1.00 97.85           H  
ATOM   1327 HD23 LEU A  83      20.452  17.657 -12.817  1.00 97.85           H  
ATOM   1328  N   ILE A  84      23.310  18.831  -9.225  1.00 97.09           N  
ATOM   1329  H   ILE A  84      22.587  18.134  -9.117  1.00 97.09           H  
ATOM   1330  CA  ILE A  84      24.144  19.127  -8.062  1.00 97.09           C  
ATOM   1331  HA  ILE A  84      25.029  19.684  -8.370  1.00 97.09           H  
ATOM   1332  C   ILE A  84      24.604  17.797  -7.490  1.00 97.09           C  
ATOM   1333  CB  ILE A  84      23.380  19.971  -7.015  1.00 97.09           C  
ATOM   1334  HB  ILE A  84      22.518  19.399  -6.670  1.00 97.09           H  
ATOM   1335  O   ILE A  84      23.773  17.007  -7.038  1.00 97.09           O  
ATOM   1336  CG1 ILE A  84      22.865  21.291  -7.639  1.00 97.09           C  
ATOM   1337 HG12 ILE A  84      22.230  21.060  -8.494  1.00 97.09           H  
ATOM   1338 HG13 ILE A  84      23.710  21.879  -7.997  1.00 97.09           H  
ATOM   1339  CG2 ILE A  84      24.292  20.252  -5.804  1.00 97.09           C  
ATOM   1340 HG21 ILE A  84      24.588  19.314  -5.334  1.00 97.09           H  
ATOM   1341 HG22 ILE A  84      23.767  20.834  -5.047  1.00 97.09           H  
ATOM   1342 HG23 ILE A  84      25.194  20.774  -6.124  1.00 97.09           H  
ATOM   1343  CD1 ILE A  84      22.021  22.152  -6.692  1.00 97.09           C  
ATOM   1344 HD11 ILE A  84      22.645  22.588  -5.912  1.00 97.09           H  
ATOM   1345 HD12 ILE A  84      21.234  21.548  -6.239  1.00 97.09           H  
ATOM   1346 HD13 ILE A  84      21.562  22.962  -7.260  1.00 97.09           H  
ATOM   1347  N   ARG A  85      25.916  17.573  -7.505  1.00 96.63           N  
ATOM   1348  H   ARG A  85      26.531  18.288  -7.865  1.00 96.63           H  
ATOM   1349  CA  ARG A  85      26.535  16.503  -6.736  1.00 96.63           C  
ATOM   1350  HA  ARG A  85      25.925  15.603  -6.816  1.00 96.63           H  
ATOM   1351  C   ARG A  85      26.567  16.913  -5.270  1.00 96.63           C  
ATOM   1352  CB  ARG A  85      27.928  16.197  -7.291  1.00 96.63           C  
ATOM   1353  HB2 ARG A  85      27.855  16.069  -8.371  1.00 96.63           H  
ATOM   1354  HB3 ARG A  85      28.591  17.037  -7.085  1.00 96.63           H  
ATOM   1355  O   ARG A  85      26.919  18.040  -4.915  1.00 96.63           O  
ATOM   1356  CG  ARG A  85      28.517  14.922  -6.674  1.00 96.63           C  
ATOM   1357  HG2 ARG A  85      28.686  15.090  -5.610  1.00 96.63           H  
ATOM   1358  HG3 ARG A  85      27.826  14.088  -6.794  1.00 96.63           H  
ATOM   1359  CD  ARG A  85      29.862  14.573  -7.309  1.00 96.63           C  
ATOM   1360  HD2 ARG A  85      30.516  15.439  -7.212  1.00 96.63           H  
ATOM   1361  HD3 ARG A  85      30.306  13.749  -6.749  1.00 96.63           H  
ATOM   1362  NE  ARG A  85      29.713  14.180  -8.723  1.00 96.63           N  
ATOM   1363  HE  ARG A  85      28.813  13.824  -9.013  1.00 96.63           H  
ATOM   1364  NH1 ARG A  85      31.889  14.550  -9.312  1.00 96.63           N  
ATOM   1365 HH11 ARG A  85      32.106  14.826  -8.365  1.00 96.63           H  
ATOM   1366 HH12 ARG A  85      32.644  14.330  -9.945  1.00 96.63           H  
ATOM   1367  NH2 ARG A  85      30.425  13.889 -10.859  1.00 96.63           N  
ATOM   1368 HH21 ARG A  85      31.110  14.147 -11.555  1.00 96.63           H  
ATOM   1369 HH22 ARG A  85      29.528  13.529 -11.151  1.00 96.63           H  
ATOM   1370  CZ  ARG A  85      30.675  14.209  -9.623  1.00 96.63           C  
ATOM   1371  N   ARG A  86      26.077  16.024  -4.425  1.00 93.39           N  
ATOM   1372  H   ARG A  86      25.782  15.134  -4.802  1.00 93.39           H  
ATOM   1373  CA  ARG A  86      26.123  16.141  -2.974  1.00 93.39           C  
ATOM   1374  HA  ARG A  86      26.071  17.194  -2.697  1.00 93.39           H  
ATOM   1375  C   ARG A  86      27.460  15.579  -2.470  1.00 93.39           C  
ATOM   1376  CB  ARG A  86      24.923  15.363  -2.416  1.00 93.39           C  
ATOM   1377  HB2 ARG A  86      24.940  14.380  -2.887  1.00 93.39           H  
ATOM   1378  HB3 ARG A  86      25.023  15.233  -1.338  1.00 93.39           H  
ATOM   1379  O   ARG A  86      28.091  14.805  -3.184  1.00 93.39           O  
ATOM   1380  CG  ARG A  86      23.545  15.954  -2.730  1.00 93.39           C  
ATOM   1381  HG2 ARG A  86      22.790  15.255  -2.369  1.00 93.39           H  
ATOM   1382  HG3 ARG A  86      23.419  16.064  -3.807  1.00 93.39           H  
ATOM   1383  CD  ARG A  86      23.345  17.301  -2.040  1.00 93.39           C  
ATOM   1384  HD2 ARG A  86      23.550  17.178  -0.977  1.00 93.39           H  
ATOM   1385  HD3 ARG A  86      24.043  18.020  -2.469  1.00 93.39           H  
ATOM   1386  NE  ARG A  86      21.965  17.777  -2.219  1.00 93.39           N  
ATOM   1387  HE  ARG A  86      21.278  17.081  -2.470  1.00 93.39           H  
ATOM   1388  NH1 ARG A  86      22.259  19.883  -1.380  1.00 93.39           N  
ATOM   1389 HH11 ARG A  86      23.188  19.586  -1.118  1.00 93.39           H  
ATOM   1390 HH12 ARG A  86      21.867  20.773  -1.110  1.00 93.39           H  
ATOM   1391  NH2 ARG A  86      20.287  19.293  -2.255  1.00 93.39           N  
ATOM   1392 HH21 ARG A  86      19.760  18.577  -2.734  1.00 93.39           H  
ATOM   1393 HH22 ARG A  86      19.873  20.193  -2.062  1.00 93.39           H  
ATOM   1394  CZ  ARG A  86      21.510  18.979  -1.953  1.00 93.39           C  
ATOM   1395  N   PRO A  87      27.893  15.936  -1.247  1.00 86.50           N  
ATOM   1396  CA  PRO A  87      29.131  15.404  -0.671  1.00 86.50           C  
ATOM   1397  HA  PRO A  87      29.974  15.751  -1.269  1.00 86.50           H  
ATOM   1398  C   PRO A  87      29.192  13.871  -0.599  1.00 86.50           C  
ATOM   1399  CB  PRO A  87      29.217  16.013   0.731  1.00 86.50           C  
ATOM   1400  HB2 PRO A  87      30.251  16.189   1.028  1.00 86.50           H  
ATOM   1401  HB3 PRO A  87      28.722  15.364   1.453  1.00 86.50           H  
ATOM   1402  O   PRO A  87      30.281  13.322  -0.619  1.00 86.50           O  
ATOM   1403  CG  PRO A  87      28.433  17.316   0.601  1.00 86.50           C  
ATOM   1404  HG2 PRO A  87      28.042  17.653   1.561  1.00 86.50           H  
ATOM   1405  HG3 PRO A  87      29.067  18.080   0.151  1.00 86.50           H  
ATOM   1406  CD  PRO A  87      27.315  16.941  -0.368  1.00 86.50           C  
ATOM   1407  HD2 PRO A  87      26.482  16.501   0.181  1.00 86.50           H  
ATOM   1408  HD3 PRO A  87      26.992  17.827  -0.914  1.00 86.50           H  
ATOM   1409  N   ASP A  88      28.039  13.195  -0.556  1.00 88.23           N  
ATOM   1410  H   ASP A  88      27.167  13.697  -0.635  1.00 88.23           H  
ATOM   1411  CA  ASP A  88      27.912  11.730  -0.587  1.00 88.23           C  
ATOM   1412  HA  ASP A  88      28.735  11.300  -0.016  1.00 88.23           H  
ATOM   1413  C   ASP A  88      28.002  11.130  -2.013  1.00 88.23           C  
ATOM   1414  CB  ASP A  88      26.594  11.336   0.116  1.00 88.23           C  
ATOM   1415  HB2 ASP A  88      26.583  11.775   1.113  1.00 88.23           H  
ATOM   1416  HB3 ASP A  88      26.570  10.253   0.236  1.00 88.23           H  
ATOM   1417  O   ASP A  88      27.745   9.946  -2.217  1.00 88.23           O  
ATOM   1418  CG  ASP A  88      25.327  11.775  -0.633  1.00 88.23           C  
ATOM   1419  OD1 ASP A  88      25.442  12.450  -1.681  1.00 88.23           O  
ATOM   1420  OD2 ASP A  88      24.210  11.497  -0.158  1.00 88.23           O  
ATOM   1421  N   GLY A  89      28.302  11.947  -3.030  1.00 84.83           N  
ATOM   1422  H   GLY A  89      28.478  12.917  -2.808  1.00 84.83           H  
ATOM   1423  CA  GLY A  89      28.394  11.550  -4.437  1.00 84.83           C  
ATOM   1424  HA2 GLY A  89      28.904  10.588  -4.495  1.00 84.83           H  
ATOM   1425  HA3 GLY A  89      28.994  12.288  -4.969  1.00 84.83           H  
ATOM   1426  C   GLY A  89      27.049  11.414  -5.158  1.00 84.83           C  
ATOM   1427  O   GLY A  89      27.022  11.309  -6.390  1.00 84.83           O  
ATOM   1428  N   THR A  90      25.919  11.465  -4.445  1.00 93.04           N  
ATOM   1429  H   THR A  90      25.975  11.618  -3.448  1.00 93.04           H  
ATOM   1430  CA  THR A  90      24.601  11.426  -5.085  1.00 93.04           C  
ATOM   1431  HA  THR A  90      24.603  10.580  -5.773  1.00 93.04           H  
ATOM   1432  C   THR A  90      24.378  12.692  -5.907  1.00 93.04           C  
ATOM   1433  CB  THR A  90      23.441  11.200  -4.105  1.00 93.04           C  
ATOM   1434  HB  THR A  90      22.530  11.116  -4.698  1.00 93.04           H  
ATOM   1435  O   THR A  90      24.769  13.794  -5.520  1.00 93.04           O  
ATOM   1436  CG2 THR A  90      23.583   9.906  -3.307  1.00 93.04           C  
ATOM   1437 HG21 THR A  90      24.493   9.931  -2.708  1.00 93.04           H  
ATOM   1438 HG22 THR A  90      22.732   9.798  -2.634  1.00 93.04           H  
ATOM   1439 HG23 THR A  90      23.626   9.051  -3.982  1.00 93.04           H  
ATOM   1440  OG1 THR A  90      23.261  12.279  -3.228  1.00 93.04           O  
ATOM   1441  HG1 THR A  90      23.964  12.255  -2.574  1.00 93.04           H  
ATOM   1442  N   VAL A  91      23.760  12.553  -7.081  1.00 95.51           N  
ATOM   1443  H   VAL A  91      23.474  11.632  -7.380  1.00 95.51           H  
ATOM   1444  CA  VAL A  91      23.428  13.705  -7.924  1.00 95.51           C  
ATOM   1445  HA  VAL A  91      23.880  14.599  -7.494  1.00 95.51           H  
ATOM   1446  C   VAL A  91      21.929  13.927  -7.913  1.00 95.51           C  
ATOM   1447  CB  VAL A  91      24.013  13.594  -9.339  1.00 95.51           C  
ATOM   1448  HB  VAL A  91      23.619  12.701  -9.824  1.00 95.51           H  
ATOM   1449  O   VAL A  91      21.140  13.065  -8.300  1.00 95.51           O  
ATOM   1450  CG1 VAL A  91      23.664  14.822 -10.193  1.00 95.51           C  
ATOM   1451 HG11 VAL A  91      24.072  15.721  -9.731  1.00 95.51           H  
ATOM   1452 HG12 VAL A  91      22.584  14.932 -10.286  1.00 95.51           H  
ATOM   1453 HG13 VAL A  91      24.087  14.702 -11.190  1.00 95.51           H  
ATOM   1454  CG2 VAL A  91      25.544  13.511  -9.268  1.00 95.51           C  
ATOM   1455 HG21 VAL A  91      25.933  14.325  -8.656  1.00 95.51           H  
ATOM   1456 HG22 VAL A  91      25.979  13.597 -10.264  1.00 95.51           H  
ATOM   1457 HG23 VAL A  91      25.850  12.565  -8.822  1.00 95.51           H  
ATOM   1458  N   GLU A  92      21.542  15.126  -7.503  1.00 95.76           N  
ATOM   1459  H   GLU A  92      22.261  15.766  -7.195  1.00 95.76           H  
ATOM   1460  CA  GLU A  92      20.172  15.613  -7.560  1.00 95.76           C  
ATOM   1461  HA  GLU A  92      19.486  14.775  -7.685  1.00 95.76           H  
ATOM   1462  C   GLU A  92      19.991  16.574  -8.729  1.00 95.76           C  
ATOM   1463  CB  GLU A  92      19.816  16.344  -6.273  1.00 95.76           C  
ATOM   1464  HB2 GLU A  92      20.566  17.115  -6.101  1.00 95.76           H  
ATOM   1465  HB3 GLU A  92      18.852  16.832  -6.416  1.00 95.76           H  
ATOM   1466  O   GLU A  92      20.942  17.190  -9.212  1.00 95.76           O  
ATOM   1467  CG  GLU A  92      19.711  15.445  -5.036  1.00 95.76           C  
ATOM   1468  HG2 GLU A  92      18.873  14.759  -5.161  1.00 95.76           H  
ATOM   1469  HG3 GLU A  92      20.631  14.871  -4.922  1.00 95.76           H  
ATOM   1470  CD  GLU A  92      19.496  16.319  -3.795  1.00 95.76           C  
ATOM   1471  OE1 GLU A  92      19.799  15.891  -2.669  1.00 95.76           O  
ATOM   1472  OE2 GLU A  92      19.139  17.516  -3.942  1.00 95.76           O  
ATOM   1473  N   ALA A  93      18.746  16.745  -9.166  1.00 95.36           N  
ATOM   1474  H   ALA A  93      17.997  16.261  -8.693  1.00 95.36           H  
ATOM   1475  CA  ALA A  93      18.432  17.565 -10.321  1.00 95.36           C  
ATOM   1476  HA  ALA A  93      19.292  18.190 -10.562  1.00 95.36           H  
ATOM   1477  C   ALA A  93      17.244  18.497 -10.055  1.00 95.36           C  
ATOM   1478  CB  ALA A  93      18.241  16.611 -11.494  1.00 95.36           C  
ATOM   1479  HB1 ALA A  93      17.491  15.859 -11.247  1.00 95.36           H  
ATOM   1480  HB2 ALA A  93      17.991  17.166 -12.398  1.00 95.36           H  
ATOM   1481  HB3 ALA A  93      19.180  16.082 -11.653  1.00 95.36           H  
ATOM   1482  O   ALA A  93      16.104  18.048  -9.886  1.00 95.36           O  
ATOM   1483  N   TRP A  94      17.511  19.799 -10.090  1.00 94.11           N  
ATOM   1484  H   TRP A  94      18.462  20.065 -10.303  1.00 94.11           H  
ATOM   1485  CA  TRP A  94      16.599  20.878  -9.721  1.00 94.11           C  
ATOM   1486  HA  TRP A  94      15.701  20.457  -9.270  1.00 94.11           H  
ATOM   1487  C   TRP A  94      16.203  21.707 -10.937  1.00 94.11           C  
ATOM   1488  CB  TRP A  94      17.287  21.765  -8.676  1.00 94.11           C  
ATOM   1489  HB2 TRP A  94      18.227  22.138  -9.082  1.00 94.11           H  
ATOM   1490  HB3 TRP A  94      16.651  22.627  -8.471  1.00 94.11           H  
ATOM   1491  O   TRP A  94      17.043  22.042 -11.762  1.00 94.11           O  
ATOM   1492  CG  TRP A  94      17.560  21.070  -7.381  1.00 94.11           C  
ATOM   1493  CD1 TRP A  94      18.661  20.336  -7.085  1.00 94.11           C  
ATOM   1494  HD1 TRP A  94      19.496  20.172  -7.750  1.00 94.11           H  
ATOM   1495  CD2 TRP A  94      16.679  20.957  -6.223  1.00 94.11           C  
ATOM   1496  CE2 TRP A  94      17.320  20.132  -5.254  1.00 94.11           C  
ATOM   1497  CE3 TRP A  94      15.389  21.441  -5.908  1.00 94.11           C  
ATOM   1498  HE3 TRP A  94      14.870  22.062  -6.623  1.00 94.11           H  
ATOM   1499  NE1 TRP A  94      18.514  19.771  -5.830  1.00 94.11           N  
ATOM   1500  HE1 TRP A  94      19.120  19.067  -5.433  1.00 94.11           H  
ATOM   1501  CH2 TRP A  94      15.437  20.299  -3.748  1.00 94.11           C  
ATOM   1502  HH2 TRP A  94      14.955  20.032  -2.819  1.00 94.11           H  
ATOM   1503  CZ2 TRP A  94      16.717  19.801  -4.036  1.00 94.11           C  
ATOM   1504  HZ2 TRP A  94      17.219  19.133  -3.352  1.00 94.11           H  
ATOM   1505  CZ3 TRP A  94      14.775  21.117  -4.682  1.00 94.11           C  
ATOM   1506  HZ3 TRP A  94      13.785  21.485  -4.458  1.00 94.11           H  
ATOM   1507  N   GLY A  95      14.932  22.089 -11.039  1.00 93.74           N  
ATOM   1508  H   GLY A  95      14.263  21.743 -10.366  1.00 93.74           H  
ATOM   1509  CA  GLY A  95      14.462  23.000 -12.082  1.00 93.74           C  
ATOM   1510  HA2 GLY A  95      14.133  23.926 -11.612  1.00 93.74           H  
ATOM   1511  HA3 GLY A  95      15.276  23.256 -12.759  1.00 93.74           H  
ATOM   1512  C   GLY A  95      13.307  22.455 -12.914  1.00 93.74           C  
ATOM   1513  O   GLY A  95      12.746  21.392 -12.642  1.00 93.74           O  
ATOM   1514  N   LYS A  96      12.912  23.244 -13.913  1.00 93.51           N  
ATOM   1515  H   LYS A  96      13.542  23.985 -14.184  1.00 93.51           H  
ATOM   1516  CA  LYS A  96      11.716  22.999 -14.721  1.00 93.51           C  
ATOM   1517  HA  LYS A  96      10.965  22.525 -14.089  1.00 93.51           H  
ATOM   1518  C   LYS A  96      12.048  22.051 -15.865  1.00 93.51           C  
ATOM   1519  CB  LYS A  96      11.158  24.334 -15.231  1.00 93.51           C  
ATOM   1520  HB2 LYS A  96      11.860  24.760 -15.949  1.00 93.51           H  
ATOM   1521  HB3 LYS A  96      11.059  25.026 -14.395  1.00 93.51           H  
ATOM   1522  O   LYS A  96      12.921  22.355 -16.676  1.00 93.51           O  
ATOM   1523  CG  LYS A  96       9.781  24.161 -15.889  1.00 93.51           C  
ATOM   1524  HG2 LYS A  96       9.045  23.910 -15.126  1.00 93.51           H  
ATOM   1525  HG3 LYS A  96       9.812  23.354 -16.620  1.00 93.51           H  
ATOM   1526  CD  LYS A  96       9.369  25.453 -16.599  1.00 93.51           C  
ATOM   1527  HD2 LYS A  96      10.136  25.711 -17.330  1.00 93.51           H  
ATOM   1528  HD3 LYS A  96       9.282  26.259 -15.871  1.00 93.51           H  
ATOM   1529  CE  LYS A  96       8.034  25.250 -17.320  1.00 93.51           C  
ATOM   1530  HE2 LYS A  96       7.253  25.073 -16.581  1.00 93.51           H  
ATOM   1531  HE3 LYS A  96       8.116  24.358 -17.940  1.00 93.51           H  
ATOM   1532  NZ  LYS A  96       7.711  26.425 -18.165  1.00 93.51           N  
ATOM   1533  HZ1 LYS A  96       7.610  27.256 -17.601  1.00 93.51           H  
ATOM   1534  HZ2 LYS A  96       6.859  26.267 -18.684  1.00 93.51           H  
ATOM   1535  HZ3 LYS A  96       8.459  26.576 -18.826  1.00 93.51           H  
ATOM   1536  N   ARG A  97      11.290  20.961 -15.968  1.00 93.78           N  
ATOM   1537  H   ARG A  97      10.568  20.813 -15.277  1.00 93.78           H  
ATOM   1538  CA  ARG A  97      11.413  19.961 -17.033  1.00 93.78           C  
ATOM   1539  HA  ARG A  97      12.315  20.161 -17.612  1.00 93.78           H  
ATOM   1540  C   ARG A  97      10.249  20.026 -18.006  1.00 93.78           C  
ATOM   1541  CB  ARG A  97      11.545  18.574 -16.408  1.00 93.78           C  
ATOM   1542  HB2 ARG A  97      10.708  18.397 -15.733  1.00 93.78           H  
ATOM   1543  HB3 ARG A  97      11.525  17.814 -17.190  1.00 93.78           H  
ATOM   1544  O   ARG A  97       9.221  20.634 -17.713  1.00 93.78           O  
ATOM   1545  CG  ARG A  97      12.873  18.474 -15.653  1.00 93.78           C  
ATOM   1546  HG2 ARG A  97      13.693  18.530 -16.369  1.00 93.78           H  
ATOM   1547  HG3 ARG A  97      12.969  19.263 -14.907  1.00 93.78           H  
ATOM   1548  CD  ARG A  97      12.886  17.132 -14.963  1.00 93.78           C  
ATOM   1549  HD2 ARG A  97      12.029  17.060 -14.293  1.00 93.78           H  
ATOM   1550  HD3 ARG A  97      12.781  16.390 -15.754  1.00 93.78           H  
ATOM   1551  NE  ARG A  97      14.131  16.870 -14.238  1.00 93.78           N  
ATOM   1552  HE  ARG A  97      14.847  16.387 -14.761  1.00 93.78           H  
ATOM   1553  NH1 ARG A  97      13.549  17.804 -12.204  1.00 93.78           N  
ATOM   1554 HH11 ARG A  97      13.795  17.943 -11.234  1.00 93.78           H  
ATOM   1555 HH12 ARG A  97      12.739  18.254 -12.606  1.00 93.78           H  
ATOM   1556  NH2 ARG A  97      15.403  16.644 -12.384  1.00 93.78           N  
ATOM   1557 HH21 ARG A  97      16.023  16.023 -12.884  1.00 93.78           H  
ATOM   1558 HH22 ARG A  97      15.587  16.871 -11.417  1.00 93.78           H  
ATOM   1559  CZ  ARG A  97      14.349  17.108 -12.959  1.00 93.78           C  
ATOM   1560  N   LEU A  98      10.439  19.436 -19.184  1.00 92.52           N  
ATOM   1561  H   LEU A  98      11.341  19.018 -19.361  1.00 92.52           H  
ATOM   1562  CA  LEU A  98       9.405  19.404 -20.219  1.00 92.52           C  
ATOM   1563  HA  LEU A  98       9.026  20.417 -20.350  1.00 92.52           H  
ATOM   1564  C   LEU A  98       8.209  18.531 -19.822  1.00 92.52           C  
ATOM   1565  CB  LEU A  98      10.030  18.940 -21.542  1.00 92.52           C  
ATOM   1566  HB2 LEU A  98      10.885  19.578 -21.768  1.00 92.52           H  
ATOM   1567  HB3 LEU A  98      10.379  17.916 -21.414  1.00 92.52           H  
ATOM   1568  O   LEU A  98       7.077  18.897 -20.128  1.00 92.52           O  
ATOM   1569  CG  LEU A  98       9.066  18.947 -22.739  1.00 92.52           C  
ATOM   1570  HG  LEU A  98       8.246  18.250 -22.563  1.00 92.52           H  
ATOM   1571  CD1 LEU A  98       8.497  20.329 -23.050  1.00 92.52           C  
ATOM   1572 HD11 LEU A  98       7.847  20.644 -22.234  1.00 92.52           H  
ATOM   1573 HD12 LEU A  98       9.306  21.046 -23.184  1.00 92.52           H  
ATOM   1574 HD13 LEU A  98       7.892  20.288 -23.956  1.00 92.52           H  
ATOM   1575  CD2 LEU A  98       9.829  18.481 -23.974  1.00 92.52           C  
ATOM   1576 HD21 LEU A  98       9.149  18.475 -24.825  1.00 92.52           H  
ATOM   1577 HD22 LEU A  98      10.653  19.166 -24.172  1.00 92.52           H  
ATOM   1578 HD23 LEU A  98      10.214  17.474 -23.815  1.00 92.52           H  
ATOM   1579  N   ALA A  99       8.455  17.397 -19.162  1.00 90.67           N  
ATOM   1580  H   ALA A  99       9.408  17.110 -18.993  1.00 90.67           H  
ATOM   1581  CA  ALA A  99       7.413  16.479 -18.738  1.00 90.67           C  
ATOM   1582  HA  ALA A  99       6.482  17.035 -18.625  1.00 90.67           H  
ATOM   1583  C   ALA A  99       7.723  15.814 -17.391  1.00 90.67           C  
ATOM   1584  CB  ALA A  99       7.217  15.432 -19.835  1.00 90.67           C  
ATOM   1585  HB1 ALA A  99       6.349  14.825 -19.578  1.00 90.67           H  
ATOM   1586  HB2 ALA A  99       8.105  14.805 -19.915  1.00 90.67           H  
ATOM   1587  HB3 ALA A  99       7.029  15.923 -20.790  1.00 90.67           H  
ATOM   1588  O   ALA A  99       8.858  15.421 -17.113  1.00 90.67           O  
ATOM   1589  N   ASP A 100       6.664  15.616 -16.603  1.00 82.94           N  
ATOM   1590  H   ASP A 100       5.791  16.057 -16.852  1.00 82.94           H  
ATOM   1591  CA  ASP A 100       6.742  14.992 -15.279  1.00 82.94           C  
ATOM   1592  HA  ASP A 100       7.781  15.038 -14.952  1.00 82.94           H  
ATOM   1593  C   ASP A 100       6.352  13.503 -15.280  1.00 82.94           C  
ATOM   1594  CB  ASP A 100       5.921  15.812 -14.273  1.00 82.94           C  
ATOM   1595  HB2 ASP A 100       5.929  15.306 -13.307  1.00 82.94           H  
ATOM   1596  HB3 ASP A 100       4.888  15.868 -14.617  1.00 82.94           H  
ATOM   1597  O   ASP A 100       6.354  12.845 -14.242  1.00 82.94           O  
ATOM   1598  CG  ASP A 100       6.484  17.223 -14.069  1.00 82.94           C  
ATOM   1599  OD1 ASP A 100       7.730  17.368 -14.090  1.00 82.94           O  
ATOM   1600  OD2 ASP A 100       5.661  18.149 -13.907  1.00 82.94           O  
ATOM   1601  N   ASN A 101       6.012  12.948 -16.448  1.00 80.92           N  
ATOM   1602  H   ASN A 101       6.092  13.516 -17.279  1.00 80.92           H  
ATOM   1603  CA  ASN A 101       5.561  11.566 -16.572  1.00 80.92           C  
ATOM   1604  HA  ASN A 101       5.094  11.272 -15.632  1.00 80.92           H  
ATOM   1605  C   ASN A 101       6.739  10.608 -16.819  1.00 80.92           C  
ATOM   1606  CB  ASN A 101       4.473  11.486 -17.657  1.00 80.92           C  
ATOM   1607  HB2 ASN A 101       3.682  12.199 -17.422  1.00 80.92           H  
ATOM   1608  HB3 ASN A 101       4.898  11.742 -18.627  1.00 80.92           H  
ATOM   1609  O   ASN A 101       7.336  10.607 -17.898  1.00 80.92           O  
ATOM   1610  CG  ASN A 101       3.848  10.105 -17.751  1.00 80.92           C  
ATOM   1611  ND2 ASN A 101       2.857   9.933 -18.591  1.00 80.92           N  
ATOM   1612 HD21 ASN A 101       2.488  10.700 -19.136  1.00 80.92           H  
ATOM   1613 HD22 ASN A 101       2.435   9.015 -18.611  1.00 80.92           H  
ATOM   1614  OD1 ASN A 101       4.248   9.163 -17.089  1.00 80.92           O  
ATOM   1615  N   GLY A 102       7.023   9.732 -15.851  1.00 83.55           N  
ATOM   1616  H   GLY A 102       6.510   9.800 -14.984  1.00 83.55           H  
ATOM   1617  CA  GLY A 102       8.090   8.733 -15.957  1.00 83.55           C  
ATOM   1618  HA2 GLY A 102       9.021   9.254 -16.180  1.00 83.55           H  
ATOM   1619  HA3 GLY A 102       8.190   8.213 -15.005  1.00 83.55           H  
ATOM   1620  C   GLY A 102       7.893   7.686 -17.058  1.00 83.55           C  
ATOM   1621  O   GLY A 102       8.874   7.127 -17.544  1.00 83.55           O  
ATOM   1622  N   VAL A 103       6.663   7.476 -17.541  1.00 89.48           N  
ATOM   1623  H   VAL A 103       5.889   7.976 -17.128  1.00 89.48           H  
ATOM   1624  CA  VAL A 103       6.382   6.574 -18.673  1.00 89.48           C  
ATOM   1625  HA  VAL A 103       6.778   5.586 -18.437  1.00 89.48           H  
ATOM   1626  C   VAL A 103       7.080   7.043 -19.956  1.00 89.48           C  
ATOM   1627  CB  VAL A 103       4.861   6.442 -18.885  1.00 89.48           C  
ATOM   1628  HB  VAL A 103       4.429   7.429 -19.051  1.00 89.48           H  
ATOM   1629  O   VAL A 103       7.519   6.216 -20.756  1.00 89.48           O  
ATOM   1630  CG1 VAL A 103       4.531   5.578 -20.098  1.00 89.48           C  
ATOM   1631 HG11 VAL A 103       5.096   4.648 -20.040  1.00 89.48           H  
ATOM   1632 HG12 VAL A 103       4.785   6.103 -21.019  1.00 89.48           H  
ATOM   1633 HG13 VAL A 103       3.466   5.348 -20.109  1.00 89.48           H  
ATOM   1634  CG2 VAL A 103       4.188   5.794 -17.668  1.00 89.48           C  
ATOM   1635 HG21 VAL A 103       3.116   5.702 -17.838  1.00 89.48           H  
ATOM   1636 HG22 VAL A 103       4.600   4.800 -17.490  1.00 89.48           H  
ATOM   1637 HG23 VAL A 103       4.333   6.406 -16.777  1.00 89.48           H  
ATOM   1638  N   ILE A 104       7.269   8.359 -20.129  1.00 92.14           N  
ATOM   1639  H   ILE A 104       6.963   8.981 -19.394  1.00 92.14           H  
ATOM   1640  CA  ILE A 104       7.927   8.947 -21.308  1.00 92.14           C  
ATOM   1641  HA  ILE A 104       7.374   8.652 -22.200  1.00 92.14           H  
ATOM   1642  C   ILE A 104       9.352   8.416 -21.464  1.00 92.14           C  
ATOM   1643  CB  ILE A 104       7.906  10.488 -21.221  1.00 92.14           C  
ATOM   1644  HB  ILE A 104       8.331  10.789 -20.264  1.00 92.14           H  
ATOM   1645  O   ILE A 104       9.778   8.140 -22.584  1.00 92.14           O  
ATOM   1646  CG1 ILE A 104       6.443  10.977 -21.313  1.00 92.14           C  
ATOM   1647 HG12 ILE A 104       6.049  10.772 -22.309  1.00 92.14           H  
ATOM   1648 HG13 ILE A 104       5.828  10.438 -20.593  1.00 92.14           H  
ATOM   1649  CG2 ILE A 104       8.750  11.138 -22.333  1.00 92.14           C  
ATOM   1650 HG21 ILE A 104       8.355  10.869 -23.313  1.00 92.14           H  
ATOM   1651 HG22 ILE A 104       8.740  12.222 -22.223  1.00 92.14           H  
ATOM   1652 HG23 ILE A 104       9.793  10.830 -22.267  1.00 92.14           H  
ATOM   1653  CD1 ILE A 104       6.280  12.465 -21.010  1.00 92.14           C  
ATOM   1654 HD11 ILE A 104       6.741  13.075 -21.787  1.00 92.14           H  
ATOM   1655 HD12 ILE A 104       5.219  12.710 -20.961  1.00 92.14           H  
ATOM   1656 HD13 ILE A 104       6.743  12.673 -20.045  1.00 92.14           H  
ATOM   1657  N   LYS A 105      10.067   8.190 -20.356  1.00 92.38           N  
ATOM   1658  H   LYS A 105       9.628   8.368 -19.464  1.00 92.38           H  
ATOM   1659  CA  LYS A 105      11.403   7.583 -20.369  1.00 92.38           C  
ATOM   1660  HA  LYS A 105      12.094   8.229 -20.911  1.00 92.38           H  
ATOM   1661  C   LYS A 105      11.404   6.232 -21.086  1.00 92.38           C  
ATOM   1662  CB  LYS A 105      11.873   7.431 -18.918  1.00 92.38           C  
ATOM   1663  HB2 LYS A 105      11.788   8.385 -18.398  1.00 92.38           H  
ATOM   1664  HB3 LYS A 105      11.224   6.714 -18.415  1.00 92.38           H  
ATOM   1665  O   LYS A 105      12.278   5.995 -21.913  1.00 92.38           O  
ATOM   1666  CG  LYS A 105      13.317   6.937 -18.807  1.00 92.38           C  
ATOM   1667  HG2 LYS A 105      13.997   7.672 -19.236  1.00 92.38           H  
ATOM   1668  HG3 LYS A 105      13.423   5.991 -19.339  1.00 92.38           H  
ATOM   1669  CD  LYS A 105      13.650   6.715 -17.329  1.00 92.38           C  
ATOM   1670  HD2 LYS A 105      13.757   7.674 -16.821  1.00 92.38           H  
ATOM   1671  HD3 LYS A 105      12.848   6.152 -16.853  1.00 92.38           H  
ATOM   1672  CE  LYS A 105      14.939   5.913 -17.216  1.00 92.38           C  
ATOM   1673  HE2 LYS A 105      14.871   5.016 -17.833  1.00 92.38           H  
ATOM   1674  HE3 LYS A 105      15.774   6.513 -17.577  1.00 92.38           H  
ATOM   1675  NZ  LYS A 105      15.216   5.521 -15.821  1.00 92.38           N  
ATOM   1676  HZ1 LYS A 105      14.555   4.880 -15.407  1.00 92.38           H  
ATOM   1677  HZ2 LYS A 105      16.149   5.134 -15.813  1.00 92.38           H  
ATOM   1678  HZ3 LYS A 105      15.391   6.326 -15.236  1.00 92.38           H  
ATOM   1679  N   LYS A 106      10.401   5.385 -20.815  1.00 91.84           N  
ATOM   1680  H   LYS A 106       9.678   5.705 -20.187  1.00 91.84           H  
ATOM   1681  CA  LYS A 106      10.303   4.018 -21.353  1.00 91.84           C  
ATOM   1682  HA  LYS A 106      11.278   3.540 -21.255  1.00 91.84           H  
ATOM   1683  C   LYS A 106       9.975   3.984 -22.852  1.00 91.84           C  
ATOM   1684  CB  LYS A 106       9.287   3.177 -20.545  1.00 91.84           C  
ATOM   1685  HB2 LYS A 106       9.315   2.160 -20.936  1.00 91.84           H  
ATOM   1686  HB3 LYS A 106       8.282   3.567 -20.705  1.00 91.84           H  
ATOM   1687  O   LYS A 106      10.354   3.033 -23.524  1.00 91.84           O  
ATOM   1688  CG  LYS A 106       9.564   3.123 -19.026  1.00 91.84           C  
ATOM   1689  HG2 LYS A 106      10.627   2.946 -18.864  1.00 91.84           H  
ATOM   1690  HG3 LYS A 106       9.300   4.083 -18.584  1.00 91.84           H  
ATOM   1691  CD  LYS A 106       8.771   2.003 -18.315  1.00 91.84           C  
ATOM   1692  HD2 LYS A 106       7.711   2.080 -18.559  1.00 91.84           H  
ATOM   1693  HD3 LYS A 106       9.145   1.043 -18.671  1.00 91.84           H  
ATOM   1694  CE  LYS A 106       8.944   2.071 -16.784  1.00 91.84           C  
ATOM   1695  HE2 LYS A 106       9.982   2.325 -16.569  1.00 91.84           H  
ATOM   1696  HE3 LYS A 106       8.313   2.868 -16.389  1.00 91.84           H  
ATOM   1697  NZ  LYS A 106       8.645   0.789 -16.085  1.00 91.84           N  
ATOM   1698  HZ1 LYS A 106       7.722   0.396 -16.203  1.00 91.84           H  
ATOM   1699  HZ2 LYS A 106       9.337   0.091 -16.318  1.00 91.84           H  
ATOM   1700  HZ3 LYS A 106       8.755   0.874 -15.084  1.00 91.84           H  
ATOM   1701  N   ILE A 107       9.306   5.010 -23.388  1.00 93.39           N  
ATOM   1702  H   ILE A 107       9.001   5.740 -22.760  1.00 93.39           H  
ATOM   1703  CA  ILE A 107       8.790   5.002 -24.775  1.00 93.39           C  
ATOM   1704  HA  ILE A 107       9.018   4.037 -25.228  1.00 93.39           H  
ATOM   1705  C   ILE A 107       9.432   6.037 -25.709  1.00 93.39           C  
ATOM   1706  CB  ILE A 107       7.252   5.130 -24.782  1.00 93.39           C  
ATOM   1707  HB  ILE A 107       6.919   5.033 -25.815  1.00 93.39           H  
ATOM   1708  O   ILE A 107       9.291   5.922 -26.924  1.00 93.39           O  
ATOM   1709  CG1 ILE A 107       6.795   6.513 -24.268  1.00 93.39           C  
ATOM   1710 HG12 ILE A 107       7.181   6.682 -23.263  1.00 93.39           H  
ATOM   1711 HG13 ILE A 107       7.202   7.284 -24.921  1.00 93.39           H  
ATOM   1712  CG2 ILE A 107       6.615   3.976 -23.990  1.00 93.39           C  
ATOM   1713 HG21 ILE A 107       7.002   3.021 -24.346  1.00 93.39           H  
ATOM   1714 HG22 ILE A 107       6.823   4.076 -22.925  1.00 93.39           H  
ATOM   1715 HG23 ILE A 107       5.535   3.986 -24.135  1.00 93.39           H  
ATOM   1716  CD1 ILE A 107       5.276   6.686 -24.236  1.00 93.39           C  
ATOM   1717 HD11 ILE A 107       5.025   7.732 -24.415  1.00 93.39           H  
ATOM   1718 HD12 ILE A 107       4.886   6.392 -23.261  1.00 93.39           H  
ATOM   1719 HD13 ILE A 107       4.804   6.070 -25.001  1.00 93.39           H  
ATOM   1720  N   ALA A 108      10.114   7.055 -25.177  1.00 94.53           N  
ATOM   1721  H   ALA A 108      10.142   7.145 -24.171  1.00 94.53           H  
ATOM   1722  CA  ALA A 108      10.694   8.138 -25.974  1.00 94.53           C  
ATOM   1723  HA  ALA A 108      10.370   8.028 -27.009  1.00 94.53           H  
ATOM   1724  C   ALA A 108      12.228   8.138 -26.019  1.00 94.53           C  
ATOM   1725  CB  ALA A 108      10.145   9.479 -25.480  1.00 94.53           C  
ATOM   1726  HB1 ALA A 108       9.056   9.444 -25.436  1.00 94.53           H  
ATOM   1727  HB2 ALA A 108      10.544   9.708 -24.492  1.00 94.53           H  
ATOM   1728  HB3 ALA A 108      10.449  10.262 -26.174  1.00 94.53           H  
ATOM   1729  O   ALA A 108      12.779   8.754 -26.927  1.00 94.53           O  
ATOM   1730  N   PHE A 109      12.912   7.472 -25.082  1.00 95.13           N  
ATOM   1731  H   PHE A 109      12.402   6.967 -24.371  1.00 95.13           H  
ATOM   1732  CA  PHE A 109      14.374   7.356 -25.050  1.00 95.13           C  
ATOM   1733  HA  PHE A 109      14.811   7.860 -25.912  1.00 95.13           H  
ATOM   1734  C   PHE A 109      14.766   5.885 -25.145  1.00 95.13           C  
ATOM   1735  CB  PHE A 109      14.938   8.023 -23.789  1.00 95.13           C  
ATOM   1736  HB2 PHE A 109      14.426   7.633 -22.910  1.00 95.13           H  
ATOM   1737  HB3 PHE A 109      15.991   7.754 -23.696  1.00 95.13           H  
ATOM   1738  O   PHE A 109      14.693   5.146 -24.165  1.00 95.13           O  
ATOM   1739  CG  PHE A 109      14.824   9.533 -23.808  1.00 95.13           C  
ATOM   1740  CD1 PHE A 109      15.921  10.322 -24.200  1.00 95.13           C  
ATOM   1741  HD1 PHE A 109      16.855   9.851 -24.467  1.00 95.13           H  
ATOM   1742  CD2 PHE A 109      13.612  10.150 -23.453  1.00 95.13           C  
ATOM   1743  HD2 PHE A 109      12.768   9.543 -23.159  1.00 95.13           H  
ATOM   1744  CE1 PHE A 109      15.808  11.723 -24.227  1.00 95.13           C  
ATOM   1745  HE1 PHE A 109      16.661  12.325 -24.503  1.00 95.13           H  
ATOM   1746  CE2 PHE A 109      13.495  11.550 -23.494  1.00 95.13           C  
ATOM   1747  HE2 PHE A 109      12.566  12.027 -23.219  1.00 95.13           H  
ATOM   1748  CZ  PHE A 109      14.593  12.336 -23.879  1.00 95.13           C  
ATOM   1749  HZ  PHE A 109      14.507  13.412 -23.907  1.00 95.13           H  
ATOM   1750  N   ILE A 110      15.101   5.454 -26.357  1.00 95.96           N  
ATOM   1751  H   ILE A 110      15.136   6.120 -27.116  1.00 95.96           H  
ATOM   1752  CA  ILE A 110      15.377   4.063 -26.703  1.00 95.96           C  
ATOM   1753  HA  ILE A 110      14.993   3.412 -25.917  1.00 95.96           H  
ATOM   1754  C   ILE A 110      16.893   3.887 -26.747  1.00 95.96           C  
ATOM   1755  CB  ILE A 110      14.666   3.678 -28.019  1.00 95.96           C  
ATOM   1756  HB  ILE A 110      15.181   4.155 -28.853  1.00 95.96           H  
ATOM   1757  O   ILE A 110      17.522   4.034 -27.794  1.00 95.96           O  
ATOM   1758  CG1 ILE A 110      13.190   4.133 -28.089  1.00 95.96           C  
ATOM   1759 HG12 ILE A 110      12.722   3.663 -28.954  1.00 95.96           H  
ATOM   1760 HG13 ILE A 110      13.154   5.210 -28.255  1.00 95.96           H  
ATOM   1761  CG2 ILE A 110      14.756   2.160 -28.223  1.00 95.96           C  
ATOM   1762 HG21 ILE A 110      15.799   1.850 -28.163  1.00 95.96           H  
ATOM   1763 HG22 ILE A 110      14.363   1.890 -29.203  1.00 95.96           H  
ATOM   1764 HG23 ILE A 110      14.197   1.633 -27.449  1.00 95.96           H  
ATOM   1765  CD1 ILE A 110      12.354   3.816 -26.842  1.00 95.96           C  
ATOM   1766 HD11 ILE A 110      11.305   4.026 -27.052  1.00 95.96           H  
ATOM   1767 HD12 ILE A 110      12.648   4.444 -26.001  1.00 95.96           H  
ATOM   1768 HD13 ILE A 110      12.479   2.772 -26.554  1.00 95.96           H  
ATOM   1769  N   ASP A 111      17.458   3.647 -25.571  1.00 93.09           N  
ATOM   1770  H   ASP A 111      16.856   3.544 -24.766  1.00 93.09           H  
ATOM   1771  CA  ASP A 111      18.871   3.381 -25.315  1.00 93.09           C  
ATOM   1772  HA  ASP A 111      19.415   3.363 -26.259  1.00 93.09           H  
ATOM   1773  C   ASP A 111      19.026   1.983 -24.679  1.00 93.09           C  
ATOM   1774  CB  ASP A 111      19.453   4.535 -24.460  1.00 93.09           C  
ATOM   1775  HB2 ASP A 111      19.373   5.459 -25.033  1.00 93.09           H  
ATOM   1776  HB3 ASP A 111      20.513   4.346 -24.288  1.00 93.09           H  
ATOM   1777  O   ASP A 111      18.036   1.328 -24.351  1.00 93.09           O  
ATOM   1778  CG  ASP A 111      18.762   4.748 -23.098  1.00 93.09           C  
ATOM   1779  OD1 ASP A 111      18.463   3.732 -22.444  1.00 93.09           O  
ATOM   1780  OD2 ASP A 111      18.489   5.912 -22.696  1.00 93.09           O  
ATOM   1781  N   LEU A 112      20.257   1.500 -24.502  1.00 90.20           N  
ATOM   1782  H   LEU A 112      21.049   2.063 -24.776  1.00 90.20           H  
ATOM   1783  CA  LEU A 112      20.509   0.189 -23.880  1.00 90.20           C  
ATOM   1784  HA  LEU A 112      19.850  -0.548 -24.339  1.00 90.20           H  
ATOM   1785  C   LEU A 112      20.178   0.143 -22.373  1.00 90.20           C  
ATOM   1786  CB  LEU A 112      21.970  -0.223 -24.136  1.00 90.20           C  
ATOM   1787  HB2 LEU A 112      22.623   0.557 -23.744  1.00 90.20           H  
ATOM   1788  HB3 LEU A 112      22.175  -1.134 -23.573  1.00 90.20           H  
ATOM   1789  O   LEU A 112      20.165  -0.931 -21.782  1.00 90.20           O  
ATOM   1790  CG  LEU A 112      22.326  -0.484 -25.612  1.00 90.20           C  
ATOM   1791  HG  LEU A 112      22.110   0.406 -26.202  1.00 90.20           H  
ATOM   1792  CD1 LEU A 112      23.820  -0.790 -25.731  1.00 90.20           C  
ATOM   1793 HD11 LEU A 112      24.081  -0.928 -26.781  1.00 90.20           H  
ATOM   1794 HD12 LEU A 112      24.062  -1.695 -25.173  1.00 90.20           H  
ATOM   1795 HD13 LEU A 112      24.397   0.046 -25.337  1.00 90.20           H  
ATOM   1796  CD2 LEU A 112      21.546  -1.666 -26.191  1.00 90.20           C  
ATOM   1797 HD21 LEU A 112      21.929  -1.916 -27.180  1.00 90.20           H  
ATOM   1798 HD22 LEU A 112      21.647  -2.536 -25.542  1.00 90.20           H  
ATOM   1799 HD23 LEU A 112      20.490  -1.409 -26.284  1.00 90.20           H  
ATOM   1800  N   GLU A 113      19.902   1.275 -21.723  1.00 88.97           N  
ATOM   1801  H   GLU A 113      19.818   2.136 -22.245  1.00 88.97           H  
ATOM   1802  CA  GLU A 113      19.464   1.314 -20.319  1.00 88.97           C  
ATOM   1803  HA  GLU A 113      19.872   0.455 -19.786  1.00 88.97           H  
ATOM   1804  C   GLU A 113      17.934   1.229 -20.190  1.00 88.97           C  
ATOM   1805  CB  GLU A 113      19.995   2.578 -19.625  1.00 88.97           C  
ATOM   1806  HB2 GLU A 113      19.591   3.461 -20.120  1.00 88.97           H  
ATOM   1807  HB3 GLU A 113      19.640   2.575 -18.595  1.00 88.97           H  
ATOM   1808  O   GLU A 113      17.399   0.989 -19.105  1.00 88.97           O  
ATOM   1809  CG  GLU A 113      21.532   2.662 -19.602  1.00 88.97           C  
ATOM   1810  HG2 GLU A 113      21.906   2.748 -20.622  1.00 88.97           H  
ATOM   1811  HG3 GLU A 113      21.923   1.739 -19.173  1.00 88.97           H  
ATOM   1812  CD  GLU A 113      22.043   3.860 -18.781  1.00 88.97           C  
ATOM   1813  OE1 GLU A 113      23.190   3.775 -18.273  1.00 88.97           O  
ATOM   1814  OE2 GLU A 113      21.297   4.855 -18.637  1.00 88.97           O  
ATOM   1815  N   ASN A 114      17.203   1.403 -21.292  1.00 93.68           N  
ATOM   1816  H   ASN A 114      17.691   1.662 -22.138  1.00 93.68           H  
ATOM   1817  CA  ASN A 114      15.754   1.347 -21.318  1.00 93.68           C  
ATOM   1818  HA  ASN A 114      15.382   2.052 -20.574  1.00 93.68           H  
ATOM   1819  C   ASN A 114      15.246  -0.059 -20.943  1.00 93.68           C  
ATOM   1820  CB  ASN A 114      15.290   1.816 -22.701  1.00 93.68           C  
ATOM   1821  HB2 ASN A 114      15.705   2.804 -22.900  1.00 93.68           H  
ATOM   1822  HB3 ASN A 114      15.683   1.126 -23.447  1.00 93.68           H  
ATOM   1823  O   ASN A 114      15.623  -1.068 -21.536  1.00 93.68           O  
ATOM   1824  CG  ASN A 114      13.786   1.851 -22.849  1.00 93.68           C  
ATOM   1825  ND2 ASN A 114      13.208   2.989 -23.130  1.00 93.68           N  
ATOM   1826 HD21 ASN A 114      12.223   2.943 -23.348  1.00 93.68           H  
ATOM   1827 HD22 ASN A 114      13.768   3.810 -23.312  1.00 93.68           H  
ATOM   1828  OD1 ASN A 114      13.094   0.858 -22.713  1.00 93.68           O  
ATOM   1829  N   GLU A 115      14.332  -0.121 -19.972  1.00 94.21           N  
ATOM   1830  H   GLU A 115      14.120   0.729 -19.469  1.00 94.21           H  
ATOM   1831  CA  GLU A 115      13.778  -1.379 -19.453  1.00 94.21           C  
ATOM   1832  HA  GLU A 115      14.576  -1.969 -19.003  1.00 94.21           H  
ATOM   1833  C   GLU A 115      13.113  -2.248 -20.529  1.00 94.21           C  
ATOM   1834  CB  GLU A 115      12.719  -1.071 -18.387  1.00 94.21           C  
ATOM   1835  HB2 GLU A 115      12.243  -2.009 -18.101  1.00 94.21           H  
ATOM   1836  HB3 GLU A 115      11.960  -0.422 -18.823  1.00 94.21           H  
ATOM   1837  O   GLU A 115      13.227  -3.471 -20.482  1.00 94.21           O  
ATOM   1838  CG  GLU A 115      13.271  -0.415 -17.114  1.00 94.21           C  
ATOM   1839  HG2 GLU A 115      13.967  -1.102 -16.635  1.00 94.21           H  
ATOM   1840  HG3 GLU A 115      13.809   0.493 -17.388  1.00 94.21           H  
ATOM   1841  CD  GLU A 115      12.146  -0.051 -16.130  1.00 94.21           C  
ATOM   1842  OE1 GLU A 115      12.382   0.806 -15.256  1.00 94.21           O  
ATOM   1843  OE2 GLU A 115      11.010  -0.571 -16.270  1.00 94.21           O  
ATOM   1844  N   LEU A 116      12.422  -1.633 -21.495  1.00 95.44           N  
ATOM   1845  H   LEU A 116      12.477  -0.627 -21.559  1.00 95.44           H  
ATOM   1846  CA  LEU A 116      11.747  -2.355 -22.571  1.00 95.44           C  
ATOM   1847  HA  LEU A 116      11.229  -3.210 -22.136  1.00 95.44           H  
ATOM   1848  C   LEU A 116      12.752  -2.903 -23.586  1.00 95.44           C  
ATOM   1849  CB  LEU A 116      10.715  -1.425 -23.228  1.00 95.44           C  
ATOM   1850  HB2 LEU A 116      10.034  -1.059 -22.459  1.00 95.44           H  
ATOM   1851  HB3 LEU A 116      11.236  -0.565 -23.648  1.00 95.44           H  
ATOM   1852  O   LEU A 116      12.597  -4.036 -24.033  1.00 95.44           O  
ATOM   1853  CG  LEU A 116       9.894  -2.074 -24.355  1.00 95.44           C  
ATOM   1854  HG  LEU A 116      10.553  -2.320 -25.188  1.00 95.44           H  
ATOM   1855  CD1 LEU A 116       9.142  -3.330 -23.915  1.00 95.44           C  
ATOM   1856 HD11 LEU A 116       8.503  -3.678 -24.727  1.00 95.44           H  
ATOM   1857 HD12 LEU A 116       9.854  -4.122 -23.685  1.00 95.44           H  
ATOM   1858 HD13 LEU A 116       8.533  -3.124 -23.034  1.00 95.44           H  
ATOM   1859  CD2 LEU A 116       8.861  -1.062 -24.842  1.00 95.44           C  
ATOM   1860 HD21 LEU A 116       9.349  -0.095 -24.960  1.00 95.44           H  
ATOM   1861 HD22 LEU A 116       8.445  -1.393 -25.794  1.00 95.44           H  
ATOM   1862 HD23 LEU A 116       8.062  -0.958 -24.108  1.00 95.44           H  
ATOM   1863  N   VAL A 117      13.797  -2.129 -23.907  1.00 95.82           N  
ATOM   1864  H   VAL A 117      13.880  -1.234 -23.445  1.00 95.82           H  
ATOM   1865  CA  VAL A 117      14.920  -2.600 -24.736  1.00 95.82           C  
ATOM   1866  HA  VAL A 117      14.542  -2.923 -25.706  1.00 95.82           H  
ATOM   1867  C   VAL A 117      15.556  -3.815 -24.061  1.00 95.82           C  
ATOM   1868  CB  VAL A 117      15.970  -1.488 -24.959  1.00 95.82           C  
ATOM   1869  HB  VAL A 117      16.314  -1.128 -23.989  1.00 95.82           H  
ATOM   1870  O   VAL A 117      15.653  -4.876 -24.671  1.00 95.82           O  
ATOM   1871  CG1 VAL A 117      17.192  -1.993 -25.737  1.00 95.82           C  
ATOM   1872 HG11 VAL A 117      17.872  -1.162 -25.926  1.00 95.82           H  
ATOM   1873 HG12 VAL A 117      17.734  -2.736 -25.153  1.00 95.82           H  
ATOM   1874 HG13 VAL A 117      16.886  -2.435 -26.686  1.00 95.82           H  
ATOM   1875  CG2 VAL A 117      15.403  -0.293 -25.740  1.00 95.82           C  
ATOM   1876 HG21 VAL A 117      15.447  -0.489 -26.811  1.00 95.82           H  
ATOM   1877 HG22 VAL A 117      14.385  -0.057 -25.427  1.00 95.82           H  
ATOM   1878 HG23 VAL A 117      16.034   0.580 -25.573  1.00 95.82           H  
ATOM   1879  N   ASN A 118      15.893  -3.705 -22.777  1.00 96.27           N  
ATOM   1880  H   ASN A 118      15.799  -2.803 -22.332  1.00 96.27           H  
ATOM   1881  CA  ASN A 118      16.515  -4.790 -22.023  1.00 96.27           C  
ATOM   1882  HA  ASN A 118      17.420  -5.097 -22.547  1.00 96.27           H  
ATOM   1883  C   ASN A 118      15.641  -6.048 -21.957  1.00 96.27           C  
ATOM   1884  CB  ASN A 118      16.903  -4.252 -20.634  1.00 96.27           C  
ATOM   1885  HB2 ASN A 118      17.149  -5.085 -19.976  1.00 96.27           H  
ATOM   1886  HB3 ASN A 118      16.074  -3.693 -20.199  1.00 96.27           H  
ATOM   1887  O   ASN A 118      16.145  -7.142 -22.200  1.00 96.27           O  
ATOM   1888  CG  ASN A 118      18.136  -3.375 -20.732  1.00 96.27           C  
ATOM   1889  ND2 ASN A 118      18.261  -2.324 -19.963  1.00 96.27           N  
ATOM   1890 HD21 ASN A 118      19.039  -1.748 -20.251  1.00 96.27           H  
ATOM   1891 HD22 ASN A 118      17.496  -1.965 -19.411  1.00 96.27           H  
ATOM   1892  OD1 ASN A 118      19.022  -3.632 -21.523  1.00 96.27           O  
ATOM   1893  N   ALA A 119      14.334  -5.909 -21.711  1.00 97.03           N  
ATOM   1894  H   ALA A 119      13.974  -4.991 -21.495  1.00 97.03           H  
ATOM   1895  CA  ALA A 119      13.407  -7.042 -21.697  1.00 97.03           C  
ATOM   1896  HA  ALA A 119      13.767  -7.779 -20.980  1.00 97.03           H  
ATOM   1897  C   ALA A 119      13.317  -7.744 -23.067  1.00 97.03           C  
ATOM   1898  CB  ALA A 119      12.041  -6.537 -21.222  1.00 97.03           C  
ATOM   1899  HB1 ALA A 119      11.358  -7.382 -21.129  1.00 97.03           H  
ATOM   1900  HB2 ALA A 119      11.636  -5.819 -21.934  1.00 97.03           H  
ATOM   1901  HB3 ALA A 119      12.146  -6.058 -20.248  1.00 97.03           H  
ATOM   1902  O   ALA A 119      13.380  -8.972 -23.139  1.00 97.03           O  
ATOM   1903  N   ILE A 120      13.245  -6.978 -24.165  1.00 95.62           N  
ATOM   1904  H   ILE A 120      13.217  -5.975 -24.048  1.00 95.62           H  
ATOM   1905  CA  ILE A 120      13.220  -7.524 -25.532  1.00 95.62           C  
ATOM   1906  HA  ILE A 120      12.427  -8.270 -25.591  1.00 95.62           H  
ATOM   1907  C   ILE A 120      14.524  -8.258 -25.857  1.00 95.62           C  
ATOM   1908  CB  ILE A 120      12.908  -6.403 -26.556  1.00 95.62           C  
ATOM   1909  HB  ILE A 120      13.527  -5.537 -26.321  1.00 95.62           H  
ATOM   1910  O   ILE A 120      14.495  -9.370 -26.388  1.00 95.62           O  
ATOM   1911  CG1 ILE A 120      11.422  -5.996 -26.430  1.00 95.62           C  
ATOM   1912 HG12 ILE A 120      10.792  -6.821 -26.762  1.00 95.62           H  
ATOM   1913 HG13 ILE A 120      11.189  -5.806 -25.382  1.00 95.62           H  
ATOM   1914  CG2 ILE A 120      13.237  -6.833 -28.001  1.00 95.62           C  
ATOM   1915 HG21 ILE A 120      12.931  -6.068 -28.714  1.00 95.62           H  
ATOM   1916 HG22 ILE A 120      12.740  -7.772 -28.246  1.00 95.62           H  
ATOM   1917 HG23 ILE A 120      14.314  -6.960 -28.113  1.00 95.62           H  
ATOM   1918  CD1 ILE A 120      11.043  -4.734 -27.215  1.00 95.62           C  
ATOM   1919 HD11 ILE A 120      10.023  -4.446 -26.960  1.00 95.62           H  
ATOM   1920 HD12 ILE A 120      11.089  -4.918 -28.288  1.00 95.62           H  
ATOM   1921 HD13 ILE A 120      11.715  -3.919 -26.949  1.00 95.62           H  
ATOM   1922  N   TYR A 121      15.674  -7.666 -25.528  1.00 95.70           N  
ATOM   1923  H   TYR A 121      15.647  -6.757 -25.088  1.00 95.70           H  
ATOM   1924  CA  TYR A 121      16.973  -8.271 -25.818  1.00 95.70           C  
ATOM   1925  HA  TYR A 121      16.949  -8.623 -26.850  1.00 95.70           H  
ATOM   1926  C   TYR A 121      17.250  -9.513 -24.974  1.00 95.70           C  
ATOM   1927  CB  TYR A 121      18.092  -7.231 -25.720  1.00 95.70           C  
ATOM   1928  HB2 TYR A 121      19.024  -7.739 -25.472  1.00 95.70           H  
ATOM   1929  HB3 TYR A 121      17.884  -6.529 -24.913  1.00 95.70           H  
ATOM   1930  O   TYR A 121      17.806 -10.480 -25.505  1.00 95.70           O  
ATOM   1931  CG  TYR A 121      18.297  -6.477 -27.020  1.00 95.70           C  
ATOM   1932  CD1 TYR A 121      19.373  -6.811 -27.867  1.00 95.70           C  
ATOM   1933  HD1 TYR A 121      20.062  -7.596 -27.595  1.00 95.70           H  
ATOM   1934  CD2 TYR A 121      17.390  -5.474 -27.410  1.00 95.70           C  
ATOM   1935  HD2 TYR A 121      16.537  -5.238 -26.792  1.00 95.70           H  
ATOM   1936  CE1 TYR A 121      19.566  -6.113 -29.073  1.00 95.70           C  
ATOM   1937  HE1 TYR A 121      20.402  -6.366 -29.709  1.00 95.70           H  
ATOM   1938  CE2 TYR A 121      17.574  -4.778 -28.614  1.00 95.70           C  
ATOM   1939  HE2 TYR A 121      16.865  -4.021 -28.916  1.00 95.70           H  
ATOM   1940  OH  TYR A 121      18.860  -4.402 -30.593  1.00 95.70           O  
ATOM   1941  HH  TYR A 121      19.605  -4.757 -31.083  1.00 95.70           H  
ATOM   1942  CZ  TYR A 121      18.676  -5.082 -29.437  1.00 95.70           C  
ATOM   1943  N   ALA A 122      16.786  -9.526 -23.723  1.00 96.18           N  
ATOM   1944  H   ALA A 122      16.380  -8.681 -23.349  1.00 96.18           H  
ATOM   1945  CA  ALA A 122      16.831 -10.687 -22.840  1.00 96.18           C  
ATOM   1946  HA  ALA A 122      17.838 -11.104 -22.861  1.00 96.18           H  
ATOM   1947  C   ALA A 122      15.865 -11.814 -23.253  1.00 96.18           C  
ATOM   1948  CB  ALA A 122      16.537 -10.208 -21.413  1.00 96.18           C  
ATOM   1949  HB1 ALA A 122      16.608 -11.049 -20.723  1.00 96.18           H  
ATOM   1950  HB2 ALA A 122      17.260  -9.447 -21.118  1.00 96.18           H  
ATOM   1951  HB3 ALA A 122      15.531  -9.793 -21.358  1.00 96.18           H  
ATOM   1952  O   ALA A 122      16.014 -12.937 -22.778  1.00 96.18           O  
ATOM   1953  N   GLY A 123      14.894 -11.543 -24.132  1.00 96.28           N  
ATOM   1954  H   GLY A 123      14.800 -10.597 -24.474  1.00 96.28           H  
ATOM   1955  CA  GLY A 123      13.857 -12.511 -24.493  1.00 96.28           C  
ATOM   1956  HA2 GLY A 123      13.360 -12.156 -25.395  1.00 96.28           H  
ATOM   1957  HA3 GLY A 123      14.315 -13.478 -24.702  1.00 96.28           H  
ATOM   1958  C   GLY A 123      12.794 -12.711 -23.406  1.00 96.28           C  
ATOM   1959  O   GLY A 123      12.130 -13.743 -23.391  1.00 96.28           O  
ATOM   1960  N   ASP A 124      12.644 -11.752 -22.489  1.00 97.03           N  
ATOM   1961  H   ASP A 124      13.158 -10.890 -22.609  1.00 97.03           H  
ATOM   1962  CA  ASP A 124      11.754 -11.840 -21.329  1.00 97.03           C  
ATOM   1963  HA  ASP A 124      11.645 -12.887 -21.049  1.00 97.03           H  
ATOM   1964  C   ASP A 124      10.349 -11.308 -21.665  1.00 97.03           C  
ATOM   1965  CB  ASP A 124      12.409 -11.130 -20.135  1.00 97.03           C  
ATOM   1966  HB2 ASP A 124      12.478 -10.062 -20.338  1.00 97.03           H  
ATOM   1967  HB3 ASP A 124      13.424 -11.513 -20.021  1.00 97.03           H  
ATOM   1968  O   ASP A 124      10.020 -10.134 -21.461  1.00 97.03           O  
ATOM   1969  CG  ASP A 124      11.662 -11.351 -18.812  1.00 97.03           C  
ATOM   1970  OD1 ASP A 124      10.492 -11.805 -18.836  1.00 97.03           O  
ATOM   1971  OD2 ASP A 124      12.260 -11.005 -17.770  1.00 97.03           O  
ATOM   1972  N   GLU A 125       9.512 -12.184 -22.224  1.00 96.45           N  
ATOM   1973  H   GLU A 125       9.871 -13.106 -22.429  1.00 96.45           H  
ATOM   1974  CA  GLU A 125       8.144 -11.857 -22.647  1.00 96.45           C  
ATOM   1975  HA  GLU A 125       8.182 -11.017 -23.340  1.00 96.45           H  
ATOM   1976  C   GLU A 125       7.240 -11.421 -21.483  1.00 96.45           C  
ATOM   1977  CB  GLU A 125       7.528 -13.063 -23.381  1.00 96.45           C  
ATOM   1978  HB2 GLU A 125       6.464 -12.880 -23.532  1.00 96.45           H  
ATOM   1979  HB3 GLU A 125       7.649 -13.957 -22.770  1.00 96.45           H  
ATOM   1980  O   GLU A 125       6.398 -10.536 -21.660  1.00 96.45           O  
ATOM   1981  CG  GLU A 125       8.186 -13.270 -24.756  1.00 96.45           C  
ATOM   1982  HG2 GLU A 125       9.264 -13.364 -24.625  1.00 96.45           H  
ATOM   1983  HG3 GLU A 125       7.995 -12.379 -25.354  1.00 96.45           H  
ATOM   1984  CD  GLU A 125       7.690 -14.492 -25.541  1.00 96.45           C  
ATOM   1985  OE1 GLU A 125       8.201 -14.651 -26.679  1.00 96.45           O  
ATOM   1986  OE2 GLU A 125       6.842 -15.248 -25.015  1.00 96.45           O  
ATOM   1987  N   GLU A 126       7.437 -11.971 -20.280  1.00 97.08           N  
ATOM   1988  H   GLU A 126       8.222 -12.595 -20.155  1.00 97.08           H  
ATOM   1989  CA  GLU A 126       6.641 -11.601 -19.104  1.00 97.08           C  
ATOM   1990  HA  GLU A 126       5.595 -11.567 -19.407  1.00 97.08           H  
ATOM   1991  C   GLU A 126       7.025 -10.201 -18.605  1.00 97.08           C  
ATOM   1992  CB  GLU A 126       6.785 -12.670 -18.007  1.00 97.08           C  
ATOM   1993  HB2 GLU A 126       7.784 -12.606 -17.575  1.00 97.08           H  
ATOM   1994  HB3 GLU A 126       6.680 -13.658 -18.455  1.00 97.08           H  
ATOM   1995  O   GLU A 126       6.153  -9.394 -18.263  1.00 97.08           O  
ATOM   1996  CG  GLU A 126       5.743 -12.533 -16.878  1.00 97.08           C  
ATOM   1997  HG2 GLU A 126       5.883 -11.569 -16.389  1.00 97.08           H  
ATOM   1998  HG3 GLU A 126       5.946 -13.305 -16.136  1.00 97.08           H  
ATOM   1999  CD  GLU A 126       4.273 -12.669 -17.339  1.00 97.08           C  
ATOM   2000  OE1 GLU A 126       3.378 -12.116 -16.657  1.00 97.08           O  
ATOM   2001  OE2 GLU A 126       4.000 -13.310 -18.379  1.00 97.08           O  
ATOM   2002  N   ARG A 127       8.315  -9.844 -18.656  1.00 97.02           N  
ATOM   2003  H   ARG A 127       9.003 -10.545 -18.890  1.00 97.02           H  
ATOM   2004  CA  ARG A 127       8.753  -8.477 -18.355  1.00 97.02           C  
ATOM   2005  HA  ARG A 127       8.286  -8.200 -17.411  1.00 97.02           H  
ATOM   2006  C   ARG A 127       8.266  -7.476 -19.398  1.00 97.02           C  
ATOM   2007  CB  ARG A 127      10.278  -8.458 -18.196  1.00 97.02           C  
ATOM   2008  HB2 ARG A 127      10.548  -9.215 -17.460  1.00 97.02           H  
ATOM   2009  HB3 ARG A 127      10.742  -8.713 -19.149  1.00 97.02           H  
ATOM   2010  O   ARG A 127       7.826  -6.391 -19.016  1.00 97.02           O  
ATOM   2011  CG  ARG A 127      10.845  -7.120 -17.714  1.00 97.02           C  
ATOM   2012  HG2 ARG A 127      11.933  -7.193 -17.701  1.00 97.02           H  
ATOM   2013  HG3 ARG A 127      10.558  -6.325 -18.402  1.00 97.02           H  
ATOM   2014  CD  ARG A 127      10.350  -6.792 -16.302  1.00 97.02           C  
ATOM   2015  HD2 ARG A 127       9.264  -6.707 -16.314  1.00 97.02           H  
ATOM   2016  HD3 ARG A 127      10.631  -7.605 -15.632  1.00 97.02           H  
ATOM   2017  NE  ARG A 127      10.921  -5.527 -15.813  1.00 97.02           N  
ATOM   2018  HE  ARG A 127      11.658  -5.115 -16.367  1.00 97.02           H  
ATOM   2019  NH1 ARG A 127       9.615  -5.338 -13.929  1.00 97.02           N  
ATOM   2020 HH11 ARG A 127       9.113  -6.182 -14.168  1.00 97.02           H  
ATOM   2021 HH12 ARG A 127       9.251  -4.762 -13.184  1.00 97.02           H  
ATOM   2022  NH2 ARG A 127      11.050  -3.717 -14.446  1.00 97.02           N  
ATOM   2023 HH21 ARG A 127      10.704  -3.191 -13.656  1.00 97.02           H  
ATOM   2024 HH22 ARG A 127      11.643  -3.244 -15.114  1.00 97.02           H  
ATOM   2025  CZ  ARG A 127      10.533  -4.879 -14.732  1.00 97.02           C  
ATOM   2026  N   VAL A 128       8.275  -7.828 -20.688  1.00 96.57           N  
ATOM   2027  H   VAL A 128       8.680  -8.721 -20.928  1.00 96.57           H  
ATOM   2028  CA  VAL A 128       7.667  -6.993 -21.743  1.00 96.57           C  
ATOM   2029  HA  VAL A 128       8.142  -6.012 -21.723  1.00 96.57           H  
ATOM   2030  C   VAL A 128       6.180  -6.773 -21.450  1.00 96.57           C  
ATOM   2031  CB  VAL A 128       7.880  -7.597 -23.147  1.00 96.57           C  
ATOM   2032  HB  VAL A 128       7.566  -8.641 -23.152  1.00 96.57           H  
ATOM   2033  O   VAL A 128       5.727  -5.627 -21.428  1.00 96.57           O  
ATOM   2034  CG1 VAL A 128       7.082  -6.851 -24.228  1.00 96.57           C  
ATOM   2035 HG11 VAL A 128       7.304  -5.785 -24.191  1.00 96.57           H  
ATOM   2036 HG12 VAL A 128       7.340  -7.242 -25.212  1.00 96.57           H  
ATOM   2037 HG13 VAL A 128       6.014  -7.007 -24.079  1.00 96.57           H  
ATOM   2038  CG2 VAL A 128       9.357  -7.520 -23.548  1.00 96.57           C  
ATOM   2039 HG21 VAL A 128       9.706  -6.488 -23.519  1.00 96.57           H  
ATOM   2040 HG22 VAL A 128       9.494  -7.917 -24.554  1.00 96.57           H  
ATOM   2041 HG23 VAL A 128       9.965  -8.119 -22.870  1.00 96.57           H  
ATOM   2042  N   LYS A 129       5.433  -7.837 -21.142  1.00 96.27           N  
ATOM   2043  H   LYS A 129       5.871  -8.747 -21.183  1.00 96.27           H  
ATOM   2044  CA  LYS A 129       4.013  -7.777 -20.767  1.00 96.27           C  
ATOM   2045  HA  LYS A 129       3.437  -7.385 -21.606  1.00 96.27           H  
ATOM   2046  C   LYS A 129       3.767  -6.859 -19.568  1.00 96.27           C  
ATOM   2047  CB  LYS A 129       3.563  -9.212 -20.490  1.00 96.27           C  
ATOM   2048  HB2 LYS A 129       4.181  -9.638 -19.700  1.00 96.27           H  
ATOM   2049  HB3 LYS A 129       3.730  -9.798 -21.394  1.00 96.27           H  
ATOM   2050  O   LYS A 129       2.863  -6.022 -19.616  1.00 96.27           O  
ATOM   2051  CG  LYS A 129       2.096  -9.360 -20.079  1.00 96.27           C  
ATOM   2052  HG2 LYS A 129       1.880  -8.781 -19.181  1.00 96.27           H  
ATOM   2053  HG3 LYS A 129       1.452  -9.034 -20.896  1.00 96.27           H  
ATOM   2054  CD  LYS A 129       1.877 -10.846 -19.794  1.00 96.27           C  
ATOM   2055  HD2 LYS A 129       2.425 -11.131 -18.897  1.00 96.27           H  
ATOM   2056  HD3 LYS A 129       2.270 -11.424 -20.631  1.00 96.27           H  
ATOM   2057  CE  LYS A 129       0.406 -11.180 -19.620  1.00 96.27           C  
ATOM   2058  HE2 LYS A 129      -0.134 -10.713 -20.444  1.00 96.27           H  
ATOM   2059  HE3 LYS A 129       0.060 -10.803 -18.658  1.00 96.27           H  
ATOM   2060  NZ  LYS A 129       0.221 -12.638 -19.730  1.00 96.27           N  
ATOM   2061  HZ1 LYS A 129       0.681 -12.938 -20.578  1.00 96.27           H  
ATOM   2062  HZ2 LYS A 129       0.660 -13.132 -18.966  1.00 96.27           H  
ATOM   2063  HZ3 LYS A 129      -0.745 -12.884 -19.894  1.00 96.27           H  
ATOM   2064  N   GLN A 130       4.583  -6.960 -18.518  1.00 95.80           N  
ATOM   2065  H   GLN A 130       5.264  -7.707 -18.516  1.00 95.80           H  
ATOM   2066  CA  GLN A 130       4.501  -6.080 -17.351  1.00 95.80           C  
ATOM   2067  HA  GLN A 130       3.496  -6.155 -16.934  1.00 95.80           H  
ATOM   2068  C   GLN A 130       4.737  -4.609 -17.731  1.00 95.80           C  
ATOM   2069  CB  GLN A 130       5.500  -6.550 -16.281  1.00 95.80           C  
ATOM   2070  HB2 GLN A 130       5.307  -7.595 -16.041  1.00 95.80           H  
ATOM   2071  HB3 GLN A 130       6.516  -6.461 -16.664  1.00 95.80           H  
ATOM   2072  O   GLN A 130       3.932  -3.748 -17.375  1.00 95.80           O  
ATOM   2073  CG  GLN A 130       5.364  -5.709 -15.002  1.00 95.80           C  
ATOM   2074  HG2 GLN A 130       4.358  -5.829 -14.601  1.00 95.80           H  
ATOM   2075  HG3 GLN A 130       5.510  -4.655 -15.238  1.00 95.80           H  
ATOM   2076  CD  GLN A 130       6.363  -6.065 -13.910  1.00 95.80           C  
ATOM   2077  NE2 GLN A 130       6.328  -5.348 -12.811  1.00 95.80           N  
ATOM   2078 HE21 GLN A 130       6.914  -5.633 -12.040  1.00 95.80           H  
ATOM   2079 HE22 GLN A 130       5.837  -4.466 -12.834  1.00 95.80           H  
ATOM   2080  OE1 GLN A 130       7.223  -6.927 -14.028  1.00 95.80           O  
ATOM   2081  N   ILE A 131       5.793  -4.316 -18.497  1.00 95.19           N  
ATOM   2082  H   ILE A 131       6.414  -5.065 -18.766  1.00 95.19           H  
ATOM   2083  CA  ILE A 131       6.117  -2.945 -18.921  1.00 95.19           C  
ATOM   2084  HA  ILE A 131       6.191  -2.320 -18.031  1.00 95.19           H  
ATOM   2085  C   ILE A 131       4.991  -2.363 -19.785  1.00 95.19           C  
ATOM   2086  CB  ILE A 131       7.481  -2.910 -19.647  1.00 95.19           C  
ATOM   2087  HB  ILE A 131       7.472  -3.654 -20.443  1.00 95.19           H  
ATOM   2088  O   ILE A 131       4.607  -1.210 -19.594  1.00 95.19           O  
ATOM   2089  CG1 ILE A 131       8.628  -3.242 -18.663  1.00 95.19           C  
ATOM   2090 HG12 ILE A 131       8.792  -2.397 -17.994  1.00 95.19           H  
ATOM   2091 HG13 ILE A 131       8.355  -4.095 -18.042  1.00 95.19           H  
ATOM   2092  CG2 ILE A 131       7.724  -1.522 -20.276  1.00 95.19           C  
ATOM   2093 HG21 ILE A 131       7.028  -1.350 -21.097  1.00 95.19           H  
ATOM   2094 HG22 ILE A 131       8.733  -1.459 -20.684  1.00 95.19           H  
ATOM   2095 HG23 ILE A 131       7.596  -0.746 -19.522  1.00 95.19           H  
ATOM   2096  CD1 ILE A 131       9.946  -3.588 -19.366  1.00 95.19           C  
ATOM   2097 HD11 ILE A 131      10.341  -2.715 -19.886  1.00 95.19           H  
ATOM   2098 HD12 ILE A 131       9.790  -4.399 -20.077  1.00 95.19           H  
ATOM   2099 HD13 ILE A 131      10.677  -3.904 -18.623  1.00 95.19           H  
ATOM   2100  N   LEU A 132       4.408  -3.148 -20.695  1.00 94.72           N  
ATOM   2101  H   LEU A 132       4.774  -4.080 -20.825  1.00 94.72           H  
ATOM   2102  CA  LEU A 132       3.271  -2.713 -21.511  1.00 94.72           C  
ATOM   2103  HA  LEU A 132       3.544  -1.797 -22.033  1.00 94.72           H  
ATOM   2104  C   LEU A 132       2.038  -2.375 -20.655  1.00 94.72           C  
ATOM   2105  CB  LEU A 132       2.934  -3.807 -22.538  1.00 94.72           C  
ATOM   2106  HB2 LEU A 132       1.989  -3.542 -23.011  1.00 94.72           H  
ATOM   2107  HB3 LEU A 132       2.790  -4.748 -22.007  1.00 94.72           H  
ATOM   2108  O   LEU A 132       1.364  -1.375 -20.919  1.00 94.72           O  
ATOM   2109  CG  LEU A 132       3.971  -4.023 -23.655  1.00 94.72           C  
ATOM   2110  HG  LEU A 132       4.964  -4.186 -23.236  1.00 94.72           H  
ATOM   2111  CD1 LEU A 132       3.571  -5.241 -24.486  1.00 94.72           C  
ATOM   2112 HD11 LEU A 132       4.268  -5.379 -25.312  1.00 94.72           H  
ATOM   2113 HD12 LEU A 132       3.605  -6.132 -23.859  1.00 94.72           H  
ATOM   2114 HD13 LEU A 132       2.557  -5.128 -24.871  1.00 94.72           H  
ATOM   2115  CD2 LEU A 132       4.056  -2.820 -24.586  1.00 94.72           C  
ATOM   2116 HD21 LEU A 132       3.083  -2.631 -25.039  1.00 94.72           H  
ATOM   2117 HD22 LEU A 132       4.384  -1.946 -24.024  1.00 94.72           H  
ATOM   2118 HD23 LEU A 132       4.785  -3.025 -25.370  1.00 94.72           H  
ATOM   2119  N   ARG A 133       1.759  -3.154 -19.601  1.00 93.93           N  
ATOM   2120  H   ARG A 133       2.345  -3.963 -19.451  1.00 93.93           H  
ATOM   2121  CA  ARG A 133       0.677  -2.873 -18.635  1.00 93.93           C  
ATOM   2122  HA  ARG A 133      -0.263  -2.727 -19.168  1.00 93.93           H  
ATOM   2123  C   ARG A 133       0.921  -1.605 -17.820  1.00 93.93           C  
ATOM   2124  CB  ARG A 133       0.510  -4.056 -17.678  1.00 93.93           C  
ATOM   2125  HB2 ARG A 133      -0.129  -3.753 -16.848  1.00 93.93           H  
ATOM   2126  HB3 ARG A 133       1.479  -4.344 -17.272  1.00 93.93           H  
ATOM   2127  O   ARG A 133      -0.023  -0.866 -17.549  1.00 93.93           O  
ATOM   2128  CG  ARG A 133      -0.142  -5.255 -18.365  1.00 93.93           C  
ATOM   2129  HG2 ARG A 133      -1.167  -4.997 -18.632  1.00 93.93           H  
ATOM   2130  HG3 ARG A 133       0.408  -5.529 -19.265  1.00 93.93           H  
ATOM   2131  CD  ARG A 133      -0.149  -6.425 -17.386  1.00 93.93           C  
ATOM   2132  HD2 ARG A 133      -0.655  -6.105 -16.476  1.00 93.93           H  
ATOM   2133  HD3 ARG A 133       0.880  -6.684 -17.137  1.00 93.93           H  
ATOM   2134  NE  ARG A 133      -0.813  -7.603 -17.964  1.00 93.93           N  
ATOM   2135  HE  ARG A 133      -0.637  -7.803 -18.938  1.00 93.93           H  
ATOM   2136  NH1 ARG A 133      -1.810  -8.362 -16.025  1.00 93.93           N  
ATOM   2137 HH11 ARG A 133      -1.669  -7.472 -15.571  1.00 93.93           H  
ATOM   2138 HH12 ARG A 133      -2.318  -9.070 -15.514  1.00 93.93           H  
ATOM   2139  NH2 ARG A 133      -1.912  -9.565 -17.912  1.00 93.93           N  
ATOM   2140 HH21 ARG A 133      -1.728  -9.619 -18.904  1.00 93.93           H  
ATOM   2141 HH22 ARG A 133      -2.370 -10.313 -17.411  1.00 93.93           H  
ATOM   2142  CZ  ARG A 133      -1.499  -8.501 -17.287  1.00 93.93           C  
ATOM   2143  N   GLU A 134       2.169  -1.343 -17.447  1.00 92.98           N  
ATOM   2144  H   GLU A 134       2.878  -2.038 -17.635  1.00 92.98           H  
ATOM   2145  CA  GLU A 134       2.558  -0.115 -16.747  1.00 92.98           C  
ATOM   2146  HA  GLU A 134       1.899   0.050 -15.895  1.00 92.98           H  
ATOM   2147  C   GLU A 134       2.416   1.114 -17.651  1.00 92.98           C  
ATOM   2148  CB  GLU A 134       4.003  -0.234 -16.240  1.00 92.98           C  
ATOM   2149  HB2 GLU A 134       4.331   0.750 -15.905  1.00 92.98           H  
ATOM   2150  HB3 GLU A 134       4.643  -0.542 -17.066  1.00 92.98           H  
ATOM   2151  O   GLU A 134       1.753   2.084 -17.287  1.00 92.98           O  
ATOM   2152  CG  GLU A 134       4.170  -1.218 -15.071  1.00 92.98           C  
ATOM   2153  HG2 GLU A 134       3.714  -2.174 -15.328  1.00 92.98           H  
ATOM   2154  HG3 GLU A 134       3.635  -0.822 -14.207  1.00 92.98           H  
ATOM   2155  CD  GLU A 134       5.648  -1.444 -14.700  1.00 92.98           C  
ATOM   2156  OE1 GLU A 134       5.904  -2.378 -13.903  1.00 92.98           O  
ATOM   2157  OE2 GLU A 134       6.519  -0.681 -15.203  1.00 92.98           O  
ATOM   2158  N   VAL A 135       2.981   1.051 -18.860  1.00 92.68           N  
ATOM   2159  H   VAL A 135       3.498   0.214 -19.086  1.00 92.68           H  
ATOM   2160  CA  VAL A 135       2.961   2.140 -19.850  1.00 92.68           C  
ATOM   2161  HA  VAL A 135       3.384   3.036 -19.396  1.00 92.68           H  
ATOM   2162  C   VAL A 135       1.530   2.488 -20.280  1.00 92.68           C  
ATOM   2163  CB  VAL A 135       3.827   1.736 -21.063  1.00 92.68           C  
ATOM   2164  HB  VAL A 135       3.526   0.736 -21.377  1.00 92.68           H  
ATOM   2165  O   VAL A 135       1.220   3.656 -20.501  1.00 92.68           O  
ATOM   2166  CG1 VAL A 135       3.665   2.657 -22.274  1.00 92.68           C  
ATOM   2167 HG11 VAL A 135       2.661   2.547 -22.682  1.00 92.68           H  
ATOM   2168 HG12 VAL A 135       4.368   2.356 -23.051  1.00 92.68           H  
ATOM   2169 HG13 VAL A 135       3.841   3.697 -22.001  1.00 92.68           H  
ATOM   2170  CG2 VAL A 135       5.325   1.693 -20.718  1.00 92.68           C  
ATOM   2171 HG21 VAL A 135       5.734   2.698 -20.617  1.00 92.68           H  
ATOM   2172 HG22 VAL A 135       5.863   1.176 -21.513  1.00 92.68           H  
ATOM   2173 HG23 VAL A 135       5.490   1.152 -19.786  1.00 92.68           H  
ATOM   2174  N   SER A 136       0.647   1.492 -20.376  1.00 90.67           N  
ATOM   2175  H   SER A 136       0.972   0.553 -20.191  1.00 90.67           H  
ATOM   2176  CA  SER A 136      -0.765   1.676 -20.746  1.00 90.67           C  
ATOM   2177  HA  SER A 136      -0.819   2.403 -21.556  1.00 90.67           H  
ATOM   2178  C   SER A 136      -1.665   2.201 -19.625  1.00 90.67           C  
ATOM   2179  CB  SER A 136      -1.356   0.363 -21.252  1.00 90.67           C  
ATOM   2180  HB2 SER A 136      -0.896   0.096 -22.203  1.00 90.67           H  
ATOM   2181  HB3 SER A 136      -2.430   0.500 -21.381  1.00 90.67           H  
ATOM   2182  O   SER A 136      -2.829   2.513 -19.877  1.00 90.67           O  
ATOM   2183  OG  SER A 136      -1.177  -0.687 -20.336  1.00 90.67           O  
ATOM   2184  HG  SER A 136      -0.302  -1.048 -20.499  1.00 90.67           H  
ATOM   2185  N   GLY A 137      -1.164   2.273 -18.391  1.00 89.94           N  
ATOM   2186  H   GLY A 137      -0.194   2.031 -18.248  1.00 89.94           H  
ATOM   2187  CA  GLY A 137      -1.942   2.684 -17.227  1.00 89.94           C  
ATOM   2188  HA2 GLY A 137      -2.579   3.527 -17.497  1.00 89.94           H  
ATOM   2189  HA3 GLY A 137      -1.219   3.025 -16.485  1.00 89.94           H  
ATOM   2190  C   GLY A 137      -2.834   1.585 -16.625  1.00 89.94           C  
ATOM   2191  O   GLY A 137      -3.530   1.825 -15.639  1.00 89.94           O  
ATOM   2192  N   VAL A 138      -2.814   0.374 -17.190  1.00 93.14           N  
ATOM   2193  H   VAL A 138      -2.162   0.223 -17.947  1.00 93.14           H  
ATOM   2194  CA  VAL A 138      -3.650  -0.760 -16.765  1.00 93.14           C  
ATOM   2195  HA  VAL A 138      -4.689  -0.432 -16.713  1.00 93.14           H  
ATOM   2196  C   VAL A 138      -3.279  -1.237 -15.363  1.00 93.14           C  
ATOM   2197  CB  VAL A 138      -3.538  -1.887 -17.810  1.00 93.14           C  
ATOM   2198  HB  VAL A 138      -2.491  -2.027 -18.079  1.00 93.14           H  
ATOM   2199  O   VAL A 138      -4.172  -1.504 -14.557  1.00 93.14           O  
ATOM   2200  CG1 VAL A 138      -4.079  -3.249 -17.366  1.00 93.14           C  
ATOM   2201 HG11 VAL A 138      -5.163  -3.190 -17.270  1.00 93.14           H  
ATOM   2202 HG12 VAL A 138      -3.634  -3.565 -16.423  1.00 93.14           H  
ATOM   2203 HG13 VAL A 138      -3.820  -3.997 -18.116  1.00 93.14           H  
ATOM   2204  CG2 VAL A 138      -4.333  -1.465 -19.053  1.00 93.14           C  
ATOM   2205 HG21 VAL A 138      -4.372  -2.286 -19.769  1.00 93.14           H  
ATOM   2206 HG22 VAL A 138      -5.355  -1.204 -18.780  1.00 93.14           H  
ATOM   2207 HG23 VAL A 138      -3.859  -0.605 -19.525  1.00 93.14           H  
ATOM   2208  N   SER A 139      -1.984  -1.279 -15.040  1.00 92.50           N  
ATOM   2209  H   SER A 139      -1.300  -0.993 -15.726  1.00 92.50           H  
ATOM   2210  CA  SER A 139      -1.503  -1.717 -13.722  1.00 92.50           C  
ATOM   2211  HA  SER A 139      -1.857  -2.733 -13.546  1.00 92.50           H  
ATOM   2212  C   SER A 139      -2.016  -0.839 -12.571  1.00 92.50           C  
ATOM   2213  CB  SER A 139       0.026  -1.744 -13.702  1.00 92.50           C  
ATOM   2214  HB2 SER A 139       0.392  -2.426 -14.469  1.00 92.50           H  
ATOM   2215  HB3 SER A 139       0.365  -2.096 -12.727  1.00 92.50           H  
ATOM   2216  O   SER A 139      -2.274  -1.346 -11.478  1.00 92.50           O  
ATOM   2217  OG  SER A 139       0.535  -0.447 -13.941  1.00 92.50           O  
ATOM   2218  HG  SER A 139       1.465  -0.438 -13.700  1.00 92.50           H  
ATOM   2219  N   TYR A 140      -2.234   0.462 -12.804  1.00 91.44           N  
ATOM   2220  H   TYR A 140      -1.964   0.840 -13.701  1.00 91.44           H  
ATOM   2221  CA  TYR A 140      -2.806   1.358 -11.794  1.00 91.44           C  
ATOM   2222  HA  TYR A 140      -2.216   1.278 -10.881  1.00 91.44           H  
ATOM   2223  C   TYR A 140      -4.243   0.964 -11.445  1.00 91.44           C  
ATOM   2224  CB  TYR A 140      -2.767   2.817 -12.265  1.00 91.44           C  
ATOM   2225  HB2 TYR A 140      -3.300   3.426 -11.536  1.00 91.44           H  
ATOM   2226  HB3 TYR A 140      -3.304   2.906 -13.210  1.00 91.44           H  
ATOM   2227  O   TYR A 140      -4.592   0.901 -10.268  1.00 91.44           O  
ATOM   2228  CG  TYR A 140      -1.375   3.392 -12.418  1.00 91.44           C  
ATOM   2229  CD1 TYR A 140      -0.669   3.860 -11.295  1.00 91.44           C  
ATOM   2230  HD1 TYR A 140      -1.115   3.802 -10.313  1.00 91.44           H  
ATOM   2231  CD2 TYR A 140      -0.788   3.461 -13.689  1.00 91.44           C  
ATOM   2232  HD2 TYR A 140      -1.345   3.077 -14.531  1.00 91.44           H  
ATOM   2233  CE1 TYR A 140       0.621   4.405 -11.452  1.00 91.44           C  
ATOM   2234  HE1 TYR A 140       1.162   4.763 -10.589  1.00 91.44           H  
ATOM   2235  CE2 TYR A 140       0.499   4.005 -13.860  1.00 91.44           C  
ATOM   2236  HE2 TYR A 140       0.957   4.047 -14.836  1.00 91.44           H  
ATOM   2237  OH  TYR A 140       2.448   5.009 -12.888  1.00 91.44           O  
ATOM   2238  HH  TYR A 140       2.832   5.258 -12.045  1.00 91.44           H  
ATOM   2239  CZ  TYR A 140       1.205   4.481 -12.736  1.00 91.44           C  
ATOM   2240  N   ILE A 141      -5.067   0.640 -12.448  1.00 93.23           N  
ATOM   2241  H   ILE A 141      -4.706   0.649 -13.391  1.00 93.23           H  
ATOM   2242  CA  ILE A 141      -6.446   0.191 -12.213  1.00 93.23           C  
ATOM   2243  HA  ILE A 141      -6.909   0.871 -11.498  1.00 93.23           H  
ATOM   2244  C   ILE A 141      -6.461  -1.200 -11.566  1.00 93.23           C  
ATOM   2245  CB  ILE A 141      -7.280   0.238 -13.511  1.00 93.23           C  
ATOM   2246  HB  ILE A 141      -6.801  -0.408 -14.246  1.00 93.23           H  
ATOM   2247  O   ILE A 141      -7.254  -1.433 -10.657  1.00 93.23           O  
ATOM   2248  CG1 ILE A 141      -7.309   1.672 -14.089  1.00 93.23           C  
ATOM   2249 HG12 ILE A 141      -6.298   1.950 -14.388  1.00 93.23           H  
ATOM   2250 HG13 ILE A 141      -7.638   2.369 -13.319  1.00 93.23           H  
ATOM   2251  CG2 ILE A 141      -8.708  -0.281 -13.237  1.00 93.23           C  
ATOM   2252 HG21 ILE A 141      -9.174   0.312 -12.450  1.00 93.23           H  
ATOM   2253 HG22 ILE A 141      -9.324  -0.238 -14.135  1.00 93.23           H  
ATOM   2254 HG23 ILE A 141      -8.685  -1.323 -12.919  1.00 93.23           H  
ATOM   2255  CD1 ILE A 141      -8.214   1.839 -15.316  1.00 93.23           C  
ATOM   2256 HD11 ILE A 141      -8.033   1.030 -16.023  1.00 93.23           H  
ATOM   2257 HD12 ILE A 141      -7.999   2.797 -15.789  1.00 93.23           H  
ATOM   2258 HD13 ILE A 141      -9.262   1.834 -15.018  1.00 93.23           H  
ATOM   2259  N   GLU A 142      -5.566  -2.108 -11.969  1.00 94.74           N  
ATOM   2260  H   GLU A 142      -4.954  -1.877 -12.739  1.00 94.74           H  
ATOM   2261  CA  GLU A 142      -5.412  -3.422 -11.321  1.00 94.74           C  
ATOM   2262  HA  GLU A 142      -6.372  -3.936 -11.335  1.00 94.74           H  
ATOM   2263  C   GLU A 142      -5.028  -3.280  -9.835  1.00 94.74           C  
ATOM   2264  CB  GLU A 142      -4.393  -4.292 -12.098  1.00 94.74           C  
ATOM   2265  HB2 GLU A 142      -3.472  -3.728 -12.245  1.00 94.74           H  
ATOM   2266  HB3 GLU A 142      -4.166  -5.179 -11.506  1.00 94.74           H  
ATOM   2267  O   GLU A 142      -5.567  -3.991  -8.988  1.00 94.74           O  
ATOM   2268  CG  GLU A 142      -4.954  -4.750 -13.461  1.00 94.74           C  
ATOM   2269  HG2 GLU A 142      -5.231  -3.872 -14.043  1.00 94.74           H  
ATOM   2270  HG3 GLU A 142      -5.870  -5.308 -13.268  1.00 94.74           H  
ATOM   2271  CD  GLU A 142      -4.027  -5.630 -14.333  1.00 94.74           C  
ATOM   2272  OE1 GLU A 142      -4.575  -6.290 -15.261  1.00 94.74           O  
ATOM   2273  OE2 GLU A 142      -2.789  -5.637 -14.152  1.00 94.74           O  
ATOM   2274  N   THR A 143      -4.179  -2.306  -9.493  1.00 94.68           N  
ATOM   2275  H   THR A 143      -3.751  -1.770 -10.235  1.00 94.68           H  
ATOM   2276  CA  THR A 143      -3.800  -2.008  -8.099  1.00 94.68           C  
ATOM   2277  HA  THR A 143      -3.478  -2.933  -7.621  1.00 94.68           H  
ATOM   2278  C   THR A 143      -4.978  -1.454  -7.293  1.00 94.68           C  
ATOM   2279  CB  THR A 143      -2.627  -1.017  -8.056  1.00 94.68           C  
ATOM   2280  HB  THR A 143      -2.926  -0.070  -8.504  1.00 94.68           H  
ATOM   2281  O   THR A 143      -5.198  -1.867  -6.151  1.00 94.68           O  
ATOM   2282  CG2 THR A 143      -2.119  -0.760  -6.637  1.00 94.68           C  
ATOM   2283 HG21 THR A 143      -1.230  -0.132  -6.683  1.00 94.68           H  
ATOM   2284 HG22 THR A 143      -1.862  -1.705  -6.158  1.00 94.68           H  
ATOM   2285 HG23 THR A 143      -2.876  -0.247  -6.044  1.00 94.68           H  
ATOM   2286  OG1 THR A 143      -1.535  -1.531  -8.783  1.00 94.68           O  
ATOM   2287  HG1 THR A 143      -1.749  -1.494  -9.718  1.00 94.68           H  
ATOM   2288  N   ILE A 144      -5.772  -0.556  -7.892  1.00 95.12           N  
ATOM   2289  H   ILE A 144      -5.531  -0.252  -8.825  1.00 95.12           H  
ATOM   2290  CA  ILE A 144      -7.002  -0.032  -7.278  1.00 95.12           C  
ATOM   2291  HA  ILE A 144      -6.750   0.402  -6.310  1.00 95.12           H  
ATOM   2292  C   ILE A 144      -7.983  -1.178  -7.010  1.00 95.12           C  
ATOM   2293  CB  ILE A 144      -7.637   1.074  -8.159  1.00 95.12           C  
ATOM   2294  HB  ILE A 144      -7.712   0.703  -9.181  1.00 95.12           H  
ATOM   2295  O   ILE A 144      -8.497  -1.287  -5.900  1.00 95.12           O  
ATOM   2296  CG1 ILE A 144      -6.756   2.344  -8.157  1.00 95.12           C  
ATOM   2297 HG12 ILE A 144      -5.711   2.067  -8.291  1.00 95.12           H  
ATOM   2298 HG13 ILE A 144      -6.837   2.838  -7.188  1.00 95.12           H  
ATOM   2299  CG2 ILE A 144      -9.058   1.428  -7.678  1.00 95.12           C  
ATOM   2300 HG21 ILE A 144      -9.728   0.581  -7.830  1.00 95.12           H  
ATOM   2301 HG22 ILE A 144      -9.048   1.693  -6.620  1.00 95.12           H  
ATOM   2302 HG23 ILE A 144      -9.469   2.257  -8.252  1.00 95.12           H  
ATOM   2303  CD1 ILE A 144      -7.113   3.352  -9.260  1.00 95.12           C  
ATOM   2304 HD11 ILE A 144      -7.080   2.866 -10.235  1.00 95.12           H  
ATOM   2305 HD12 ILE A 144      -8.103   3.778  -9.096  1.00 95.12           H  
ATOM   2306 HD13 ILE A 144      -6.384   4.163  -9.250  1.00 95.12           H  
ATOM   2307  N   LEU A 145      -8.199  -2.063  -7.986  1.00 96.53           N  
ATOM   2308  H   LEU A 145      -7.740  -1.920  -8.874  1.00 96.53           H  
ATOM   2309  CA  LEU A 145      -9.076  -3.225  -7.833  1.00 96.53           C  
ATOM   2310  HA  LEU A 145     -10.062  -2.879  -7.523  1.00 96.53           H  
ATOM   2311  C   LEU A 145      -8.605  -4.172  -6.733  1.00 96.53           C  
ATOM   2312  CB  LEU A 145      -9.175  -3.982  -9.164  1.00 96.53           C  
ATOM   2313  HB2 LEU A 145      -8.191  -4.009  -9.633  1.00 96.53           H  
ATOM   2314  HB3 LEU A 145      -9.471  -5.012  -8.967  1.00 96.53           H  
ATOM   2315  O   LEU A 145      -9.408  -4.549  -5.888  1.00 96.53           O  
ATOM   2316  CG  LEU A 145     -10.194  -3.367 -10.127  1.00 96.53           C  
ATOM   2317  HG  LEU A 145      -9.985  -2.304 -10.252  1.00 96.53           H  
ATOM   2318  CD1 LEU A 145     -10.076  -4.049 -11.486  1.00 96.53           C  
ATOM   2319 HD11 LEU A 145     -10.740  -3.562 -12.201  1.00 96.53           H  
ATOM   2320 HD12 LEU A 145      -9.047  -3.948 -11.829  1.00 96.53           H  
ATOM   2321 HD13 LEU A 145     -10.329  -5.106 -11.398  1.00 96.53           H  
ATOM   2322  CD2 LEU A 145     -11.619  -3.559  -9.607  1.00 96.53           C  
ATOM   2323 HD21 LEU A 145     -11.801  -2.925  -8.740  1.00 96.53           H  
ATOM   2324 HD22 LEU A 145     -12.342  -3.292 -10.378  1.00 96.53           H  
ATOM   2325 HD23 LEU A 145     -11.782  -4.597  -9.315  1.00 96.53           H  
ATOM   2326  N   SER A 146      -7.312  -4.498  -6.699  1.00 95.39           N  
ATOM   2327  H   SER A 146      -6.718  -4.183  -7.453  1.00 95.39           H  
ATOM   2328  CA  SER A 146      -6.726  -5.326  -5.638  1.00 95.39           C  
ATOM   2329  HA  SER A 146      -7.194  -6.311  -5.653  1.00 95.39           H  
ATOM   2330  C   SER A 146      -6.957  -4.715  -4.249  1.00 95.39           C  
ATOM   2331  CB  SER A 146      -5.231  -5.488  -5.917  1.00 95.39           C  
ATOM   2332  HB2 SER A 146      -4.740  -4.517  -5.861  1.00 95.39           H  
ATOM   2333  HB3 SER A 146      -5.094  -5.894  -6.919  1.00 95.39           H  
ATOM   2334  O   SER A 146      -7.345  -5.409  -3.309  1.00 95.39           O  
ATOM   2335  OG  SER A 146      -4.645  -6.366  -4.980  1.00 95.39           O  
ATOM   2336  HG  SER A 146      -3.697  -6.396  -5.128  1.00 95.39           H  
ATOM   2337  N   SER A 147      -6.813  -3.391  -4.134  1.00 96.71           N  
ATOM   2338  H   SER A 147      -6.526  -2.871  -4.951  1.00 96.71           H  
ATOM   2339  CA  SER A 147      -7.070  -2.662  -2.886  1.00 96.71           C  
ATOM   2340  HA  SER A 147      -6.498  -3.128  -2.083  1.00 96.71           H  
ATOM   2341  C   SER A 147      -8.550  -2.711  -2.486  1.00 96.71           C  
ATOM   2342  CB  SER A 147      -6.613  -1.204  -3.009  1.00 96.71           C  
ATOM   2343  HB2 SER A 147      -6.716  -0.717  -2.040  1.00 96.71           H  
ATOM   2344  HB3 SER A 147      -7.239  -0.676  -3.729  1.00 96.71           H  
ATOM   2345  O   SER A 147      -8.865  -2.939  -1.319  1.00 96.71           O  
ATOM   2346  OG  SER A 147      -5.262  -1.125  -3.423  1.00 96.71           O  
ATOM   2347  HG  SER A 147      -5.197  -1.476  -4.314  1.00 96.71           H  
ATOM   2348  N   ILE A 148      -9.465  -2.536  -3.447  1.00 97.07           N  
ATOM   2349  H   ILE A 148      -9.142  -2.370  -4.390  1.00 97.07           H  
ATOM   2350  CA  ILE A 148     -10.914  -2.621  -3.215  1.00 97.07           C  
ATOM   2351  HA  ILE A 148     -11.175  -1.964  -2.385  1.00 97.07           H  
ATOM   2352  C   ILE A 148     -11.316  -4.037  -2.798  1.00 97.07           C  
ATOM   2353  CB  ILE A 148     -11.706  -2.164  -4.463  1.00 97.07           C  
ATOM   2354  HB  ILE A 148     -11.321  -2.697  -5.332  1.00 97.07           H  
ATOM   2355  O   ILE A 148     -12.053  -4.187  -1.830  1.00 97.07           O  
ATOM   2356  CG1 ILE A 148     -11.528  -0.646  -4.684  1.00 97.07           C  
ATOM   2357 HG12 ILE A 148     -10.480  -0.371  -4.567  1.00 97.07           H  
ATOM   2358 HG13 ILE A 148     -12.095  -0.100  -3.929  1.00 97.07           H  
ATOM   2359  CG2 ILE A 148     -13.208  -2.486  -4.325  1.00 97.07           C  
ATOM   2360 HG21 ILE A 148     -13.767  -2.132  -5.191  1.00 97.07           H  
ATOM   2361 HG22 ILE A 148     -13.367  -3.563  -4.267  1.00 97.07           H  
ATOM   2362 HG23 ILE A 148     -13.615  -2.023  -3.426  1.00 97.07           H  
ATOM   2363  CD1 ILE A 148     -11.975  -0.188  -6.076  1.00 97.07           C  
ATOM   2364 HD11 ILE A 148     -11.438  -0.749  -6.840  1.00 97.07           H  
ATOM   2365 HD12 ILE A 148     -11.756   0.874  -6.190  1.00 97.07           H  
ATOM   2366 HD13 ILE A 148     -13.046  -0.339  -6.210  1.00 97.07           H  
ATOM   2367  N   ASP A 149     -10.831  -5.067  -3.489  1.00 95.42           N  
ATOM   2368  H   ASP A 149     -10.242  -4.880  -4.288  1.00 95.42           H  
ATOM   2369  CA  ASP A 149     -11.172  -6.463  -3.199  1.00 95.42           C  
ATOM   2370  HA  ASP A 149     -12.256  -6.556  -3.151  1.00 95.42           H  
ATOM   2371  C   ASP A 149     -10.630  -6.897  -1.820  1.00 95.42           C  
ATOM   2372  CB  ASP A 149     -10.665  -7.365  -4.346  1.00 95.42           C  
ATOM   2373  HB2 ASP A 149     -10.703  -8.400  -4.005  1.00 95.42           H  
ATOM   2374  HB3 ASP A 149      -9.623  -7.127  -4.560  1.00 95.42           H  
ATOM   2375  O   ASP A 149     -11.311  -7.615  -1.078  1.00 95.42           O  
ATOM   2376  CG  ASP A 149     -11.495  -7.278  -5.649  1.00 95.42           C  
ATOM   2377  OD1 ASP A 149     -12.676  -6.846  -5.622  1.00 95.42           O  
ATOM   2378  OD2 ASP A 149     -11.024  -7.743  -6.715  1.00 95.42           O  
ATOM   2379  N   GLY A 150      -9.452  -6.395  -1.427  1.00 95.43           N  
ATOM   2380  H   GLY A 150      -8.918  -5.857  -2.095  1.00 95.43           H  
ATOM   2381  CA  GLY A 150      -8.908  -6.565  -0.078  1.00 95.43           C  
ATOM   2382  HA2 GLY A 150      -8.800  -7.628   0.139  1.00 95.43           H  
ATOM   2383  HA3 GLY A 150      -7.926  -6.094  -0.034  1.00 95.43           H  
ATOM   2384  C   GLY A 150      -9.795  -5.932   0.999  1.00 95.43           C  
ATOM   2385  O   GLY A 150     -10.166  -6.606   1.962  1.00 95.43           O  
ATOM   2386  N   LEU A 151     -10.202  -4.671   0.806  1.00 97.07           N  
ATOM   2387  H   LEU A 151      -9.868  -4.177  -0.009  1.00 97.07           H  
ATOM   2388  CA  LEU A 151     -11.132  -3.990   1.715  1.00 97.07           C  
ATOM   2389  HA  LEU A 151     -10.729  -4.030   2.727  1.00 97.07           H  
ATOM   2390  C   LEU A 151     -12.491  -4.698   1.763  1.00 97.07           C  
ATOM   2391  CB  LEU A 151     -11.307  -2.521   1.286  1.00 97.07           C  
ATOM   2392  HB2 LEU A 151     -12.159  -2.102   1.822  1.00 97.07           H  
ATOM   2393  HB3 LEU A 151     -11.544  -2.497   0.222  1.00 97.07           H  
ATOM   2394  O   LEU A 151     -13.024  -4.918   2.849  1.00 97.07           O  
ATOM   2395  CG  LEU A 151     -10.085  -1.623   1.549  1.00 97.07           C  
ATOM   2396  HG  LEU A 151      -9.194  -2.064   1.103  1.00 97.07           H  
ATOM   2397  CD1 LEU A 151     -10.324  -0.252   0.912  1.00 97.07           C  
ATOM   2398 HD11 LEU A 151      -9.456   0.385   1.082  1.00 97.07           H  
ATOM   2399 HD12 LEU A 151     -10.461  -0.375  -0.163  1.00 97.07           H  
ATOM   2400 HD13 LEU A 151     -11.211   0.213   1.342  1.00 97.07           H  
ATOM   2401  CD2 LEU A 151      -9.829  -1.413   3.043  1.00 97.07           C  
ATOM   2402 HD21 LEU A 151     -10.715  -1.001   3.526  1.00 97.07           H  
ATOM   2403 HD22 LEU A 151      -8.990  -0.730   3.181  1.00 97.07           H  
ATOM   2404 HD23 LEU A 151      -9.571  -2.358   3.520  1.00 97.07           H  
ATOM   2405  N   LYS A 152     -13.041  -5.098   0.610  1.00 96.20           N  
ATOM   2406  H   LYS A 152     -12.549  -4.883  -0.245  1.00 96.20           H  
ATOM   2407  CA  LYS A 152     -14.323  -5.812   0.519  1.00 96.20           C  
ATOM   2408  HA  LYS A 152     -15.112  -5.188   0.939  1.00 96.20           H  
ATOM   2409  C   LYS A 152     -14.291  -7.073   1.374  1.00 96.20           C  
ATOM   2410  CB  LYS A 152     -14.665  -6.102  -0.955  1.00 96.20           C  
ATOM   2411  HB2 LYS A 152     -14.684  -5.164  -1.510  1.00 96.20           H  
ATOM   2412  HB3 LYS A 152     -13.900  -6.744  -1.392  1.00 96.20           H  
ATOM   2413  O   LYS A 152     -15.160  -7.240   2.222  1.00 96.20           O  
ATOM   2414  CG  LYS A 152     -16.033  -6.790  -1.086  1.00 96.20           C  
ATOM   2415  HG2 LYS A 152     -16.781  -6.203  -0.553  1.00 96.20           H  
ATOM   2416  HG3 LYS A 152     -15.970  -7.773  -0.619  1.00 96.20           H  
ATOM   2417  CD  LYS A 152     -16.498  -6.975  -2.542  1.00 96.20           C  
ATOM   2418  HD2 LYS A 152     -15.724  -7.485  -3.115  1.00 96.20           H  
ATOM   2419  HD3 LYS A 152     -16.706  -5.999  -2.980  1.00 96.20           H  
ATOM   2420  CE  LYS A 152     -17.775  -7.830  -2.505  1.00 96.20           C  
ATOM   2421  HE2 LYS A 152     -18.466  -7.396  -1.782  1.00 96.20           H  
ATOM   2422  HE3 LYS A 152     -17.507  -8.812  -2.113  1.00 96.20           H  
ATOM   2423  NZ  LYS A 152     -18.469  -8.002  -3.805  1.00 96.20           N  
ATOM   2424  HZ1 LYS A 152     -19.371  -8.435  -3.667  1.00 96.20           H  
ATOM   2425  HZ2 LYS A 152     -17.950  -8.592  -4.439  1.00 96.20           H  
ATOM   2426  HZ3 LYS A 152     -18.701  -7.115  -4.229  1.00 96.20           H  
ATOM   2427  N   SER A 153     -13.244  -7.883   1.234  1.00 95.26           N  
ATOM   2428  H   SER A 153     -12.559  -7.650   0.529  1.00 95.26           H  
ATOM   2429  CA  SER A 153     -13.076  -9.120   2.006  1.00 95.26           C  
ATOM   2430  HA  SER A 153     -13.918  -9.780   1.800  1.00 95.26           H  
ATOM   2431  C   SER A 153     -13.030  -8.867   3.522  1.00 95.26           C  
ATOM   2432  CB  SER A 153     -11.786  -9.826   1.576  1.00 95.26           C  
ATOM   2433  HB2 SER A 153     -11.706 -10.770   2.116  1.00 95.26           H  
ATOM   2434  HB3 SER A 153     -10.926  -9.207   1.831  1.00 95.26           H  
ATOM   2435  O   SER A 153     -13.634  -9.608   4.301  1.00 95.26           O  
ATOM   2436  OG  SER A 153     -11.768 -10.091   0.185  1.00 95.26           O  
ATOM   2437  HG  SER A 153     -11.649  -9.263  -0.286  1.00 95.26           H  
ATOM   2438  N   GLU A 154     -12.346  -7.805   3.963  1.00 95.96           N  
ATOM   2439  H   GLU A 154     -11.864  -7.223   3.292  1.00 95.96           H  
ATOM   2440  CA  GLU A 154     -12.290  -7.423   5.381  1.00 95.96           C  
ATOM   2441  HA  GLU A 154     -11.963  -8.287   5.959  1.00 95.96           H  
ATOM   2442  C   GLU A 154     -13.671  -7.004   5.917  1.00 95.96           C  
ATOM   2443  CB  GLU A 154     -11.264  -6.289   5.577  1.00 95.96           C  
ATOM   2444  HB2 GLU A 154     -11.625  -5.384   5.088  1.00 95.96           H  
ATOM   2445  HB3 GLU A 154     -10.317  -6.580   5.122  1.00 95.96           H  
ATOM   2446  O   GLU A 154     -14.100  -7.455   6.988  1.00 95.96           O  
ATOM   2447  CG  GLU A 154     -11.030  -6.001   7.072  1.00 95.96           C  
ATOM   2448  HG2 GLU A 154     -11.992  -5.875   7.568  1.00 95.96           H  
ATOM   2449  HG3 GLU A 154     -10.545  -6.868   7.521  1.00 95.96           H  
ATOM   2450  CD  GLU A 154     -10.193  -4.746   7.359  1.00 95.96           C  
ATOM   2451  OE1 GLU A 154     -10.344  -4.230   8.498  1.00 95.96           O  
ATOM   2452  OE2 GLU A 154      -9.415  -4.318   6.480  1.00 95.96           O  
ATOM   2453  N   TYR A 155     -14.382  -6.152   5.174  1.00 97.29           N  
ATOM   2454  H   TYR A 155     -13.983  -5.829   4.304  1.00 97.29           H  
ATOM   2455  CA  TYR A 155     -15.699  -5.650   5.566  1.00 97.29           C  
ATOM   2456  HA  TYR A 155     -15.644  -5.334   6.607  1.00 97.29           H  
ATOM   2457  C   TYR A 155     -16.783  -6.727   5.504  1.00 97.29           C  
ATOM   2458  CB  TYR A 155     -16.071  -4.421   4.728  1.00 97.29           C  
ATOM   2459  HB2 TYR A 155     -17.155  -4.309   4.728  1.00 97.29           H  
ATOM   2460  HB3 TYR A 155     -15.762  -4.567   3.693  1.00 97.29           H  
ATOM   2461  O   TYR A 155     -17.615  -6.777   6.407  1.00 97.29           O  
ATOM   2462  CG  TYR A 155     -15.485  -3.137   5.281  1.00 97.29           C  
ATOM   2463  CD1 TYR A 155     -16.089  -2.529   6.396  1.00 97.29           C  
ATOM   2464  HD1 TYR A 155     -16.983  -2.966   6.817  1.00 97.29           H  
ATOM   2465  CD2 TYR A 155     -14.343  -2.552   4.703  1.00 97.29           C  
ATOM   2466  HD2 TYR A 155     -13.882  -3.001   3.836  1.00 97.29           H  
ATOM   2467  CE1 TYR A 155     -15.554  -1.344   6.931  1.00 97.29           C  
ATOM   2468  HE1 TYR A 155     -16.035  -0.871   7.775  1.00 97.29           H  
ATOM   2469  CE2 TYR A 155     -13.805  -1.365   5.229  1.00 97.29           C  
ATOM   2470  HE2 TYR A 155     -12.933  -0.911   4.780  1.00 97.29           H  
ATOM   2471  OH  TYR A 155     -13.945   0.430   6.812  1.00 97.29           O  
ATOM   2472  HH  TYR A 155     -14.564   0.815   7.437  1.00 97.29           H  
ATOM   2473  CZ  TYR A 155     -14.421  -0.749   6.334  1.00 97.29           C  
ATOM   2474  N   GLU A 156     -16.745  -7.628   4.522  1.00 97.23           N  
ATOM   2475  H   GLU A 156     -16.061  -7.515   3.788  1.00 97.23           H  
ATOM   2476  CA  GLU A 156     -17.651  -8.779   4.427  1.00 97.23           C  
ATOM   2477  HA  GLU A 156     -18.686  -8.436   4.404  1.00 97.23           H  
ATOM   2478  C   GLU A 156     -17.503  -9.702   5.633  1.00 97.23           C  
ATOM   2479  CB  GLU A 156     -17.367  -9.574   3.147  1.00 97.23           C  
ATOM   2480  HB2 GLU A 156     -16.289  -9.685   3.022  1.00 97.23           H  
ATOM   2481  HB3 GLU A 156     -17.808 -10.566   3.241  1.00 97.23           H  
ATOM   2482  O   GLU A 156     -18.493 -10.048   6.279  1.00 97.23           O  
ATOM   2483  CG  GLU A 156     -17.986  -8.896   1.923  1.00 97.23           C  
ATOM   2484  HG2 GLU A 156     -17.615  -7.875   1.834  1.00 97.23           H  
ATOM   2485  HG3 GLU A 156     -19.063  -8.847   2.081  1.00 97.23           H  
ATOM   2486  CD  GLU A 156     -17.706  -9.650   0.618  1.00 97.23           C  
ATOM   2487  OE1 GLU A 156     -18.491  -9.442  -0.333  1.00 97.23           O  
ATOM   2488  OE2 GLU A 156     -16.701 -10.390   0.535  1.00 97.23           O  
ATOM   2489  N   TYR A 157     -16.264 -10.031   6.008  1.00 96.93           N  
ATOM   2490  H   TYR A 157     -15.489  -9.739   5.430  1.00 96.93           H  
ATOM   2491  CA  TYR A 157     -16.005 -10.843   7.193  1.00 96.93           C  
ATOM   2492  HA  TYR A 157     -16.513 -11.800   7.076  1.00 96.93           H  
ATOM   2493  C   TYR A 157     -16.551 -10.181   8.468  1.00 96.93           C  
ATOM   2494  CB  TYR A 157     -14.499 -11.094   7.306  1.00 96.93           C  
ATOM   2495  HB2 TYR A 157     -13.969 -10.142   7.305  1.00 96.93           H  
ATOM   2496  HB3 TYR A 157     -14.166 -11.656   6.433  1.00 96.93           H  
ATOM   2497  O   TYR A 157     -17.206 -10.828   9.294  1.00 96.93           O  
ATOM   2498  CG  TYR A 157     -14.138 -11.867   8.557  1.00 96.93           C  
ATOM   2499  CD1 TYR A 157     -13.631 -11.191   9.684  1.00 96.93           C  
ATOM   2500  HD1 TYR A 157     -13.459 -10.126   9.632  1.00 96.93           H  
ATOM   2501  CD2 TYR A 157     -14.364 -13.254   8.606  1.00 96.93           C  
ATOM   2502  HD2 TYR A 157     -14.761 -13.762   7.739  1.00 96.93           H  
ATOM   2503  CE1 TYR A 157     -13.340 -11.906  10.861  1.00 96.93           C  
ATOM   2504  HE1 TYR A 157     -12.937 -11.388  11.719  1.00 96.93           H  
ATOM   2505  CE2 TYR A 157     -14.077 -13.973   9.781  1.00 96.93           C  
ATOM   2506  HE2 TYR A 157     -14.240 -15.040   9.824  1.00 96.93           H  
ATOM   2507  OH  TYR A 157     -13.277 -13.996  12.039  1.00 96.93           O  
ATOM   2508  HH  TYR A 157     -12.852 -13.438  12.694  1.00 96.93           H  
ATOM   2509  CZ  TYR A 157     -13.562 -13.300  10.907  1.00 96.93           C  
ATOM   2510  N   ARG A 158     -16.319  -8.871   8.631  1.00 97.01           N  
ATOM   2511  H   ARG A 158     -15.792  -8.401   7.909  1.00 97.01           H  
ATOM   2512  CA  ARG A 158     -16.844  -8.097   9.766  1.00 97.01           C  
ATOM   2513  HA  ARG A 158     -16.558  -8.589  10.695  1.00 97.01           H  
ATOM   2514  C   ARG A 158     -18.368  -8.051   9.771  1.00 97.01           C  
ATOM   2515  CB  ARG A 158     -16.268  -6.677   9.733  1.00 97.01           C  
ATOM   2516  HB2 ARG A 158     -16.313  -6.278   8.720  1.00 97.01           H  
ATOM   2517  HB3 ARG A 158     -16.868  -6.039  10.381  1.00 97.01           H  
ATOM   2518  O   ARG A 158     -18.965  -8.278  10.825  1.00 97.01           O  
ATOM   2519  CG  ARG A 158     -14.825  -6.659  10.240  1.00 97.01           C  
ATOM   2520  HG2 ARG A 158     -14.194  -7.311   9.637  1.00 97.01           H  
ATOM   2521  HG3 ARG A 158     -14.823  -7.023  11.268  1.00 97.01           H  
ATOM   2522  CD  ARG A 158     -14.270  -5.233  10.197  1.00 97.01           C  
ATOM   2523  HD2 ARG A 158     -13.770  -5.081   9.241  1.00 97.01           H  
ATOM   2524  HD3 ARG A 158     -15.094  -4.523  10.272  1.00 97.01           H  
ATOM   2525  NE  ARG A 158     -13.336  -4.997  11.312  1.00 97.01           N  
ATOM   2526  HE  ARG A 158     -13.031  -5.810  11.827  1.00 97.01           H  
ATOM   2527  NH1 ARG A 158     -12.975  -2.779  10.884  1.00 97.01           N  
ATOM   2528 HH11 ARG A 158     -13.385  -2.934   9.973  1.00 97.01           H  
ATOM   2529 HH12 ARG A 158     -12.374  -1.973  10.980  1.00 97.01           H  
ATOM   2530  NH2 ARG A 158     -12.001  -3.736  12.650  1.00 97.01           N  
ATOM   2531 HH21 ARG A 158     -11.716  -4.572  13.140  1.00 97.01           H  
ATOM   2532 HH22 ARG A 158     -11.499  -2.870  12.785  1.00 97.01           H  
ATOM   2533  CZ  ARG A 158     -12.779  -3.841  11.610  1.00 97.01           C  
ATOM   2534  N   TYR A 159     -18.978  -7.787   8.620  1.00 97.56           N  
ATOM   2535  H   TYR A 159     -18.405  -7.622   7.805  1.00 97.56           H  
ATOM   2536  CA  TYR A 159     -20.424  -7.750   8.437  1.00 97.56           C  
ATOM   2537  HA  TYR A 159     -20.851  -6.991   9.092  1.00 97.56           H  
ATOM   2538  C   TYR A 159     -21.056  -9.091   8.812  1.00 97.56           C  
ATOM   2539  CB  TYR A 159     -20.751  -7.378   6.985  1.00 97.56           C  
ATOM   2540  HB2 TYR A 159     -20.441  -6.353   6.786  1.00 97.56           H  
ATOM   2541  HB3 TYR A 159     -20.180  -8.019   6.313  1.00 97.56           H  
ATOM   2542  O   TYR A 159     -21.936  -9.127   9.671  1.00 97.56           O  
ATOM   2543  CG  TYR A 159     -22.222  -7.521   6.658  1.00 97.56           C  
ATOM   2544  CD1 TYR A 159     -22.652  -8.563   5.815  1.00 97.56           C  
ATOM   2545  HD1 TYR A 159     -21.929  -9.228   5.366  1.00 97.56           H  
ATOM   2546  CD2 TYR A 159     -23.162  -6.642   7.227  1.00 97.56           C  
ATOM   2547  HD2 TYR A 159     -22.835  -5.833   7.863  1.00 97.56           H  
ATOM   2548  CE1 TYR A 159     -24.021  -8.725   5.538  1.00 97.56           C  
ATOM   2549  HE1 TYR A 159     -24.348  -9.502   4.863  1.00 97.56           H  
ATOM   2550  CE2 TYR A 159     -24.531  -6.790   6.941  1.00 97.56           C  
ATOM   2551  HE2 TYR A 159     -25.241  -6.088   7.353  1.00 97.56           H  
ATOM   2552  OH  TYR A 159     -26.285  -7.999   5.833  1.00 97.56           O  
ATOM   2553  HH  TYR A 159     -26.777  -7.221   6.105  1.00 97.56           H  
ATOM   2554  CZ  TYR A 159     -24.962  -7.837   6.098  1.00 97.56           C  
ATOM   2555  N   GLU A 160     -20.573 -10.203   8.253  1.00 96.78           N  
ATOM   2556  H   GLU A 160     -19.851 -10.122   7.552  1.00 96.78           H  
ATOM   2557  CA  GLU A 160     -21.111 -11.531   8.549  1.00 96.78           C  
ATOM   2558  HA  GLU A 160     -22.173 -11.554   8.305  1.00 96.78           H  
ATOM   2559  C   GLU A 160     -20.964 -11.911  10.023  1.00 96.78           C  
ATOM   2560  CB  GLU A 160     -20.388 -12.610   7.746  1.00 96.78           C  
ATOM   2561  HB2 GLU A 160     -20.648 -13.552   8.230  1.00 96.78           H  
ATOM   2562  HB3 GLU A 160     -19.309 -12.479   7.819  1.00 96.78           H  
ATOM   2563  O   GLU A 160     -21.897 -12.451  10.621  1.00 96.78           O  
ATOM   2564  CG  GLU A 160     -20.808 -12.691   6.275  1.00 96.78           C  
ATOM   2565  HG2 GLU A 160     -20.369 -11.861   5.721  1.00 96.78           H  
ATOM   2566  HG3 GLU A 160     -21.893 -12.603   6.220  1.00 96.78           H  
ATOM   2567  CD  GLU A 160     -20.397 -14.036   5.651  1.00 96.78           C  
ATOM   2568  OE1 GLU A 160     -20.591 -14.178   4.429  1.00 96.78           O  
ATOM   2569  OE2 GLU A 160     -20.041 -14.974   6.422  1.00 96.78           O  
ATOM   2570  N   SER A 161     -19.798 -11.637  10.612  1.00 95.94           N  
ATOM   2571  H   SER A 161     -19.068 -11.225  10.049  1.00 95.94           H  
ATOM   2572  CA  SER A 161     -19.524 -11.937  12.018  1.00 95.94           C  
ATOM   2573  HA  SER A 161     -19.680 -13.002  12.190  1.00 95.94           H  
ATOM   2574  C   SER A 161     -20.473 -11.167  12.942  1.00 95.94           C  
ATOM   2575  CB  SER A 161     -18.059 -11.613  12.312  1.00 95.94           C  
ATOM   2576  HB2 SER A 161     -17.877 -10.549  12.160  1.00 95.94           H  
ATOM   2577  HB3 SER A 161     -17.426 -12.177  11.627  1.00 95.94           H  
ATOM   2578  O   SER A 161     -21.146 -11.764  13.789  1.00 95.94           O  
ATOM   2579  OG  SER A 161     -17.731 -11.968  13.639  1.00 95.94           O  
ATOM   2580  HG  SER A 161     -16.776 -11.915  13.728  1.00 95.94           H  
ATOM   2581  N   ARG A 162     -20.619  -9.853  12.720  1.00 96.09           N  
ATOM   2582  H   ARG A 162     -20.087  -9.436  11.970  1.00 96.09           H  
ATOM   2583  CA  ARG A 162     -21.531  -8.994  13.493  1.00 96.09           C  
ATOM   2584  HA  ARG A 162     -21.364  -9.163  14.557  1.00 96.09           H  
ATOM   2585  C   ARG A 162     -22.995  -9.337  13.269  1.00 96.09           C  
ATOM   2586  CB  ARG A 162     -21.283  -7.520  13.136  1.00 96.09           C  
ATOM   2587  HB2 ARG A 162     -22.099  -6.919  13.536  1.00 96.09           H  
ATOM   2588  HB3 ARG A 162     -21.285  -7.397  12.053  1.00 96.09           H  
ATOM   2589  O   ARG A 162     -23.769  -9.353  14.224  1.00 96.09           O  
ATOM   2590  CG  ARG A 162     -19.976  -6.962  13.706  1.00 96.09           C  
ATOM   2591  HG2 ARG A 162     -19.911  -5.909  13.431  1.00 96.09           H  
ATOM   2592  HG3 ARG A 162     -19.116  -7.488  13.292  1.00 96.09           H  
ATOM   2593  CD  ARG A 162     -19.965  -7.088  15.231  1.00 96.09           C  
ATOM   2594  HD2 ARG A 162     -20.959  -6.850  15.610  1.00 96.09           H  
ATOM   2595  HD3 ARG A 162     -19.720  -8.114  15.506  1.00 96.09           H  
ATOM   2596  NE  ARG A 162     -19.010  -6.161  15.842  1.00 96.09           N  
ATOM   2597  HE  ARG A 162     -18.805  -5.319  15.324  1.00 96.09           H  
ATOM   2598  NH1 ARG A 162     -19.015  -7.103  17.947  1.00 96.09           N  
ATOM   2599 HH11 ARG A 162     -18.770  -7.072  18.926  1.00 96.09           H  
ATOM   2600 HH12 ARG A 162     -19.613  -7.860  17.646  1.00 96.09           H  
ATOM   2601  NH2 ARG A 162     -17.912  -5.201  17.555  1.00 96.09           N  
ATOM   2602 HH21 ARG A 162     -17.742  -5.135  18.549  1.00 96.09           H  
ATOM   2603 HH22 ARG A 162     -17.930  -4.346  17.018  1.00 96.09           H  
ATOM   2604  CZ  ARG A 162     -18.649  -6.173  17.106  1.00 96.09           C  
ATOM   2605  N   ARG A 163     -23.377  -9.655  12.034  1.00 97.00           N  
ATOM   2606  H   ARG A 163     -22.697  -9.573  11.291  1.00 97.00           H  
ATOM   2607  CA  ARG A 163     -24.738 -10.069  11.693  1.00 97.00           C  
ATOM   2608  HA  ARG A 163     -25.435  -9.305  12.037  1.00 97.00           H  
ATOM   2609  C   ARG A 163     -25.118 -11.362  12.413  1.00 97.00           C  
ATOM   2610  CB  ARG A 163     -24.849 -10.183  10.170  1.00 97.00           C  
ATOM   2611  HB2 ARG A 163     -24.131 -10.916   9.802  1.00 97.00           H  
ATOM   2612  HB3 ARG A 163     -24.628  -9.215   9.719  1.00 97.00           H  
ATOM   2613  O   ARG A 163     -26.163 -11.396  13.056  1.00 97.00           O  
ATOM   2614  CG  ARG A 163     -26.259 -10.609   9.770  1.00 97.00           C  
ATOM   2615  HG2 ARG A 163     -26.989  -9.891  10.144  1.00 97.00           H  
ATOM   2616  HG3 ARG A 163     -26.474 -11.590  10.193  1.00 97.00           H  
ATOM   2617  CD  ARG A 163     -26.374 -10.708   8.256  1.00 97.00           C  
ATOM   2618  HD2 ARG A 163     -26.368  -9.706   7.827  1.00 97.00           H  
ATOM   2619  HD3 ARG A 163     -25.529 -11.275   7.864  1.00 97.00           H  
ATOM   2620  NE  ARG A 163     -27.621 -11.400   7.932  1.00 97.00           N  
ATOM   2621  HE  ARG A 163     -28.191 -11.698   8.711  1.00 97.00           H  
ATOM   2622  NH1 ARG A 163     -27.355 -11.549   5.661  1.00 97.00           N  
ATOM   2623 HH11 ARG A 163     -27.685 -11.855   4.756  1.00 97.00           H  
ATOM   2624 HH12 ARG A 163     -26.569 -10.919   5.726  1.00 97.00           H  
ATOM   2625  NH2 ARG A 163     -29.115 -12.506   6.705  1.00 97.00           N  
ATOM   2626 HH21 ARG A 163     -29.535 -12.724   7.597  1.00 97.00           H  
ATOM   2627 HH22 ARG A 163     -29.467 -12.880   5.835  1.00 97.00           H  
ATOM   2628  CZ  ARG A 163     -28.019 -11.811   6.754  1.00 97.00           C  
ATOM   2629  N   LYS A 164     -24.255 -12.384  12.379  1.00 96.82           N  
ATOM   2630  H   LYS A 164     -23.416 -12.274  11.827  1.00 96.82           H  
ATOM   2631  CA  LYS A 164     -24.467 -13.651  13.106  1.00 96.82           C  
ATOM   2632  HA  LYS A 164     -25.425 -14.075  12.804  1.00 96.82           H  
ATOM   2633  C   LYS A 164     -24.556 -13.425  14.619  1.00 96.82           C  
ATOM   2634  CB  LYS A 164     -23.342 -14.645  12.759  1.00 96.82           C  
ATOM   2635  HB2 LYS A 164     -22.380 -14.143  12.858  1.00 96.82           H  
ATOM   2636  HB3 LYS A 164     -23.367 -15.472  13.469  1.00 96.82           H  
ATOM   2637  O   LYS A 164     -25.419 -14.008  15.275  1.00 96.82           O  
ATOM   2638  CG  LYS A 164     -23.484 -15.229  11.340  1.00 96.82           C  
ATOM   2639  HG2 LYS A 164     -23.654 -14.418  10.632  1.00 96.82           H  
ATOM   2640  HG3 LYS A 164     -24.350 -15.890  11.313  1.00 96.82           H  
ATOM   2641  CD  LYS A 164     -22.229 -16.008  10.901  1.00 96.82           C  
ATOM   2642  HD2 LYS A 164     -21.373 -15.337  10.969  1.00 96.82           H  
ATOM   2643  HD3 LYS A 164     -22.070 -16.864  11.558  1.00 96.82           H  
ATOM   2644  CE  LYS A 164     -22.394 -16.478   9.443  1.00 96.82           C  
ATOM   2645  HE2 LYS A 164     -22.901 -15.682   8.898  1.00 96.82           H  
ATOM   2646  HE3 LYS A 164     -23.043 -17.353   9.419  1.00 96.82           H  
ATOM   2647  NZ  LYS A 164     -21.102 -16.753   8.752  1.00 96.82           N  
ATOM   2648  HZ1 LYS A 164     -20.559 -17.487   9.184  1.00 96.82           H  
ATOM   2649  HZ2 LYS A 164     -21.246 -16.963   7.774  1.00 96.82           H  
ATOM   2650  HZ3 LYS A 164     -20.542 -15.916   8.680  1.00 96.82           H  
ATOM   2651  N   GLU A 165     -23.705 -12.557  15.175  1.00 94.49           N  
ATOM   2652  H   GLU A 165     -22.986 -12.154  14.592  1.00 94.49           H  
ATOM   2653  CA  GLU A 165     -23.752 -12.165  16.593  1.00 94.49           C  
ATOM   2654  HA  GLU A 165     -23.657 -13.063  17.204  1.00 94.49           H  
ATOM   2655  C   GLU A 165     -25.092 -11.504  16.957  1.00 94.49           C  
ATOM   2656  CB  GLU A 165     -22.564 -11.231  16.911  1.00 94.49           C  
ATOM   2657  HB2 GLU A 165     -22.657 -10.322  16.316  1.00 94.49           H  
ATOM   2658  HB3 GLU A 165     -21.639 -11.734  16.628  1.00 94.49           H  
ATOM   2659  O   GLU A 165     -25.704 -11.862  17.968  1.00 94.49           O  
ATOM   2660  CG  GLU A 165     -22.463 -10.834  18.398  1.00 94.49           C  
ATOM   2661  HG2 GLU A 165     -22.303 -11.736  18.989  1.00 94.49           H  
ATOM   2662  HG3 GLU A 165     -23.407 -10.396  18.720  1.00 94.49           H  
ATOM   2663  CD  GLU A 165     -21.339  -9.820  18.710  1.00 94.49           C  
ATOM   2664  OE1 GLU A 165     -21.200  -9.462  19.909  1.00 94.49           O  
ATOM   2665  OE2 GLU A 165     -20.622  -9.355  17.798  1.00 94.49           O  
ATOM   2666  N   TYR A 166     -25.565 -10.567  16.131  1.00 96.02           N  
ATOM   2667  H   TYR A 166     -25.005 -10.304  15.333  1.00 96.02           H  
ATOM   2668  CA  TYR A 166     -26.846  -9.889  16.318  1.00 96.02           C  
ATOM   2669  HA  TYR A 166     -26.873  -9.457  17.318  1.00 96.02           H  
ATOM   2670  C   TYR A 166     -28.029 -10.858  16.225  1.00 96.02           C  
ATOM   2671  CB  TYR A 166     -26.981  -8.751  15.298  1.00 96.02           C  
ATOM   2672  HB2 TYR A 166     -26.746  -9.129  14.303  1.00 96.02           H  
ATOM   2673  HB3 TYR A 166     -26.251  -7.974  15.526  1.00 96.02           H  
ATOM   2674  O   TYR A 166     -28.846 -10.900  17.146  1.00 96.02           O  
ATOM   2675  CG  TYR A 166     -28.368  -8.138  15.268  1.00 96.02           C  
ATOM   2676  CD1 TYR A 166     -29.260  -8.490  14.237  1.00 96.02           C  
ATOM   2677  HD1 TYR A 166     -28.943  -9.165  13.456  1.00 96.02           H  
ATOM   2678  CD2 TYR A 166     -28.786  -7.267  16.292  1.00 96.02           C  
ATOM   2679  HD2 TYR A 166     -28.100  -6.984  17.077  1.00 96.02           H  
ATOM   2680  CE1 TYR A 166     -30.564  -7.964  14.220  1.00 96.02           C  
ATOM   2681  HE1 TYR A 166     -31.238  -8.211  13.413  1.00 96.02           H  
ATOM   2682  CE2 TYR A 166     -30.094  -6.746  16.284  1.00 96.02           C  
ATOM   2683  HE2 TYR A 166     -30.405  -6.059  17.056  1.00 96.02           H  
ATOM   2684  OH  TYR A 166     -32.232  -6.552  15.195  1.00 96.02           O  
ATOM   2685  HH  TYR A 166     -32.322  -5.837  15.830  1.00 96.02           H  
ATOM   2686  CZ  TYR A 166     -30.980  -7.081  15.236  1.00 96.02           C  
ATOM   2687  N   GLU A 167     -28.105 -11.661  15.159  1.00 95.37           N  
ATOM   2688  H   GLU A 167     -27.393 -11.580  14.448  1.00 95.37           H  
ATOM   2689  CA  GLU A 167     -29.198 -12.613  14.923  1.00 95.37           C  
ATOM   2690  HA  GLU A 167     -30.145 -12.076  14.892  1.00 95.37           H  
ATOM   2691  C   GLU A 167     -29.299 -13.633  16.066  1.00 95.37           C  
ATOM   2692  CB  GLU A 167     -28.994 -13.321  13.567  1.00 95.37           C  
ATOM   2693  HB2 GLU A 167     -29.661 -14.183  13.521  1.00 95.37           H  
ATOM   2694  HB3 GLU A 167     -27.967 -13.680  13.513  1.00 95.37           H  
ATOM   2695  O   GLU A 167     -30.376 -13.819  16.633  1.00 95.37           O  
ATOM   2696  CG  GLU A 167     -29.300 -12.417  12.352  1.00 95.37           C  
ATOM   2697  HG2 GLU A 167     -28.738 -11.488  12.445  1.00 95.37           H  
ATOM   2698  HG3 GLU A 167     -30.358 -12.159  12.377  1.00 95.37           H  
ATOM   2699  CD  GLU A 167     -28.967 -13.061  10.986  1.00 95.37           C  
ATOM   2700  OE1 GLU A 167     -29.272 -12.435   9.936  1.00 95.37           O  
ATOM   2701  OE2 GLU A 167     -28.370 -14.158  10.961  1.00 95.37           O  
ATOM   2702  N   SER A 168     -28.169 -14.215  16.485  1.00 95.79           N  
ATOM   2703  H   SER A 168     -27.315 -14.008  15.988  1.00 95.79           H  
ATOM   2704  CA  SER A 168     -28.130 -15.183  17.587  1.00 95.79           C  
ATOM   2705  HA  SER A 168     -28.808 -16.001  17.346  1.00 95.79           H  
ATOM   2706  C   SER A 168     -28.588 -14.574  18.917  1.00 95.79           C  
ATOM   2707  CB  SER A 168     -26.711 -15.742  17.714  1.00 95.79           C  
ATOM   2708  HB2 SER A 168     -26.435 -16.238  16.783  1.00 95.79           H  
ATOM   2709  HB3 SER A 168     -26.010 -14.927  17.896  1.00 95.79           H  
ATOM   2710  O   SER A 168     -29.421 -15.159  19.615  1.00 95.79           O  
ATOM   2711  OG  SER A 168     -26.635 -16.669  18.780  1.00 95.79           O  
ATOM   2712  HG  SER A 168     -27.318 -17.330  18.646  1.00 95.79           H  
ATOM   2713  N   ARG A 169     -28.091 -13.378  19.267  1.00 94.59           N  
ATOM   2714  H   ARG A 169     -27.442 -12.928  18.638  1.00 94.59           H  
ATOM   2715  CA  ARG A 169     -28.483 -12.697  20.513  1.00 94.59           C  
ATOM   2716  HA  ARG A 169     -28.385 -13.393  21.347  1.00 94.59           H  
ATOM   2717  C   ARG A 169     -29.940 -12.267  20.500  1.00 94.59           C  
ATOM   2718  CB  ARG A 169     -27.607 -11.467  20.749  1.00 94.59           C  
ATOM   2719  HB2 ARG A 169     -28.079 -10.855  21.518  1.00 94.59           H  
ATOM   2720  HB3 ARG A 169     -27.536 -10.880  19.834  1.00 94.59           H  
ATOM   2721  O   ARG A 169     -30.607 -12.362  21.529  1.00 94.59           O  
ATOM   2722  CG  ARG A 169     -26.215 -11.856  21.240  1.00 94.59           C  
ATOM   2723  HG2 ARG A 169     -26.307 -12.435  22.160  1.00 94.59           H  
ATOM   2724  HG3 ARG A 169     -25.700 -12.458  20.491  1.00 94.59           H  
ATOM   2725  CD  ARG A 169     -25.424 -10.580  21.516  1.00 94.59           C  
ATOM   2726  HD2 ARG A 169     -25.982  -9.948  22.207  1.00 94.59           H  
ATOM   2727  HD3 ARG A 169     -25.298 -10.051  20.571  1.00 94.59           H  
ATOM   2728  NE  ARG A 169     -24.112 -10.892  22.098  1.00 94.59           N  
ATOM   2729  HE  ARG A 169     -23.924 -11.862  22.305  1.00 94.59           H  
ATOM   2730  NH1 ARG A 169     -23.176  -8.828  21.734  1.00 94.59           N  
ATOM   2731 HH11 ARG A 169     -22.353  -8.473  21.269  1.00 94.59           H  
ATOM   2732 HH12 ARG A 169     -24.072  -8.462  21.446  1.00 94.59           H  
ATOM   2733  NH2 ARG A 169     -21.881 -10.533  22.284  1.00 94.59           N  
ATOM   2734 HH21 ARG A 169     -21.205 -10.039  21.719  1.00 94.59           H  
ATOM   2735 HH22 ARG A 169     -21.732 -11.526  22.393  1.00 94.59           H  
ATOM   2736  CZ  ARG A 169     -23.076 -10.080  22.067  1.00 94.59           C  
ATOM   2737  N   ARG A 170     -30.431 -11.786  19.361  1.00 94.74           N  
ATOM   2738  H   ARG A 170     -29.817 -11.724  18.561  1.00 94.74           H  
ATOM   2739  CA  ARG A 170     -31.824 -11.379  19.207  1.00 94.74           C  
ATOM   2740  HA  ARG A 170     -32.082 -10.672  19.996  1.00 94.74           H  
ATOM   2741  C   ARG A 170     -32.758 -12.572  19.378  1.00 94.74           C  
ATOM   2742  CB  ARG A 170     -31.983 -10.684  17.853  1.00 94.74           C  
ATOM   2743  HB2 ARG A 170     -31.691 -11.362  17.050  1.00 94.74           H  
ATOM   2744  HB3 ARG A 170     -31.339  -9.805  17.823  1.00 94.74           H  
ATOM   2745  O   ARG A 170     -33.679 -12.494  20.185  1.00 94.74           O  
ATOM   2746  CG  ARG A 170     -33.434 -10.257  17.653  1.00 94.74           C  
ATOM   2747  HG2 ARG A 170     -33.763  -9.643  18.491  1.00 94.74           H  
ATOM   2748  HG3 ARG A 170     -34.068 -11.140  17.583  1.00 94.74           H  
ATOM   2749  CD  ARG A 170     -33.565  -9.462  16.364  1.00 94.74           C  
ATOM   2750  HD2 ARG A 170     -33.045  -8.513  16.487  1.00 94.74           H  
ATOM   2751  HD3 ARG A 170     -33.121 -10.025  15.543  1.00 94.74           H  
ATOM   2752  NE  ARG A 170     -34.984  -9.231  16.098  1.00 94.74           N  
ATOM   2753  HE  ARG A 170     -35.640  -9.623  16.758  1.00 94.74           H  
ATOM   2754  NH1 ARG A 170     -34.798  -8.203  14.058  1.00 94.74           N  
ATOM   2755 HH11 ARG A 170     -35.231  -7.796  13.241  1.00 94.74           H  
ATOM   2756 HH12 ARG A 170     -33.811  -8.075  14.230  1.00 94.74           H  
ATOM   2757  NH2 ARG A 170     -36.813  -8.729  14.938  1.00 94.74           N  
ATOM   2758 HH21 ARG A 170     -37.301  -8.381  14.125  1.00 94.74           H  
ATOM   2759 HH22 ARG A 170     -37.291  -9.189  15.700  1.00 94.74           H  
ATOM   2760  CZ  ARG A 170     -35.517  -8.717  15.020  1.00 94.74           C  
ATOM   2761  N   GLU A 171     -32.478 -13.684  18.704  1.00 95.32           N  
ATOM   2762  H   GLU A 171     -31.709 -13.675  18.048  1.00 95.32           H  
ATOM   2763  CA  GLU A 171     -33.294 -14.898  18.789  1.00 95.32           C  
ATOM   2764  HA  GLU A 171     -34.320 -14.648  18.516  1.00 95.32           H  
ATOM   2765  C   GLU A 171     -33.301 -15.494  20.212  1.00 95.32           C  
ATOM   2766  CB  GLU A 171     -32.747 -15.925  17.786  1.00 95.32           C  
ATOM   2767  HB2 GLU A 171     -32.492 -15.428  16.850  1.00 95.32           H  
ATOM   2768  HB3 GLU A 171     -31.840 -16.353  18.212  1.00 95.32           H  
ATOM   2769  O   GLU A 171     -34.324 -16.006  20.671  1.00 95.32           O  
ATOM   2770  CG  GLU A 171     -33.767 -17.031  17.464  1.00 95.32           C  
ATOM   2771  HG2 GLU A 171     -34.304 -17.293  18.376  1.00 95.32           H  
ATOM   2772  HG3 GLU A 171     -34.497 -16.642  16.756  1.00 95.32           H  
ATOM   2773  CD  GLU A 171     -33.132 -18.314  16.905  1.00 95.32           C  
ATOM   2774  OE1 GLU A 171     -33.839 -19.344  16.934  1.00 95.32           O  
ATOM   2775  OE2 GLU A 171     -31.897 -18.352  16.721  1.00 95.32           O  
ATOM   2776  N   GLU A 172     -32.173 -15.434  20.933  1.00 94.93           N  
ATOM   2777  H   GLU A 172     -31.341 -15.079  20.483  1.00 94.93           H  
ATOM   2778  CA  GLU A 172     -32.082 -15.842  22.345  1.00 94.93           C  
ATOM   2779  HA  GLU A 172     -32.392 -16.883  22.434  1.00 94.93           H  
ATOM   2780  C   GLU A 172     -33.011 -14.993  23.229  1.00 94.93           C  
ATOM   2781  CB  GLU A 172     -30.620 -15.713  22.834  1.00 94.93           C  
ATOM   2782  HB2 GLU A 172     -30.361 -14.654  22.860  1.00 94.93           H  
ATOM   2783  HB3 GLU A 172     -29.956 -16.203  22.122  1.00 94.93           H  
ATOM   2784  O   GLU A 172     -33.791 -15.529  24.022  1.00 94.93           O  
ATOM   2785  CG  GLU A 172     -30.369 -16.330  24.226  1.00 94.93           C  
ATOM   2786  HG2 GLU A 172     -31.285 -16.269  24.815  1.00 94.93           H  
ATOM   2787  HG3 GLU A 172     -30.141 -17.388  24.105  1.00 94.93           H  
ATOM   2788  CD  GLU A 172     -29.241 -15.644  25.029  1.00 94.93           C  
ATOM   2789  OE1 GLU A 172     -29.363 -15.571  26.279  1.00 94.93           O  
ATOM   2790  OE2 GLU A 172     -28.292 -15.064  24.453  1.00 94.93           O  
ATOM   2791  N   VAL A 173     -32.943 -13.665  23.087  1.00 93.02           N  
ATOM   2792  H   VAL A 173     -32.313 -13.295  22.389  1.00 93.02           H  
ATOM   2793  CA  VAL A 173     -33.717 -12.719  23.904  1.00 93.02           C  
ATOM   2794  HA  VAL A 173     -33.611 -13.004  24.951  1.00 93.02           H  
ATOM   2795  C   VAL A 173     -35.210 -12.797  23.583  1.00 93.02           C  
ATOM   2796  CB  VAL A 173     -33.163 -11.288  23.743  1.00 93.02           C  
ATOM   2797  HB  VAL A 173     -33.111 -11.035  22.684  1.00 93.02           H  
ATOM   2798  O   VAL A 173     -36.019 -12.827  24.509  1.00 93.02           O  
ATOM   2799  CG1 VAL A 173     -34.019 -10.233  24.459  1.00 93.02           C  
ATOM   2800 HG11 VAL A 173     -35.002 -10.169  23.993  1.00 93.02           H  
ATOM   2801 HG12 VAL A 173     -33.548  -9.253  24.377  1.00 93.02           H  
ATOM   2802 HG13 VAL A 173     -34.138 -10.491  25.511  1.00 93.02           H  
ATOM   2803  CG2 VAL A 173     -31.756 -11.187  24.353  1.00 93.02           C  
ATOM   2804 HG21 VAL A 173     -31.339 -10.203  24.140  1.00 93.02           H  
ATOM   2805 HG22 VAL A 173     -31.098 -11.942  23.924  1.00 93.02           H  
ATOM   2806 HG23 VAL A 173     -31.813 -11.349  25.429  1.00 93.02           H  
ATOM   2807  N   GLU A 174     -35.589 -12.893  22.307  1.00 94.01           N  
ATOM   2808  H   GLU A 174     -34.882 -12.853  21.587  1.00 94.01           H  
ATOM   2809  CA  GLU A 174     -36.990 -13.015  21.879  1.00 94.01           C  
ATOM   2810  HA  GLU A 174     -37.568 -12.196  22.308  1.00 94.01           H  
ATOM   2811  C   GLU A 174     -37.635 -14.318  22.382  1.00 94.01           C  
ATOM   2812  CB  GLU A 174     -37.086 -12.919  20.345  1.00 94.01           C  
ATOM   2813  HB2 GLU A 174     -38.073 -13.263  20.038  1.00 94.01           H  
ATOM   2814  HB3 GLU A 174     -36.341 -13.582  19.904  1.00 94.01           H  
ATOM   2815  O   GLU A 174     -38.769 -14.296  22.870  1.00 94.01           O  
ATOM   2816  CG  GLU A 174     -36.897 -11.482  19.812  1.00 94.01           C  
ATOM   2817  HG2 GLU A 174     -35.942 -11.089  20.163  1.00 94.01           H  
ATOM   2818  HG3 GLU A 174     -37.682 -10.855  20.234  1.00 94.01           H  
ATOM   2819  CD  GLU A 174     -36.942 -11.379  18.271  1.00 94.01           C  
ATOM   2820  OE1 GLU A 174     -36.998 -10.238  17.742  1.00 94.01           O  
ATOM   2821  OE2 GLU A 174     -36.882 -12.426  17.595  1.00 94.01           O  
ATOM   2822  N   ARG A 175     -36.905 -15.445  22.356  1.00 96.05           N  
ATOM   2823  H   ARG A 175     -35.989 -15.410  21.932  1.00 96.05           H  
ATOM   2824  CA  ARG A 175     -37.379 -16.716  22.935  1.00 96.05           C  
ATOM   2825  HA  ARG A 175     -38.351 -16.959  22.505  1.00 96.05           H  
ATOM   2826  C   ARG A 175     -37.621 -16.603  24.439  1.00 96.05           C  
ATOM   2827  CB  ARG A 175     -36.391 -17.851  22.620  1.00 96.05           C  
ATOM   2828  HB2 ARG A 175     -35.366 -17.498  22.735  1.00 96.05           H  
ATOM   2829  HB3 ARG A 175     -36.554 -18.664  23.327  1.00 96.05           H  
ATOM   2830  O   ARG A 175     -38.705 -16.948  24.909  1.00 96.05           O  
ATOM   2831  CG  ARG A 175     -36.612 -18.401  21.205  1.00 96.05           C  
ATOM   2832  HG2 ARG A 175     -37.632 -18.779  21.142  1.00 96.05           H  
ATOM   2833  HG3 ARG A 175     -36.497 -17.610  20.464  1.00 96.05           H  
ATOM   2834  CD  ARG A 175     -35.653 -19.556  20.891  1.00 96.05           C  
ATOM   2835  HD2 ARG A 175     -36.092 -20.145  20.086  1.00 96.05           H  
ATOM   2836  HD3 ARG A 175     -35.553 -20.190  21.772  1.00 96.05           H  
ATOM   2837  NE  ARG A 175     -34.336 -19.076  20.439  1.00 96.05           N  
ATOM   2838  HE  ARG A 175     -34.272 -18.094  20.213  1.00 96.05           H  
ATOM   2839  NH1 ARG A 175     -33.245 -21.092  20.454  1.00 96.05           N  
ATOM   2840 HH11 ARG A 175     -32.445 -21.630  20.153  1.00 96.05           H  
ATOM   2841 HH12 ARG A 175     -34.066 -21.519  20.859  1.00 96.05           H  
ATOM   2842  NH2 ARG A 175     -32.254 -19.352  19.522  1.00 96.05           N  
ATOM   2843 HH21 ARG A 175     -31.743 -19.963  18.901  1.00 96.05           H  
ATOM   2844 HH22 ARG A 175     -32.290 -18.411  19.157  1.00 96.05           H  
ATOM   2845  CZ  ARG A 175     -33.294 -19.831  20.135  1.00 96.05           C  
ATOM   2846  N   GLN A 176     -36.654 -16.058  25.180  1.00 94.90           N  
ATOM   2847  H   GLN A 176     -35.804 -15.769  24.718  1.00 94.90           H  
ATOM   2848  CA  GLN A 176     -36.792 -15.853  26.627  1.00 94.90           C  
ATOM   2849  HA  GLN A 176     -37.001 -16.813  27.100  1.00 94.90           H  
ATOM   2850  C   GLN A 176     -37.964 -14.921  26.965  1.00 94.90           C  
ATOM   2851  CB  GLN A 176     -35.490 -15.280  27.207  1.00 94.90           C  
ATOM   2852  HB2 GLN A 176     -35.681 -14.972  28.235  1.00 94.90           H  
ATOM   2853  HB3 GLN A 176     -35.189 -14.406  26.630  1.00 94.90           H  
ATOM   2854  O   GLN A 176     -38.689 -15.165  27.931  1.00 94.90           O  
ATOM   2855  CG  GLN A 176     -34.339 -16.293  27.237  1.00 94.90           C  
ATOM   2856  HG2 GLN A 176     -34.183 -16.698  26.237  1.00 94.90           H  
ATOM   2857  HG3 GLN A 176     -34.614 -17.122  27.888  1.00 94.90           H  
ATOM   2858  CD  GLN A 176     -33.017 -15.704  27.734  1.00 94.90           C  
ATOM   2859  NE2 GLN A 176     -31.941 -16.446  27.601  1.00 94.90           N  
ATOM   2860 HE21 GLN A 176     -31.049 -15.973  27.589  1.00 94.90           H  
ATOM   2861 HE22 GLN A 176     -32.010 -17.305  27.074  1.00 94.90           H  
ATOM   2862  OE1 GLN A 176     -32.920 -14.614  28.285  1.00 94.90           O  
ATOM   2863  N   LEU A 177     -38.173 -13.872  26.165  1.00 94.03           N  
ATOM   2864  H   LEU A 177     -37.528 -13.702  25.407  1.00 94.03           H  
ATOM   2865  CA  LEU A 177     -39.285 -12.946  26.347  1.00 94.03           C  
ATOM   2866  HA  LEU A 177     -39.261 -12.592  27.378  1.00 94.03           H  
ATOM   2867  C   LEU A 177     -40.634 -13.646  26.125  1.00 94.03           C  
ATOM   2868  CB  LEU A 177     -39.089 -11.745  25.408  1.00 94.03           C  
ATOM   2869  HB2 LEU A 177     -38.036 -11.465  25.401  1.00 94.03           H  
ATOM   2870  HB3 LEU A 177     -39.350 -12.039  24.391  1.00 94.03           H  
ATOM   2871  O   LEU A 177     -41.527 -13.513  26.960  1.00 94.03           O  
ATOM   2872  CG  LEU A 177     -39.927 -10.530  25.849  1.00 94.03           C  
ATOM   2873  HG  LEU A 177     -40.584 -10.802  26.674  1.00 94.03           H  
ATOM   2874  CD1 LEU A 177     -39.015  -9.399  26.324  1.00 94.03           C  
ATOM   2875 HD11 LEU A 177     -39.639  -8.570  26.658  1.00 94.03           H  
ATOM   2876 HD12 LEU A 177     -38.366  -9.069  25.513  1.00 94.03           H  
ATOM   2877 HD13 LEU A 177     -38.408  -9.747  27.160  1.00 94.03           H  
ATOM   2878  CD2 LEU A 177     -40.793  -9.999  24.712  1.00 94.03           C  
ATOM   2879 HD21 LEU A 177     -40.174  -9.695  23.869  1.00 94.03           H  
ATOM   2880 HD22 LEU A 177     -41.393  -9.156  25.056  1.00 94.03           H  
ATOM   2881 HD23 LEU A 177     -41.481 -10.780  24.388  1.00 94.03           H  
ATOM   2882  N   SER A 178     -40.757 -14.452  25.063  1.00 95.51           N  
ATOM   2883  H   SER A 178     -39.980 -14.510  24.420  1.00 95.51           H  
ATOM   2884  CA  SER A 178     -41.972 -15.225  24.767  1.00 95.51           C  
ATOM   2885  HA  SER A 178     -42.798 -14.526  24.636  1.00 95.51           H  
ATOM   2886  C   SER A 178     -42.342 -16.190  25.899  1.00 95.51           C  
ATOM   2887  CB  SER A 178     -41.782 -16.024  23.472  1.00 95.51           C  
ATOM   2888  HB2 SER A 178     -41.046 -16.812  23.629  1.00 95.51           H  
ATOM   2889  HB3 SER A 178     -41.419 -15.361  22.686  1.00 95.51           H  
ATOM   2890  O   SER A 178     -43.511 -16.284  26.285  1.00 95.51           O  
ATOM   2891  OG  SER A 178     -43.018 -16.599  23.064  1.00 95.51           O  
ATOM   2892  HG  SER A 178     -43.559 -15.862  22.772  1.00 95.51           H  
ATOM   2893  N   ASP A 179     -41.357 -16.888  26.465  1.00 95.29           N  
ATOM   2894  H   ASP A 179     -40.429 -16.822  26.072  1.00 95.29           H  
ATOM   2895  CA  ASP A 179     -41.585 -17.841  27.555  1.00 95.29           C  
ATOM   2896  HA  ASP A 179     -42.404 -18.506  27.280  1.00 95.29           H  
ATOM   2897  C   ASP A 179     -42.002 -17.141  28.853  1.00 95.29           C  
ATOM   2898  CB  ASP A 179     -40.326 -18.694  27.763  1.00 95.29           C  
ATOM   2899  HB2 ASP A 179     -39.460 -18.040  27.872  1.00 95.29           H  
ATOM   2900  HB3 ASP A 179     -40.439 -19.259  28.688  1.00 95.29           H  
ATOM   2901  O   ASP A 179     -42.925 -17.592  29.541  1.00 95.29           O  
ATOM   2902  CG  ASP A 179     -40.081 -19.695  26.626  1.00 95.29           C  
ATOM   2903  OD1 ASP A 179     -41.048 -20.002  25.878  1.00 95.29           O  
ATOM   2904  OD2 ASP A 179     -38.935 -20.191  26.560  1.00 95.29           O  
ATOM   2905  N   ILE A 180     -41.384 -15.997  29.163  1.00 94.14           N  
ATOM   2906  H   ILE A 180     -40.644 -15.676  28.556  1.00 94.14           H  
ATOM   2907  CA  ILE A 180     -41.752 -15.180  30.325  1.00 94.14           C  
ATOM   2908  HA  ILE A 180     -41.782 -15.823  31.204  1.00 94.14           H  
ATOM   2909  C   ILE A 180     -43.157 -14.603  30.169  1.00 94.14           C  
ATOM   2910  CB  ILE A 180     -40.692 -14.088  30.563  1.00 94.14           C  
ATOM   2911  HB  ILE A 180     -40.451 -13.618  29.610  1.00 94.14           H  
ATOM   2912  O   ILE A 180     -43.921 -14.615  31.132  1.00 94.14           O  
ATOM   2913  CG1 ILE A 180     -39.432 -14.774  31.130  1.00 94.14           C  
ATOM   2914 HG12 ILE A 180     -39.148 -15.612  30.494  1.00 94.14           H  
ATOM   2915 HG13 ILE A 180     -39.638 -15.163  32.127  1.00 94.14           H  
ATOM   2916  CG2 ILE A 180     -41.191 -12.993  31.524  1.00 94.14           C  
ATOM   2917 HG21 ILE A 180     -40.404 -12.266  31.726  1.00 94.14           H  
ATOM   2918 HG22 ILE A 180     -42.021 -12.445  31.078  1.00 94.14           H  
ATOM   2919 HG23 ILE A 180     -41.513 -13.434  32.467  1.00 94.14           H  
ATOM   2920  CD1 ILE A 180     -38.241 -13.829  31.200  1.00 94.14           C  
ATOM   2921 HD11 ILE A 180     -38.407 -13.077  31.971  1.00 94.14           H  
ATOM   2922 HD12 ILE A 180     -37.341 -14.398  31.430  1.00 94.14           H  
ATOM   2923 HD13 ILE A 180     -38.131 -13.349  30.227  1.00 94.14           H  
ATOM   2924  N   GLU A 181     -43.539 -14.146  28.977  1.00 93.37           N  
ATOM   2925  H   GLU A 181     -42.866 -14.126  28.225  1.00 93.37           H  
ATOM   2926  CA  GLU A 181     -44.882 -13.614  28.728  1.00 93.37           C  
ATOM   2927  HA  GLU A 181     -45.104 -12.858  29.482  1.00 93.37           H  
ATOM   2928  C   GLU A 181     -45.968 -14.692  28.870  1.00 93.37           C  
ATOM   2929  CB  GLU A 181     -44.928 -12.934  27.350  1.00 93.37           C  
ATOM   2930  HB2 GLU A 181     -45.969 -12.761  27.081  1.00 93.37           H  
ATOM   2931  HB3 GLU A 181     -44.475 -13.587  26.604  1.00 93.37           H  
ATOM   2932  O   GLU A 181     -47.004 -14.442  29.495  1.00 93.37           O  
ATOM   2933  CG  GLU A 181     -44.203 -11.575  27.389  1.00 93.37           C  
ATOM   2934  HG2 GLU A 181     -43.169 -11.711  27.705  1.00 93.37           H  
ATOM   2935  HG3 GLU A 181     -44.686 -10.960  28.148  1.00 93.37           H  
ATOM   2936  CD  GLU A 181     -44.226 -10.809  26.056  1.00 93.37           C  
ATOM   2937  OE1 GLU A 181     -43.919  -9.586  26.115  1.00 93.37           O  
ATOM   2938  OE2 GLU A 181     -44.590 -11.417  25.025  1.00 93.37           O  
ATOM   2939  N   LYS A 182     -45.717 -15.919  28.390  1.00 95.44           N  
ATOM   2940  H   LYS A 182     -44.857 -16.055  27.878  1.00 95.44           H  
ATOM   2941  CA  LYS A 182     -46.615 -17.068  28.619  1.00 95.44           C  
ATOM   2942  HA  LYS A 182     -47.616 -16.817  28.270  1.00 95.44           H  
ATOM   2943  C   LYS A 182     -46.739 -17.400  30.106  1.00 95.44           C  
ATOM   2944  CB  LYS A 182     -46.103 -18.300  27.861  1.00 95.44           C  
ATOM   2945  HB2 LYS A 182     -45.050 -18.442  28.105  1.00 95.44           H  
ATOM   2946  HB3 LYS A 182     -46.649 -19.180  28.200  1.00 95.44           H  
ATOM   2947  O   LYS A 182     -47.849 -17.637  30.588  1.00 95.44           O  
ATOM   2948  CG  LYS A 182     -46.271 -18.189  26.338  1.00 95.44           C  
ATOM   2949  HG2 LYS A 182     -47.326 -18.256  26.075  1.00 95.44           H  
ATOM   2950  HG3 LYS A 182     -45.882 -17.231  25.991  1.00 95.44           H  
ATOM   2951  CD  LYS A 182     -45.489 -19.325  25.668  1.00 95.44           C  
ATOM   2952  HD2 LYS A 182     -44.478 -19.324  26.074  1.00 95.44           H  
ATOM   2953  HD3 LYS A 182     -45.956 -20.285  25.892  1.00 95.44           H  
ATOM   2954  CE  LYS A 182     -45.395 -19.119  24.156  1.00 95.44           C  
ATOM   2955  HE2 LYS A 182     -46.349 -19.361  23.687  1.00 95.44           H  
ATOM   2956  HE3 LYS A 182     -45.176 -18.066  23.975  1.00 95.44           H  
ATOM   2957  NZ  LYS A 182     -44.289 -19.935  23.597  1.00 95.44           N  
ATOM   2958  HZ1 LYS A 182     -44.132 -19.720  22.622  1.00 95.44           H  
ATOM   2959  HZ2 LYS A 182     -44.437 -20.926  23.725  1.00 95.44           H  
ATOM   2960  HZ3 LYS A 182     -43.430 -19.699  24.073  1.00 95.44           H  
ATOM   2961  N   ARG A 183     -45.624 -17.387  30.845  1.00 93.75           N  
ATOM   2962  H   ARG A 183     -44.748 -17.208  30.374  1.00 93.75           H  
ATOM   2963  CA  ARG A 183     -45.613 -17.692  32.281  1.00 93.75           C  
ATOM   2964  HA  ARG A 183     -46.182 -18.609  32.430  1.00 93.75           H  
ATOM   2965  C   ARG A 183     -46.316 -16.610  33.098  1.00 93.75           C  
ATOM   2966  CB  ARG A 183     -44.172 -17.947  32.736  1.00 93.75           C  
ATOM   2967  HB2 ARG A 183     -43.618 -17.009  32.779  1.00 93.75           H  
ATOM   2968  HB3 ARG A 183     -43.691 -18.601  32.009  1.00 93.75           H  
ATOM   2969  O   ARG A 183     -47.173 -16.947  33.911  1.00 93.75           O  
ATOM   2970  CG  ARG A 183     -44.145 -18.639  34.103  1.00 93.75           C  
ATOM   2971  HG2 ARG A 183     -44.812 -19.502  34.094  1.00 93.75           H  
ATOM   2972  HG3 ARG A 183     -44.480 -17.949  34.878  1.00 93.75           H  
ATOM   2973  CD  ARG A 183     -42.726 -19.125  34.395  1.00 93.75           C  
ATOM   2974  HD2 ARG A 183     -42.036 -18.285  34.310  1.00 93.75           H  
ATOM   2975  HD3 ARG A 183     -42.458 -19.876  33.651  1.00 93.75           H  
ATOM   2976  NE  ARG A 183     -42.631 -19.696  35.744  1.00 93.75           N  
ATOM   2977  HE  ARG A 183     -43.269 -19.354  36.449  1.00 93.75           H  
ATOM   2978  NH1 ARG A 183     -40.753 -20.991  35.480  1.00 93.75           N  
ATOM   2979 HH11 ARG A 183     -40.076 -21.625  35.879  1.00 93.75           H  
ATOM   2980 HH12 ARG A 183     -40.702 -20.694  34.516  1.00 93.75           H  
ATOM   2981  NH2 ARG A 183     -41.813 -20.890  37.456  1.00 93.75           N  
ATOM   2982 HH21 ARG A 183     -42.533 -20.416  37.983  1.00 93.75           H  
ATOM   2983 HH22 ARG A 183     -41.135 -21.482  37.915  1.00 93.75           H  
ATOM   2984  CZ  ARG A 183     -41.729 -20.529  36.213  1.00 93.75           C  
ATOM   2985  N   LEU A 184     -46.061 -15.333  32.807  1.00 93.30           N  
ATOM   2986  H   LEU A 184     -45.339 -15.140  32.127  1.00 93.30           H  
ATOM   2987  CA  LEU A 184     -46.772 -14.197  33.406  1.00 93.30           C  
ATOM   2988  HA  LEU A 184     -46.587 -14.190  34.480  1.00 93.30           H  
ATOM   2989  C   LEU A 184     -48.281 -14.316  33.222  1.00 93.30           C  
ATOM   2990  CB  LEU A 184     -46.296 -12.875  32.773  1.00 93.30           C  
ATOM   2991  HB2 LEU A 184     -46.089 -13.039  31.715  1.00 93.30           H  
ATOM   2992  HB3 LEU A 184     -47.092 -12.133  32.839  1.00 93.30           H  
ATOM   2993  O   LEU A 184     -49.025 -14.110  34.176  1.00 93.30           O  
ATOM   2994  CG  LEU A 184     -45.057 -12.295  33.460  1.00 93.30           C  
ATOM   2995  HG  LEU A 184     -44.326 -13.097  33.567  1.00 93.30           H  
ATOM   2996  CD1 LEU A 184     -44.445 -11.176  32.617  1.00 93.30           C  
ATOM   2997 HD11 LEU A 184     -44.194 -11.562  31.629  1.00 93.30           H  
ATOM   2998 HD12 LEU A 184     -45.151 -10.350  32.530  1.00 93.30           H  
ATOM   2999 HD13 LEU A 184     -43.532 -10.826  33.098  1.00 93.30           H  
ATOM   3000  CD2 LEU A 184     -45.413 -11.711  34.828  1.00 93.30           C  
ATOM   3001 HD21 LEU A 184     -45.760 -12.490  35.507  1.00 93.30           H  
ATOM   3002 HD22 LEU A 184     -44.528 -11.257  35.274  1.00 93.30           H  
ATOM   3003 HD23 LEU A 184     -46.184 -10.946  34.738  1.00 93.30           H  
ATOM   3004  N   LYS A 185     -48.737 -14.688  32.020  1.00 94.15           N  
ATOM   3005  H   LYS A 185     -48.074 -14.801  31.266  1.00 94.15           H  
ATOM   3006  CA  LYS A 185     -50.161 -14.919  31.763  1.00 94.15           C  
ATOM   3007  HA  LYS A 185     -50.709 -14.009  32.005  1.00 94.15           H  
ATOM   3008  C   LYS A 185     -50.727 -16.004  32.687  1.00 94.15           C  
ATOM   3009  CB  LYS A 185     -50.362 -15.233  30.276  1.00 94.15           C  
ATOM   3010  HB2 LYS A 185     -49.869 -16.172  30.025  1.00 94.15           H  
ATOM   3011  HB3 LYS A 185     -49.920 -14.435  29.679  1.00 94.15           H  
ATOM   3012  O   LYS A 185     -51.710 -15.750  33.372  1.00 94.15           O  
ATOM   3013  CG  LYS A 185     -51.854 -15.339  29.945  1.00 94.15           C  
ATOM   3014  HG2 LYS A 185     -52.303 -16.136  30.537  1.00 94.15           H  
ATOM   3015  HG3 LYS A 185     -52.348 -14.398  30.188  1.00 94.15           H  
ATOM   3016  CD  LYS A 185     -52.061 -15.657  28.464  1.00 94.15           C  
ATOM   3017  HD2 LYS A 185     -51.667 -14.843  27.855  1.00 94.15           H  
ATOM   3018  HD3 LYS A 185     -51.545 -16.586  28.221  1.00 94.15           H  
ATOM   3019  CE  LYS A 185     -53.565 -15.819  28.233  1.00 94.15           C  
ATOM   3020  HE2 LYS A 185     -54.059 -14.881  28.486  1.00 94.15           H  
ATOM   3021  HE3 LYS A 185     -53.938 -16.570  28.928  1.00 94.15           H  
ATOM   3022  NZ  LYS A 185     -53.860 -16.210  26.834  1.00 94.15           N  
ATOM   3023  HZ1 LYS A 185     -53.415 -17.092  26.626  1.00 94.15           H  
ATOM   3024  HZ2 LYS A 185     -54.858 -16.317  26.721  1.00 94.15           H  
ATOM   3025  HZ3 LYS A 185     -53.526 -15.503  26.194  1.00 94.15           H  
ATOM   3026  N   SER A 186     -50.071 -17.165  32.774  1.00 93.13           N  
ATOM   3027  H   SER A 186     -49.265 -17.304  32.182  1.00 93.13           H  
ATOM   3028  CA  SER A 186     -50.532 -18.267  33.636  1.00 93.13           C  
ATOM   3029  HA  SER A 186     -51.559 -18.502  33.357  1.00 93.13           H  
ATOM   3030  C   SER A 186     -50.558 -17.911  35.130  1.00 93.13           C  
ATOM   3031  CB  SER A 186     -49.688 -19.524  33.395  1.00 93.13           C  
ATOM   3032  HB2 SER A 186     -49.714 -19.767  32.332  1.00 93.13           H  
ATOM   3033  HB3 SER A 186     -50.133 -20.356  33.941  1.00 93.13           H  
ATOM   3034  O   SER A 186     -51.507 -18.260  35.831  1.00 93.13           O  
ATOM   3035  OG  SER A 186     -48.338 -19.387  33.802  1.00 93.13           O  
ATOM   3036  HG  SER A 186     -48.076 -18.464  33.806  1.00 93.13           H  
ATOM   3037  N   VAL A 187     -49.553 -17.169  35.609  1.00 91.83           N  
ATOM   3038  H   VAL A 187     -48.802 -16.913  34.985  1.00 91.83           H  
ATOM   3039  CA  VAL A 187     -49.462 -16.713  37.004  1.00 91.83           C  
ATOM   3040  HA  VAL A 187     -49.601 -17.567  37.668  1.00 91.83           H  
ATOM   3041  C   VAL A 187     -50.586 -15.720  37.315  1.00 91.83           C  
ATOM   3042  CB  VAL A 187     -48.063 -16.118  37.271  1.00 91.83           C  
ATOM   3043  HB  VAL A 187     -47.833 -15.391  36.493  1.00 91.83           H  
ATOM   3044  O   VAL A 187     -51.277 -15.869  38.321  1.00 91.83           O  
ATOM   3045  CG1 VAL A 187     -47.963 -15.414  38.625  1.00 91.83           C  
ATOM   3046 HG11 VAL A 187     -48.230 -16.101  39.428  1.00 91.83           H  
ATOM   3047 HG12 VAL A 187     -46.941 -15.071  38.786  1.00 91.83           H  
ATOM   3048 HG13 VAL A 187     -48.619 -14.545  38.655  1.00 91.83           H  
ATOM   3049  CG2 VAL A 187     -46.988 -17.215  37.253  1.00 91.83           C  
ATOM   3050 HG21 VAL A 187     -47.135 -17.900  38.088  1.00 91.83           H  
ATOM   3051 HG22 VAL A 187     -46.001 -16.762  37.345  1.00 91.83           H  
ATOM   3052 HG23 VAL A 187     -47.024 -17.785  36.325  1.00 91.83           H  
ATOM   3053  N   ARG A 188     -50.838 -14.754  36.423  1.00 89.52           N  
ATOM   3054  H   ARG A 188     -50.241 -14.691  35.611  1.00 89.52           H  
ATOM   3055  CA  ARG A 188     -51.913 -13.756  36.575  1.00 89.52           C  
ATOM   3056  HA  ARG A 188     -51.810 -13.263  37.542  1.00 89.52           H  
ATOM   3057  C   ARG A 188     -53.311 -14.367  36.552  1.00 89.52           C  
ATOM   3058  CB  ARG A 188     -51.786 -12.709  35.467  1.00 89.52           C  
ATOM   3059  HB2 ARG A 188     -52.708 -12.130  35.413  1.00 89.52           H  
ATOM   3060  HB3 ARG A 188     -51.636 -13.206  34.509  1.00 89.52           H  
ATOM   3061  O   ARG A 188     -54.158 -13.971  37.357  1.00 89.52           O  
ATOM   3062  CG  ARG A 188     -50.632 -11.746  35.757  1.00 89.52           C  
ATOM   3063  HG2 ARG A 188     -50.899 -11.139  36.622  1.00 89.52           H  
ATOM   3064  HG3 ARG A 188     -49.714 -12.292  35.971  1.00 89.52           H  
ATOM   3065  CD  ARG A 188     -50.422 -10.851  34.540  1.00 89.52           C  
ATOM   3066  HD2 ARG A 188     -51.351 -10.320  34.331  1.00 89.52           H  
ATOM   3067  HD3 ARG A 188     -50.167 -11.487  33.691  1.00 89.52           H  
ATOM   3068  NE  ARG A 188     -49.344  -9.878  34.766  1.00 89.52           N  
ATOM   3069  HE  ARG A 188     -49.054  -9.752  35.725  1.00 89.52           H  
ATOM   3070  NH1 ARG A 188     -49.299  -9.060  32.634  1.00 89.52           N  
ATOM   3071 HH11 ARG A 188     -50.024  -9.727  32.410  1.00 89.52           H  
ATOM   3072 HH12 ARG A 188     -48.921  -8.418  31.952  1.00 89.52           H  
ATOM   3073  NH2 ARG A 188     -47.951  -8.174  34.153  1.00 89.52           N  
ATOM   3074 HH21 ARG A 188     -47.831  -7.336  33.601  1.00 89.52           H  
ATOM   3075 HH22 ARG A 188     -47.588  -8.095  35.093  1.00 89.52           H  
ATOM   3076  CZ  ARG A 188     -48.862  -9.049  33.867  1.00 89.52           C  
ATOM   3077  N   ASP A 189     -53.547 -15.345  35.679  1.00 91.37           N  
ATOM   3078  H   ASP A 189     -52.838 -15.562  34.993  1.00 91.37           H  
ATOM   3079  CA  ASP A 189     -54.821 -16.071  35.618  1.00 91.37           C  
ATOM   3080  HA  ASP A 189     -55.630 -15.358  35.461  1.00 91.37           H  
ATOM   3081  C   ASP A 189     -55.095 -16.786  36.957  1.00 91.37           C  
ATOM   3082  CB  ASP A 189     -54.814 -17.057  34.429  1.00 91.37           C  
ATOM   3083  HB2 ASP A 189     -53.920 -17.678  34.483  1.00 91.37           H  
ATOM   3084  HB3 ASP A 189     -55.678 -17.714  34.527  1.00 91.37           H  
ATOM   3085  O   ASP A 189     -56.198 -16.688  37.505  1.00 91.37           O  
ATOM   3086  CG  ASP A 189     -54.891 -16.392  33.039  1.00 91.37           C  
ATOM   3087  OD1 ASP A 189     -55.354 -15.231  32.955  1.00 91.37           O  
ATOM   3088  OD2 ASP A 189     -54.533 -17.062  32.039  1.00 91.37           O  
ATOM   3089  N   ARG A 190     -54.064 -17.406  37.551  1.00 89.14           N  
ATOM   3090  H   ARG A 190     -53.188 -17.444  37.051  1.00 89.14           H  
ATOM   3091  CA  ARG A 190     -54.163 -18.085  38.852  1.00 89.14           C  
ATOM   3092  HA  ARG A 190     -55.058 -18.707  38.823  1.00 89.14           H  
ATOM   3093  C   ARG A 190     -54.349 -17.120  40.027  1.00 89.14           C  
ATOM   3094  CB  ARG A 190     -52.927 -18.981  39.035  1.00 89.14           C  
ATOM   3095  HB2 ARG A 190     -52.810 -19.614  38.156  1.00 89.14           H  
ATOM   3096  HB3 ARG A 190     -52.037 -18.356  39.115  1.00 89.14           H  
ATOM   3097  O   ARG A 190     -55.179 -17.377  40.896  1.00 89.14           O  
ATOM   3098  CG  ARG A 190     -53.009 -19.880  40.275  1.00 89.14           C  
ATOM   3099  HG2 ARG A 190     -52.079 -20.443  40.354  1.00 89.14           H  
ATOM   3100  HG3 ARG A 190     -53.125 -19.268  41.169  1.00 89.14           H  
ATOM   3101  CD  ARG A 190     -54.177 -20.863  40.210  1.00 89.14           C  
ATOM   3102  HD2 ARG A 190     -55.116 -20.310  40.207  1.00 89.14           H  
ATOM   3103  HD3 ARG A 190     -54.110 -21.453  39.296  1.00 89.14           H  
ATOM   3104  NE  ARG A 190     -54.157 -21.753  41.377  1.00 89.14           N  
ATOM   3105  HE  ARG A 190     -53.397 -21.676  42.038  1.00 89.14           H  
ATOM   3106  NH1 ARG A 190     -56.164 -22.819  40.991  1.00 89.14           N  
ATOM   3107 HH11 ARG A 190     -56.388 -22.180  40.240  1.00 89.14           H  
ATOM   3108 HH12 ARG A 190     -56.931 -23.395  41.305  1.00 89.14           H  
ATOM   3109  NH2 ARG A 190     -54.912 -23.279  42.811  1.00 89.14           N  
ATOM   3110 HH21 ARG A 190     -55.611 -23.916  43.167  1.00 89.14           H  
ATOM   3111 HH22 ARG A 190     -54.111 -23.018  43.369  1.00 89.14           H  
ATOM   3112  CZ  ARG A 190     -55.088 -22.618  41.706  1.00 89.14           C  
ATOM   3113  N   ILE A 191     -53.636 -15.990  40.045  1.00 86.08           N  
ATOM   3114  H   ILE A 191     -52.936 -15.864  39.328  1.00 86.08           H  
ATOM   3115  CA  ILE A 191     -53.841 -14.924  41.046  1.00 86.08           C  
ATOM   3116  HA  ILE A 191     -53.656 -15.331  42.040  1.00 86.08           H  
ATOM   3117  C   ILE A 191     -55.298 -14.444  41.019  1.00 86.08           C  
ATOM   3118  CB  ILE A 191     -52.854 -13.755  40.798  1.00 86.08           C  
ATOM   3119  HB  ILE A 191     -52.855 -13.522  39.733  1.00 86.08           H  
ATOM   3120  O   ILE A 191     -55.938 -14.321  42.066  1.00 86.08           O  
ATOM   3121  CG1 ILE A 191     -51.429 -14.183  41.204  1.00 86.08           C  
ATOM   3122 HG12 ILE A 191     -51.378 -14.317  42.285  1.00 86.08           H  
ATOM   3123 HG13 ILE A 191     -51.205 -15.144  40.742  1.00 86.08           H  
ATOM   3124  CG2 ILE A 191     -53.268 -12.478  41.556  1.00 86.08           C  
ATOM   3125 HG21 ILE A 191     -53.373 -12.688  42.620  1.00 86.08           H  
ATOM   3126 HG22 ILE A 191     -54.211 -12.093  41.167  1.00 86.08           H  
ATOM   3127 HG23 ILE A 191     -52.528 -11.690  41.410  1.00 86.08           H  
ATOM   3128  CD1 ILE A 191     -50.336 -13.196  40.774  1.00 86.08           C  
ATOM   3129 HD11 ILE A 191     -50.396 -12.273  41.350  1.00 86.08           H  
ATOM   3130 HD12 ILE A 191     -49.356 -13.641  40.947  1.00 86.08           H  
ATOM   3131 HD13 ILE A 191     -50.433 -12.971  39.712  1.00 86.08           H  
ATOM   3132  N   THR A 192     -55.839 -14.219  39.819  1.00 86.41           N  
ATOM   3133  H   THR A 192     -55.252 -14.341  39.006  1.00 86.41           H  
ATOM   3134  CA  THR A 192     -57.224 -13.768  39.622  1.00 86.41           C  
ATOM   3135  HA  THR A 192     -57.372 -12.844  40.181  1.00 86.41           H  
ATOM   3136  C   THR A 192     -58.237 -14.791  40.139  1.00 86.41           C  
ATOM   3137  CB  THR A 192     -57.488 -13.476  38.136  1.00 86.41           C  
ATOM   3138  HB  THR A 192     -57.409 -14.394  37.554  1.00 86.41           H  
ATOM   3139  O   THR A 192     -59.263 -14.411  40.701  1.00 86.41           O  
ATOM   3140  CG2 THR A 192     -58.863 -12.848  37.900  1.00 86.41           C  
ATOM   3141 HG21 THR A 192     -58.968 -11.954  38.515  1.00 86.41           H  
ATOM   3142 HG22 THR A 192     -59.651 -13.560  38.146  1.00 86.41           H  
ATOM   3143 HG23 THR A 192     -58.953 -12.573  36.849  1.00 86.41           H  
ATOM   3144  OG1 THR A 192     -56.549 -12.544  37.654  1.00 86.41           O  
ATOM   3145  HG1 THR A 192     -55.718 -13.004  37.515  1.00 86.41           H  
ATOM   3146  N   GLU A 193     -57.958 -16.087  39.985  1.00 87.20           N  
ATOM   3147  H   GLU A 193     -57.124 -16.342  39.476  1.00 87.20           H  
ATOM   3148  CA  GLU A 193     -58.788 -17.171  40.517  1.00 87.20           C  
ATOM   3149  HA  GLU A 193     -59.809 -17.036  40.162  1.00 87.20           H  
ATOM   3150  C   GLU A 193     -58.827 -17.168  42.055  1.00 87.20           C  
ATOM   3151  CB  GLU A 193     -58.257 -18.506  39.971  1.00 87.20           C  
ATOM   3152  HB2 GLU A 193     -58.116 -18.417  38.893  1.00 87.20           H  
ATOM   3153  HB3 GLU A 193     -57.292 -18.716  40.432  1.00 87.20           H  
ATOM   3154  O   GLU A 193     -59.911 -17.224  42.637  1.00 87.20           O  
ATOM   3155  CG  GLU A 193     -59.202 -19.685  40.238  1.00 87.20           C  
ATOM   3156  HG2 GLU A 193     -60.131 -19.522  39.691  1.00 87.20           H  
ATOM   3157  HG3 GLU A 193     -59.439 -19.718  41.302  1.00 87.20           H  
ATOM   3158  CD  GLU A 193     -58.593 -21.039  39.834  1.00 87.20           C  
ATOM   3159  OE1 GLU A 193     -59.247 -22.069  40.106  1.00 87.20           O  
ATOM   3160  OE2 GLU A 193     -57.447 -21.077  39.327  1.00 87.20           O  
ATOM   3161  N   ILE A 194     -57.669 -17.032  42.714  1.00 83.26           N  
ATOM   3162  H   ILE A 194     -56.820 -16.990  42.168  1.00 83.26           H  
ATOM   3163  CA  ILE A 194     -57.560 -17.038  44.184  1.00 83.26           C  
ATOM   3164  HA  ILE A 194     -58.055 -17.933  44.560  1.00 83.26           H  
ATOM   3165  C   ILE A 194     -58.285 -15.832  44.798  1.00 83.26           C  
ATOM   3166  CB  ILE A 194     -56.073 -17.094  44.615  1.00 83.26           C  
ATOM   3167  HB  ILE A 194     -55.546 -16.262  44.149  1.00 83.26           H  
ATOM   3168  O   ILE A 194     -59.033 -15.981  45.768  1.00 83.26           O  
ATOM   3169  CG1 ILE A 194     -55.413 -18.417  44.157  1.00 83.26           C  
ATOM   3170 HG12 ILE A 194     -55.652 -18.608  43.111  1.00 83.26           H  
ATOM   3171 HG13 ILE A 194     -55.811 -19.248  44.739  1.00 83.26           H  
ATOM   3172  CG2 ILE A 194     -55.951 -16.955  46.146  1.00 83.26           C  
ATOM   3173 HG21 ILE A 194     -54.924 -17.120  46.471  1.00 83.26           H  
ATOM   3174 HG22 ILE A 194     -56.240 -15.953  46.463  1.00 83.26           H  
ATOM   3175 HG23 ILE A 194     -56.588 -17.689  46.638  1.00 83.26           H  
ATOM   3176  CD1 ILE A 194     -53.884 -18.409  44.277  1.00 83.26           C  
ATOM   3177 HD11 ILE A 194     -53.483 -17.515  43.800  1.00 83.26           H  
ATOM   3178 HD12 ILE A 194     -53.574 -18.440  45.322  1.00 83.26           H  
ATOM   3179 HD13 ILE A 194     -53.485 -19.289  43.773  1.00 83.26           H  
ATOM   3180  N   LEU A 195     -58.120 -14.640  44.212  1.00 79.63           N  
ATOM   3181  H   LEU A 195     -57.503 -14.593  43.414  1.00 79.63           H  
ATOM   3182  CA  LEU A 195     -58.706 -13.391  44.719  1.00 79.63           C  
ATOM   3183  HA  LEU A 195     -58.466 -13.307  45.779  1.00 79.63           H  
ATOM   3184  C   LEU A 195     -60.241 -13.336  44.648  1.00 79.63           C  
ATOM   3185  CB  LEU A 195     -58.084 -12.201  43.967  1.00 79.63           C  
ATOM   3186  HB2 LEU A 195     -58.144 -12.398  42.897  1.00 79.63           H  
ATOM   3187  HB3 LEU A 195     -58.677 -11.309  44.171  1.00 79.63           H  
ATOM   3188  O   LEU A 195     -60.847 -12.471  45.278  1.00 79.63           O  
ATOM   3189  CG  LEU A 195     -56.623 -11.894  44.345  1.00 79.63           C  
ATOM   3190  HG  LEU A 195     -56.003 -12.779  44.196  1.00 79.63           H  
ATOM   3191  CD1 LEU A 195     -56.101 -10.773  43.446  1.00 79.63           C  
ATOM   3192 HD11 LEU A 195     -55.053 -10.577  43.671  1.00 79.63           H  
ATOM   3193 HD12 LEU A 195     -56.684  -9.865  43.597  1.00 79.63           H  
ATOM   3194 HD13 LEU A 195     -56.176 -11.081  42.403  1.00 79.63           H  
ATOM   3195  CD2 LEU A 195     -56.482 -11.437  45.800  1.00 79.63           C  
ATOM   3196 HD21 LEU A 195     -56.683 -12.268  46.476  1.00 79.63           H  
ATOM   3197 HD22 LEU A 195     -57.179 -10.624  46.008  1.00 79.63           H  
ATOM   3198 HD23 LEU A 195     -55.465 -11.088  45.977  1.00 79.63           H  
ATOM   3199  N   ARG A 196     -60.903 -14.264  43.944  1.00 82.00           N  
ATOM   3200  H   ARG A 196     -60.361 -14.960  43.454  1.00 82.00           H  
ATOM   3201  CA  ARG A 196     -62.375 -14.366  43.948  1.00 82.00           C  
ATOM   3202  HA  ARG A 196     -62.792 -13.369  43.806  1.00 82.00           H  
ATOM   3203  C   ARG A 196     -62.949 -14.849  45.284  1.00 82.00           C  
ATOM   3204  CB  ARG A 196     -62.844 -15.271  42.800  1.00 82.00           C  
ATOM   3205  HB2 ARG A 196     -62.283 -16.205  42.822  1.00 82.00           H  
ATOM   3206  HB3 ARG A 196     -63.900 -15.507  42.936  1.00 82.00           H  
ATOM   3207  O   ARG A 196     -64.162 -14.776  45.466  1.00 82.00           O  
ATOM   3208  CG  ARG A 196     -62.684 -14.589  41.437  1.00 82.00           C  
ATOM   3209  HG2 ARG A 196     -63.336 -13.717  41.392  1.00 82.00           H  
ATOM   3210  HG3 ARG A 196     -61.652 -14.263  41.305  1.00 82.00           H  
ATOM   3211  CD  ARG A 196     -63.054 -15.567  40.321  1.00 82.00           C  
ATOM   3212  HD2 ARG A 196     -64.077 -15.908  40.478  1.00 82.00           H  
ATOM   3213  HD3 ARG A 196     -62.382 -16.423  40.378  1.00 82.00           H  
ATOM   3214  NE  ARG A 196     -62.933 -14.938  38.994  1.00 82.00           N  
ATOM   3215  HE  ARG A 196     -62.481 -14.035  38.970  1.00 82.00           H  
ATOM   3216  NH1 ARG A 196     -63.754 -16.692  37.767  1.00 82.00           N  
ATOM   3217 HH11 ARG A 196     -63.940 -17.126  36.874  1.00 82.00           H  
ATOM   3218 HH12 ARG A 196     -63.812 -17.235  38.617  1.00 82.00           H  
ATOM   3219  NH2 ARG A 196     -63.088 -14.834  36.726  1.00 82.00           N  
ATOM   3220 HH21 ARG A 196     -63.290 -15.277  35.841  1.00 82.00           H  
ATOM   3221 HH22 ARG A 196     -62.652 -13.923  36.740  1.00 82.00           H  
ATOM   3222  CZ  ARG A 196     -63.261 -15.487  37.840  1.00 82.00           C  
ATOM   3223  N   ASN A 197     -62.128 -15.350  46.210  1.00 77.82           N  
ATOM   3224  H   ASN A 197     -61.139 -15.378  46.007  1.00 77.82           H  
ATOM   3225  CA  ASN A 197     -62.592 -15.852  47.502  1.00 77.82           C  
ATOM   3226  HA  ASN A 197     -63.551 -16.343  47.336  1.00 77.82           H  
ATOM   3227  C   ASN A 197     -62.768 -14.709  48.536  1.00 77.82           C  
ATOM   3228  CB  ASN A 197     -61.627 -16.949  47.968  1.00 77.82           C  
ATOM   3229  HB2 ASN A 197     -61.532 -17.693  47.177  1.00 77.82           H  
ATOM   3230  HB3 ASN A 197     -60.642 -16.511  48.132  1.00 77.82           H  
ATOM   3231  O   ASN A 197     -61.776 -14.167  49.029  1.00 77.82           O  
ATOM   3232  CG  ASN A 197     -62.067 -17.654  49.240  1.00 77.82           C  
ATOM   3233  ND2 ASN A 197     -61.466 -18.783  49.529  1.00 77.82           N  
ATOM   3234 HD21 ASN A 197     -60.728 -19.127  48.931  1.00 77.82           H  
ATOM   3235 HD22 ASN A 197     -61.736 -19.259  50.378  1.00 77.82           H  
ATOM   3236  OD1 ASN A 197     -62.941 -17.224  49.984  1.00 77.82           O  
ATOM   3237  N   PRO A 198     -64.007 -14.372  48.951  1.00 69.23           N  
ATOM   3238  CA  PRO A 198     -64.289 -13.208  49.800  1.00 69.23           C  
ATOM   3239  HA  PRO A 198     -63.825 -12.325  49.360  1.00 69.23           H  
ATOM   3240  C   PRO A 198     -63.773 -13.325  51.244  1.00 69.23           C  
ATOM   3241  CB  PRO A 198     -65.814 -13.043  49.753  1.00 69.23           C  
ATOM   3242  HB2 PRO A 198     -66.219 -12.651  50.686  1.00 69.23           H  
ATOM   3243  HB3 PRO A 198     -66.076 -12.383  48.927  1.00 69.23           H  
ATOM   3244  O   PRO A 198     -63.723 -12.324  51.956  1.00 69.23           O  
ATOM   3245  CG  PRO A 198     -66.330 -14.449  49.457  1.00 69.23           C  
ATOM   3246  HG2 PRO A 198     -66.386 -15.020  50.384  1.00 69.23           H  
ATOM   3247  HG3 PRO A 198     -67.298 -14.429  48.957  1.00 69.23           H  
ATOM   3248  CD  PRO A 198     -65.244 -15.031  48.564  1.00 69.23           C  
ATOM   3249  HD2 PRO A 198     -65.188 -16.110  48.708  1.00 69.23           H  
ATOM   3250  HD3 PRO A 198     -65.477 -14.797  47.525  1.00 69.23           H  
ATOM   3251  N   ARG A 199     -63.382 -14.524  51.703  1.00 67.82           N  
ATOM   3252  H   ARG A 199     -63.385 -15.300  51.056  1.00 67.82           H  
ATOM   3253  CA  ARG A 199     -62.852 -14.742  53.065  1.00 67.82           C  
ATOM   3254  HA  ARG A 199     -63.381 -14.089  53.759  1.00 67.82           H  
ATOM   3255  C   ARG A 199     -61.377 -14.364  53.220  1.00 67.82           C  
ATOM   3256  CB  ARG A 199     -63.074 -16.200  53.495  1.00 67.82           C  
ATOM   3257  HB2 ARG A 199     -62.601 -16.866  52.773  1.00 67.82           H  
ATOM   3258  HB3 ARG A 199     -62.599 -16.356  54.464  1.00 67.82           H  
ATOM   3259  O   ARG A 199     -60.886 -14.336  54.343  1.00 67.82           O  
ATOM   3260  CG  ARG A 199     -64.562 -16.550  53.625  1.00 67.82           C  
ATOM   3261  HG2 ARG A 199     -65.034 -15.861  54.326  1.00 67.82           H  
ATOM   3262  HG3 ARG A 199     -65.047 -16.462  52.653  1.00 67.82           H  
ATOM   3263  CD  ARG A 199     -64.714 -17.983  54.140  1.00 67.82           C  
ATOM   3264  HD2 ARG A 199     -64.217 -18.062  55.107  1.00 67.82           H  
ATOM   3265  HD3 ARG A 199     -64.226 -18.658  53.437  1.00 67.82           H  
ATOM   3266  NE  ARG A 199     -66.133 -18.360  54.283  1.00 67.82           N  
ATOM   3267  HE  ARG A 199     -66.815 -17.651  54.055  1.00 67.82           H  
ATOM   3268  NH1 ARG A 199     -65.787 -20.508  55.020  1.00 67.82           N  
ATOM   3269 HH11 ARG A 199     -66.147 -21.397  55.337  1.00 67.82           H  
ATOM   3270 HH12 ARG A 199     -64.790 -20.356  54.971  1.00 67.82           H  
ATOM   3271  NH2 ARG A 199     -67.871 -19.749  54.768  1.00 67.82           N  
ATOM   3272 HH21 ARG A 199     -68.213 -20.645  55.085  1.00 67.82           H  
ATOM   3273 HH22 ARG A 199     -68.526 -19.020  54.523  1.00 67.82           H  
ATOM   3274  CZ  ARG A 199     -66.588 -19.532  54.688  1.00 67.82           C  
ATOM   3275  N   ILE A 200     -60.678 -14.095  52.117  1.00 68.38           N  
ATOM   3276  H   ILE A 200     -61.152 -14.125  51.225  1.00 68.38           H  
ATOM   3277  CA  ILE A 200     -59.238 -13.824  52.124  1.00 68.38           C  
ATOM   3278  HA  ILE A 200     -58.752 -14.545  52.782  1.00 68.38           H  
ATOM   3279  C   ILE A 200     -58.934 -12.444  52.724  1.00 68.38           C  
ATOM   3280  CB  ILE A 200     -58.666 -14.031  50.699  1.00 68.38           C  
ATOM   3281  HB  ILE A 200     -59.285 -13.483  49.988  1.00 68.38           H  
ATOM   3282  O   ILE A 200     -58.050 -12.335  53.565  1.00 68.38           O  
ATOM   3283  CG1 ILE A 200     -58.725 -15.541  50.355  1.00 68.38           C  
ATOM   3284 HG12 ILE A 200     -59.764 -15.870  50.377  1.00 68.38           H  
ATOM   3285 HG13 ILE A 200     -58.178 -16.106  51.110  1.00 68.38           H  
ATOM   3286  CG2 ILE A 200     -57.231 -13.486  50.575  1.00 68.38           C  
ATOM   3287 HG21 ILE A 200     -56.853 -13.624  49.562  1.00 68.38           H  
ATOM   3288 HG22 ILE A 200     -56.576 -13.995  51.282  1.00 68.38           H  
ATOM   3289 HG23 ILE A 200     -57.212 -12.414  50.772  1.00 68.38           H  
ATOM   3290  CD1 ILE A 200     -58.152 -15.904  48.980  1.00 68.38           C  
ATOM   3291 HD11 ILE A 200     -58.397 -16.940  48.744  1.00 68.38           H  
ATOM   3292 HD12 ILE A 200     -57.067 -15.807  48.984  1.00 68.38           H  
ATOM   3293 HD13 ILE A 200     -58.575 -15.245  48.222  1.00 68.38           H  
ATOM   3294  N   GLU A 201     -59.682 -11.402  52.351  1.00 66.92           N  
ATOM   3295  H   GLU A 201     -60.410 -11.566  51.671  1.00 66.92           H  
ATOM   3296  CA  GLU A 201     -59.307 -10.001  52.607  1.00 66.92           C  
ATOM   3297  HA  GLU A 201     -58.323  -9.863  52.158  1.00 66.92           H  
ATOM   3298  C   GLU A 201     -59.154  -9.581  54.095  1.00 66.92           C  
ATOM   3299  CB  GLU A 201     -60.288  -9.082  51.850  1.00 66.92           C  
ATOM   3300  HB2 GLU A 201     -60.620  -9.574  50.936  1.00 66.92           H  
ATOM   3301  HB3 GLU A 201     -61.171  -8.914  52.467  1.00 66.92           H  
ATOM   3302  O   GLU A 201     -58.226  -8.829  54.397  1.00 66.92           O  
ATOM   3303  CG  GLU A 201     -59.690  -7.718  51.467  1.00 66.92           C  
ATOM   3304  HG2 GLU A 201     -59.343  -7.218  52.371  1.00 66.92           H  
ATOM   3305  HG3 GLU A 201     -60.490  -7.107  51.048  1.00 66.92           H  
ATOM   3306  CD  GLU A 201     -58.540  -7.795  50.442  1.00 66.92           C  
ATOM   3307  OE1 GLU A 201     -57.909  -6.745  50.196  1.00 66.92           O  
ATOM   3308  OE2 GLU A 201     -58.246  -8.891  49.908  1.00 66.92           O  
ATOM   3309  N   PRO A 202     -59.986 -10.037  55.058  1.00 61.33           N  
ATOM   3310  CA  PRO A 202     -59.865  -9.631  56.466  1.00 61.33           C  
ATOM   3311  HA  PRO A 202     -59.772  -8.546  56.512  1.00 61.33           H  
ATOM   3312  C   PRO A 202     -58.653 -10.252  57.174  1.00 61.33           C  
ATOM   3313  CB  PRO A 202     -61.178 -10.044  57.147  1.00 61.33           C  
ATOM   3314  HB2 PRO A 202     -61.044 -10.965  57.714  1.00 61.33           H  
ATOM   3315  HB3 PRO A 202     -61.552  -9.258  57.802  1.00 61.33           H  
ATOM   3316  O   PRO A 202     -57.872  -9.535  57.793  1.00 61.33           O  
ATOM   3317  CG  PRO A 202     -62.139 -10.312  55.990  1.00 61.33           C  
ATOM   3318  HG2 PRO A 202     -62.881 -11.069  56.244  1.00 61.33           H  
ATOM   3319  HG3 PRO A 202     -62.626  -9.381  55.698  1.00 61.33           H  
ATOM   3320  CD  PRO A 202     -61.221 -10.776  54.868  1.00 61.33           C  
ATOM   3321  HD2 PRO A 202     -61.021 -11.842  54.973  1.00 61.33           H  
ATOM   3322  HD3 PRO A 202     -61.688 -10.575  53.903  1.00 61.33           H  
ATOM   3323  N   VAL A 203     -58.466 -11.571  57.031  1.00 59.46           N  
ATOM   3324  H   VAL A 203     -59.137 -12.087  56.481  1.00 59.46           H  
ATOM   3325  CA  VAL A 203     -57.309 -12.313  57.579  1.00 59.46           C  
ATOM   3326  HA  VAL A 203     -57.215 -12.105  58.645  1.00 59.46           H  
ATOM   3327  C   VAL A 203     -56.022 -11.848  56.900  1.00 59.46           C  
ATOM   3328  CB  VAL A 203     -57.498 -13.831  57.379  1.00 59.46           C  
ATOM   3329  HB  VAL A 203     -57.585 -14.032  56.311  1.00 59.46           H  
ATOM   3330  O   VAL A 203     -54.971 -11.721  57.530  1.00 59.46           O  
ATOM   3331  CG1 VAL A 203     -56.326 -14.655  57.928  1.00 59.46           C  
ATOM   3332 HG11 VAL A 203     -56.523 -15.720  57.803  1.00 59.46           H  
ATOM   3333 HG12 VAL A 203     -55.405 -14.418  57.396  1.00 59.46           H  
ATOM   3334 HG13 VAL A 203     -56.188 -14.445  58.989  1.00 59.46           H  
ATOM   3335  CG2 VAL A 203     -58.779 -14.327  58.065  1.00 59.46           C  
ATOM   3336 HG21 VAL A 203     -58.865 -15.407  57.951  1.00 59.46           H  
ATOM   3337 HG22 VAL A 203     -59.659 -13.864  57.619  1.00 59.46           H  
ATOM   3338 HG23 VAL A 203     -58.742 -14.090  59.129  1.00 59.46           H  
ATOM   3339  N   ARG A 204     -56.129 -11.506  55.612  1.00 63.92           N  
ATOM   3340  H   ARG A 204     -57.006 -11.682  55.143  1.00 63.92           H  
ATOM   3341  CA  ARG A 204     -55.069 -10.868  54.851  1.00 63.92           C  
ATOM   3342  HA  ARG A 204     -54.195 -11.519  54.881  1.00 63.92           H  
ATOM   3343  C   ARG A 204     -54.625  -9.560  55.510  1.00 63.92           C  
ATOM   3344  CB  ARG A 204     -55.528 -10.759  53.392  1.00 63.92           C  
ATOM   3345  HB2 ARG A 204     -56.489 -10.246  53.360  1.00 63.92           H  
ATOM   3346  HB3 ARG A 204     -55.651 -11.766  52.993  1.00 63.92           H  
ATOM   3347  O   ARG A 204     -53.429  -9.449  55.686  1.00 63.92           O  
ATOM   3348  CG  ARG A 204     -54.577 -10.008  52.480  1.00 63.92           C  
ATOM   3349  HG2 ARG A 204     -53.593 -10.477  52.486  1.00 63.92           H  
ATOM   3350  HG3 ARG A 204     -54.513  -8.990  52.862  1.00 63.92           H  
ATOM   3351  CD  ARG A 204     -55.128  -9.948  51.053  1.00 63.92           C  
ATOM   3352  HD2 ARG A 204     -56.162  -9.606  51.088  1.00 63.92           H  
ATOM   3353  HD3 ARG A 204     -55.091 -10.936  50.593  1.00 63.92           H  
ATOM   3354  NE  ARG A 204     -54.322  -9.001  50.288  1.00 63.92           N  
ATOM   3355  HE  ARG A 204     -53.521  -8.629  50.777  1.00 63.92           H  
ATOM   3356  NH1 ARG A 204     -55.825  -8.358  48.661  1.00 63.92           N  
ATOM   3357 HH11 ARG A 204     -56.566  -8.849  49.141  1.00 63.92           H  
ATOM   3358 HH12 ARG A 204     -56.181  -7.579  48.125  1.00 63.92           H  
ATOM   3359  NH2 ARG A 204     -53.887  -7.268  48.968  1.00 63.92           N  
ATOM   3360 HH21 ARG A 204     -54.193  -6.580  48.295  1.00 63.92           H  
ATOM   3361 HH22 ARG A 204     -53.233  -7.030  49.700  1.00 63.92           H  
ATOM   3362  CZ  ARG A 204     -54.694  -8.235  49.290  1.00 63.92           C  
ATOM   3363  N   LYS A 205     -55.497  -8.649  55.967  1.00 65.84           N  
ATOM   3364  H   LYS A 205     -56.480  -8.830  55.822  1.00 65.84           H  
ATOM   3365  CA  LYS A 205     -55.096  -7.349  56.569  1.00 65.84           C  
ATOM   3366  HA  LYS A 205     -54.496  -6.810  55.836  1.00 65.84           H  
ATOM   3367  C   LYS A 205     -54.238  -7.444  57.842  1.00 65.84           C  
ATOM   3368  CB  LYS A 205     -56.318  -6.469  56.840  1.00 65.84           C  
ATOM   3369  HB2 LYS A 205     -56.040  -5.691  57.551  1.00 65.84           H  
ATOM   3370  HB3 LYS A 205     -57.121  -7.062  57.276  1.00 65.84           H  
ATOM   3371  O   LYS A 205     -53.241  -6.735  57.963  1.00 65.84           O  
ATOM   3372  CG  LYS A 205     -56.788  -5.790  55.550  1.00 65.84           C  
ATOM   3373  HG2 LYS A 205     -55.970  -5.206  55.128  1.00 65.84           H  
ATOM   3374  HG3 LYS A 205     -57.093  -6.544  54.824  1.00 65.84           H  
ATOM   3375  CD  LYS A 205     -57.961  -4.860  55.853  1.00 65.84           C  
ATOM   3376  HD2 LYS A 205     -58.773  -5.441  56.291  1.00 65.84           H  
ATOM   3377  HD3 LYS A 205     -57.638  -4.094  56.558  1.00 65.84           H  
ATOM   3378  CE  LYS A 205     -58.425  -4.214  54.548  1.00 65.84           C  
ATOM   3379  HE2 LYS A 205     -57.580  -3.690  54.102  1.00 65.84           H  
ATOM   3380  HE3 LYS A 205     -58.717  -5.006  53.859  1.00 65.84           H  
ATOM   3381  NZ  LYS A 205     -59.553  -3.285  54.789  1.00 65.84           N  
ATOM   3382  HZ1 LYS A 205     -60.323  -3.787  55.207  1.00 65.84           H  
ATOM   3383  HZ2 LYS A 205     -59.858  -2.884  53.914  1.00 65.84           H  
ATOM   3384  HZ3 LYS A 205     -59.264  -2.546  55.415  1.00 65.84           H  
ATOM   3385  N   GLU A 206     -54.591  -8.315  58.786  1.00 58.88           N  
ATOM   3386  H   GLU A 206     -55.437  -8.853  58.661  1.00 58.88           H  
ATOM   3387  CA  GLU A 206     -53.826  -8.472  60.039  1.00 58.88           C  
ATOM   3388  HA  GLU A 206     -53.601  -7.490  60.455  1.00 58.88           H  
ATOM   3389  C   GLU A 206     -52.482  -9.171  59.804  1.00 58.88           C  
ATOM   3390  CB  GLU A 206     -54.642  -9.257  61.072  1.00 58.88           C  
ATOM   3391  HB2 GLU A 206     -55.041 -10.157  60.605  1.00 58.88           H  
ATOM   3392  HB3 GLU A 206     -53.978  -9.549  61.886  1.00 58.88           H  
ATOM   3393  O   GLU A 206     -51.442  -8.732  60.306  1.00 58.88           O  
ATOM   3394  CG  GLU A 206     -55.782  -8.414  61.659  1.00 58.88           C  
ATOM   3395  HG2 GLU A 206     -56.465  -8.135  60.857  1.00 58.88           H  
ATOM   3396  HG3 GLU A 206     -55.359  -7.499  62.075  1.00 58.88           H  
ATOM   3397  CD  GLU A 206     -56.568  -9.152  62.754  1.00 58.88           C  
ATOM   3398  OE1 GLU A 206     -57.354  -8.464  63.444  1.00 58.88           O  
ATOM   3399  OE2 GLU A 206     -56.401 -10.386  62.876  1.00 58.88           O  
ATOM   3400  N   MET A 207     -52.472 -10.205  58.954  1.00 63.37           N  
ATOM   3401  H   MET A 207     -53.350 -10.538  58.583  1.00 63.37           H  
ATOM   3402  CA  MET A 207     -51.222 -10.770  58.445  1.00 63.37           C  
ATOM   3403  HA  MET A 207     -50.603 -11.078  59.287  1.00 63.37           H  
ATOM   3404  C   MET A 207     -50.434  -9.723  57.646  1.00 63.37           C  
ATOM   3405  CB  MET A 207     -51.513 -11.987  57.561  1.00 63.37           C  
ATOM   3406  HB2 MET A 207     -52.226 -11.715  56.783  1.00 63.37           H  
ATOM   3407  HB3 MET A 207     -50.583 -12.283  57.074  1.00 63.37           H  
ATOM   3408  O   MET A 207     -49.207  -9.694  57.724  1.00 63.37           O  
ATOM   3409  CG  MET A 207     -52.045 -13.199  58.329  1.00 63.37           C  
ATOM   3410  HG2 MET A 207     -53.036 -12.964  58.715  1.00 63.37           H  
ATOM   3411  HG3 MET A 207     -51.394 -13.419  59.175  1.00 63.37           H  
ATOM   3412  SD  MET A 207     -52.168 -14.665  57.266  1.00 63.37           S  
ATOM   3413  CE  MET A 207     -50.530 -15.394  57.513  1.00 63.37           C  
ATOM   3414  HE1 MET A 207     -49.756 -14.642  57.364  1.00 63.37           H  
ATOM   3415  HE2 MET A 207     -50.463 -15.791  58.526  1.00 63.37           H  
ATOM   3416  HE3 MET A 207     -50.394 -16.212  56.805  1.00 63.37           H  
ATOM   3417  N   GLU A 208     -51.128  -8.852  56.908  1.00 70.24           N  
ATOM   3418  H   GLU A 208     -52.131  -8.962  56.883  1.00 70.24           H  
ATOM   3419  CA  GLU A 208     -50.566  -7.841  56.021  1.00 70.24           C  
ATOM   3420  HA  GLU A 208     -49.865  -8.336  55.349  1.00 70.24           H  
ATOM   3421  C   GLU A 208     -49.827  -6.748  56.763  1.00 70.24           C  
ATOM   3422  CB  GLU A 208     -51.604  -7.152  55.126  1.00 70.24           C  
ATOM   3423  HB2 GLU A 208     -51.279  -6.132  54.916  1.00 70.24           H  
ATOM   3424  HB3 GLU A 208     -52.550  -7.079  55.662  1.00 70.24           H  
ATOM   3425  O   GLU A 208     -48.917  -6.214  56.155  1.00 70.24           O  
ATOM   3426  CG  GLU A 208     -51.803  -7.826  53.768  1.00 70.24           C  
ATOM   3427  HG2 GLU A 208     -52.045  -8.885  53.860  1.00 70.24           H  
ATOM   3428  HG3 GLU A 208     -50.849  -7.795  53.241  1.00 70.24           H  
ATOM   3429  CD  GLU A 208     -52.846  -7.109  52.907  1.00 70.24           C  
ATOM   3430  OE1 GLU A 208     -52.755  -7.328  51.675  1.00 70.24           O  
ATOM   3431  OE2 GLU A 208     -53.665  -6.323  53.423  1.00 70.24           O  
ATOM   3432  N   ASP A 209     -50.155  -6.387  58.003  1.00 73.19           N  
ATOM   3433  H   ASP A 209     -50.995  -6.774  58.409  1.00 73.19           H  
ATOM   3434  CA  ASP A 209     -49.451  -5.311  58.718  1.00 73.19           C  
ATOM   3435  HA  ASP A 209     -49.219  -4.512  58.014  1.00 73.19           H  
ATOM   3436  C   ASP A 209     -48.100  -5.772  59.270  1.00 73.19           C  
ATOM   3437  CB  ASP A 209     -50.345  -4.722  59.817  1.00 73.19           C  
ATOM   3438  HB2 ASP A 209     -50.857  -5.527  60.345  1.00 73.19           H  
ATOM   3439  HB3 ASP A 209     -49.712  -4.199  60.534  1.00 73.19           H  
ATOM   3440  O   ASP A 209     -47.077  -5.123  59.030  1.00 73.19           O  
ATOM   3441  CG  ASP A 209     -51.365  -3.710  59.278  1.00 73.19           C  
ATOM   3442  OD1 ASP A 209     -51.199  -3.235  58.120  1.00 73.19           O  
ATOM   3443  OD2 ASP A 209     -52.262  -3.336  60.058  1.00 73.19           O  
ATOM   3444  N   ILE A 210     -48.051  -6.954  59.892  1.00 70.77           N  
ATOM   3445  H   ILE A 210     -48.919  -7.446  60.048  1.00 70.77           H  
ATOM   3446  CA  ILE A 210     -46.774  -7.597  60.247  1.00 70.77           C  
ATOM   3447  HA  ILE A 210     -46.173  -6.885  60.814  1.00 70.77           H  
ATOM   3448  C   ILE A 210     -45.998  -7.921  58.965  1.00 70.77           C  
ATOM   3449  CB  ILE A 210     -47.008  -8.842  61.132  1.00 70.77           C  
ATOM   3450  HB  ILE A 210     -47.666  -9.529  60.600  1.00 70.77           H  
ATOM   3451  O   ILE A 210     -44.784  -7.720  58.893  1.00 70.77           O  
ATOM   3452  CG1 ILE A 210     -47.685  -8.412  62.455  1.00 70.77           C  
ATOM   3453 HG12 ILE A 210     -48.592  -7.848  62.238  1.00 70.77           H  
ATOM   3454 HG13 ILE A 210     -47.013  -7.762  63.016  1.00 70.77           H  
ATOM   3455  CG2 ILE A 210     -45.679  -9.566  61.438  1.00 70.77           C  
ATOM   3456 HG21 ILE A 210     -45.041  -8.930  62.052  1.00 70.77           H  
ATOM   3457 HG22 ILE A 210     -45.142  -9.810  60.522  1.00 70.77           H  
ATOM   3458 HG23 ILE A 210     -45.868 -10.502  61.963  1.00 70.77           H  
ATOM   3459  CD1 ILE A 210     -48.100  -9.584  63.345  1.00 70.77           C  
ATOM   3460 HD11 ILE A 210     -48.667  -9.210  64.197  1.00 70.77           H  
ATOM   3461 HD12 ILE A 210     -48.735 -10.251  62.761  1.00 70.77           H  
ATOM   3462 HD13 ILE A 210     -47.230 -10.127  63.714  1.00 70.77           H  
ATOM   3463  N   GLN A 211     -46.694  -8.322  57.899  1.00 72.78           N  
ATOM   3464  H   GLN A 211     -47.680  -8.519  57.998  1.00 72.78           H  
ATOM   3465  CA  GLN A 211     -46.083  -8.431  56.577  1.00 72.78           C  
ATOM   3466  HA  GLN A 211     -45.142  -8.973  56.677  1.00 72.78           H  
ATOM   3467  C   GLN A 211     -45.767  -7.108  55.929  1.00 72.78           C  
ATOM   3468  CB  GLN A 211     -46.969  -9.182  55.604  1.00 72.78           C  
ATOM   3469  HB2 GLN A 211     -47.992  -8.827  55.730  1.00 72.78           H  
ATOM   3470  HB3 GLN A 211     -46.667  -9.018  54.569  1.00 72.78           H  
ATOM   3471  O   GLN A 211     -44.997  -7.113  54.992  1.00 72.78           O  
ATOM   3472  CG  GLN A 211     -46.836 -10.650  55.910  1.00 72.78           C  
ATOM   3473  HG2 GLN A 211     -45.977 -11.066  55.383  1.00 72.78           H  
ATOM   3474  HG3 GLN A 211     -46.669 -10.774  56.980  1.00 72.78           H  
ATOM   3475  CD  GLN A 211     -48.067 -11.407  55.543  1.00 72.78           C  
ATOM   3476  NE2 GLN A 211     -48.143 -12.572  56.135  1.00 72.78           N  
ATOM   3477 HE21 GLN A 211     -48.972 -13.121  55.961  1.00 72.78           H  
ATOM   3478 HE22 GLN A 211     -47.429 -12.856  56.792  1.00 72.78           H  
ATOM   3479  OE1 GLN A 211     -48.913 -11.001  54.747  1.00 72.78           O  
ATOM   3480  N   ARG A 212     -46.340  -5.980  56.324  1.00 78.18           N  
ATOM   3481  H   ARG A 212     -47.032  -6.020  57.058  1.00 78.18           H  
ATOM   3482  CA  ARG A 212     -46.032  -4.679  55.729  1.00 78.18           C  
ATOM   3483  HA  ARG A 212     -45.969  -4.757  54.644  1.00 78.18           H  
ATOM   3484  C   ARG A 212     -44.663  -4.275  56.219  1.00 78.18           C  
ATOM   3485  CB  ARG A 212     -47.093  -3.636  56.090  1.00 78.18           C  
ATOM   3486  HB2 ARG A 212     -48.085  -4.031  55.867  1.00 78.18           H  
ATOM   3487  HB3 ARG A 212     -47.038  -3.400  57.153  1.00 78.18           H  
ATOM   3488  O   ARG A 212     -43.821  -3.967  55.395  1.00 78.18           O  
ATOM   3489  CG  ARG A 212     -46.926  -2.348  55.280  1.00 78.18           C  
ATOM   3490  HG2 ARG A 212     -47.138  -2.550  54.230  1.00 78.18           H  
ATOM   3491  HG3 ARG A 212     -45.904  -1.977  55.366  1.00 78.18           H  
ATOM   3492  CD  ARG A 212     -47.874  -1.262  55.793  1.00 78.18           C  
ATOM   3493  HD2 ARG A 212     -47.541  -0.957  56.786  1.00 78.18           H  
ATOM   3494  HD3 ARG A 212     -47.784  -0.401  55.131  1.00 78.18           H  
ATOM   3495  NE  ARG A 212     -49.282  -1.711  55.875  1.00 78.18           N  
ATOM   3496  HE  ARG A 212     -49.460  -2.667  56.148  1.00 78.18           H  
ATOM   3497  NH1 ARG A 212     -50.286   0.341  55.719  1.00 78.18           N  
ATOM   3498 HH11 ARG A 212     -49.371   0.761  55.645  1.00 78.18           H  
ATOM   3499 HH12 ARG A 212     -51.121   0.906  55.784  1.00 78.18           H  
ATOM   3500  NH2 ARG A 212     -51.524  -1.482  56.070  1.00 78.18           N  
ATOM   3501 HH21 ARG A 212     -51.525  -2.324  56.627  1.00 78.18           H  
ATOM   3502 HH22 ARG A 212     -52.349  -0.909  56.172  1.00 78.18           H  
ATOM   3503  CZ  ARG A 212     -50.357  -0.951  55.875  1.00 78.18           C  
ATOM   3504  N   GLN A 213     -44.427  -4.425  57.520  1.00 79.66           N  
ATOM   3505  H   GLN A 213     -45.201  -4.688  58.112  1.00 79.66           H  
ATOM   3506  CA  GLN A 213     -43.111  -4.256  58.127  1.00 79.66           C  
ATOM   3507  HA  GLN A 213     -42.738  -3.258  57.898  1.00 79.66           H  
ATOM   3508  C   GLN A 213     -42.099  -5.262  57.561  1.00 79.66           C  
ATOM   3509  CB  GLN A 213     -43.237  -4.400  59.647  1.00 79.66           C  
ATOM   3510  HB2 GLN A 213     -43.688  -5.363  59.888  1.00 79.66           H  
ATOM   3511  HB3 GLN A 213     -42.240  -4.365  60.087  1.00 79.66           H  
ATOM   3512  O   GLN A 213     -41.009  -4.854  57.166  1.00 79.66           O  
ATOM   3513  CG  GLN A 213     -44.082  -3.269  60.252  1.00 79.66           C  
ATOM   3514  HG2 GLN A 213     -43.617  -2.314  60.008  1.00 79.66           H  
ATOM   3515  HG3 GLN A 213     -45.084  -3.279  59.823  1.00 79.66           H  
ATOM   3516  CD  GLN A 213     -44.224  -3.370  61.766  1.00 79.66           C  
ATOM   3517  NE2 GLN A 213     -44.728  -2.334  62.399  1.00 79.66           N  
ATOM   3518 HE21 GLN A 213     -44.839  -2.417  63.399  1.00 79.66           H  
ATOM   3519 HE22 GLN A 213     -44.995  -1.508  61.882  1.00 79.66           H  
ATOM   3520  OE1 GLN A 213     -43.904  -4.357  62.413  1.00 79.66           O  
ATOM   3521  N   ARG A 214     -42.467  -6.553  57.424  1.00 82.58           N  
ATOM   3522  H   ARG A 214     -43.339  -6.857  57.834  1.00 82.58           H  
ATOM   3523  CA  ARG A 214     -41.600  -7.525  56.724  1.00 82.58           C  
ATOM   3524  HA  ARG A 214     -40.613  -7.499  57.186  1.00 82.58           H  
ATOM   3525  C   ARG A 214     -41.366  -7.111  55.280  1.00 82.58           C  
ATOM   3526  CB  ARG A 214     -42.101  -8.979  56.761  1.00 82.58           C  
ATOM   3527  HB2 ARG A 214     -41.492  -9.568  56.075  1.00 82.58           H  
ATOM   3528  HB3 ARG A 214     -43.129  -9.018  56.401  1.00 82.58           H  
ATOM   3529  O   ARG A 214     -40.228  -7.128  54.871  1.00 82.58           O  
ATOM   3530  CG  ARG A 214     -41.987  -9.626  58.146  1.00 82.58           C  
ATOM   3531  HG2 ARG A 214     -42.546  -9.012  58.852  1.00 82.58           H  
ATOM   3532  HG3 ARG A 214     -40.943  -9.648  58.457  1.00 82.58           H  
ATOM   3533  CD  ARG A 214     -42.573 -11.046  58.209  1.00 82.58           C  
ATOM   3534  HD2 ARG A 214     -43.518 -11.075  57.665  1.00 82.58           H  
ATOM   3535  HD3 ARG A 214     -42.797 -11.264  59.253  1.00 82.58           H  
ATOM   3536  NE  ARG A 214     -41.653 -12.099  57.735  1.00 82.58           N  
ATOM   3537  HE  ARG A 214     -40.960 -12.443  58.384  1.00 82.58           H  
ATOM   3538  NH1 ARG A 214     -42.594 -12.633  55.719  1.00 82.58           N  
ATOM   3539 HH11 ARG A 214     -43.013 -11.714  55.739  1.00 82.58           H  
ATOM   3540 HH12 ARG A 214     -42.323 -12.964  54.804  1.00 82.58           H  
ATOM   3541  NH2 ARG A 214     -40.883 -13.818  56.473  1.00 82.58           N  
ATOM   3542 HH21 ARG A 214     -40.283 -14.023  57.260  1.00 82.58           H  
ATOM   3543 HH22 ARG A 214     -40.807 -14.314  55.597  1.00 82.58           H  
ATOM   3544  CZ  ARG A 214     -41.717 -12.842  56.647  1.00 82.58           C  
ATOM   3545  N   ARG A 215     -42.385  -6.673  54.538  1.00 78.19           N  
ATOM   3546  H   ARG A 215     -43.302  -6.690  54.961  1.00 78.19           H  
ATOM   3547  CA  ARG A 215     -42.279  -6.238  53.136  1.00 78.19           C  
ATOM   3548  HA  ARG A 215     -41.768  -7.018  52.571  1.00 78.19           H  
ATOM   3549  C   ARG A 215     -41.441  -4.982  52.988  1.00 78.19           C  
ATOM   3550  CB  ARG A 215     -43.657  -6.007  52.495  1.00 78.19           C  
ATOM   3551  HB2 ARG A 215     -44.297  -5.459  53.187  1.00 78.19           H  
ATOM   3552  HB3 ARG A 215     -43.533  -5.389  51.606  1.00 78.19           H  
ATOM   3553  O   ARG A 215     -40.749  -4.859  51.994  1.00 78.19           O  
ATOM   3554  CG  ARG A 215     -44.311  -7.324  52.046  1.00 78.19           C  
ATOM   3555  HG2 ARG A 215     -44.328  -8.053  52.856  1.00 78.19           H  
ATOM   3556  HG3 ARG A 215     -43.700  -7.752  51.252  1.00 78.19           H  
ATOM   3557  CD  ARG A 215     -45.731  -7.118  51.501  1.00 78.19           C  
ATOM   3558  HD2 ARG A 215     -45.693  -6.407  50.675  1.00 78.19           H  
ATOM   3559  HD3 ARG A 215     -46.068  -8.078  51.111  1.00 78.19           H  
ATOM   3560  NE  ARG A 215     -46.674  -6.633  52.530  1.00 78.19           N  
ATOM   3561  HE  ARG A 215     -46.258  -6.240  53.362  1.00 78.19           H  
ATOM   3562  NH1 ARG A 215     -48.604  -7.488  51.627  1.00 78.19           N  
ATOM   3563 HH11 ARG A 215     -49.609  -7.579  51.649  1.00 78.19           H  
ATOM   3564 HH12 ARG A 215     -48.068  -7.957  50.910  1.00 78.19           H  
ATOM   3565  NH2 ARG A 215     -48.736  -6.206  53.422  1.00 78.19           N  
ATOM   3566 HH21 ARG A 215     -49.739  -6.316  53.376  1.00 78.19           H  
ATOM   3567 HH22 ARG A 215     -48.361  -5.888  54.304  1.00 78.19           H  
ATOM   3568  CZ  ARG A 215     -47.988  -6.773  52.524  1.00 78.19           C  
ATOM   3569  N   GLU A 216     -41.499  -4.038  53.918  1.00 83.07           N  
ATOM   3570  H   GLU A 216     -42.143  -4.153  54.687  1.00 83.07           H  
ATOM   3571  CA  GLU A 216     -40.645  -2.847  53.912  1.00 83.07           C  
ATOM   3572  HA  GLU A 216     -40.700  -2.360  52.938  1.00 83.07           H  
ATOM   3573  C   GLU A 216     -39.183  -3.240  54.112  1.00 83.07           C  
ATOM   3574  CB  GLU A 216     -41.111  -1.846  54.977  1.00 83.07           C  
ATOM   3575  HB2 GLU A 216     -41.354  -2.380  55.896  1.00 83.07           H  
ATOM   3576  HB3 GLU A 216     -40.305  -1.141  55.182  1.00 83.07           H  
ATOM   3577  O   GLU A 216     -38.348  -2.862  53.295  1.00 83.07           O  
ATOM   3578  CG  GLU A 216     -42.331  -1.054  54.479  1.00 83.07           C  
ATOM   3579  HG2 GLU A 216     -43.091  -1.750  54.125  1.00 83.07           H  
ATOM   3580  HG3 GLU A 216     -42.024  -0.453  53.623  1.00 83.07           H  
ATOM   3581  CD  GLU A 216     -42.957  -0.138  55.541  1.00 83.07           C  
ATOM   3582  OE1 GLU A 216     -43.994   0.476  55.195  1.00 83.07           O  
ATOM   3583  OE2 GLU A 216     -42.446  -0.084  56.681  1.00 83.07           O  
ATOM   3584  N   LEU A 217     -38.899  -4.090  55.103  1.00 85.60           N  
ATOM   3585  H   LEU A 217     -39.637  -4.353  55.741  1.00 85.60           H  
ATOM   3586  CA  LEU A 217     -37.560  -4.632  55.335  1.00 85.60           C  
ATOM   3587  HA  LEU A 217     -36.844  -3.811  55.353  1.00 85.60           H  
ATOM   3588  C   LEU A 217     -37.100  -5.576  54.216  1.00 85.60           C  
ATOM   3589  CB  LEU A 217     -37.545  -5.355  56.689  1.00 85.60           C  
ATOM   3590  HB2 LEU A 217     -36.624  -5.934  56.764  1.00 85.60           H  
ATOM   3591  HB3 LEU A 217     -38.379  -6.056  56.718  1.00 85.60           H  
ATOM   3592  O   LEU A 217     -35.939  -5.555  53.844  1.00 85.60           O  
ATOM   3593  CG  LEU A 217     -37.633  -4.425  57.911  1.00 85.60           C  
ATOM   3594  HG  LEU A 217     -38.547  -3.833  57.862  1.00 85.60           H  
ATOM   3595  CD1 LEU A 217     -37.685  -5.293  59.168  1.00 85.60           C  
ATOM   3596 HD11 LEU A 217     -38.558  -5.943  59.116  1.00 85.60           H  
ATOM   3597 HD12 LEU A 217     -37.762  -4.655  60.049  1.00 85.60           H  
ATOM   3598 HD13 LEU A 217     -36.781  -5.898  59.233  1.00 85.60           H  
ATOM   3599  CD2 LEU A 217     -36.437  -3.482  58.023  1.00 85.60           C  
ATOM   3600 HD21 LEU A 217     -36.495  -2.914  58.952  1.00 85.60           H  
ATOM   3601 HD22 LEU A 217     -36.428  -2.767  57.201  1.00 85.60           H  
ATOM   3602 HD23 LEU A 217     -35.503  -4.044  58.014  1.00 85.60           H  
ATOM   3603  N   GLU A 218     -37.988  -6.378  53.631  1.00 81.42           N  
ATOM   3604  H   GLU A 218     -38.913  -6.411  54.035  1.00 81.42           H  
ATOM   3605  CA  GLU A 218     -37.718  -7.253  52.485  1.00 81.42           C  
ATOM   3606  HA  GLU A 218     -36.814  -7.832  52.673  1.00 81.42           H  
ATOM   3607  C   GLU A 218     -37.488  -6.425  51.220  1.00 81.42           C  
ATOM   3608  CB  GLU A 218     -38.881  -8.232  52.235  1.00 81.42           C  
ATOM   3609  HB2 GLU A 218     -38.794  -8.628  51.223  1.00 81.42           H  
ATOM   3610  HB3 GLU A 218     -39.808  -7.660  52.281  1.00 81.42           H  
ATOM   3611  O   GLU A 218     -36.624  -6.772  50.425  1.00 81.42           O  
ATOM   3612  CG  GLU A 218     -38.942  -9.440  53.195  1.00 81.42           C  
ATOM   3613  HG2 GLU A 218     -38.125 -10.115  52.941  1.00 81.42           H  
ATOM   3614  HG3 GLU A 218     -38.768  -9.100  54.216  1.00 81.42           H  
ATOM   3615  CD  GLU A 218     -40.282 -10.212  53.147  1.00 81.42           C  
ATOM   3616  OE1 GLU A 218     -40.393 -11.259  53.836  1.00 81.42           O  
ATOM   3617  OE2 GLU A 218     -41.233  -9.752  52.473  1.00 81.42           O  
ATOM   3618  N   ARG A 219     -38.203  -5.308  51.031  1.00 81.71           N  
ATOM   3619  H   ARG A 219     -38.926  -5.098  51.705  1.00 81.71           H  
ATOM   3620  CA  ARG A 219     -37.951  -4.345  49.948  1.00 81.71           C  
ATOM   3621  HA  ARG A 219     -37.887  -4.875  48.998  1.00 81.71           H  
ATOM   3622  C   ARG A 219     -36.619  -3.649  50.147  1.00 81.71           C  
ATOM   3623  CB  ARG A 219     -39.055  -3.282  49.880  1.00 81.71           C  
ATOM   3624  HB2 ARG A 219     -38.683  -2.420  49.327  1.00 81.71           H  
ATOM   3625  HB3 ARG A 219     -39.290  -2.947  50.890  1.00 81.71           H  
ATOM   3626  O   ARG A 219     -35.888  -3.484  49.179  1.00 81.71           O  
ATOM   3627  CG  ARG A 219     -40.327  -3.768  49.176  1.00 81.71           C  
ATOM   3628  HG2 ARG A 219     -40.621  -4.752  49.540  1.00 81.71           H  
ATOM   3629  HG3 ARG A 219     -40.140  -3.840  48.104  1.00 81.71           H  
ATOM   3630  CD  ARG A 219     -41.439  -2.751  49.446  1.00 81.71           C  
ATOM   3631  HD2 ARG A 219     -41.580  -2.675  50.524  1.00 81.71           H  
ATOM   3632  HD3 ARG A 219     -41.127  -1.780  49.060  1.00 81.71           H  
ATOM   3633  NE  ARG A 219     -42.711  -3.148  48.822  1.00 81.71           N  
ATOM   3634  HE  ARG A 219     -42.712  -4.029  48.328  1.00 81.71           H  
ATOM   3635  NH1 ARG A 219     -43.921  -1.304  49.461  1.00 81.71           N  
ATOM   3636 HH11 ARG A 219     -43.122  -0.976  49.984  1.00 81.71           H  
ATOM   3637 HH12 ARG A 219     -44.789  -0.790  49.492  1.00 81.71           H  
ATOM   3638  NH2 ARG A 219     -44.901  -2.911  48.258  1.00 81.71           N  
ATOM   3639 HH21 ARG A 219     -44.845  -3.761  47.717  1.00 81.71           H  
ATOM   3640 HH22 ARG A 219     -45.745  -2.357  48.229  1.00 81.71           H  
ATOM   3641  CZ  ARG A 219     -43.834  -2.455  48.850  1.00 81.71           C  
ATOM   3642  N   GLU A 220     -36.297  -3.237  51.368  1.00 86.13           N  
ATOM   3643  H   GLU A 220     -36.968  -3.347  52.115  1.00 86.13           H  
ATOM   3644  CA  GLU A 220     -34.996  -2.657  51.689  1.00 86.13           C  
ATOM   3645  HA  GLU A 220     -34.806  -1.826  51.011  1.00 86.13           H  
ATOM   3646  C   GLU A 220     -33.880  -3.684  51.475  1.00 86.13           C  
ATOM   3647  CB  GLU A 220     -35.015  -2.110  53.121  1.00 86.13           C  
ATOM   3648  HB2 GLU A 220     -35.915  -1.509  53.252  1.00 86.13           H  
ATOM   3649  HB3 GLU A 220     -35.027  -2.935  53.833  1.00 86.13           H  
ATOM   3650  O   GLU A 220     -32.904  -3.386  50.797  1.00 86.13           O  
ATOM   3651  CG  GLU A 220     -33.793  -1.216  53.368  1.00 86.13           C  
ATOM   3652  HG2 GLU A 220     -33.797  -0.415  52.628  1.00 86.13           H  
ATOM   3653  HG3 GLU A 220     -32.885  -1.800  53.216  1.00 86.13           H  
ATOM   3654  CD  GLU A 220     -33.762  -0.596  54.771  1.00 86.13           C  
ATOM   3655  OE1 GLU A 220     -32.760   0.106  55.039  1.00 86.13           O  
ATOM   3656  OE2 GLU A 220     -34.728  -0.795  55.539  1.00 86.13           O  
ATOM   3657  N   LEU A 221     -34.071  -4.924  51.931  1.00 85.29           N  
ATOM   3658  H   LEU A 221     -34.877  -5.088  52.517  1.00 85.29           H  
ATOM   3659  CA  LEU A 221     -33.166  -6.045  51.690  1.00 85.29           C  
ATOM   3660  HA  LEU A 221     -32.186  -5.776  52.083  1.00 85.29           H  
ATOM   3661  C   LEU A 221     -33.019  -6.333  50.196  1.00 85.29           C  
ATOM   3662  CB  LEU A 221     -33.698  -7.291  52.421  1.00 85.29           C  
ATOM   3663  HB2 LEU A 221     -34.687  -7.526  52.030  1.00 85.29           H  
ATOM   3664  HB3 LEU A 221     -33.804  -7.066  53.482  1.00 85.29           H  
ATOM   3665  O   LEU A 221     -31.908  -6.561  49.737  1.00 85.29           O  
ATOM   3666  CG  LEU A 221     -32.819  -8.542  52.280  1.00 85.29           C  
ATOM   3667  HG  LEU A 221     -32.712  -8.807  51.228  1.00 85.29           H  
ATOM   3668  CD1 LEU A 221     -31.431  -8.345  52.883  1.00 85.29           C  
ATOM   3669 HD11 LEU A 221     -30.872  -9.279  52.822  1.00 85.29           H  
ATOM   3670 HD12 LEU A 221     -31.513  -8.028  53.923  1.00 85.29           H  
ATOM   3671 HD13 LEU A 221     -30.899  -7.580  52.318  1.00 85.29           H  
ATOM   3672  CD2 LEU A 221     -33.469  -9.726  52.994  1.00 85.29           C  
ATOM   3673 HD21 LEU A 221     -34.466  -9.892  52.584  1.00 85.29           H  
ATOM   3674 HD22 LEU A 221     -33.564  -9.508  54.057  1.00 85.29           H  
ATOM   3675 HD23 LEU A 221     -32.876 -10.630  52.855  1.00 85.29           H  
ATOM   3676  N   SER A 222     -34.117  -6.326  49.441  1.00 82.54           N  
ATOM   3677  H   SER A 222     -35.008  -6.200  49.901  1.00 82.54           H  
ATOM   3678  CA  SER A 222     -34.115  -6.550  47.995  1.00 82.54           C  
ATOM   3679  HA  SER A 222     -33.606  -7.490  47.784  1.00 82.54           H  
ATOM   3680  C   SER A 222     -33.361  -5.438  47.278  1.00 82.54           C  
ATOM   3681  CB  SER A 222     -35.539  -6.649  47.441  1.00 82.54           C  
ATOM   3682  HB2 SER A 222     -36.037  -5.681  47.493  1.00 82.54           H  
ATOM   3683  HB3 SER A 222     -36.105  -7.381  48.016  1.00 82.54           H  
ATOM   3684  O   SER A 222     -32.502  -5.728  46.456  1.00 82.54           O  
ATOM   3685  OG  SER A 222     -35.452  -7.090  46.104  1.00 82.54           O  
ATOM   3686  HG  SER A 222     -35.932  -6.512  45.506  1.00 82.54           H  
ATOM   3687  N   LYS A 223     -33.592  -4.172  47.650  1.00 86.21           N  
ATOM   3688  H   LYS A 223     -34.302  -4.004  48.348  1.00 86.21           H  
ATOM   3689  CA  LYS A 223     -32.824  -3.028  47.140  1.00 86.21           C  
ATOM   3690  HA  LYS A 223     -32.886  -3.003  46.052  1.00 86.21           H  
ATOM   3691  C   LYS A 223     -31.344  -3.163  47.471  1.00 86.21           C  
ATOM   3692  CB  LYS A 223     -33.367  -1.715  47.710  1.00 86.21           C  
ATOM   3693  HB2 LYS A 223     -33.502  -1.813  48.788  1.00 86.21           H  
ATOM   3694  HB3 LYS A 223     -32.635  -0.928  47.529  1.00 86.21           H  
ATOM   3695  O   LYS A 223     -30.525  -3.051  46.576  1.00 86.21           O  
ATOM   3696  CG  LYS A 223     -34.687  -1.302  47.052  1.00 86.21           C  
ATOM   3697  HG2 LYS A 223     -35.424  -2.101  47.130  1.00 86.21           H  
ATOM   3698  HG3 LYS A 223     -34.511  -1.092  45.997  1.00 86.21           H  
ATOM   3699  CD  LYS A 223     -35.213  -0.042  47.744  1.00 86.21           C  
ATOM   3700  HD2 LYS A 223     -34.471   0.749  47.643  1.00 86.21           H  
ATOM   3701  HD3 LYS A 223     -35.372  -0.255  48.801  1.00 86.21           H  
ATOM   3702  CE  LYS A 223     -36.530   0.394  47.102  1.00 86.21           C  
ATOM   3703  HE2 LYS A 223     -37.267  -0.395  47.252  1.00 86.21           H  
ATOM   3704  HE3 LYS A 223     -36.369   0.503  46.030  1.00 86.21           H  
ATOM   3705  NZ  LYS A 223     -36.997   1.674  47.687  1.00 86.21           N  
ATOM   3706  HZ1 LYS A 223     -37.861   1.967  47.255  1.00 86.21           H  
ATOM   3707  HZ2 LYS A 223     -36.301   2.390  47.534  1.00 86.21           H  
ATOM   3708  HZ3 LYS A 223     -37.133   1.573  48.683  1.00 86.21           H  
ATOM   3709  N   LYS A 224     -30.997  -3.492  48.717  1.00 89.05           N  
ATOM   3710  H   LYS A 224     -31.729  -3.558  49.410  1.00 89.05           H  
ATOM   3711  CA  LYS A 224     -29.603  -3.693  49.135  1.00 89.05           C  
ATOM   3712  HA  LYS A 224     -29.022  -2.825  48.823  1.00 89.05           H  
ATOM   3713  C   LYS A 224     -28.948  -4.876  48.430  1.00 89.05           C  
ATOM   3714  CB  LYS A 224     -29.528  -3.853  50.661  1.00 89.05           C  
ATOM   3715  HB2 LYS A 224     -30.230  -4.626  50.975  1.00 89.05           H  
ATOM   3716  HB3 LYS A 224     -28.526  -4.179  50.940  1.00 89.05           H  
ATOM   3717  O   LYS A 224     -27.785  -4.778  48.074  1.00 89.05           O  
ATOM   3718  CG  LYS A 224     -29.847  -2.554  51.416  1.00 89.05           C  
ATOM   3719  HG2 LYS A 224     -29.973  -2.791  52.472  1.00 89.05           H  
ATOM   3720  HG3 LYS A 224     -30.778  -2.123  51.047  1.00 89.05           H  
ATOM   3721  CD  LYS A 224     -28.736  -1.509  51.278  1.00 89.05           C  
ATOM   3722  HD2 LYS A 224     -27.828  -1.896  51.739  1.00 89.05           H  
ATOM   3723  HD3 LYS A 224     -28.543  -1.283  50.229  1.00 89.05           H  
ATOM   3724  CE  LYS A 224     -29.181  -0.231  51.987  1.00 89.05           C  
ATOM   3725  HE2 LYS A 224     -29.986   0.226  51.412  1.00 89.05           H  
ATOM   3726  HE3 LYS A 224     -29.570  -0.489  52.972  1.00 89.05           H  
ATOM   3727  NZ  LYS A 224     -28.043   0.701  52.133  1.00 89.05           N  
ATOM   3728  HZ1 LYS A 224     -27.384   0.308  52.789  1.00 89.05           H  
ATOM   3729  HZ2 LYS A 224     -28.346   1.573  52.544  1.00 89.05           H  
ATOM   3730  HZ3 LYS A 224     -27.579   0.850  51.249  1.00 89.05           H  
ATOM   3731  N   ARG A 225     -29.681  -5.962  48.171  1.00 84.03           N  
ATOM   3732  H   ARG A 225     -30.622  -5.988  48.536  1.00 84.03           H  
ATOM   3733  CA  ARG A 225     -29.205  -7.088  47.352  1.00 84.03           C  
ATOM   3734  HA  ARG A 225     -28.209  -7.387  47.680  1.00 84.03           H  
ATOM   3735  C   ARG A 225     -29.072  -6.715  45.880  1.00 84.03           C  
ATOM   3736  CB  ARG A 225     -30.150  -8.283  47.480  1.00 84.03           C  
ATOM   3737  HB2 ARG A 225     -29.941  -8.974  46.664  1.00 84.03           H  
ATOM   3738  HB3 ARG A 225     -31.183  -7.947  47.383  1.00 84.03           H  
ATOM   3739  O   ARG A 225     -28.139  -7.164  45.231  1.00 84.03           O  
ATOM   3740  CG  ARG A 225     -29.959  -9.036  48.798  1.00 84.03           C  
ATOM   3741  HG2 ARG A 225     -30.174  -8.389  49.648  1.00 84.03           H  
ATOM   3742  HG3 ARG A 225     -28.930  -9.388  48.869  1.00 84.03           H  
ATOM   3743  CD  ARG A 225     -30.912 -10.230  48.781  1.00 84.03           C  
ATOM   3744  HD2 ARG A 225     -30.648 -10.860  47.932  1.00 84.03           H  
ATOM   3745  HD3 ARG A 225     -31.929  -9.863  48.645  1.00 84.03           H  
ATOM   3746  NE  ARG A 225     -30.836 -11.005  50.028  1.00 84.03           N  
ATOM   3747  HE  ARG A 225     -30.362 -10.546  50.793  1.00 84.03           H  
ATOM   3748  NH1 ARG A 225     -31.886 -12.884  49.235  1.00 84.03           N  
ATOM   3749 HH11 ARG A 225     -32.290 -13.800  49.368  1.00 84.03           H  
ATOM   3750 HH12 ARG A 225     -31.915 -12.455  48.321  1.00 84.03           H  
ATOM   3751  NH2 ARG A 225     -31.324 -12.759  51.389  1.00 84.03           N  
ATOM   3752 HH21 ARG A 225     -31.786 -13.648  51.510  1.00 84.03           H  
ATOM   3753 HH22 ARG A 225     -31.120 -12.164  52.179  1.00 84.03           H  
ATOM   3754  CZ  ARG A 225     -31.337 -12.212  50.207  1.00 84.03           C  
ATOM   3755  N   ALA A 226     -29.973  -5.901  45.340  1.00 82.44           N  
ATOM   3756  H   ALA A 226     -30.767  -5.609  45.892  1.00 82.44           H  
ATOM   3757  CA  ALA A 226     -29.844  -5.373  43.988  1.00 82.44           C  
ATOM   3758  HA  ALA A 226     -29.690  -6.206  43.302  1.00 82.44           H  
ATOM   3759  C   ALA A 226     -28.616  -4.457  43.884  1.00 82.44           C  
ATOM   3760  CB  ALA A 226     -31.142  -4.662  43.590  1.00 82.44           C  
ATOM   3761  HB1 ALA A 226     -31.064  -4.321  42.558  1.00 82.44           H  
ATOM   3762  HB2 ALA A 226     -31.984  -5.349  43.674  1.00 82.44           H  
ATOM   3763  HB3 ALA A 226     -31.314  -3.798  44.232  1.00 82.44           H  
ATOM   3764  O   ALA A 226     -27.853  -4.592  42.933  1.00 82.44           O  
ATOM   3765  N   ASP A 227     -28.373  -3.612  44.890  1.00 87.44           N  
ATOM   3766  H   ASP A 227     -29.100  -3.471  45.577  1.00 87.44           H  
ATOM   3767  CA  ASP A 227     -27.165  -2.794  45.012  1.00 87.44           C  
ATOM   3768  HA  ASP A 227     -27.060  -2.185  44.114  1.00 87.44           H  
ATOM   3769  C   ASP A 227     -25.912  -3.677  45.137  1.00 87.44           C  
ATOM   3770  CB  ASP A 227     -27.251  -1.849  46.228  1.00 87.44           C  
ATOM   3771  HB2 ASP A 227     -26.291  -1.341  46.325  1.00 87.44           H  
ATOM   3772  HB3 ASP A 227     -27.396  -2.437  47.134  1.00 87.44           H  
ATOM   3773  O   ASP A 227     -24.923  -3.431  44.455  1.00 87.44           O  
ATOM   3774  CG  ASP A 227     -28.332  -0.762  46.162  1.00 87.44           C  
ATOM   3775  OD1 ASP A 227     -28.750  -0.395  45.042  1.00 87.44           O  
ATOM   3776  OD2 ASP A 227     -28.680  -0.249  47.256  1.00 87.44           O  
ATOM   3777  N   GLU A 228     -25.954  -4.736  45.952  1.00 85.62           N  
ATOM   3778  H   GLU A 228     -26.769  -4.842  46.539  1.00 85.62           H  
ATOM   3779  CA  GLU A 228     -24.885  -5.736  46.092  1.00 85.62           C  
ATOM   3780  HA  GLU A 228     -23.979  -5.248  46.452  1.00 85.62           H  
ATOM   3781  C   GLU A 228     -24.568  -6.392  44.742  1.00 85.62           C  
ATOM   3782  CB  GLU A 228     -25.321  -6.801  47.119  1.00 85.62           C  
ATOM   3783  HB2 GLU A 228     -26.173  -7.342  46.708  1.00 85.62           H  
ATOM   3784  HB3 GLU A 228     -25.638  -6.312  48.040  1.00 85.62           H  
ATOM   3785  O   GLU A 228     -23.415  -6.415  44.316  1.00 85.62           O  
ATOM   3786  CG  GLU A 228     -24.235  -7.824  47.474  1.00 85.62           C  
ATOM   3787  HG2 GLU A 228     -23.790  -8.202  46.554  1.00 85.62           H  
ATOM   3788  HG3 GLU A 228     -23.462  -7.315  48.051  1.00 85.62           H  
ATOM   3789  CD  GLU A 228     -24.766  -9.025  48.281  1.00 85.62           C  
ATOM   3790  OE1 GLU A 228     -23.951  -9.928  48.561  1.00 85.62           O  
ATOM   3791  OE2 GLU A 228     -25.986  -9.085  48.581  1.00 85.62           O  
ATOM   3792  N   ILE A 229     -25.589  -6.872  44.026  1.00 82.62           N  
ATOM   3793  H   ILE A 229     -26.510  -6.823  44.438  1.00 82.62           H  
ATOM   3794  CA  ILE A 229     -25.453  -7.479  42.696  1.00 82.62           C  
ATOM   3795  HA  ILE A 229     -24.719  -8.283  42.753  1.00 82.62           H  
ATOM   3796  C   ILE A 229     -24.923  -6.455  41.690  1.00 82.62           C  
ATOM   3797  CB  ILE A 229     -26.801  -8.087  42.236  1.00 82.62           C  
ATOM   3798  HB  ILE A 229     -27.578  -7.333  42.362  1.00 82.62           H  
ATOM   3799  O   ILE A 229     -24.033  -6.778  40.907  1.00 82.62           O  
ATOM   3800  CG1 ILE A 229     -27.159  -9.325  43.090  1.00 82.62           C  
ATOM   3801 HG12 ILE A 229     -26.523 -10.161  42.803  1.00 82.62           H  
ATOM   3802 HG13 ILE A 229     -26.963  -9.121  44.142  1.00 82.62           H  
ATOM   3803  CG2 ILE A 229     -26.757  -8.489  40.747  1.00 82.62           C  
ATOM   3804 HG21 ILE A 229     -25.916  -9.159  40.565  1.00 82.62           H  
ATOM   3805 HG22 ILE A 229     -26.657  -7.600  40.123  1.00 82.62           H  
ATOM   3806 HG23 ILE A 229     -27.683  -8.982  40.453  1.00 82.62           H  
ATOM   3807  CD1 ILE A 229     -28.631  -9.746  42.965  1.00 82.62           C  
ATOM   3808 HD11 ILE A 229     -29.280  -8.901  43.195  1.00 82.62           H  
ATOM   3809 HD12 ILE A 229     -28.847 -10.110  41.961  1.00 82.62           H  
ATOM   3810 HD13 ILE A 229     -28.833 -10.548  43.675  1.00 82.62           H  
ATOM   3811  N   ALA A 230     -25.429  -5.222  41.700  1.00 84.48           N  
ATOM   3812  H   ALA A 230     -26.162  -5.006  42.360  1.00 84.48           H  
ATOM   3813  CA  ALA A 230     -24.982  -4.162  40.803  1.00 84.48           C  
ATOM   3814  HA  ALA A 230     -25.067  -4.515  39.775  1.00 84.48           H  
ATOM   3815  C   ALA A 230     -23.512  -3.798  41.052  1.00 84.48           C  
ATOM   3816  CB  ALA A 230     -25.901  -2.946  40.972  1.00 84.48           C  
ATOM   3817  HB1 ALA A 230     -26.929  -3.224  40.740  1.00 84.48           H  
ATOM   3818  HB2 ALA A 230     -25.588  -2.151  40.295  1.00 84.48           H  
ATOM   3819  HB3 ALA A 230     -25.858  -2.579  41.997  1.00 84.48           H  
ATOM   3820  O   ALA A 230     -22.732  -3.696  40.102  1.00 84.48           O  
ATOM   3821  N   VAL A 231     -23.107  -3.662  42.317  1.00 88.37           N  
ATOM   3822  H   VAL A 231     -23.798  -3.751  43.048  1.00 88.37           H  
ATOM   3823  CA  VAL A 231     -21.715  -3.414  42.709  1.00 88.37           C  
ATOM   3824  HA  VAL A 231     -21.344  -2.556  42.148  1.00 88.37           H  
ATOM   3825  C   VAL A 231     -20.833  -4.602  42.332  1.00 88.37           C  
ATOM   3826  CB  VAL A 231     -21.619  -3.076  44.212  1.00 88.37           C  
ATOM   3827  HB  VAL A 231     -22.156  -3.827  44.790  1.00 88.37           H  
ATOM   3828  O   VAL A 231     -19.782  -4.391  41.734  1.00 88.37           O  
ATOM   3829  CG1 VAL A 231     -20.169  -3.023  44.712  1.00 88.37           C  
ATOM   3830 HG11 VAL A 231     -20.148  -2.686  45.748  1.00 88.37           H  
ATOM   3831 HG12 VAL A 231     -19.580  -2.345  44.094  1.00 88.37           H  
ATOM   3832 HG13 VAL A 231     -19.727  -4.019  44.682  1.00 88.37           H  
ATOM   3833  CG2 VAL A 231     -22.222  -1.691  44.491  1.00 88.37           C  
ATOM   3834 HG21 VAL A 231     -23.239  -1.632  44.105  1.00 88.37           H  
ATOM   3835 HG22 VAL A 231     -21.623  -0.917  44.012  1.00 88.37           H  
ATOM   3836 HG23 VAL A 231     -22.256  -1.521  45.567  1.00 88.37           H  
ATOM   3837  N   ASN A 232     -21.268  -5.839  42.576  1.00 86.41           N  
ATOM   3838  H   ASN A 232     -22.123  -5.956  43.101  1.00 86.41           H  
ATOM   3839  CA  ASN A 232     -20.535  -7.043  42.176  1.00 86.41           C  
ATOM   3840  HA  ASN A 232     -19.521  -6.985  42.573  1.00 86.41           H  
ATOM   3841  C   ASN A 232     -20.388  -7.159  40.654  1.00 86.41           C  
ATOM   3842  CB  ASN A 232     -21.230  -8.280  42.772  1.00 86.41           C  
ATOM   3843  HB2 ASN A 232     -20.889  -9.172  42.245  1.00 86.41           H  
ATOM   3844  HB3 ASN A 232     -22.309  -8.202  42.642  1.00 86.41           H  
ATOM   3845  O   ASN A 232     -19.305  -7.473  40.170  1.00 86.41           O  
ATOM   3846  CG  ASN A 232     -20.893  -8.484  44.238  1.00 86.41           C  
ATOM   3847  ND2 ASN A 232     -21.773  -9.084  45.003  1.00 86.41           N  
ATOM   3848 HD21 ASN A 232     -22.714  -9.256  44.676  1.00 86.41           H  
ATOM   3849 HD22 ASN A 232     -21.540  -9.169  45.982  1.00 86.41           H  
ATOM   3850  OD1 ASN A 232     -19.817  -8.146  44.697  1.00 86.41           O  
ATOM   3851  N   ASN A 233     -21.429  -6.839  39.882  1.00 85.06           N  
ATOM   3852  H   ASN A 233     -22.312  -6.648  40.332  1.00 85.06           H  
ATOM   3853  CA  ASN A 233     -21.359  -6.788  38.420  1.00 85.06           C  
ATOM   3854  HA  ASN A 233     -20.964  -7.733  38.048  1.00 85.06           H  
ATOM   3855  C   ASN A 233     -20.413  -5.685  37.938  1.00 85.06           C  
ATOM   3856  CB  ASN A 233     -22.767  -6.568  37.846  1.00 85.06           C  
ATOM   3857  HB2 ASN A 233     -23.254  -5.748  38.374  1.00 85.06           H  
ATOM   3858  HB3 ASN A 233     -22.684  -6.291  36.795  1.00 85.06           H  
ATOM   3859  O   ASN A 233     -19.671  -5.888  36.979  1.00 85.06           O  
ATOM   3860  CG  ASN A 233     -23.642  -7.804  37.911  1.00 85.06           C  
ATOM   3861  ND2 ASN A 233     -24.941  -7.629  37.868  1.00 85.06           N  
ATOM   3862 HD21 ASN A 233     -25.497  -8.464  37.989  1.00 85.06           H  
ATOM   3863 HD22 ASN A 233     -25.327  -6.697  37.915  1.00 85.06           H  
ATOM   3864  OD1 ASN A 233     -23.189  -8.934  37.944  1.00 85.06           O  
ATOM   3865  N   THR A 234     -20.407  -4.537  38.618  1.00 87.83           N  
ATOM   3866  H   THR A 234     -21.064  -4.433  39.378  1.00 87.83           H  
ATOM   3867  CA  THR A 234     -19.483  -3.433  38.333  1.00 87.83           C  
ATOM   3868  HA  THR A 234     -19.554  -3.174  37.277  1.00 87.83           H  
ATOM   3869  C   THR A 234     -18.038  -3.856  38.609  1.00 87.83           C  
ATOM   3870  CB  THR A 234     -19.847  -2.189  39.156  1.00 87.83           C  
ATOM   3871  HB  THR A 234     -19.726  -2.400  40.219  1.00 87.83           H  
ATOM   3872  O   THR A 234     -17.173  -3.656  37.762  1.00 87.83           O  
ATOM   3873  CG2 THR A 234     -18.978  -0.990  38.799  1.00 87.83           C  
ATOM   3874 HG21 THR A 234     -19.330  -0.108  39.334  1.00 87.83           H  
ATOM   3875 HG22 THR A 234     -17.949  -1.193  39.095  1.00 87.83           H  
ATOM   3876 HG23 THR A 234     -19.019  -0.801  37.726  1.00 87.83           H  
ATOM   3877  OG1 THR A 234     -21.181  -1.799  38.922  1.00 87.83           O  
ATOM   3878  HG1 THR A 234     -21.760  -2.469  39.294  1.00 87.83           H  
ATOM   3879  N   ILE A 235     -17.781  -4.517  39.744  1.00 88.08           N  
ATOM   3880  H   ILE A 235     -18.536  -4.649  40.401  1.00 88.08           H  
ATOM   3881  CA  ILE A 235     -16.472  -5.099  40.073  1.00 88.08           C  
ATOM   3882  HA  ILE A 235     -15.721  -4.310  40.037  1.00 88.08           H  
ATOM   3883  C   ILE A 235     -16.075  -6.131  39.015  1.00 88.08           C  
ATOM   3884  CB  ILE A 235     -16.473  -5.703  41.499  1.00 88.08           C  
ATOM   3885  HB  ILE A 235     -17.340  -6.355  41.602  1.00 88.08           H  
ATOM   3886  O   ILE A 235     -14.972  -6.052  38.490  1.00 88.08           O  
ATOM   3887  CG1 ILE A 235     -16.566  -4.578  42.556  1.00 88.08           C  
ATOM   3888 HG12 ILE A 235     -15.628  -4.023  42.572  1.00 88.08           H  
ATOM   3889 HG13 ILE A 235     -17.355  -3.879  42.276  1.00 88.08           H  
ATOM   3890  CG2 ILE A 235     -15.206  -6.544  41.753  1.00 88.08           C  
ATOM   3891 HG21 ILE A 235     -15.198  -6.939  42.768  1.00 88.08           H  
ATOM   3892 HG22 ILE A 235     -14.309  -5.947  41.585  1.00 88.08           H  
ATOM   3893 HG23 ILE A 235     -15.178  -7.408  41.089  1.00 88.08           H  
ATOM   3894  CD1 ILE A 235     -16.876  -5.076  43.974  1.00 88.08           C  
ATOM   3895 HD11 ILE A 235     -17.775  -5.693  43.964  1.00 88.08           H  
ATOM   3896 HD12 ILE A 235     -16.043  -5.653  44.374  1.00 88.08           H  
ATOM   3897 HD13 ILE A 235     -17.047  -4.220  44.627  1.00 88.08           H  
ATOM   3898  N   ALA A 236     -16.968  -7.048  38.640  1.00 84.73           N  
ATOM   3899  H   ALA A 236     -17.850  -7.091  39.131  1.00 84.73           H  
ATOM   3900  CA  ALA A 236     -16.691  -8.065  37.628  1.00 84.73           C  
ATOM   3901  HA  ALA A 236     -15.808  -8.624  37.937  1.00 84.73           H  
ATOM   3902  C   ALA A 236     -16.404  -7.461  36.240  1.00 84.73           C  
ATOM   3903  CB  ALA A 236     -17.884  -9.027  37.578  1.00 84.73           C  
ATOM   3904  HB1 ALA A 236     -18.784  -8.493  37.270  1.00 84.73           H  
ATOM   3905  HB2 ALA A 236     -17.680  -9.829  36.869  1.00 84.73           H  
ATOM   3906  HB3 ALA A 236     -18.046  -9.461  38.564  1.00 84.73           H  
ATOM   3907  O   ALA A 236     -15.571  -7.992  35.499  1.00 84.73           O  
ATOM   3908  N   GLY A 237     -17.077  -6.359  35.890  1.00 87.19           N  
ATOM   3909  H   GLY A 237     -17.786  -6.021  36.525  1.00 87.19           H  
ATOM   3910  CA  GLY A 237     -16.805  -5.558  34.697  1.00 87.19           C  
ATOM   3911  HA2 GLY A 237     -16.885  -6.178  33.804  1.00 87.19           H  
ATOM   3912  HA3 GLY A 237     -17.533  -4.749  34.635  1.00 87.19           H  
ATOM   3913  C   GLY A 237     -15.410  -4.942  34.744  1.00 87.19           C  
ATOM   3914  O   GLY A 237     -14.590  -5.231  33.878  1.00 87.19           O  
ATOM   3915  N   TYR A 238     -15.091  -4.212  35.814  1.00 92.72           N  
ATOM   3916  H   TYR A 238     -15.802  -4.018  36.505  1.00 92.72           H  
ATOM   3917  CA  TYR A 238     -13.760  -3.637  36.016  1.00 92.72           C  
ATOM   3918  HA  TYR A 238     -13.526  -2.986  35.174  1.00 92.72           H  
ATOM   3919  C   TYR A 238     -12.649  -4.686  36.049  1.00 92.72           C  
ATOM   3920  CB  TYR A 238     -13.741  -2.838  37.325  1.00 92.72           C  
ATOM   3921  HB2 TYR A 238     -14.105  -3.479  38.127  1.00 92.72           H  
ATOM   3922  HB3 TYR A 238     -12.703  -2.593  37.552  1.00 92.72           H  
ATOM   3923  O   TYR A 238     -11.589  -4.475  35.472  1.00 92.72           O  
ATOM   3924  CG  TYR A 238     -14.513  -1.533  37.344  1.00 92.72           C  
ATOM   3925  CD1 TYR A 238     -14.625  -0.735  36.185  1.00 92.72           C  
ATOM   3926  HD1 TYR A 238     -14.192  -1.045  35.245  1.00 92.72           H  
ATOM   3927  CD2 TYR A 238     -15.071  -1.084  38.557  1.00 92.72           C  
ATOM   3928  HD2 TYR A 238     -14.968  -1.681  39.451  1.00 92.72           H  
ATOM   3929  CE1 TYR A 238     -15.322   0.484  36.229  1.00 92.72           C  
ATOM   3930  HE1 TYR A 238     -15.421   1.075  35.331  1.00 92.72           H  
ATOM   3931  CE2 TYR A 238     -15.752   0.147  38.608  1.00 92.72           C  
ATOM   3932  HE2 TYR A 238     -16.173   0.509  39.534  1.00 92.72           H  
ATOM   3933  OH  TYR A 238     -16.582   2.091  37.482  1.00 92.72           O  
ATOM   3934  HH  TYR A 238     -16.582   2.526  36.627  1.00 92.72           H  
ATOM   3935  CZ  TYR A 238     -15.895   0.921  37.440  1.00 92.72           C  
ATOM   3936  N   GLU A 239     -12.874  -5.840  36.674  1.00 89.40           N  
ATOM   3937  H   GLU A 239     -13.732  -5.941  37.196  1.00 89.40           H  
ATOM   3938  CA  GLU A 239     -11.914  -6.943  36.680  1.00 89.40           C  
ATOM   3939  HA  GLU A 239     -10.945  -6.575  37.017  1.00 89.40           H  
ATOM   3940  C   GLU A 239     -11.715  -7.536  35.280  1.00 89.40           C  
ATOM   3941  CB  GLU A 239     -12.386  -8.041  37.639  1.00 89.40           C  
ATOM   3942  HB2 GLU A 239     -13.436  -8.257  37.446  1.00 89.40           H  
ATOM   3943  HB3 GLU A 239     -11.807  -8.943  37.440  1.00 89.40           H  
ATOM   3944  O   GLU A 239     -10.608  -7.961  34.948  1.00 89.40           O  
ATOM   3945  CG  GLU A 239     -12.178  -7.669  39.116  1.00 89.40           C  
ATOM   3946  HG2 GLU A 239     -12.689  -6.734  39.345  1.00 89.40           H  
ATOM   3947  HG3 GLU A 239     -11.113  -7.505  39.276  1.00 89.40           H  
ATOM   3948  CD  GLU A 239     -12.662  -8.766  40.078  1.00 89.40           C  
ATOM   3949  OE1 GLU A 239     -12.369  -8.620  41.293  1.00 89.40           O  
ATOM   3950  OE2 GLU A 239     -13.266  -9.752  39.593  1.00 89.40           O  
ATOM   3951  N   ARG A 240     -12.757  -7.564  34.440  1.00 87.78           N  
ATOM   3952  H   ARG A 240     -13.625  -7.153  34.752  1.00 87.78           H  
ATOM   3953  CA  ARG A 240     -12.642  -7.978  33.035  1.00 87.78           C  
ATOM   3954  HA  ARG A 240     -12.075  -8.908  32.987  1.00 87.78           H  
ATOM   3955  C   ARG A 240     -11.836  -6.966  32.228  1.00 87.78           C  
ATOM   3956  CB  ARG A 240     -14.040  -8.188  32.444  1.00 87.78           C  
ATOM   3957  HB2 ARG A 240     -14.610  -8.832  33.114  1.00 87.78           H  
ATOM   3958  HB3 ARG A 240     -14.552  -7.229  32.371  1.00 87.78           H  
ATOM   3959  O   ARG A 240     -10.907  -7.379  31.536  1.00 87.78           O  
ATOM   3960  CG  ARG A 240     -13.989  -8.826  31.048  1.00 87.78           C  
ATOM   3961  HG2 ARG A 240     -13.602  -9.842  31.121  1.00 87.78           H  
ATOM   3962  HG3 ARG A 240     -13.330  -8.248  30.400  1.00 87.78           H  
ATOM   3963  CD  ARG A 240     -15.378  -8.844  30.405  1.00 87.78           C  
ATOM   3964  HD2 ARG A 240     -15.297  -9.294  29.416  1.00 87.78           H  
ATOM   3965  HD3 ARG A 240     -15.704  -7.811  30.284  1.00 87.78           H  
ATOM   3966  NE  ARG A 240     -16.364  -9.590  31.215  1.00 87.78           N  
ATOM   3967  HE  ARG A 240     -16.020 -10.049  32.046  1.00 87.78           H  
ATOM   3968  NH1 ARG A 240     -18.226  -8.942  30.049  1.00 87.78           N  
ATOM   3969 HH11 ARG A 240     -17.638  -8.374  29.457  1.00 87.78           H  
ATOM   3970 HH12 ARG A 240     -19.229  -8.917  29.930  1.00 87.78           H  
ATOM   3971  NH2 ARG A 240     -18.447 -10.268  31.832  1.00 87.78           N  
ATOM   3972 HH21 ARG A 240     -18.065 -10.744  32.636  1.00 87.78           H  
ATOM   3973 HH22 ARG A 240     -19.448 -10.243  31.696  1.00 87.78           H  
ATOM   3974  CZ  ARG A 240     -17.670  -9.599  31.027  1.00 87.78           C  
ATOM   3975  N   ASP A 241     -12.141  -5.682  32.369  1.00 87.96           N  
ATOM   3976  H   ASP A 241     -12.967  -5.436  32.896  1.00 87.96           H  
ATOM   3977  CA  ASP A 241     -11.426  -4.601  31.686  1.00 87.96           C  
ATOM   3978  HA  ASP A 241     -11.487  -4.752  30.609  1.00 87.96           H  
ATOM   3979  C   ASP A 241      -9.951  -4.583  32.098  1.00 87.96           C  
ATOM   3980  CB  ASP A 241     -12.076  -3.251  32.020  1.00 87.96           C  
ATOM   3981  HB2 ASP A 241     -11.474  -2.459  31.574  1.00 87.96           H  
ATOM   3982  HB3 ASP A 241     -12.071  -3.106  33.100  1.00 87.96           H  
ATOM   3983  O   ASP A 241      -9.051  -4.496  31.262  1.00 87.96           O  
ATOM   3984  CG  ASP A 241     -13.510  -3.109  31.499  1.00 87.96           C  
ATOM   3985  OD1 ASP A 241     -13.906  -3.901  30.612  1.00 87.96           O  
ATOM   3986  OD2 ASP A 241     -14.192  -2.191  32.004  1.00 87.96           O  
ATOM   3987  N   LEU A 242      -9.687  -4.772  33.389  1.00 91.90           N  
ATOM   3988  H   LEU A 242     -10.470  -4.788  34.026  1.00 91.90           H  
ATOM   3989  CA  LEU A 242      -8.347  -4.861  33.948  1.00 91.90           C  
ATOM   3990  HA  LEU A 242      -7.786  -3.979  33.637  1.00 91.90           H  
ATOM   3991  C   LEU A 242      -7.588  -6.090  33.436  1.00 91.90           C  
ATOM   3992  CB  LEU A 242      -8.503  -4.823  35.468  1.00 91.90           C  
ATOM   3993  HB2 LEU A 242      -9.125  -5.658  35.790  1.00 91.90           H  
ATOM   3994  HB3 LEU A 242      -9.049  -3.910  35.706  1.00 91.90           H  
ATOM   3995  O   LEU A 242      -6.400  -5.978  33.141  1.00 91.90           O  
ATOM   3996  CG  LEU A 242      -7.180  -4.809  36.244  1.00 91.90           C  
ATOM   3997  HG  LEU A 242      -6.349  -4.538  35.593  1.00 91.90           H  
ATOM   3998  CD1 LEU A 242      -7.252  -3.793  37.375  1.00 91.90           C  
ATOM   3999 HD11 LEU A 242      -8.081  -4.024  38.044  1.00 91.90           H  
ATOM   4000 HD12 LEU A 242      -6.315  -3.822  37.930  1.00 91.90           H  
ATOM   4001 HD13 LEU A 242      -7.381  -2.790  36.968  1.00 91.90           H  
ATOM   4002  CD2 LEU A 242      -6.924  -6.181  36.865  1.00 91.90           C  
ATOM   4003 HD21 LEU A 242      -7.814  -6.523  37.393  1.00 91.90           H  
ATOM   4004 HD22 LEU A 242      -6.121  -6.109  37.599  1.00 91.90           H  
ATOM   4005 HD23 LEU A 242      -6.668  -6.899  36.086  1.00 91.90           H  
ATOM   4006  N   ARG A 243      -8.252  -7.242  33.257  1.00 89.72           N  
ATOM   4007  H   ARG A 243      -9.224  -7.278  33.529  1.00 89.72           H  
ATOM   4008  CA  ARG A 243      -7.643  -8.400  32.579  1.00 89.72           C  
ATOM   4009  HA  ARG A 243      -6.699  -8.639  33.067  1.00 89.72           H  
ATOM   4010  C   ARG A 243      -7.268  -8.070  31.135  1.00 89.72           C  
ATOM   4011  CB  ARG A 243      -8.556  -9.635  32.625  1.00 89.72           C  
ATOM   4012  HB2 ARG A 243      -8.211 -10.341  31.870  1.00 89.72           H  
ATOM   4013  HB3 ARG A 243      -9.579  -9.351  32.378  1.00 89.72           H  
ATOM   4014  O   ARG A 243      -6.143  -8.367  30.744  1.00 89.72           O  
ATOM   4015  CG  ARG A 243      -8.522 -10.350  33.983  1.00 89.72           C  
ATOM   4016  HG2 ARG A 243      -7.484 -10.571  34.233  1.00 89.72           H  
ATOM   4017  HG3 ARG A 243      -8.922  -9.707  34.767  1.00 89.72           H  
ATOM   4018  CD  ARG A 243      -9.293 -11.678  33.949  1.00 89.72           C  
ATOM   4019  HD2 ARG A 243      -9.197 -12.166  34.919  1.00 89.72           H  
ATOM   4020  HD3 ARG A 243      -8.819 -12.329  33.215  1.00 89.72           H  
ATOM   4021  NE  ARG A 243     -10.720 -11.523  33.596  1.00 89.72           N  
ATOM   4022  HE  ARG A 243     -10.942 -11.602  32.614  1.00 89.72           H  
ATOM   4023  NH1 ARG A 243     -11.558 -11.141  35.707  1.00 89.72           N  
ATOM   4024 HH11 ARG A 243     -10.616 -11.057  36.064  1.00 89.72           H  
ATOM   4025 HH12 ARG A 243     -12.327 -10.942  36.331  1.00 89.72           H  
ATOM   4026  NH2 ARG A 243     -12.949 -11.271  33.980  1.00 89.72           N  
ATOM   4027 HH21 ARG A 243     -13.685 -11.025  34.626  1.00 89.72           H  
ATOM   4028 HH22 ARG A 243     -13.132 -11.436  33.000  1.00 89.72           H  
ATOM   4029  CZ  ARG A 243     -11.727 -11.311  34.428  1.00 89.72           C  
ATOM   4030  N   SER A 244      -8.158  -7.439  30.364  1.00 87.28           N  
ATOM   4031  H   SER A 244      -9.072  -7.227  30.738  1.00 87.28           H  
ATOM   4032  CA  SER A 244      -7.848  -7.063  28.976  1.00 87.28           C  
ATOM   4033  HA  SER A 244      -7.494  -7.951  28.454  1.00 87.28           H  
ATOM   4034  C   SER A 244      -6.723  -6.034  28.878  1.00 87.28           C  
ATOM   4035  CB  SER A 244      -9.083  -6.564  28.219  1.00 87.28           C  
ATOM   4036  HB2 SER A 244      -9.756  -7.406  28.053  1.00 87.28           H  
ATOM   4037  HB3 SER A 244      -8.769  -6.195  27.242  1.00 87.28           H  
ATOM   4038  O   SER A 244      -5.820  -6.203  28.067  1.00 87.28           O  
ATOM   4039  OG  SER A 244      -9.802  -5.542  28.879  1.00 87.28           O  
ATOM   4040  HG  SER A 244      -9.309  -5.157  29.607  1.00 87.28           H  
ATOM   4041  N   LEU A 245      -6.721  -5.017  29.743  1.00 92.11           N  
ATOM   4042  H   LEU A 245      -7.485  -4.929  30.398  1.00 92.11           H  
ATOM   4043  CA  LEU A 245      -5.678  -3.993  29.763  1.00 92.11           C  
ATOM   4044  HA  LEU A 245      -5.543  -3.603  28.754  1.00 92.11           H  
ATOM   4045  C   LEU A 245      -4.330  -4.560  30.188  1.00 92.11           C  
ATOM   4046  CB  LEU A 245      -6.086  -2.863  30.716  1.00 92.11           C  
ATOM   4047  HB2 LEU A 245      -6.422  -3.302  31.656  1.00 92.11           H  
ATOM   4048  HB3 LEU A 245      -5.213  -2.247  30.929  1.00 92.11           H  
ATOM   4049  O   LEU A 245      -3.311  -4.161  29.640  1.00 92.11           O  
ATOM   4050  CG  LEU A 245      -7.184  -1.958  30.144  1.00 92.11           C  
ATOM   4051  HG  LEU A 245      -8.008  -2.560  29.760  1.00 92.11           H  
ATOM   4052  CD1 LEU A 245      -7.709  -1.065  31.260  1.00 92.11           C  
ATOM   4053 HD11 LEU A 245      -6.900  -0.479  31.696  1.00 92.11           H  
ATOM   4054 HD12 LEU A 245      -8.149  -1.711  32.021  1.00 92.11           H  
ATOM   4055 HD13 LEU A 245      -8.487  -0.406  30.874  1.00 92.11           H  
ATOM   4056  CD2 LEU A 245      -6.666  -1.059  29.025  1.00 92.11           C  
ATOM   4057 HD21 LEU A 245      -7.496  -0.477  28.626  1.00 92.11           H  
ATOM   4058 HD22 LEU A 245      -5.885  -0.397  29.402  1.00 92.11           H  
ATOM   4059 HD23 LEU A 245      -6.263  -1.657  28.208  1.00 92.11           H  
ATOM   4060  N   ARG A 246      -4.308  -5.500  31.140  1.00 92.56           N  
ATOM   4061  H   ARG A 246      -5.177  -5.757  31.585  1.00 92.56           H  
ATOM   4062  CA  ARG A 246      -3.075  -6.199  31.519  1.00 92.56           C  
ATOM   4063  HA  ARG A 246      -2.285  -5.466  31.682  1.00 92.56           H  
ATOM   4064  C   ARG A 246      -2.562  -7.087  30.390  1.00 92.56           C  
ATOM   4065  CB  ARG A 246      -3.279  -6.998  32.809  1.00 92.56           C  
ATOM   4066  HB2 ARG A 246      -2.452  -7.699  32.917  1.00 92.56           H  
ATOM   4067  HB3 ARG A 246      -4.205  -7.569  32.744  1.00 92.56           H  
ATOM   4068  O   ARG A 246      -1.367  -7.075  30.150  1.00 92.56           O  
ATOM   4069  CG  ARG A 246      -3.298  -6.085  34.045  1.00 92.56           C  
ATOM   4070  HG2 ARG A 246      -4.077  -5.328  33.953  1.00 92.56           H  
ATOM   4071  HG3 ARG A 246      -2.333  -5.586  34.138  1.00 92.56           H  
ATOM   4072  CD  ARG A 246      -3.550  -6.941  35.287  1.00 92.56           C  
ATOM   4073  HD2 ARG A 246      -4.518  -7.430  35.175  1.00 92.56           H  
ATOM   4074  HD3 ARG A 246      -2.773  -7.703  35.337  1.00 92.56           H  
ATOM   4075  NE  ARG A 246      -3.542  -6.153  36.537  1.00 92.56           N  
ATOM   4076  HE  ARG A 246      -3.456  -5.149  36.471  1.00 92.56           H  
ATOM   4077  NH1 ARG A 246      -3.756  -7.939  37.954  1.00 92.56           N  
ATOM   4078 HH11 ARG A 246      -3.798  -8.303  38.896  1.00 92.56           H  
ATOM   4079 HH12 ARG A 246      -3.691  -8.551  37.154  1.00 92.56           H  
ATOM   4080  NH2 ARG A 246      -3.664  -5.894  38.811  1.00 92.56           N  
ATOM   4081 HH21 ARG A 246      -3.713  -6.270  39.747  1.00 92.56           H  
ATOM   4082 HH22 ARG A 246      -3.612  -4.886  38.766  1.00 92.56           H  
ATOM   4083  CZ  ARG A 246      -3.644  -6.653  37.756  1.00 92.56           C  
ATOM   4084  N   ALA A 247      -3.435  -7.792  29.671  1.00 89.82           N  
ATOM   4085  H   ALA A 247      -4.413  -7.776  29.923  1.00 89.82           H  
ATOM   4086  CA  ALA A 247      -3.024  -8.562  28.497  1.00 89.82           C  
ATOM   4087  HA  ALA A 247      -2.232  -9.253  28.790  1.00 89.82           H  
ATOM   4088  C   ALA A 247      -2.445  -7.657  27.394  1.00 89.82           C  
ATOM   4089  CB  ALA A 247      -4.218  -9.383  27.997  1.00 89.82           C  
ATOM   4090  HB1 ALA A 247      -5.024  -8.722  27.678  1.00 89.82           H  
ATOM   4091  HB2 ALA A 247      -4.577 -10.037  28.792  1.00 89.82           H  
ATOM   4092  HB3 ALA A 247      -3.904  -9.993  27.150  1.00 89.82           H  
ATOM   4093  O   ALA A 247      -1.386  -7.957  26.853  1.00 89.82           O  
ATOM   4094  N   GLU A 248      -3.087  -6.517  27.108  1.00 90.34           N  
ATOM   4095  H   GLU A 248      -3.981  -6.335  27.541  1.00 90.34           H  
ATOM   4096  CA  GLU A 248      -2.550  -5.520  26.171  1.00 90.34           C  
ATOM   4097  HA  GLU A 248      -2.375  -6.006  25.211  1.00 90.34           H  
ATOM   4098  C   GLU A 248      -1.198  -4.974  26.656  1.00 90.34           C  
ATOM   4099  CB  GLU A 248      -3.572  -4.381  25.967  1.00 90.34           C  
ATOM   4100  HB2 GLU A 248      -4.545  -4.820  25.742  1.00 90.34           H  
ATOM   4101  HB3 GLU A 248      -3.657  -3.803  26.887  1.00 90.34           H  
ATOM   4102  O   GLU A 248      -0.259  -4.858  25.872  1.00 90.34           O  
ATOM   4103  CG  GLU A 248      -3.180  -3.444  24.806  1.00 90.34           C  
ATOM   4104  HG2 GLU A 248      -3.138  -4.030  23.888  1.00 90.34           H  
ATOM   4105  HG3 GLU A 248      -2.179  -3.053  24.991  1.00 90.34           H  
ATOM   4106  CD  GLU A 248      -4.129  -2.246  24.589  1.00 90.34           C  
ATOM   4107  OE1 GLU A 248      -3.764  -1.365  23.766  1.00 90.34           O  
ATOM   4108  OE2 GLU A 248      -5.190  -2.164  25.251  1.00 90.34           O  
ATOM   4109  N   LEU A 249      -1.071  -4.682  27.953  1.00 94.24           N  
ATOM   4110  H   LEU A 249      -1.885  -4.776  28.544  1.00 94.24           H  
ATOM   4111  CA  LEU A 249       0.169  -4.203  28.557  1.00 94.24           C  
ATOM   4112  HA  LEU A 249       0.476  -3.307  28.018  1.00 94.24           H  
ATOM   4113  C   LEU A 249       1.305  -5.227  28.429  1.00 94.24           C  
ATOM   4114  CB  LEU A 249      -0.106  -3.849  30.028  1.00 94.24           C  
ATOM   4115  HB2 LEU A 249      -0.978  -3.198  30.086  1.00 94.24           H  
ATOM   4116  HB3 LEU A 249      -0.330  -4.770  30.567  1.00 94.24           H  
ATOM   4117  O   LEU A 249       2.418  -4.831  28.093  1.00 94.24           O  
ATOM   4118  CG  LEU A 249       1.066  -3.149  30.727  1.00 94.24           C  
ATOM   4119  HG  LEU A 249       1.991  -3.698  30.554  1.00 94.24           H  
ATOM   4120  CD1 LEU A 249       1.226  -1.715  30.234  1.00 94.24           C  
ATOM   4121 HD11 LEU A 249       2.040  -1.244  30.785  1.00 94.24           H  
ATOM   4122 HD12 LEU A 249       0.311  -1.152  30.416  1.00 94.24           H  
ATOM   4123 HD13 LEU A 249       1.469  -1.702  29.172  1.00 94.24           H  
ATOM   4124  CD2 LEU A 249       0.822  -3.099  32.237  1.00 94.24           C  
ATOM   4125 HD21 LEU A 249       0.759  -4.114  32.628  1.00 94.24           H  
ATOM   4126 HD22 LEU A 249      -0.111  -2.574  32.442  1.00 94.24           H  
ATOM   4127 HD23 LEU A 249       1.639  -2.570  32.727  1.00 94.24           H  
ATOM   4128  N   GLU A 250       1.037  -6.512  28.669  1.00 93.59           N  
ATOM   4129  H   GLU A 250       0.107  -6.769  28.969  1.00 93.59           H  
ATOM   4130  CA  GLU A 250       2.027  -7.585  28.510  1.00 93.59           C  
ATOM   4131  HA  GLU A 250       2.916  -7.344  29.094  1.00 93.59           H  
ATOM   4132  C   GLU A 250       2.504  -7.689  27.058  1.00 93.59           C  
ATOM   4133  CB  GLU A 250       1.476  -8.931  29.013  1.00 93.59           C  
ATOM   4134  HB2 GLU A 250       2.135  -9.727  28.666  1.00 93.59           H  
ATOM   4135  HB3 GLU A 250       0.491  -9.107  28.581  1.00 93.59           H  
ATOM   4136  O   GLU A 250       3.705  -7.605  26.821  1.00 93.59           O  
ATOM   4137  CG  GLU A 250       1.377  -9.029  30.547  1.00 93.59           C  
ATOM   4138  HG2 GLU A 250       1.039 -10.031  30.811  1.00 93.59           H  
ATOM   4139  HG3 GLU A 250       0.622  -8.331  30.907  1.00 93.59           H  
ATOM   4140  CD  GLU A 250       2.707  -8.737  31.262  1.00 93.59           C  
ATOM   4141  OE1 GLU A 250       2.719  -7.842  32.150  1.00 93.59           O  
ATOM   4142  OE2 GLU A 250       3.718  -9.376  30.915  1.00 93.59           O  
ATOM   4143  N   ILE A 251       1.592  -7.712  26.078  1.00 91.23           N  
ATOM   4144  H   ILE A 251       0.616  -7.770  26.334  1.00 91.23           H  
ATOM   4145  CA  ILE A 251       1.954  -7.730  24.647  1.00 91.23           C  
ATOM   4146  HA  ILE A 251       2.527  -8.634  24.439  1.00 91.23           H  
ATOM   4147  C   ILE A 251       2.848  -6.532  24.288  1.00 91.23           C  
ATOM   4148  CB  ILE A 251       0.673  -7.739  23.777  1.00 91.23           C  
ATOM   4149  HB  ILE A 251       0.036  -6.916  24.100  1.00 91.23           H  
ATOM   4150  O   ILE A 251       3.831  -6.655  23.557  1.00 91.23           O  
ATOM   4151  CG1 ILE A 251      -0.104  -9.063  23.959  1.00 91.23           C  
ATOM   4152 HG12 ILE A 251       0.436  -9.870  23.465  1.00 91.23           H  
ATOM   4153 HG13 ILE A 251      -0.163  -9.316  25.018  1.00 91.23           H  
ATOM   4154  CG2 ILE A 251       1.001  -7.530  22.283  1.00 91.23           C  
ATOM   4155 HG21 ILE A 251       0.100  -7.588  21.674  1.00 91.23           H  
ATOM   4156 HG22 ILE A 251       1.702  -8.297  21.953  1.00 91.23           H  
ATOM   4157 HG23 ILE A 251       1.448  -6.550  22.114  1.00 91.23           H  
ATOM   4158  CD1 ILE A 251      -1.541  -9.013  23.419  1.00 91.23           C  
ATOM   4159 HD11 ILE A 251      -2.052  -9.938  23.685  1.00 91.23           H  
ATOM   4160 HD12 ILE A 251      -1.544  -8.919  22.333  1.00 91.23           H  
ATOM   4161 HD13 ILE A 251      -2.077  -8.175  23.863  1.00 91.23           H  
ATOM   4162  N   ARG A 252       2.531  -5.339  24.807  1.00 93.68           N  
ATOM   4163  H   ARG A 252       1.718  -5.287  25.404  1.00 93.68           H  
ATOM   4164  CA  ARG A 252       3.340  -4.136  24.554  1.00 93.68           C  
ATOM   4165  HA  ARG A 252       3.583  -4.099  23.492  1.00 93.68           H  
ATOM   4166  C   ARG A 252       4.698  -4.190  25.251  1.00 93.68           C  
ATOM   4167  CB  ARG A 252       2.558  -2.874  24.948  1.00 93.68           C  
ATOM   4168  HB2 ARG A 252       2.267  -2.951  25.996  1.00 93.68           H  
ATOM   4169  HB3 ARG A 252       3.212  -2.008  24.845  1.00 93.68           H  
ATOM   4170  O   ARG A 252       5.671  -3.704  24.680  1.00 93.68           O  
ATOM   4171  CG  ARG A 252       1.296  -2.632  24.104  1.00 93.68           C  
ATOM   4172  HG2 ARG A 252       0.642  -3.503  24.150  1.00 93.68           H  
ATOM   4173  HG3 ARG A 252       0.761  -1.779  24.522  1.00 93.68           H  
ATOM   4174  CD  ARG A 252       1.590  -2.360  22.628  1.00 93.68           C  
ATOM   4175  HD2 ARG A 252       2.229  -1.480  22.551  1.00 93.68           H  
ATOM   4176  HD3 ARG A 252       2.111  -3.218  22.202  1.00 93.68           H  
ATOM   4177  NE  ARG A 252       0.335  -2.144  21.887  1.00 93.68           N  
ATOM   4178  HE  ARG A 252      -0.522  -2.292  22.400  1.00 93.68           H  
ATOM   4179  NH1 ARG A 252       1.272  -1.663  19.847  1.00 93.68           N  
ATOM   4180 HH11 ARG A 252       1.180  -1.419  18.871  1.00 93.68           H  
ATOM   4181 HH12 ARG A 252       2.194  -1.788  20.240  1.00 93.68           H  
ATOM   4182  NH2 ARG A 252      -0.951  -1.688  20.076  1.00 93.68           N  
ATOM   4183 HH21 ARG A 252      -1.035  -1.481  19.091  1.00 93.68           H  
ATOM   4184 HH22 ARG A 252      -1.778  -1.836  20.636  1.00 93.68           H  
ATOM   4185  CZ  ARG A 252       0.228  -1.836  20.609  1.00 93.68           C  
ATOM   4186  N   LYS A 253       4.788  -4.776  26.447  1.00 94.68           N  
ATOM   4187  H   LYS A 253       3.946  -5.169  26.842  1.00 94.68           H  
ATOM   4188  CA  LYS A 253       6.058  -4.992  27.159  1.00 94.68           C  
ATOM   4189  HA  LYS A 253       6.631  -4.064  27.177  1.00 94.68           H  
ATOM   4190  C   LYS A 253       6.938  -6.022  26.460  1.00 94.68           C  
ATOM   4191  CB  LYS A 253       5.786  -5.446  28.595  1.00 94.68           C  
ATOM   4192  HB2 LYS A 253       6.697  -5.884  29.003  1.00 94.68           H  
ATOM   4193  HB3 LYS A 253       5.017  -6.218  28.595  1.00 94.68           H  
ATOM   4194  O   LYS A 253       8.143  -5.803  26.367  1.00 94.68           O  
ATOM   4195  CG  LYS A 253       5.367  -4.287  29.503  1.00 94.68           C  
ATOM   4196  HG2 LYS A 253       4.510  -3.758  29.087  1.00 94.68           H  
ATOM   4197  HG3 LYS A 253       6.198  -3.589  29.606  1.00 94.68           H  
ATOM   4198  CD  LYS A 253       5.007  -4.867  30.871  1.00 94.68           C  
ATOM   4199  HD2 LYS A 253       5.852  -5.437  31.256  1.00 94.68           H  
ATOM   4200  HD3 LYS A 253       4.159  -5.541  30.753  1.00 94.68           H  
ATOM   4201  CE  LYS A 253       4.645  -3.758  31.855  1.00 94.68           C  
ATOM   4202  HE2 LYS A 253       5.502  -3.099  31.993  1.00 94.68           H  
ATOM   4203  HE3 LYS A 253       3.832  -3.166  31.435  1.00 94.68           H  
ATOM   4204  NZ  LYS A 253       4.234  -4.362  33.141  1.00 94.68           N  
ATOM   4205  HZ1 LYS A 253       3.916  -3.643  33.775  1.00 94.68           H  
ATOM   4206  HZ2 LYS A 253       5.007  -4.869  33.547  1.00 94.68           H  
ATOM   4207  HZ3 LYS A 253       3.502  -5.037  32.973  1.00 94.68           H  
ATOM   4208  N   GLU A 254       6.353  -7.092  25.930  1.00 94.13           N  
ATOM   4209  H   GLU A 254       5.375  -7.258  26.120  1.00 94.13           H  
ATOM   4210  CA  GLU A 254       7.055  -8.059  25.082  1.00 94.13           C  
ATOM   4211  HA  GLU A 254       7.904  -8.475  25.624  1.00 94.13           H  
ATOM   4212  C   GLU A 254       7.609  -7.364  23.838  1.00 94.13           C  
ATOM   4213  CB  GLU A 254       6.120  -9.212  24.693  1.00 94.13           C  
ATOM   4214  HB2 GLU A 254       5.178  -8.803  24.328  1.00 94.13           H  
ATOM   4215  HB3 GLU A 254       6.587  -9.784  23.891  1.00 94.13           H  
ATOM   4216  O   GLU A 254       8.813  -7.430  23.594  1.00 94.13           O  
ATOM   4217  CG  GLU A 254       5.859 -10.160  25.874  1.00 94.13           C  
ATOM   4218  HG2 GLU A 254       6.811 -10.589  26.185  1.00 94.13           H  
ATOM   4219  HG3 GLU A 254       5.466  -9.589  26.716  1.00 94.13           H  
ATOM   4220  CD  GLU A 254       4.876 -11.295  25.539  1.00 94.13           C  
ATOM   4221  OE1 GLU A 254       4.741 -12.202  26.392  1.00 94.13           O  
ATOM   4222  OE2 GLU A 254       4.258 -11.260  24.450  1.00 94.13           O  
ATOM   4223  N   ARG A 255       6.782  -6.575  23.136  1.00 94.56           N  
ATOM   4224  H   ARG A 255       5.796  -6.616  23.351  1.00 94.56           H  
ATOM   4225  CA  ARG A 255       7.238  -5.789  21.980  1.00 94.56           C  
ATOM   4226  HA  ARG A 255       7.666  -6.500  21.274  1.00 94.56           H  
ATOM   4227  C   ARG A 255       8.353  -4.805  22.338  1.00 94.56           C  
ATOM   4228  CB  ARG A 255       6.043  -5.069  21.331  1.00 94.56           C  
ATOM   4229  HB2 ARG A 255       5.288  -5.811  21.068  1.00 94.56           H  
ATOM   4230  HB3 ARG A 255       5.603  -4.380  22.052  1.00 94.56           H  
ATOM   4231  O   ARG A 255       9.312  -4.666  21.587  1.00 94.56           O  
ATOM   4232  CG  ARG A 255       6.419  -4.277  20.065  1.00 94.56           C  
ATOM   4233  HG2 ARG A 255       5.515  -3.831  19.650  1.00 94.56           H  
ATOM   4234  HG3 ARG A 255       7.109  -3.473  20.323  1.00 94.56           H  
ATOM   4235  CD  ARG A 255       7.060  -5.179  19.005  1.00 94.56           C  
ATOM   4236  HD2 ARG A 255       6.365  -5.975  18.738  1.00 94.56           H  
ATOM   4237  HD3 ARG A 255       7.958  -5.639  19.418  1.00 94.56           H  
ATOM   4238  NE  ARG A 255       7.455  -4.437  17.796  1.00 94.56           N  
ATOM   4239  HE  ARG A 255       7.286  -3.442  17.750  1.00 94.56           H  
ATOM   4240  NH1 ARG A 255       8.537  -6.219  16.830  1.00 94.56           N  
ATOM   4241 HH11 ARG A 255       9.187  -6.570  16.142  1.00 94.56           H  
ATOM   4242 HH12 ARG A 255       8.337  -6.810  17.624  1.00 94.56           H  
ATOM   4243  NH2 ARG A 255       8.596  -4.198  15.842  1.00 94.56           N  
ATOM   4244 HH21 ARG A 255       8.482  -3.195  15.858  1.00 94.56           H  
ATOM   4245 HH22 ARG A 255       9.278  -4.556  15.190  1.00 94.56           H  
ATOM   4246  CZ  ARG A 255       8.186  -4.956  16.826  1.00 94.56           C  
ATOM   4247  N   LEU A 256       8.259  -4.135  23.487  1.00 95.85           N  
ATOM   4248  H   LEU A 256       7.420  -4.252  24.037  1.00 95.85           H  
ATOM   4249  CA  LEU A 256       9.327  -3.265  23.982  1.00 95.85           C  
ATOM   4250  HA  LEU A 256       9.552  -2.530  23.209  1.00 95.85           H  
ATOM   4251  C   LEU A 256      10.615  -4.059  24.249  1.00 95.85           C  
ATOM   4252  CB  LEU A 256       8.835  -2.536  25.245  1.00 95.85           C  
ATOM   4253  HB2 LEU A 256       8.553  -3.279  25.990  1.00 95.85           H  
ATOM   4254  HB3 LEU A 256       7.946  -1.957  24.996  1.00 95.85           H  
ATOM   4255  O   LEU A 256      11.705  -3.577  23.951  1.00 95.85           O  
ATOM   4256  CG  LEU A 256       9.881  -1.600  25.875  1.00 95.85           C  
ATOM   4257  HG  LEU A 256      10.759  -2.179  26.158  1.00 95.85           H  
ATOM   4258  CD1 LEU A 256      10.301  -0.477  24.929  1.00 95.85           C  
ATOM   4259 HD11 LEU A 256      10.853  -0.886  24.082  1.00 95.85           H  
ATOM   4260 HD12 LEU A 256       9.428   0.060  24.558  1.00 95.85           H  
ATOM   4261 HD13 LEU A 256      10.959   0.218  25.451  1.00 95.85           H  
ATOM   4262  CD2 LEU A 256       9.329  -0.967  27.150  1.00 95.85           C  
ATOM   4263 HD21 LEU A 256       8.981  -1.746  27.828  1.00 95.85           H  
ATOM   4264 HD22 LEU A 256      10.116  -0.396  27.643  1.00 95.85           H  
ATOM   4265 HD23 LEU A 256       8.505  -0.298  26.901  1.00 95.85           H  
ATOM   4266  N   SER A 257      10.518  -5.269  24.804  1.00 94.98           N  
ATOM   4267  H   SER A 257       9.602  -5.629  25.031  1.00 94.98           H  
ATOM   4268  CA  SER A 257      11.684  -6.132  25.005  1.00 94.98           C  
ATOM   4269  HA  SER A 257      12.436  -5.569  25.558  1.00 94.98           H  
ATOM   4270  C   SER A 257      12.312  -6.571  23.683  1.00 94.98           C  
ATOM   4271  CB  SER A 257      11.326  -7.375  25.823  1.00 94.98           C  
ATOM   4272  HB2 SER A 257      10.593  -7.979  25.289  1.00 94.98           H  
ATOM   4273  HB3 SER A 257      10.910  -7.076  26.786  1.00 94.98           H  
ATOM   4274  O   SER A 257      13.536  -6.641  23.618  1.00 94.98           O  
ATOM   4275  OG  SER A 257      12.508  -8.137  26.026  1.00 94.98           O  
ATOM   4276  HG  SER A 257      13.194  -7.736  25.487  1.00 94.98           H  
ATOM   4277  N   GLU A 258      11.515  -6.878  22.660  1.00 94.44           N  
ATOM   4278  H   GLU A 258      10.515  -6.881  22.808  1.00 94.44           H  
ATOM   4279  CA  GLU A 258      12.008  -7.207  21.317  1.00 94.44           C  
ATOM   4280  HA  GLU A 258      12.716  -8.033  21.368  1.00 94.44           H  
ATOM   4281  C   GLU A 258      12.735  -6.021  20.685  1.00 94.44           C  
ATOM   4282  CB  GLU A 258      10.846  -7.606  20.404  1.00 94.44           C  
ATOM   4283  HB2 GLU A 258      10.087  -6.825  20.446  1.00 94.44           H  
ATOM   4284  HB3 GLU A 258      11.215  -7.668  19.381  1.00 94.44           H  
ATOM   4285  O   GLU A 258      13.876  -6.171  20.260  1.00 94.44           O  
ATOM   4286  CG  GLU A 258      10.213  -8.952  20.765  1.00 94.44           C  
ATOM   4287  HG2 GLU A 258      10.957  -9.735  20.620  1.00 94.44           H  
ATOM   4288  HG3 GLU A 258       9.928  -8.955  21.817  1.00 94.44           H  
ATOM   4289  CD  GLU A 258       8.972  -9.248  19.905  1.00 94.44           C  
ATOM   4290  OE1 GLU A 258       8.470 -10.383  20.043  1.00 94.44           O  
ATOM   4291  OE2 GLU A 258       8.534  -8.352  19.128  1.00 94.44           O  
ATOM   4292  N   LEU A 259      12.116  -4.836  20.699  1.00 95.51           N  
ATOM   4293  H   LEU A 259      11.168  -4.795  21.045  1.00 95.51           H  
ATOM   4294  CA  LEU A 259      12.717  -3.613  20.163  1.00 95.51           C  
ATOM   4295  HA  LEU A 259      12.971  -3.769  19.115  1.00 95.51           H  
ATOM   4296  C   LEU A 259      14.024  -3.254  20.879  1.00 95.51           C  
ATOM   4297  CB  LEU A 259      11.718  -2.453  20.291  1.00 95.51           C  
ATOM   4298  HB2 LEU A 259      12.258  -1.524  20.108  1.00 95.51           H  
ATOM   4299  HB3 LEU A 259      11.342  -2.424  21.314  1.00 95.51           H  
ATOM   4300  O   LEU A 259      14.978  -2.831  20.236  1.00 95.51           O  
ATOM   4301  CG  LEU A 259      10.533  -2.502  19.312  1.00 95.51           C  
ATOM   4302  HG  LEU A 259      10.029  -3.466  19.379  1.00 95.51           H  
ATOM   4303  CD1 LEU A 259       9.533  -1.404  19.683  1.00 95.51           C  
ATOM   4304 HD11 LEU A 259       8.698  -1.413  18.982  1.00 95.51           H  
ATOM   4305 HD12 LEU A 259       9.162  -1.568  20.694  1.00 95.51           H  
ATOM   4306 HD13 LEU A 259      10.019  -0.430  19.626  1.00 95.51           H  
ATOM   4307  CD2 LEU A 259      10.981  -2.283  17.869  1.00 95.51           C  
ATOM   4308 HD21 LEU A 259      11.542  -1.352  17.782  1.00 95.51           H  
ATOM   4309 HD22 LEU A 259      10.116  -2.213  17.209  1.00 95.51           H  
ATOM   4310 HD23 LEU A 259      11.610  -3.105  17.526  1.00 95.51           H  
ATOM   4311  N   ASN A 260      14.104  -3.456  22.198  1.00 94.40           N  
ATOM   4312  H   ASN A 260      13.275  -3.759  22.689  1.00 94.40           H  
ATOM   4313  CA  ASN A 260      15.349  -3.241  22.937  1.00 94.40           C  
ATOM   4314  HA  ASN A 260      15.742  -2.256  22.681  1.00 94.40           H  
ATOM   4315  C   ASN A 260      16.441  -4.248  22.550  1.00 94.40           C  
ATOM   4316  CB  ASN A 260      15.081  -3.278  24.446  1.00 94.40           C  
ATOM   4317  HB2 ASN A 260      16.031  -3.395  24.968  1.00 94.40           H  
ATOM   4318  HB3 ASN A 260      14.456  -4.137  24.689  1.00 94.40           H  
ATOM   4319  O   ASN A 260      17.596  -3.854  22.428  1.00 94.40           O  
ATOM   4320  CG  ASN A 260      14.457  -1.997  24.962  1.00 94.40           C  
ATOM   4321  ND2 ASN A 260      13.424  -2.093  25.758  1.00 94.40           N  
ATOM   4322 HD21 ASN A 260      12.915  -2.965  25.745  1.00 94.40           H  
ATOM   4323 HD22 ASN A 260      12.994  -1.209  25.990  1.00 94.40           H  
ATOM   4324  OD1 ASN A 260      14.880  -0.890  24.686  1.00 94.40           O  
ATOM   4325  N   LYS A 261      16.100  -5.524  22.317  1.00 94.38           N  
ATOM   4326  H   LYS A 261      15.127  -5.785  22.387  1.00 94.38           H  
ATOM   4327  CA  LYS A 261      17.071  -6.509  21.807  1.00 94.38           C  
ATOM   4328  HA  LYS A 261      17.955  -6.515  22.445  1.00 94.38           H  
ATOM   4329  C   LYS A 261      17.561  -6.131  20.412  1.00 94.38           C  
ATOM   4330  CB  LYS A 261      16.460  -7.912  21.767  1.00 94.38           C  
ATOM   4331  HB2 LYS A 261      15.495  -7.870  21.261  1.00 94.38           H  
ATOM   4332  HB3 LYS A 261      17.115  -8.559  21.183  1.00 94.38           H  
ATOM   4333  O   LYS A 261      18.759  -6.175  20.162  1.00 94.38           O  
ATOM   4334  CG  LYS A 261      16.295  -8.532  23.158  1.00 94.38           C  
ATOM   4335  HG2 LYS A 261      17.277  -8.725  23.589  1.00 94.38           H  
ATOM   4336  HG3 LYS A 261      15.748  -7.854  23.813  1.00 94.38           H  
ATOM   4337  CD  LYS A 261      15.522  -9.845  23.010  1.00 94.38           C  
ATOM   4338  HD2 LYS A 261      14.567  -9.634  22.528  1.00 94.38           H  
ATOM   4339  HD3 LYS A 261      16.094 -10.527  22.382  1.00 94.38           H  
ATOM   4340  CE  LYS A 261      15.269 -10.478  24.377  1.00 94.38           C  
ATOM   4341  HE2 LYS A 261      16.229 -10.725  24.831  1.00 94.38           H  
ATOM   4342  HE3 LYS A 261      14.772  -9.742  25.009  1.00 94.38           H  
ATOM   4343  NZ  LYS A 261      14.421 -11.685  24.232  1.00 94.38           N  
ATOM   4344  HZ1 LYS A 261      13.541 -11.424  23.809  1.00 94.38           H  
ATOM   4345  HZ2 LYS A 261      14.229 -12.099  25.133  1.00 94.38           H  
ATOM   4346  HZ3 LYS A 261      14.870 -12.358  23.627  1.00 94.38           H  
ATOM   4347  N   GLU A 262      16.651  -5.715  19.533  1.00 92.82           N  
ATOM   4348  H   GLU A 262      15.675  -5.743  19.793  1.00 92.82           H  
ATOM   4349  CA  GLU A 262      16.997  -5.243  18.189  1.00 92.82           C  
ATOM   4350  HA  GLU A 262      17.550  -6.029  17.674  1.00 92.82           H  
ATOM   4351  C   GLU A 262      17.904  -4.003  18.255  1.00 92.82           C  
ATOM   4352  CB  GLU A 262      15.704  -4.959  17.405  1.00 92.82           C  
ATOM   4353  HB2 GLU A 262      15.237  -4.050  17.785  1.00 92.82           H  
ATOM   4354  HB3 GLU A 262      15.014  -5.791  17.543  1.00 92.82           H  
ATOM   4355  O   GLU A 262      18.921  -3.936  17.563  1.00 92.82           O  
ATOM   4356  CG  GLU A 262      15.989  -4.808  15.903  1.00 92.82           C  
ATOM   4357  HG2 GLU A 262      16.754  -4.045  15.763  1.00 92.82           H  
ATOM   4358  HG3 GLU A 262      16.394  -5.750  15.532  1.00 92.82           H  
ATOM   4359  CD  GLU A 262      14.760  -4.430  15.061  1.00 92.82           C  
ATOM   4360  OE1 GLU A 262      14.970  -4.050  13.881  1.00 92.82           O  
ATOM   4361  OE2 GLU A 262      13.610  -4.503  15.552  1.00 92.82           O  
ATOM   4362  N   LYS A 263      17.600  -3.057  19.155  1.00 93.91           N  
ATOM   4363  H   LYS A 263      16.725  -3.146  19.652  1.00 93.91           H  
ATOM   4364  CA  LYS A 263      18.455  -1.901  19.442  1.00 93.91           C  
ATOM   4365  HA  LYS A 263      18.599  -1.347  18.515  1.00 93.91           H  
ATOM   4366  C   LYS A 263      19.852  -2.330  19.897  1.00 93.91           C  
ATOM   4367  CB  LYS A 263      17.763  -0.975  20.457  1.00 93.91           C  
ATOM   4368  HB2 LYS A 263      16.851  -0.574  20.013  1.00 93.91           H  
ATOM   4369  HB3 LYS A 263      17.496  -1.532  21.355  1.00 93.91           H  
ATOM   4370  O   LYS A 263      20.828  -1.850  19.330  1.00 93.91           O  
ATOM   4371  CG  LYS A 263      18.686   0.181  20.854  1.00 93.91           C  
ATOM   4372  HG2 LYS A 263      19.504  -0.219  21.453  1.00 93.91           H  
ATOM   4373  HG3 LYS A 263      19.105   0.627  19.952  1.00 93.91           H  
ATOM   4374  CD  LYS A 263      17.986   1.276  21.661  1.00 93.91           C  
ATOM   4375  HD2 LYS A 263      17.447   0.847  22.506  1.00 93.91           H  
ATOM   4376  HD3 LYS A 263      17.302   1.820  21.009  1.00 93.91           H  
ATOM   4377  CE  LYS A 263      19.108   2.193  22.154  1.00 93.91           C  
ATOM   4378  HE2 LYS A 263      19.653   1.685  22.949  1.00 93.91           H  
ATOM   4379  HE3 LYS A 263      19.828   2.327  21.346  1.00 93.91           H  
ATOM   4380  NZ  LYS A 263      18.650   3.524  22.596  1.00 93.91           N  
ATOM   4381  HZ1 LYS A 263      17.830   3.483  23.184  1.00 93.91           H  
ATOM   4382  HZ2 LYS A 263      19.421   4.002  23.041  1.00 93.91           H  
ATOM   4383  HZ3 LYS A 263      18.474   4.107  21.791  1.00 93.91           H  
ATOM   4384  N   GLU A 264      19.969  -3.245  20.860  1.00 93.48           N  
ATOM   4385  H   GLU A 264      19.126  -3.586  21.301  1.00 93.48           H  
ATOM   4386  CA  GLU A 264      21.268  -3.755  21.327  1.00 93.48           C  
ATOM   4387  HA  GLU A 264      21.864  -2.928  21.713  1.00 93.48           H  
ATOM   4388  C   GLU A 264      22.074  -4.425  20.200  1.00 93.48           C  
ATOM   4389  CB  GLU A 264      21.070  -4.797  22.441  1.00 93.48           C  
ATOM   4390  HB2 GLU A 264      22.010  -5.336  22.563  1.00 93.48           H  
ATOM   4391  HB3 GLU A 264      20.313  -5.517  22.129  1.00 93.48           H  
ATOM   4392  O   GLU A 264      23.299  -4.291  20.134  1.00 93.48           O  
ATOM   4393  CG  GLU A 264      20.687  -4.227  23.815  1.00 93.48           C  
ATOM   4394  HG2 GLU A 264      19.782  -3.625  23.725  1.00 93.48           H  
ATOM   4395  HG3 GLU A 264      21.491  -3.573  24.152  1.00 93.48           H  
ATOM   4396  CD  GLU A 264      20.471  -5.335  24.867  1.00 93.48           C  
ATOM   4397  OE1 GLU A 264      19.954  -5.014  25.962  1.00 93.48           O  
ATOM   4398  OE2 GLU A 264      20.866  -6.503  24.612  1.00 93.48           O  
ATOM   4399  N   GLU A 265      21.414  -5.168  19.308  1.00 92.27           N  
ATOM   4400  H   GLU A 265      20.418  -5.287  19.426  1.00 92.27           H  
ATOM   4401  CA  GLU A 265      22.054  -5.792  18.146  1.00 92.27           C  
ATOM   4402  HA  GLU A 265      22.928  -6.356  18.474  1.00 92.27           H  
ATOM   4403  C   GLU A 265      22.560  -4.750  17.145  1.00 92.27           C  
ATOM   4404  CB  GLU A 265      21.083  -6.763  17.461  1.00 92.27           C  
ATOM   4405  HB2 GLU A 265      21.487  -7.026  16.483  1.00 92.27           H  
ATOM   4406  HB3 GLU A 265      20.117  -6.277  17.319  1.00 92.27           H  
ATOM   4407  O   GLU A 265      23.688  -4.858  16.657  1.00 92.27           O  
ATOM   4408  CG  GLU A 265      20.907  -8.055  18.273  1.00 92.27           C  
ATOM   4409  HG2 GLU A 265      20.589  -7.810  19.287  1.00 92.27           H  
ATOM   4410  HG3 GLU A 265      21.878  -8.543  18.350  1.00 92.27           H  
ATOM   4411  CD  GLU A 265      19.902  -9.038  17.651  1.00 92.27           C  
ATOM   4412  OE1 GLU A 265      19.682 -10.091  18.297  1.00 92.27           O  
ATOM   4413  OE2 GLU A 265      19.404  -8.773  16.534  1.00 92.27           O  
ATOM   4414  N   ILE A 266      21.775  -3.709  16.877  1.00 91.40           N  
ATOM   4415  H   ILE A 266      20.855  -3.681  17.294  1.00 91.40           H  
ATOM   4416  CA  ILE A 266      22.183  -2.613  15.993  1.00 91.40           C  
ATOM   4417  HA  ILE A 266      22.598  -3.041  15.081  1.00 91.40           H  
ATOM   4418  C   ILE A 266      23.297  -1.785  16.621  1.00 91.40           C  
ATOM   4419  CB  ILE A 266      20.963  -1.769  15.602  1.00 91.40           C  
ATOM   4420  HB  ILE A 266      20.375  -1.565  16.497  1.00 91.40           H  
ATOM   4421  O   ILE A 266      24.253  -1.453  15.931  1.00 91.40           O  
ATOM   4422  CG1 ILE A 266      20.138  -2.612  14.609  1.00 91.40           C  
ATOM   4423 HG12 ILE A 266      20.102  -3.657  14.917  1.00 91.40           H  
ATOM   4424 HG13 ILE A 266      20.589  -2.564  13.617  1.00 91.40           H  
ATOM   4425  CG2 ILE A 266      21.362  -0.423  14.959  1.00 91.40           C  
ATOM   4426 HG21 ILE A 266      21.873   0.207  15.687  1.00 91.40           H  
ATOM   4427 HG22 ILE A 266      20.484   0.131  14.628  1.00 91.40           H  
ATOM   4428 HG23 ILE A 266      22.018  -0.585  14.104  1.00 91.40           H  
ATOM   4429  CD1 ILE A 266      18.711  -2.119  14.543  1.00 91.40           C  
ATOM   4430 HD11 ILE A 266      18.264  -2.281  15.524  1.00 91.40           H  
ATOM   4431 HD12 ILE A 266      18.697  -1.056  14.302  1.00 91.40           H  
ATOM   4432 HD13 ILE A 266      18.157  -2.686  13.793  1.00 91.40           H  
ATOM   4433  N   GLU A 267      23.254  -1.516  17.924  1.00 91.77           N  
ATOM   4434  H   GLU A 267      22.426  -1.772  18.443  1.00 91.77           H  
ATOM   4435  CA  GLU A 267      24.347  -0.847  18.635  1.00 91.77           C  
ATOM   4436  HA  GLU A 267      24.527   0.126  18.179  1.00 91.77           H  
ATOM   4437  C   GLU A 267      25.655  -1.648  18.536  1.00 91.77           C  
ATOM   4438  CB  GLU A 267      23.962  -0.632  20.105  1.00 91.77           C  
ATOM   4439  HB2 GLU A 267      23.552  -1.561  20.502  1.00 91.77           H  
ATOM   4440  HB3 GLU A 267      24.864  -0.389  20.666  1.00 91.77           H  
ATOM   4441  O   GLU A 267      26.715  -1.068  18.280  1.00 91.77           O  
ATOM   4442  CG  GLU A 267      22.958   0.517  20.300  1.00 91.77           C  
ATOM   4443  HG2 GLU A 267      22.073   0.348  19.686  1.00 91.77           H  
ATOM   4444  HG3 GLU A 267      23.425   1.438  19.950  1.00 91.77           H  
ATOM   4445  CD  GLU A 267      22.531   0.694  21.768  1.00 91.77           C  
ATOM   4446  OE1 GLU A 267      21.940   1.756  22.079  1.00 91.77           O  
ATOM   4447  OE2 GLU A 267      22.805  -0.205  22.594  1.00 91.77           O  
ATOM   4448  N   LYS A 268      25.601  -2.985  18.649  1.00 92.26           N  
ATOM   4449  H   LYS A 268      24.709  -3.400  18.876  1.00 92.26           H  
ATOM   4450  CA  LYS A 268      26.767  -3.855  18.399  1.00 92.26           C  
ATOM   4451  HA  LYS A 268      27.596  -3.525  19.024  1.00 92.26           H  
ATOM   4452  C   LYS A 268      27.256  -3.744  16.956  1.00 92.26           C  
ATOM   4453  CB  LYS A 268      26.441  -5.317  18.730  1.00 92.26           C  
ATOM   4454  HB2 LYS A 268      27.223  -5.958  18.323  1.00 92.26           H  
ATOM   4455  HB3 LYS A 268      25.501  -5.589  18.251  1.00 92.26           H  
ATOM   4456  O   LYS A 268      28.456  -3.572  16.746  1.00 92.26           O  
ATOM   4457  CG  LYS A 268      26.348  -5.571  20.239  1.00 92.26           C  
ATOM   4458  HG2 LYS A 268      27.340  -5.505  20.684  1.00 92.26           H  
ATOM   4459  HG3 LYS A 268      25.710  -4.817  20.702  1.00 92.26           H  
ATOM   4460  CD  LYS A 268      25.755  -6.962  20.489  1.00 92.26           C  
ATOM   4461  HD2 LYS A 268      26.451  -7.730  20.152  1.00 92.26           H  
ATOM   4462  HD3 LYS A 268      24.828  -7.045  19.922  1.00 92.26           H  
ATOM   4463  CE  LYS A 268      25.440  -7.132  21.976  1.00 92.26           C  
ATOM   4464  HE2 LYS A 268      26.370  -7.230  22.537  1.00 92.26           H  
ATOM   4465  HE3 LYS A 268      24.935  -6.226  22.311  1.00 92.26           H  
ATOM   4466  NZ  LYS A 268      24.545  -8.292  22.200  1.00 92.26           N  
ATOM   4467  HZ1 LYS A 268      23.699  -8.156  21.665  1.00 92.26           H  
ATOM   4468  HZ2 LYS A 268      24.971  -9.160  21.908  1.00 92.26           H  
ATOM   4469  HZ3 LYS A 268      24.254  -8.337  23.166  1.00 92.26           H  
ATOM   4470  N   ARG A 269      26.350  -3.770  15.972  1.00 89.73           N  
ATOM   4471  H   ARG A 269      25.384  -3.921  16.226  1.00 89.73           H  
ATOM   4472  CA  ARG A 269      26.700  -3.580  14.552  1.00 89.73           C  
ATOM   4473  HA  ARG A 269      27.462  -4.306  14.270  1.00 89.73           H  
ATOM   4474  C   ARG A 269      27.311  -2.207  14.290  1.00 89.73           C  
ATOM   4475  CB  ARG A 269      25.473  -3.785  13.657  1.00 89.73           C  
ATOM   4476  HB2 ARG A 269      25.719  -3.429  12.656  1.00 89.73           H  
ATOM   4477  HB3 ARG A 269      24.638  -3.193  14.031  1.00 89.73           H  
ATOM   4478  O   ARG A 269      28.290  -2.120  13.565  1.00 89.73           O  
ATOM   4479  CG  ARG A 269      25.068  -5.263  13.568  1.00 89.73           C  
ATOM   4480  HG2 ARG A 269      24.862  -5.653  14.565  1.00 89.73           H  
ATOM   4481  HG3 ARG A 269      25.888  -5.841  13.142  1.00 89.73           H  
ATOM   4482  CD  ARG A 269      23.816  -5.435  12.704  1.00 89.73           C  
ATOM   4483  HD2 ARG A 269      23.496  -6.474  12.771  1.00 89.73           H  
ATOM   4484  HD3 ARG A 269      23.024  -4.803  13.107  1.00 89.73           H  
ATOM   4485  NE  ARG A 269      24.078  -5.092  11.292  1.00 89.73           N  
ATOM   4486  HE  ARG A 269      25.035  -4.870  11.056  1.00 89.73           H  
ATOM   4487  NH1 ARG A 269      21.924  -5.274  10.529  1.00 89.73           N  
ATOM   4488 HH11 ARG A 269      21.247  -5.183   9.785  1.00 89.73           H  
ATOM   4489 HH12 ARG A 269      21.624  -5.501  11.466  1.00 89.73           H  
ATOM   4490  NH2 ARG A 269      23.553  -4.714   9.110  1.00 89.73           N  
ATOM   4491 HH21 ARG A 269      22.864  -4.598   8.380  1.00 89.73           H  
ATOM   4492 HH22 ARG A 269      24.522  -4.512   8.909  1.00 89.73           H  
ATOM   4493  CZ  ARG A 269      23.187  -5.028  10.320  1.00 89.73           C  
ATOM   4494  N   ILE A 270      26.820  -1.149  14.930  1.00 90.71           N  
ATOM   4495  H   ILE A 270      25.977  -1.277  15.472  1.00 90.71           H  
ATOM   4496  CA  ILE A 270      27.405   0.196  14.846  1.00 90.71           C  
ATOM   4497  HA  ILE A 270      27.482   0.475  13.796  1.00 90.71           H  
ATOM   4498  C   ILE A 270      28.827   0.201  15.414  1.00 90.71           C  
ATOM   4499  CB  ILE A 270      26.492   1.227  15.549  1.00 90.71           C  
ATOM   4500  HB  ILE A 270      26.193   0.826  16.517  1.00 90.71           H  
ATOM   4501  O   ILE A 270      29.702   0.856  14.852  1.00 90.71           O  
ATOM   4502  CG1 ILE A 270      25.225   1.469  14.698  1.00 90.71           C  
ATOM   4503 HG12 ILE A 270      25.496   1.997  13.784  1.00 90.71           H  
ATOM   4504 HG13 ILE A 270      24.789   0.514  14.404  1.00 90.71           H  
ATOM   4505  CG2 ILE A 270      27.221   2.565  15.796  1.00 90.71           C  
ATOM   4506 HG21 ILE A 270      28.053   2.424  16.485  1.00 90.71           H  
ATOM   4507 HG22 ILE A 270      26.543   3.287  16.251  1.00 90.71           H  
ATOM   4508 HG23 ILE A 270      27.582   2.967  14.849  1.00 90.71           H  
ATOM   4509  CD1 ILE A 270      24.142   2.267  15.431  1.00 90.71           C  
ATOM   4510 HD11 ILE A 270      23.944   1.819  16.404  1.00 90.71           H  
ATOM   4511 HD12 ILE A 270      23.225   2.244  14.843  1.00 90.71           H  
ATOM   4512 HD13 ILE A 270      24.441   3.308  15.552  1.00 90.71           H  
ATOM   4513  N   ILE A 271      29.108  -0.531  16.497  1.00 90.84           N  
ATOM   4514  H   ILE A 271      28.353  -1.028  16.949  1.00 90.84           H  
ATOM   4515  CA  ILE A 271      30.482  -0.680  17.008  1.00 90.84           C  
ATOM   4516  HA  ILE A 271      30.902   0.316  17.151  1.00 90.84           H  
ATOM   4517  C   ILE A 271      31.373  -1.386  15.974  1.00 90.84           C  
ATOM   4518  CB  ILE A 271      30.496  -1.401  18.378  1.00 90.84           C  
ATOM   4519  HB  ILE A 271      29.943  -2.337  18.291  1.00 90.84           H  
ATOM   4520  O   ILE A 271      32.512  -0.965  15.764  1.00 90.84           O  
ATOM   4521  CG1 ILE A 271      29.820  -0.527  19.459  1.00 90.84           C  
ATOM   4522 HG12 ILE A 271      28.900  -0.094  19.065  1.00 90.84           H  
ATOM   4523 HG13 ILE A 271      30.478   0.302  19.720  1.00 90.84           H  
ATOM   4524  CG2 ILE A 271      31.937  -1.740  18.815  1.00 90.84           C  
ATOM   4525 HG21 ILE A 271      31.936  -2.203  19.802  1.00 90.84           H  
ATOM   4526 HG22 ILE A 271      32.542  -0.834  18.836  1.00 90.84           H  
ATOM   4527 HG23 ILE A 271      32.379  -2.456  18.122  1.00 90.84           H  
ATOM   4528  CD1 ILE A 271      29.454  -1.300  20.733  1.00 90.84           C  
ATOM   4529 HD11 ILE A 271      30.349  -1.638  21.255  1.00 90.84           H  
ATOM   4530 HD12 ILE A 271      28.830  -2.157  20.482  1.00 90.84           H  
ATOM   4531 HD13 ILE A 271      28.893  -0.644  21.399  1.00 90.84           H  
ATOM   4532  N   GLU A 272      30.874  -2.430  15.310  1.00 90.45           N  
ATOM   4533  H   GLU A 272      29.940  -2.745  15.533  1.00 90.45           H  
ATOM   4534  CA  GLU A 272      31.594  -3.121  14.231  1.00 90.45           C  
ATOM   4535  HA  GLU A 272      32.576  -3.422  14.594  1.00 90.45           H  
ATOM   4536  C   GLU A 272      31.834  -2.205  13.026  1.00 90.45           C  
ATOM   4537  CB  GLU A 272      30.838  -4.386  13.802  1.00 90.45           C  
ATOM   4538  HB2 GLU A 272      31.323  -4.794  12.915  1.00 90.45           H  
ATOM   4539  HB3 GLU A 272      29.810  -4.129  13.547  1.00 90.45           H  
ATOM   4540  O   GLU A 272      32.967  -2.106  12.551  1.00 90.45           O  
ATOM   4541  CG  GLU A 272      30.849  -5.459  14.899  1.00 90.45           C  
ATOM   4542  HG2 GLU A 272      31.883  -5.752  15.081  1.00 90.45           H  
ATOM   4543  HG3 GLU A 272      30.463  -5.036  15.827  1.00 90.45           H  
ATOM   4544  CD  GLU A 272      30.023  -6.705  14.546  1.00 90.45           C  
ATOM   4545  OE1 GLU A 272      30.028  -7.627  15.394  1.00 90.45           O  
ATOM   4546  OE2 GLU A 272      29.412  -6.738  13.455  1.00 90.45           O  
ATOM   4547  N   PHE A 273      30.815  -1.459  12.595  1.00 90.91           N  
ATOM   4548  H   PHE A 273      29.901  -1.629  12.990  1.00 90.91           H  
ATOM   4549  CA  PHE A 273      30.918  -0.451  11.543  1.00 90.91           C  
ATOM   4550  HA  PHE A 273      31.286  -0.915  10.627  1.00 90.91           H  
ATOM   4551  C   PHE A 273      31.927   0.630  11.913  1.00 90.91           C  
ATOM   4552  CB  PHE A 273      29.539   0.163  11.266  1.00 90.91           C  
ATOM   4553  HB2 PHE A 273      29.162   0.608  12.187  1.00 90.91           H  
ATOM   4554  HB3 PHE A 273      29.667   0.974  10.549  1.00 90.91           H  
ATOM   4555  O   PHE A 273      32.779   0.964  11.101  1.00 90.91           O  
ATOM   4556  CG  PHE A 273      28.473  -0.766  10.708  1.00 90.91           C  
ATOM   4557  CD1 PHE A 273      28.798  -2.001  10.105  1.00 90.91           C  
ATOM   4558  HD1 PHE A 273      29.820  -2.348  10.053  1.00 90.91           H  
ATOM   4559  CD2 PHE A 273      27.130  -0.347  10.735  1.00 90.91           C  
ATOM   4560  HD2 PHE A 273      26.874   0.618  11.145  1.00 90.91           H  
ATOM   4561  CE1 PHE A 273      27.798  -2.785   9.508  1.00 90.91           C  
ATOM   4562  HE1 PHE A 273      28.067  -3.703   9.006  1.00 90.91           H  
ATOM   4563  CE2 PHE A 273      26.127  -1.136  10.147  1.00 90.91           C  
ATOM   4564  HE2 PHE A 273      25.113  -0.767  10.110  1.00 90.91           H  
ATOM   4565  CZ  PHE A 273      26.465  -2.346   9.519  1.00 90.91           C  
ATOM   4566  HZ  PHE A 273      25.703  -2.904   8.995  1.00 90.91           H  
ATOM   4567  N   ARG A 274      31.936   1.113  13.160  1.00 89.64           N  
ATOM   4568  H   ARG A 274      31.194   0.816  13.778  1.00 89.64           H  
ATOM   4569  CA  ARG A 274      32.934   2.083  13.640  1.00 89.64           C  
ATOM   4570  HA  ARG A 274      32.924   2.949  12.978  1.00 89.64           H  
ATOM   4571  C   ARG A 274      34.358   1.537  13.577  1.00 89.64           C  
ATOM   4572  CB  ARG A 274      32.591   2.537  15.064  1.00 89.64           C  
ATOM   4573  HB2 ARG A 274      32.333   1.669  15.670  1.00 89.64           H  
ATOM   4574  HB3 ARG A 274      33.466   3.015  15.506  1.00 89.64           H  
ATOM   4575  O   ARG A 274      35.251   2.272  13.170  1.00 89.64           O  
ATOM   4576  CG  ARG A 274      31.438   3.548  15.074  1.00 89.64           C  
ATOM   4577  HG2 ARG A 274      31.768   4.471  14.598  1.00 89.64           H  
ATOM   4578  HG3 ARG A 274      30.585   3.161  14.517  1.00 89.64           H  
ATOM   4579  CD  ARG A 274      31.019   3.838  16.516  1.00 89.64           C  
ATOM   4580  HD2 ARG A 274      30.716   2.901  16.983  1.00 89.64           H  
ATOM   4581  HD3 ARG A 274      31.873   4.249  17.055  1.00 89.64           H  
ATOM   4582  NE  ARG A 274      29.894   4.786  16.561  1.00 89.64           N  
ATOM   4583  HE  ARG A 274      29.455   5.011  15.679  1.00 89.64           H  
ATOM   4584  NH1 ARG A 274      29.790   5.044  18.837  1.00 89.64           N  
ATOM   4585 HH11 ARG A 274      29.306   5.410  19.644  1.00 89.64           H  
ATOM   4586 HH12 ARG A 274      30.563   4.400  18.928  1.00 89.64           H  
ATOM   4587  NH2 ARG A 274      28.303   6.085  17.526  1.00 89.64           N  
ATOM   4588 HH21 ARG A 274      27.919   6.290  16.615  1.00 89.64           H  
ATOM   4589 HH22 ARG A 274      27.821   6.452  18.334  1.00 89.64           H  
ATOM   4590  CZ  ARG A 274      29.337   5.302  17.639  1.00 89.64           C  
ATOM   4591  N   ARG A 275      34.581   0.265  13.929  1.00 91.97           N  
ATOM   4592  H   ARG A 275      33.789  -0.276  14.246  1.00 91.97           H  
ATOM   4593  CA  ARG A 275      35.899  -0.386  13.780  1.00 91.97           C  
ATOM   4594  HA  ARG A 275      36.669   0.230  14.244  1.00 91.97           H  
ATOM   4595  C   ARG A 275      36.299  -0.522  12.315  1.00 91.97           C  
ATOM   4596  CB  ARG A 275      35.892  -1.775  14.424  1.00 91.97           C  
ATOM   4597  HB2 ARG A 275      35.026  -2.336  14.073  1.00 91.97           H  
ATOM   4598  HB3 ARG A 275      36.789  -2.309  14.111  1.00 91.97           H  
ATOM   4599  O   ARG A 275      37.453  -0.277  11.979  1.00 91.97           O  
ATOM   4600  CG  ARG A 275      35.881  -1.716  15.952  1.00 91.97           C  
ATOM   4601  HG2 ARG A 275      35.033  -1.128  16.303  1.00 91.97           H  
ATOM   4602  HG3 ARG A 275      36.806  -1.257  16.303  1.00 91.97           H  
ATOM   4603  CD  ARG A 275      35.772  -3.144  16.485  1.00 91.97           C  
ATOM   4604  HD2 ARG A 275      34.840  -3.575  16.121  1.00 91.97           H  
ATOM   4605  HD3 ARG A 275      36.608  -3.728  16.097  1.00 91.97           H  
ATOM   4606  NE  ARG A 275      35.788  -3.175  17.955  1.00 91.97           N  
ATOM   4607  HE  ARG A 275      35.903  -2.285  18.418  1.00 91.97           H  
ATOM   4608  NH1 ARG A 275      35.473  -5.435  18.178  1.00 91.97           N  
ATOM   4609 HH11 ARG A 275      35.404  -5.505  17.173  1.00 91.97           H  
ATOM   4610 HH12 ARG A 275      35.289  -6.248  18.748  1.00 91.97           H  
ATOM   4611  NH2 ARG A 275      35.647  -4.156  20.000  1.00 91.97           N  
ATOM   4612 HH21 ARG A 275      35.755  -3.249  20.432  1.00 91.97           H  
ATOM   4613 HH22 ARG A 275      35.509  -4.981  20.566  1.00 91.97           H  
ATOM   4614  CZ  ARG A 275      35.639  -4.252  18.701  1.00 91.97           C  
ATOM   4615  N   LYS A 276      35.355  -0.894  11.448  1.00 92.49           N  
ATOM   4616  H   LYS A 276      34.437  -1.116  11.807  1.00 92.49           H  
ATOM   4617  CA  LYS A 276      35.583  -0.988  10.003  1.00 92.49           C  
ATOM   4618  HA  LYS A 276      36.467  -1.603   9.837  1.00 92.49           H  
ATOM   4619  C   LYS A 276      35.895   0.383   9.400  1.00 92.49           C  
ATOM   4620  CB  LYS A 276      34.372  -1.667   9.346  1.00 92.49           C  
ATOM   4621  HB2 LYS A 276      33.477  -1.077   9.542  1.00 92.49           H  
ATOM   4622  HB3 LYS A 276      34.229  -2.649   9.797  1.00 92.49           H  
ATOM   4623  O   LYS A 276      36.848   0.491   8.643  1.00 92.49           O  
ATOM   4624  CG  LYS A 276      34.498  -1.843   7.825  1.00 92.49           C  
ATOM   4625  HG2 LYS A 276      34.537  -0.859   7.358  1.00 92.49           H  
ATOM   4626  HG3 LYS A 276      33.592  -2.336   7.472  1.00 92.49           H  
ATOM   4627  CD  LYS A 276      35.715  -2.663   7.367  1.00 92.49           C  
ATOM   4628  HD2 LYS A 276      35.692  -3.656   7.818  1.00 92.49           H  
ATOM   4629  HD3 LYS A 276      36.634  -2.145   7.640  1.00 92.49           H  
ATOM   4630  CE  LYS A 276      35.628  -2.770   5.840  1.00 92.49           C  
ATOM   4631  HE2 LYS A 276      35.458  -1.774   5.430  1.00 92.49           H  
ATOM   4632  HE3 LYS A 276      34.745  -3.345   5.561  1.00 92.49           H  
ATOM   4633  NZ  LYS A 276      36.839  -3.340   5.205  1.00 92.49           N  
ATOM   4634  HZ1 LYS A 276      36.688  -3.296   4.208  1.00 92.49           H  
ATOM   4635  HZ2 LYS A 276      37.002  -4.298   5.478  1.00 92.49           H  
ATOM   4636  HZ3 LYS A 276      37.645  -2.760   5.390  1.00 92.49           H  
ATOM   4637  N   ILE A 277      35.183   1.428   9.811  1.00 91.75           N  
ATOM   4638  H   ILE A 277      34.368   1.241  10.378  1.00 91.75           H  
ATOM   4639  CA  ILE A 277      35.452   2.820   9.437  1.00 91.75           C  
ATOM   4640  HA  ILE A 277      35.468   2.894   8.350  1.00 91.75           H  
ATOM   4641  C   ILE A 277      36.832   3.260   9.936  1.00 91.75           C  
ATOM   4642  CB  ILE A 277      34.329   3.740   9.972  1.00 91.75           C  
ATOM   4643  HB  ILE A 277      34.161   3.495  11.020  1.00 91.75           H  
ATOM   4644  O   ILE A 277      37.567   3.887   9.185  1.00 91.75           O  
ATOM   4645  CG1 ILE A 277      33.015   3.498   9.195  1.00 91.75           C  
ATOM   4646 HG12 ILE A 277      33.082   3.954   8.208  1.00 91.75           H  
ATOM   4647 HG13 ILE A 277      32.860   2.431   9.036  1.00 91.75           H  
ATOM   4648  CG2 ILE A 277      34.729   5.228   9.898  1.00 91.75           C  
ATOM   4649 HG21 ILE A 277      33.889   5.870  10.164  1.00 91.75           H  
ATOM   4650 HG22 ILE A 277      35.053   5.472   8.886  1.00 91.75           H  
ATOM   4651 HG23 ILE A 277      35.542   5.434  10.595  1.00 91.75           H  
ATOM   4652  CD1 ILE A 277      31.777   4.042   9.917  1.00 91.75           C  
ATOM   4653 HD11 ILE A 277      31.830   5.127  10.013  1.00 91.75           H  
ATOM   4654 HD12 ILE A 277      30.889   3.782   9.341  1.00 91.75           H  
ATOM   4655 HD13 ILE A 277      31.693   3.593  10.906  1.00 91.75           H  
ATOM   4656  N   GLU A 278      37.221   2.939  11.175  1.00 92.98           N  
ATOM   4657  H   GLU A 278      36.568   2.477  11.792  1.00 92.98           H  
ATOM   4658  CA  GLU A 278      38.570   3.247  11.677  1.00 92.98           C  
ATOM   4659  HA  GLU A 278      38.736   4.322  11.599  1.00 92.98           H  
ATOM   4660  C   GLU A 278      39.652   2.557  10.835  1.00 92.98           C  
ATOM   4661  CB  GLU A 278      38.704   2.834  13.155  1.00 92.98           C  
ATOM   4662  HB2 GLU A 278      37.850   3.214  13.715  1.00 92.98           H  
ATOM   4663  HB3 GLU A 278      38.708   1.746  13.222  1.00 92.98           H  
ATOM   4664  O   GLU A 278      40.674   3.165  10.522  1.00 92.98           O  
ATOM   4665  CG  GLU A 278      39.993   3.390  13.792  1.00 92.98           C  
ATOM   4666  HG2 GLU A 278      39.879   4.466  13.930  1.00 92.98           H  
ATOM   4667  HG3 GLU A 278      40.832   3.232  13.115  1.00 92.98           H  
ATOM   4668  CD  GLU A 278      40.354   2.738  15.136  1.00 92.98           C  
ATOM   4669  OE1 GLU A 278      41.581   2.669  15.417  1.00 92.98           O  
ATOM   4670  OE2 GLU A 278      39.438   2.277  15.854  1.00 92.98           O  
ATOM   4671  N   PHE A 279      39.419   1.304  10.442  1.00 93.81           N  
ATOM   4672  H   PHE A 279      38.569   0.854  10.751  1.00 93.81           H  
ATOM   4673  CA  PHE A 279      40.312   0.565   9.557  1.00 93.81           C  
ATOM   4674  HA  PHE A 279      41.320   0.596   9.973  1.00 93.81           H  
ATOM   4675  C   PHE A 279      40.400   1.206   8.163  1.00 93.81           C  
ATOM   4676  CB  PHE A 279      39.860  -0.898   9.513  1.00 93.81           C  
ATOM   4677  HB2 PHE A 279      39.918  -1.316  10.518  1.00 93.81           H  
ATOM   4678  HB3 PHE A 279      38.817  -0.952   9.199  1.00 93.81           H  
ATOM   4679  O   PHE A 279      41.502   1.510   7.717  1.00 93.81           O  
ATOM   4680  CG  PHE A 279      40.685  -1.752   8.581  1.00 93.81           C  
ATOM   4681  CD1 PHE A 279      40.255  -1.959   7.258  1.00 93.81           C  
ATOM   4682  HD1 PHE A 279      39.351  -1.490   6.897  1.00 93.81           H  
ATOM   4683  CD2 PHE A 279      41.912  -2.285   9.015  1.00 93.81           C  
ATOM   4684  HD2 PHE A 279      42.259  -2.099  10.021  1.00 93.81           H  
ATOM   4685  CE1 PHE A 279      41.047  -2.711   6.377  1.00 93.81           C  
ATOM   4686  HE1 PHE A 279      40.761  -2.817   5.341  1.00 93.81           H  
ATOM   4687  CE2 PHE A 279      42.712  -3.024   8.126  1.00 93.81           C  
ATOM   4688  HE2 PHE A 279      43.677  -3.397   8.435  1.00 93.81           H  
ATOM   4689  CZ  PHE A 279      42.278  -3.232   6.806  1.00 93.81           C  
ATOM   4690  HZ  PHE A 279      42.911  -3.740   6.093  1.00 93.81           H  
ATOM   4691  N   LEU A 280      39.262   1.493   7.521  1.00 94.15           N  
ATOM   4692  H   LEU A 280      38.387   1.235   7.956  1.00 94.15           H  
ATOM   4693  CA  LEU A 280      39.205   2.154   6.211  1.00 94.15           C  
ATOM   4694  HA  LEU A 280      39.755   1.561   5.480  1.00 94.15           H  
ATOM   4695  C   LEU A 280      39.865   3.538   6.240  1.00 94.15           C  
ATOM   4696  CB  LEU A 280      37.737   2.291   5.765  1.00 94.15           C  
ATOM   4697  HB2 LEU A 280      37.695   2.967   4.912  1.00 94.15           H  
ATOM   4698  HB3 LEU A 280      37.173   2.753   6.575  1.00 94.15           H  
ATOM   4699  O   LEU A 280      40.571   3.898   5.309  1.00 94.15           O  
ATOM   4700  CG  LEU A 280      37.049   0.977   5.357  1.00 94.15           C  
ATOM   4701  HG  LEU A 280      37.176   0.230   6.140  1.00 94.15           H  
ATOM   4702  CD1 LEU A 280      35.554   1.229   5.175  1.00 94.15           C  
ATOM   4703 HD11 LEU A 280      35.121   1.649   6.084  1.00 94.15           H  
ATOM   4704 HD12 LEU A 280      35.393   1.921   4.349  1.00 94.15           H  
ATOM   4705 HD13 LEU A 280      35.041   0.296   4.940  1.00 94.15           H  
ATOM   4706  CD2 LEU A 280      37.615   0.404   4.060  1.00 94.15           C  
ATOM   4707 HD21 LEU A 280      38.655   0.106   4.191  1.00 94.15           H  
ATOM   4708 HD22 LEU A 280      37.554   1.158   3.276  1.00 94.15           H  
ATOM   4709 HD23 LEU A 280      37.023  -0.452   3.737  1.00 94.15           H  
ATOM   4710  N   ARG A 281      39.710   4.292   7.334  1.00 93.42           N  
ATOM   4711  H   ARG A 281      39.080   3.956   8.048  1.00 93.42           H  
ATOM   4712  CA  ARG A 281      40.380   5.589   7.522  1.00 93.42           C  
ATOM   4713  HA  ARG A 281      40.182   6.223   6.658  1.00 93.42           H  
ATOM   4714  C   ARG A 281      41.898   5.471   7.586  1.00 93.42           C  
ATOM   4715  CB  ARG A 281      39.860   6.269   8.789  1.00 93.42           C  
ATOM   4716  HB2 ARG A 281      39.808   5.545   9.602  1.00 93.42           H  
ATOM   4717  HB3 ARG A 281      40.550   7.062   9.076  1.00 93.42           H  
ATOM   4718  O   ARG A 281      42.573   6.326   7.034  1.00 93.42           O  
ATOM   4719  CG  ARG A 281      38.489   6.893   8.539  1.00 93.42           C  
ATOM   4720  HG2 ARG A 281      37.805   6.156   8.119  1.00 93.42           H  
ATOM   4721  HG3 ARG A 281      38.604   7.711   7.828  1.00 93.42           H  
ATOM   4722  CD  ARG A 281      37.919   7.422   9.852  1.00 93.42           C  
ATOM   4723  HD2 ARG A 281      38.703   7.988  10.354  1.00 93.42           H  
ATOM   4724  HD3 ARG A 281      37.630   6.577  10.477  1.00 93.42           H  
ATOM   4725  NE  ARG A 281      36.762   8.288   9.583  1.00 93.42           N  
ATOM   4726  HE  ARG A 281      36.356   8.183   8.664  1.00 93.42           H  
ATOM   4727  NH1 ARG A 281      36.890   9.567  11.481  1.00 93.42           N  
ATOM   4728 HH11 ARG A 281      37.516   8.873  11.864  1.00 93.42           H  
ATOM   4729 HH12 ARG A 281      36.744  10.447  11.954  1.00 93.42           H  
ATOM   4730  NH2 ARG A 281      35.742  10.304   9.709  1.00 93.42           N  
ATOM   4731 HH21 ARG A 281      35.610  10.214   8.711  1.00 93.42           H  
ATOM   4732 HH22 ARG A 281      35.830  11.246  10.063  1.00 93.42           H  
ATOM   4733  CZ  ARG A 281      36.459   9.370  10.265  1.00 93.42           C  
ATOM   4734  N   LYS A 282      42.435   4.431   8.234  1.00 95.02           N  
ATOM   4735  H   LYS A 282      41.809   3.757   8.652  1.00 95.02           H  
ATOM   4736  CA  LYS A 282      43.886   4.168   8.238  1.00 95.02           C  
ATOM   4737  HA  LYS A 282      44.419   5.086   8.488  1.00 95.02           H  
ATOM   4738  C   LYS A 282      44.392   3.771   6.853  1.00 95.02           C  
ATOM   4739  CB  LYS A 282      44.244   3.079   9.257  1.00 95.02           C  
ATOM   4740  HB2 LYS A 282      45.272   2.759   9.084  1.00 95.02           H  
ATOM   4741  HB3 LYS A 282      43.589   2.219   9.119  1.00 95.02           H  
ATOM   4742  O   LYS A 282      45.500   4.145   6.489  1.00 95.02           O  
ATOM   4743  CG  LYS A 282      44.138   3.598  10.693  1.00 95.02           C  
ATOM   4744  HG2 LYS A 282      44.866   4.395  10.841  1.00 95.02           H  
ATOM   4745  HG3 LYS A 282      43.140   4.007  10.853  1.00 95.02           H  
ATOM   4746  CD  LYS A 282      44.391   2.478  11.707  1.00 95.02           C  
ATOM   4747  HD2 LYS A 282      43.706   1.657  11.495  1.00 95.02           H  
ATOM   4748  HD3 LYS A 282      45.423   2.132  11.636  1.00 95.02           H  
ATOM   4749  CE  LYS A 282      44.102   3.054  13.094  1.00 95.02           C  
ATOM   4750  HE2 LYS A 282      43.171   3.617  13.017  1.00 95.02           H  
ATOM   4751  HE3 LYS A 282      44.884   3.761  13.371  1.00 95.02           H  
ATOM   4752  NZ  LYS A 282      43.922   2.006  14.122  1.00 95.02           N  
ATOM   4753  HZ1 LYS A 282      43.413   1.228  13.727  1.00 95.02           H  
ATOM   4754  HZ2 LYS A 282      44.799   1.708  14.525  1.00 95.02           H  
ATOM   4755  HZ3 LYS A 282      43.296   2.358  14.832  1.00 95.02           H  
ATOM   4756  N   GLU A 283      43.592   3.026   6.088  1.00 95.32           N  
ATOM   4757  H   GLU A 283      42.711   2.705   6.463  1.00 95.32           H  
ATOM   4758  CA  GLU A 283      43.917   2.720   4.691  1.00 95.32           C  
ATOM   4759  HA  GLU A 283      44.926   2.313   4.641  1.00 95.32           H  
ATOM   4760  C   GLU A 283      43.915   3.992   3.835  1.00 95.32           C  
ATOM   4761  CB  GLU A 283      42.956   1.674   4.107  1.00 95.32           C  
ATOM   4762  HB2 GLU A 283      43.149   1.593   3.037  1.00 95.32           H  
ATOM   4763  HB3 GLU A 283      41.927   2.006   4.242  1.00 95.32           H  
ATOM   4764  O   GLU A 283      44.889   4.227   3.129  1.00 95.32           O  
ATOM   4765  CG  GLU A 283      43.134   0.281   4.730  1.00 95.32           C  
ATOM   4766  HG2 GLU A 283      42.882   0.318   5.789  1.00 95.32           H  
ATOM   4767  HG3 GLU A 283      44.182  -0.009   4.644  1.00 95.32           H  
ATOM   4768  CD  GLU A 283      42.254  -0.772   4.040  1.00 95.32           C  
ATOM   4769  OE1 GLU A 283      42.689  -1.938   3.918  1.00 95.32           O  
ATOM   4770  OE2 GLU A 283      41.116  -0.442   3.626  1.00 95.32           O  
ATOM   4771  N   ILE A 284      42.895   4.847   3.956  1.00 94.56           N  
ATOM   4772  H   ILE A 284      42.108   4.585   4.532  1.00 94.56           H  
ATOM   4773  CA  ILE A 284      42.850   6.152   3.279  1.00 94.56           C  
ATOM   4774  HA  ILE A 284      42.911   5.990   2.202  1.00 94.56           H  
ATOM   4775  C   ILE A 284      44.072   6.997   3.654  1.00 94.56           C  
ATOM   4776  CB  ILE A 284      41.521   6.885   3.567  1.00 94.56           C  
ATOM   4777  HB  ILE A 284      41.343   6.869   4.643  1.00 94.56           H  
ATOM   4778  O   ILE A 284      44.770   7.445   2.757  1.00 94.56           O  
ATOM   4779  CG1 ILE A 284      40.350   6.170   2.854  1.00 94.56           C  
ATOM   4780 HG12 ILE A 284      40.385   6.390   1.787  1.00 94.56           H  
ATOM   4781 HG13 ILE A 284      40.445   5.090   2.970  1.00 94.56           H  
ATOM   4782  CG2 ILE A 284      41.595   8.357   3.118  1.00 94.56           C  
ATOM   4783 HG21 ILE A 284      40.628   8.855   3.193  1.00 94.56           H  
ATOM   4784 HG22 ILE A 284      42.291   8.921   3.739  1.00 94.56           H  
ATOM   4785 HG23 ILE A 284      41.933   8.424   2.084  1.00 94.56           H  
ATOM   4786  CD1 ILE A 284      38.977   6.574   3.404  1.00 94.56           C  
ATOM   4787 HD11 ILE A 284      38.197   6.029   2.873  1.00 94.56           H  
ATOM   4788 HD12 ILE A 284      38.921   6.330   4.465  1.00 94.56           H  
ATOM   4789 HD13 ILE A 284      38.805   7.642   3.271  1.00 94.56           H  
ATOM   4790  N   GLU A 285      44.413   7.124   4.942  1.00 94.33           N  
ATOM   4791  H   GLU A 285      43.780   6.772   5.646  1.00 94.33           H  
ATOM   4792  CA  GLU A 285      45.600   7.877   5.387  1.00 94.33           C  
ATOM   4793  HA  GLU A 285      45.487   8.916   5.079  1.00 94.33           H  
ATOM   4794  C   GLU A 285      46.897   7.341   4.747  1.00 94.33           C  
ATOM   4795  CB  GLU A 285      45.672   7.816   6.928  1.00 94.33           C  
ATOM   4796  HB2 GLU A 285      44.716   8.153   7.330  1.00 94.33           H  
ATOM   4797  HB3 GLU A 285      45.822   6.779   7.231  1.00 94.33           H  
ATOM   4798  O   GLU A 285      47.787   8.111   4.382  1.00 94.33           O  
ATOM   4799  CG  GLU A 285      46.784   8.683   7.550  1.00 94.33           C  
ATOM   4800  HG2 GLU A 285      46.631   9.717   7.240  1.00 94.33           H  
ATOM   4801  HG3 GLU A 285      47.748   8.352   7.162  1.00 94.33           H  
ATOM   4802  CD  GLU A 285      46.842   8.623   9.093  1.00 94.33           C  
ATOM   4803  OE1 GLU A 285      47.639   9.398   9.679  1.00 94.33           O  
ATOM   4804  OE2 GLU A 285      46.129   7.796   9.716  1.00 94.33           O  
ATOM   4805  N   SER A 286      47.008   6.018   4.563  1.00 94.16           N  
ATOM   4806  H   SER A 286      46.252   5.429   4.878  1.00 94.16           H  
ATOM   4807  CA  SER A 286      48.154   5.415   3.871  1.00 94.16           C  
ATOM   4808  HA  SER A 286      49.056   5.881   4.270  1.00 94.16           H  
ATOM   4809  C   SER A 286      48.167   5.688   2.363  1.00 94.16           C  
ATOM   4810  CB  SER A 286      48.259   3.918   4.182  1.00 94.16           C  
ATOM   4811  HB2 SER A 286      48.227   3.786   5.263  1.00 94.16           H  
ATOM   4812  HB3 SER A 286      49.226   3.560   3.829  1.00 94.16           H  
ATOM   4813  O   SER A 286      49.233   5.975   1.819  1.00 94.16           O  
ATOM   4814  OG  SER A 286      47.252   3.115   3.598  1.00 94.16           O  
ATOM   4815  HG  SER A 286      46.483   3.648   3.382  1.00 94.16           H  
ATOM   4816  N   LEU A 287      47.001   5.663   1.710  1.00 95.04           N  
ATOM   4817  H   LEU A 287      46.156   5.492   2.236  1.00 95.04           H  
ATOM   4818  CA  LEU A 287      46.853   5.975   0.286  1.00 95.04           C  
ATOM   4819  HA  LEU A 287      47.600   5.423  -0.283  1.00 95.04           H  
ATOM   4820  C   LEU A 287      47.102   7.465   0.018  1.00 95.04           C  
ATOM   4821  CB  LEU A 287      45.447   5.567  -0.194  1.00 95.04           C  
ATOM   4822  HB2 LEU A 287      45.307   5.941  -1.208  1.00 95.04           H  
ATOM   4823  HB3 LEU A 287      44.712   6.062   0.441  1.00 95.04           H  
ATOM   4824  O   LEU A 287      47.785   7.801  -0.940  1.00 95.04           O  
ATOM   4825  CG  LEU A 287      45.163   4.054  -0.201  1.00 95.04           C  
ATOM   4826  HG  LEU A 287      45.428   3.619   0.762  1.00 95.04           H  
ATOM   4827  CD1 LEU A 287      43.671   3.817  -0.446  1.00 95.04           C  
ATOM   4828 HD11 LEU A 287      43.479   2.745  -0.495  1.00 95.04           H  
ATOM   4829 HD12 LEU A 287      43.377   4.271  -1.392  1.00 95.04           H  
ATOM   4830 HD13 LEU A 287      43.092   4.261   0.363  1.00 95.04           H  
ATOM   4831  CD2 LEU A 287      45.934   3.303  -1.282  1.00 95.04           C  
ATOM   4832 HD21 LEU A 287      45.749   2.232  -1.194  1.00 95.04           H  
ATOM   4833 HD22 LEU A 287      45.592   3.621  -2.267  1.00 95.04           H  
ATOM   4834 HD23 LEU A 287      47.006   3.479  -1.191  1.00 95.04           H  
ATOM   4835  N   GLU A 288      46.637   8.360   0.891  1.00 93.25           N  
ATOM   4836  H   GLU A 288      46.024   8.033   1.624  1.00 93.25           H  
ATOM   4837  CA  GLU A 288      46.910   9.802   0.827  1.00 93.25           C  
ATOM   4838  HA  GLU A 288      46.618  10.191  -0.148  1.00 93.25           H  
ATOM   4839  C   GLU A 288      48.404  10.101   1.041  1.00 93.25           C  
ATOM   4840  CB  GLU A 288      46.107  10.528   1.918  1.00 93.25           C  
ATOM   4841  HB2 GLU A 288      46.290  10.026   2.868  1.00 93.25           H  
ATOM   4842  HB3 GLU A 288      46.484  11.548   2.000  1.00 93.25           H  
ATOM   4843  O   GLU A 288      48.984  10.967   0.378  1.00 93.25           O  
ATOM   4844  CG  GLU A 288      44.594  10.611   1.660  1.00 93.25           C  
ATOM   4845  HG2 GLU A 288      44.439  11.159   0.731  1.00 93.25           H  
ATOM   4846  HG3 GLU A 288      44.182   9.609   1.532  1.00 93.25           H  
ATOM   4847  CD  GLU A 288      43.855  11.325   2.808  1.00 93.25           C  
ATOM   4848  OE1 GLU A 288      42.828  11.981   2.532  1.00 93.25           O  
ATOM   4849  OE2 GLU A 288      44.328  11.256   3.970  1.00 93.25           O  
ATOM   4850  N   ALA A 289      49.075   9.378   1.944  1.00 94.30           N  
ATOM   4851  H   ALA A 289      48.559   8.722   2.514  1.00 94.30           H  
ATOM   4852  CA  ALA A 289      50.524   9.485   2.119  1.00 94.30           C  
ATOM   4853  HA  ALA A 289      50.774  10.531   2.298  1.00 94.30           H  
ATOM   4854  C   ALA A 289      51.287   9.028   0.859  1.00 94.30           C  
ATOM   4855  CB  ALA A 289      50.940   8.690   3.360  1.00 94.30           C  
ATOM   4856  HB1 ALA A 289      52.012   8.803   3.523  1.00 94.30           H  
ATOM   4857  HB2 ALA A 289      50.401   9.062   4.231  1.00 94.30           H  
ATOM   4858  HB3 ALA A 289      50.707   7.634   3.221  1.00 94.30           H  
ATOM   4859  O   ALA A 289      52.284   9.646   0.471  1.00 94.30           O  
ATOM   4860  N   GLU A 290      50.810   7.978   0.188  1.00 94.78           N  
ATOM   4861  H   GLU A 290      50.007   7.487   0.555  1.00 94.78           H  
ATOM   4862  CA  GLU A 290      51.354   7.535  -1.097  1.00 94.78           C  
ATOM   4863  HA  GLU A 290      52.437   7.457  -1.000  1.00 94.78           H  
ATOM   4864  C   GLU A 290      51.074   8.558  -2.208  1.00 94.78           C  
ATOM   4865  CB  GLU A 290      50.814   6.136  -1.430  1.00 94.78           C  
ATOM   4866  HB2 GLU A 290      50.977   5.493  -0.564  1.00 94.78           H  
ATOM   4867  HB3 GLU A 290      49.746   6.183  -1.640  1.00 94.78           H  
ATOM   4868  O   GLU A 290      51.997   8.964  -2.918  1.00 94.78           O  
ATOM   4869  CG  GLU A 290      51.552   5.533  -2.635  1.00 94.78           C  
ATOM   4870  HG2 GLU A 290      51.343   6.134  -3.520  1.00 94.78           H  
ATOM   4871  HG3 GLU A 290      52.623   5.594  -2.444  1.00 94.78           H  
ATOM   4872  CD  GLU A 290      51.190   4.066  -2.919  1.00 94.78           C  
ATOM   4873  OE1 GLU A 290      51.830   3.505  -3.841  1.00 94.78           O  
ATOM   4874  OE2 GLU A 290      50.356   3.489  -2.187  1.00 94.78           O  
ATOM   4875  N   GLU A 291      49.844   9.067  -2.302  1.00 93.60           N  
ATOM   4876  H   GLU A 291      49.124   8.671  -1.715  1.00 93.60           H  
ATOM   4877  CA  GLU A 291      49.439  10.085  -3.273  1.00 93.60           C  
ATOM   4878  HA  GLU A 291      49.593   9.687  -4.276  1.00 93.60           H  
ATOM   4879  C   GLU A 291      50.284  11.354  -3.118  1.00 93.60           C  
ATOM   4880  CB  GLU A 291      47.947  10.429  -3.100  1.00 93.60           C  
ATOM   4881  HB2 GLU A 291      47.825  11.005  -2.183  1.00 93.60           H  
ATOM   4882  HB3 GLU A 291      47.362   9.512  -3.019  1.00 93.60           H  
ATOM   4883  O   GLU A 291      50.823  11.874  -4.094  1.00 93.60           O  
ATOM   4884  CG  GLU A 291      47.427  11.233  -4.307  1.00 93.60           C  
ATOM   4885  HG2 GLU A 291      48.208  11.907  -4.658  1.00 93.60           H  
ATOM   4886  HG3 GLU A 291      47.226  10.532  -5.117  1.00 93.60           H  
ATOM   4887  CD  GLU A 291      46.170  12.075  -4.036  1.00 93.60           C  
ATOM   4888  OE1 GLU A 291      45.889  12.970  -4.882  1.00 93.60           O  
ATOM   4889  OE2 GLU A 291      45.524  11.893  -2.989  1.00 93.60           O  
ATOM   4890  N   THR A 292      50.470  11.844  -1.890  1.00 93.72           N  
ATOM   4891  H   THR A 292      49.985  11.386  -1.131  1.00 93.72           H  
ATOM   4892  CA  THR A 292      51.293  13.033  -1.619  1.00 93.72           C  
ATOM   4893  HA  THR A 292      50.921  13.845  -2.244  1.00 93.72           H  
ATOM   4894  C   THR A 292      52.760  12.821  -1.997  1.00 93.72           C  
ATOM   4895  CB  THR A 292      51.196  13.491  -0.158  1.00 93.72           C  
ATOM   4896  HB  THR A 292      51.958  14.251   0.014  1.00 93.72           H  
ATOM   4897  O   THR A 292      53.382  13.735  -2.553  1.00 93.72           O  
ATOM   4898  CG2 THR A 292      49.842  14.110   0.176  1.00 93.72           C  
ATOM   4899 HG21 THR A 292      49.030  13.433  -0.090  1.00 93.72           H  
ATOM   4900 HG22 THR A 292      49.716  15.036  -0.385  1.00 93.72           H  
ATOM   4901 HG23 THR A 292      49.788  14.328   1.243  1.00 93.72           H  
ATOM   4902  OG1 THR A 292      51.417  12.444   0.742  1.00 93.72           O  
ATOM   4903  HG1 THR A 292      50.646  11.874   0.695  1.00 93.72           H  
ATOM   4904  N   SER A 293      53.303  11.619  -1.774  1.00 94.00           N  
ATOM   4905  H   SER A 293      52.739  10.925  -1.306  1.00 94.00           H  
ATOM   4906  CA  SER A 293      54.640  11.236  -2.243  1.00 94.00           C  
ATOM   4907  HA  SER A 293      55.363  11.957  -1.859  1.00 94.00           H  
ATOM   4908  C   SER A 293      54.726  11.259  -3.775  1.00 94.00           C  
ATOM   4909  CB  SER A 293      55.013   9.857  -1.686  1.00 94.00           C  
ATOM   4910  HB2 SER A 293      54.299   9.106  -2.023  1.00 94.00           H  
ATOM   4911  HB3 SER A 293      54.985   9.896  -0.597  1.00 94.00           H  
ATOM   4912  O   SER A 293      55.621  11.904  -4.331  1.00 94.00           O  
ATOM   4913  OG  SER A 293      56.315   9.489  -2.105  1.00 94.00           O  
ATOM   4914  HG  SER A 293      56.231   8.990  -2.921  1.00 94.00           H  
ATOM   4915  N   LEU A 294      53.762  10.644  -4.471  1.00 93.59           N  
ATOM   4916  H   LEU A 294      53.042  10.151  -3.963  1.00 93.59           H  
ATOM   4917  CA  LEU A 294      53.709  10.629  -5.937  1.00 93.59           C  
ATOM   4918  HA  LEU A 294      54.669  10.283  -6.320  1.00 93.59           H  
ATOM   4919  C   LEU A 294      53.488  12.027  -6.527  1.00 93.59           C  
ATOM   4920  CB  LEU A 294      52.605   9.672  -6.418  1.00 93.59           C  
ATOM   4921  HB2 LEU A 294      51.663   9.969  -5.956  1.00 93.59           H  
ATOM   4922  HB3 LEU A 294      52.497   9.796  -7.496  1.00 93.59           H  
ATOM   4923  O   LEU A 294      54.095  12.368  -7.538  1.00 93.59           O  
ATOM   4924  CG  LEU A 294      52.840   8.177  -6.136  1.00 93.59           C  
ATOM   4925  HG  LEU A 294      52.908   8.006  -5.062  1.00 93.59           H  
ATOM   4926  CD1 LEU A 294      51.658   7.391  -6.695  1.00 93.59           C  
ATOM   4927 HD11 LEU A 294      51.604   7.489  -7.779  1.00 93.59           H  
ATOM   4928 HD12 LEU A 294      51.746   6.340  -6.419  1.00 93.59           H  
ATOM   4929 HD13 LEU A 294      50.737   7.780  -6.260  1.00 93.59           H  
ATOM   4930  CD2 LEU A 294      54.106   7.625  -6.794  1.00 93.59           C  
ATOM   4931 HD21 LEU A 294      54.993   8.132  -6.414  1.00 93.59           H  
ATOM   4932 HD22 LEU A 294      54.195   6.565  -6.556  1.00 93.59           H  
ATOM   4933 HD23 LEU A 294      54.046   7.745  -7.876  1.00 93.59           H  
ATOM   4934  N   ILE A 295      52.683  12.881  -5.890  1.00 91.31           N  
ATOM   4935  H   ILE A 295      52.149  12.519  -5.113  1.00 91.31           H  
ATOM   4936  CA  ILE A 295      52.491  14.282  -6.291  1.00 91.31           C  
ATOM   4937  HA  ILE A 295      52.214  14.304  -7.345  1.00 91.31           H  
ATOM   4938  C   ILE A 295      53.798  15.068  -6.148  1.00 91.31           C
[truncated: 468,594 more chars]
