# Supplementary material for: A novel structural maintenance of chromosomes (SMC)-related protein family specific to Archaea
Source: Front Microbiol. 2022 Aug 5;13:913088. doi: 10.3389/fmicb.2022.913088 (PMC9389158; doi:10.3389/fmicb.2022.913088)
Supplement: Supplementary file 4 [file Data_Sheet_4.ZIP › estimated_tertiary_structures/RLI75673_ranked_0.pdb]

ATOM      1  N   MET A   1     -59.607 -39.285  56.477  1.00 36.73           N  
ATOM      2  H   MET A   1     -59.118 -39.612  55.655  1.00 36.73           H  
ATOM      3  H2  MET A   1     -60.587 -39.197  56.247  1.00 36.73           H  
ATOM      4  H3  MET A   1     -59.491 -39.963  57.216  1.00 36.73           H  
ATOM      5  CA  MET A   1     -59.045 -37.979  56.876  1.00 36.73           C  
ATOM      6  HA  MET A   1     -59.590 -37.572  57.728  1.00 36.73           H  
ATOM      7  C   MET A   1     -59.230 -37.041  55.703  1.00 36.73           C  
ATOM      8  CB  MET A   1     -57.562 -38.108  57.255  1.00 36.73           C  
ATOM      9  HB2 MET A   1     -57.056 -38.768  56.551  1.00 36.73           H  
ATOM     10  HB3 MET A   1     -57.090 -37.127  57.204  1.00 36.73           H  
ATOM     11  O   MET A   1     -58.510 -37.164  54.725  1.00 36.73           O  
ATOM     12  CG  MET A   1     -57.387 -38.640  58.681  1.00 36.73           C  
ATOM     13  HG2 MET A   1     -57.973 -39.548  58.817  1.00 36.73           H  
ATOM     14  HG3 MET A   1     -57.749 -37.884  59.378  1.00 36.73           H  
ATOM     15  SD  MET A   1     -55.663 -39.015  59.072  1.00 36.73           S  
ATOM     16  CE  MET A   1     -55.676 -38.844  60.877  1.00 36.73           C  
ATOM     17  HE1 MET A   1     -54.680 -39.056  61.264  1.00 36.73           H  
ATOM     18  HE2 MET A   1     -55.956 -37.827  61.150  1.00 36.73           H  
ATOM     19  HE3 MET A   1     -56.386 -39.549  61.310  1.00 36.73           H  
ATOM     20  N   SER A   2     -60.266 -36.204  55.750  1.00 35.33           N  
ATOM     21  H   SER A   2     -60.825 -36.129  56.588  1.00 35.33           H  
ATOM     22  CA  SER A   2     -60.465 -35.158  54.748  1.00 35.33           C  
ATOM     23  HA  SER A   2     -60.485 -35.594  53.749  1.00 35.33           H  
ATOM     24  C   SER A   2     -59.280 -34.216  54.886  1.00 35.33           C  
ATOM     25  CB  SER A   2     -61.793 -34.429  55.010  1.00 35.33           C  
ATOM     26  HB2 SER A   2     -62.527 -35.149  55.371  1.00 35.33           H  
ATOM     27  HB3 SER A   2     -61.671 -33.653  55.765  1.00 35.33           H  
ATOM     28  O   SER A   2     -59.110 -33.627  55.956  1.00 35.33           O  
ATOM     29  OG  SER A   2     -62.299 -33.879  53.818  1.00 35.33           O  
ATOM     30  HG  SER A   2     -61.849 -33.059  53.603  1.00 35.33           H  
ATOM     31  N   ALA A   3     -58.416 -34.149  53.872  1.00 36.05           N  
ATOM     32  H   ALA A   3     -58.579 -34.698  53.039  1.00 36.05           H  
ATOM     33  CA  ALA A   3     -57.429 -33.089  53.796  1.00 36.05           C  
ATOM     34  HA  ALA A   3     -56.711 -33.190  54.611  1.00 36.05           H  
ATOM     35  C   ALA A   3     -58.223 -31.797  53.964  1.00 36.05           C  
ATOM     36  CB  ALA A   3     -56.685 -33.170  52.458  1.00 36.05           C  
ATOM     37  HB1 ALA A   3     -55.965 -32.354  52.392  1.00 36.05           H  
ATOM     38  HB2 ALA A   3     -57.387 -33.082  51.629  1.00 36.05           H  
ATOM     39  HB3 ALA A   3     -56.151 -34.118  52.381  1.00 36.05           H  
ATOM     40  O   ALA A   3     -59.129 -31.519  53.176  1.00 36.05           O  
ATOM     41  N   LYS A   4     -57.986 -31.093  55.077  1.00 35.05           N  
ATOM     42  H   LYS A   4     -57.278 -31.441  55.708  1.00 35.05           H  
ATOM     43  CA  LYS A   4     -58.423 -29.714  55.228  1.00 35.05           C  
ATOM     44  HA  LYS A   4     -59.509 -29.642  55.289  1.00 35.05           H  
ATOM     45  C   LYS A   4     -57.946 -29.054  53.950  1.00 35.05           C  
ATOM     46  CB  LYS A   4     -57.756 -29.062  56.451  1.00 35.05           C  
ATOM     47  HB2 LYS A   4     -57.794 -27.980  56.325  1.00 35.05           H  
ATOM     48  HB3 LYS A   4     -56.707 -29.355  56.491  1.00 35.05           H  
ATOM     49  O   LYS A   4     -56.737 -28.989  53.745  1.00 35.05           O  
ATOM     50  CG  LYS A   4     -58.447 -29.410  57.776  1.00 35.05           C  
ATOM     51  HG2 LYS A   4     -59.455 -28.996  57.769  1.00 35.05           H  
ATOM     52  HG3 LYS A   4     -58.507 -30.493  57.888  1.00 35.05           H  
ATOM     53  CD  LYS A   4     -57.653 -28.821  58.950  1.00 35.05           C  
ATOM     54  HD2 LYS A   4     -56.687 -29.322  59.011  1.00 35.05           H  
ATOM     55  HD3 LYS A   4     -57.486 -27.760  58.766  1.00 35.05           H  
ATOM     56  CE  LYS A   4     -58.413 -28.988  60.270  1.00 35.05           C  
ATOM     57  HE2 LYS A   4     -59.367 -28.469  60.184  1.00 35.05           H  
ATOM     58  HE3 LYS A   4     -58.620 -30.047  60.424  1.00 35.05           H  
ATOM     59  NZ  LYS A   4     -57.637 -28.442  61.413  1.00 35.05           N  
ATOM     60  HZ1 LYS A   4     -58.156 -28.527  62.275  1.00 35.05           H  
ATOM     61  HZ2 LYS A   4     -56.754 -28.923  61.512  1.00 35.05           H  
ATOM     62  HZ3 LYS A   4     -57.443 -27.462  61.263  1.00 35.05           H  
ATOM     63  N   SER A   5     -58.894 -28.693  53.085  1.00 38.33           N  
ATOM     64  H   SER A   5     -59.844 -28.974  53.284  1.00 38.33           H  
ATOM     65  CA  SER A   5     -58.692 -27.708  52.038  1.00 38.33           C  
ATOM     66  HA  SER A   5     -58.186 -28.134  51.172  1.00 38.33           H  
ATOM     67  C   SER A   5     -57.840 -26.645  52.702  1.00 38.33           C  
ATOM     68  CB  SER A   5     -60.067 -27.145  51.645  1.00 38.33           C  
ATOM     69  HB2 SER A   5     -60.658 -27.938  51.187  1.00 38.33           H  
ATOM     70  HB3 SER A   5     -60.588 -26.801  52.538  1.00 38.33           H  
ATOM     71  O   SER A   5     -58.331 -25.989  53.622  1.00 38.33           O  
ATOM     72  OG  SER A   5     -59.977 -26.071  50.738  1.00 38.33           O  
ATOM     73  HG  SER A   5     -59.372 -25.400  51.062  1.00 38.33           H  
ATOM     74  N   GLN A   6     -56.546 -26.582  52.378  1.00 39.89           N  
ATOM     75  H   GLN A   6     -56.186 -27.193  51.659  1.00 39.89           H  
ATOM     76  CA  GLN A   6     -55.777 -25.395  52.693  1.00 39.89           C  
ATOM     77  HA  GLN A   6     -55.743 -25.227  53.770  1.00 39.89           H  
ATOM     78  C   GLN A   6     -56.604 -24.309  52.036  1.00 39.89           C  
ATOM     79  CB  GLN A   6     -54.355 -25.476  52.124  1.00 39.89           C  
ATOM     80  HB2 GLN A   6     -53.978 -24.464  51.979  1.00 39.89           H  
ATOM     81  HB3 GLN A   6     -54.373 -25.973  51.153  1.00 39.89           H  
ATOM     82  O   GLN A   6     -56.835 -24.341  50.830  1.00 39.89           O  
ATOM     83  CG  GLN A   6     -53.396 -26.205  53.079  1.00 39.89           C  
ATOM     84  HG2 GLN A   6     -53.764 -27.214  53.265  1.00 39.89           H  
ATOM     85  HG3 GLN A   6     -53.364 -25.666  54.026  1.00 39.89           H  
ATOM     86  CD  GLN A   6     -51.978 -26.304  52.521  1.00 39.89           C  
ATOM     87  NE2 GLN A   6     -50.979 -26.537  53.342  1.00 39.89           N  
ATOM     88 HE21 GLN A   6     -50.075 -26.521  52.893  1.00 39.89           H  
ATOM     89 HE22 GLN A   6     -51.107 -26.546  54.344  1.00 39.89           H  
ATOM     90  OE1 GLN A   6     -51.728 -26.205  51.338  1.00 39.89           O  
ATOM     91  N   THR A   7     -57.269 -23.517  52.865  1.00 44.96           N  
ATOM     92  H   THR A   7     -57.198 -23.647  53.864  1.00 44.96           H  
ATOM     93  CA  THR A   7     -58.062 -22.396  52.416  1.00 44.96           C  
ATOM     94  HA  THR A   7     -58.818 -22.724  51.703  1.00 44.96           H  
ATOM     95  C   THR A   7     -57.042 -21.526  51.713  1.00 44.96           C  
ATOM     96  CB  THR A   7     -58.723 -21.669  53.608  1.00 44.96           C  
ATOM     97  HB  THR A   7     -58.243 -20.704  53.771  1.00 44.96           H  
ATOM     98  O   THR A   7     -56.207 -20.920  52.377  1.00 44.96           O  
ATOM     99  CG2 THR A   7     -60.209 -21.431  53.358  1.00 44.96           C  
ATOM    100 HG21 THR A   7     -60.723 -22.385  53.237  1.00 44.96           H  
ATOM    101 HG22 THR A   7     -60.642 -20.887  54.198  1.00 44.96           H  
ATOM    102 HG23 THR A   7     -60.333 -20.835  52.454  1.00 44.96           H  
ATOM    103  OG1 THR A   7     -58.646 -22.410  54.817  1.00 44.96           O  
ATOM    104  HG1 THR A   7     -58.732 -21.762  55.519  1.00 44.96           H  
ATOM    105  N   GLU A   8     -57.000 -21.594  50.383  1.00 61.23           N  
ATOM    106  H   GLU A   8     -57.524 -22.314  49.906  1.00 61.23           H  
ATOM    107  CA  GLU A   8     -56.210 -20.678  49.575  1.00 61.23           C  
ATOM    108  HA  GLU A   8     -55.156 -20.738  49.844  1.00 61.23           H  
ATOM    109  C   GLU A   8     -56.755 -19.295  49.937  1.00 61.23           C  
ATOM    110  CB  GLU A   8     -56.355 -21.007  48.081  1.00 61.23           C  
ATOM    111  HB2 GLU A   8     -57.418 -21.025  47.841  1.00 61.23           H  
ATOM    112  HB3 GLU A   8     -55.883 -20.215  47.500  1.00 61.23           H  
ATOM    113  O   GLU A   8     -57.871 -18.932  49.569  1.00 61.23           O  
ATOM    114  CG  GLU A   8     -55.728 -22.359  47.684  1.00 61.23           C  
ATOM    115  HG2 GLU A   8     -54.658 -22.343  47.895  1.00 61.23           H  
ATOM    116  HG3 GLU A   8     -56.170 -23.135  48.309  1.00 61.23           H  
ATOM    117  CD  GLU A   8     -55.994 -22.732  46.212  1.00 61.23           C  
ATOM    118  OE1 GLU A   8     -55.549 -23.824  45.796  1.00 61.23           O  
ATOM    119  OE2 GLU A   8     -56.855 -22.066  45.574  1.00 61.23           O  
ATOM    120  N   SER A   9     -56.044 -18.615  50.830  1.00 73.39           N  
ATOM    121  H   SER A   9     -55.229 -19.067  51.221  1.00 73.39           H  
ATOM    122  CA  SER A   9     -56.330 -17.268  51.297  1.00 73.39           C  
ATOM    123  HA  SER A   9     -57.300 -16.937  50.927  1.00 73.39           H  
ATOM    124  C   SER A   9     -55.247 -16.382  50.721  1.00 73.39           C  
ATOM    125  CB  SER A   9     -56.337 -17.184  52.832  1.00 73.39           C  
ATOM    126  HB2 SER A   9     -57.077 -17.873  53.238  1.00 73.39           H  
ATOM    127  HB3 SER A   9     -56.609 -16.170  53.123  1.00 73.39           H  
ATOM    128  O   SER A   9     -54.063 -16.695  50.869  1.00 73.39           O  
ATOM    129  OG  SER A   9     -55.054 -17.489  53.362  1.00 73.39           O  
ATOM    130  HG  SER A   9     -54.415 -17.276  52.678  1.00 73.39           H  
ATOM    131  N   LEU A  10     -55.638 -15.279  50.101  1.00 89.65           N  
ATOM    132  H   LEU A  10     -56.621 -15.053  50.067  1.00 89.65           H  
ATOM    133  CA  LEU A  10     -54.702 -14.290  49.596  1.00 89.65           C  
ATOM    134  HA  LEU A  10     -53.768 -14.769  49.305  1.00 89.65           H  
ATOM    135  C   LEU A  10     -54.429 -13.293  50.726  1.00 89.65           C  
ATOM    136  CB  LEU A  10     -55.354 -13.660  48.358  1.00 89.65           C  
ATOM    137  HB2 LEU A  10     -55.648 -14.447  47.664  1.00 89.65           H  
ATOM    138  HB3 LEU A  10     -56.272 -13.167  48.676  1.00 89.65           H  
ATOM    139  O   LEU A  10     -55.308 -12.503  51.065  1.00 89.65           O  
ATOM    140  CG  LEU A  10     -54.462 -12.650  47.624  1.00 89.65           C  
ATOM    141  HG  LEU A  10     -53.932 -12.018  48.336  1.00 89.65           H  
ATOM    142  CD1 LEU A  10     -53.457 -13.391  46.741  1.00 89.65           C  
ATOM    143 HD11 LEU A  10     -52.935 -12.685  46.095  1.00 89.65           H  
ATOM    144 HD12 LEU A  10     -53.981 -14.097  46.096  1.00 89.65           H  
ATOM    145 HD13 LEU A  10     -52.736 -13.923  47.361  1.00 89.65           H  
ATOM    146  CD2 LEU A  10     -55.318 -11.758  46.728  1.00 89.65           C  
ATOM    147 HD21 LEU A  10     -56.066 -11.236  47.325  1.00 89.65           H  
ATOM    148 HD22 LEU A  10     -54.687 -11.012  46.245  1.00 89.65           H  
ATOM    149 HD23 LEU A  10     -55.826 -12.362  45.977  1.00 89.65           H  
ATOM    150  N   LYS A  11     -53.243 -13.336  51.342  1.00 94.23           N  
ATOM    151  H   LYS A  11     -52.554 -13.993  51.006  1.00 94.23           H  
ATOM    152  CA  LYS A  11     -52.885 -12.406  52.430  1.00 94.23           C  
ATOM    153  HA  LYS A  11     -53.766 -11.831  52.714  1.00 94.23           H  
ATOM    154  C   LYS A  11     -51.849 -11.409  51.966  1.00 94.23           C  
ATOM    155  CB  LYS A  11     -52.393 -13.116  53.693  1.00 94.23           C  
ATOM    156  HB2 LYS A  11     -51.456 -13.635  53.492  1.00 94.23           H  
ATOM    157  HB3 LYS A  11     -52.203 -12.365  54.459  1.00 94.23           H  
ATOM    158  O   LYS A  11     -50.820 -11.804  51.429  1.00 94.23           O  
ATOM    159  CG  LYS A  11     -53.434 -14.097  54.217  1.00 94.23           C  
ATOM    160  HG2 LYS A  11     -54.356 -13.541  54.389  1.00 94.23           H  
ATOM    161  HG3 LYS A  11     -53.619 -14.878  53.479  1.00 94.23           H  
ATOM    162  CD  LYS A  11     -52.980 -14.740  55.527  1.00 94.23           C  
ATOM    163  HD2 LYS A  11     -52.098 -15.362  55.369  1.00 94.23           H  
ATOM    164  HD3 LYS A  11     -52.766 -13.956  56.253  1.00 94.23           H  
ATOM    165  CE  LYS A  11     -54.163 -15.586  55.976  1.00 94.23           C  
ATOM    166  HE2 LYS A  11     -55.055 -15.052  55.649  1.00 94.23           H  
ATOM    167  HE3 LYS A  11     -54.178 -16.552  55.471  1.00 94.23           H  
ATOM    168  NZ  LYS A  11     -54.249 -15.708  57.439  1.00 94.23           N  
ATOM    169  HZ1 LYS A  11     -55.231 -15.801  57.653  1.00 94.23           H  
ATOM    170  HZ2 LYS A  11     -53.975 -14.830  57.857  1.00 94.23           H  
ATOM    171  HZ3 LYS A  11     -53.694 -16.475  57.790  1.00 94.23           H  
ATOM    172  N   LEU A  12     -52.091 -10.135  52.228  1.00 95.57           N  
ATOM    173  H   LEU A  12     -52.948  -9.902  52.709  1.00 95.57           H  
ATOM    174  CA  LEU A  12     -51.181  -9.051  51.907  1.00 95.57           C  
ATOM    175  HA  LEU A  12     -50.307  -9.448  51.391  1.00 95.57           H  
ATOM    176  C   LEU A  12     -50.720  -8.371  53.194  1.00 95.57           C  
ATOM    177  CB  LEU A  12     -51.905  -8.080  50.966  1.00 95.57           C  
ATOM    178  HB2 LEU A  12     -52.712  -7.602  51.522  1.00 95.57           H  
ATOM    179  HB3 LEU A  12     -52.351  -8.635  50.140  1.00 95.57           H  
ATOM    180  O   LEU A  12     -51.545  -7.915  53.982  1.00 95.57           O  
ATOM    181  CG  LEU A  12     -50.970  -7.003  50.397  1.00 95.57           C  
ATOM    182  HG  LEU A  12     -50.344  -6.597  51.192  1.00 95.57           H  
ATOM    183  CD1 LEU A  12     -50.070  -7.557  49.291  1.00 95.57           C  
ATOM    184 HD11 LEU A  12     -50.675  -7.999  48.499  1.00 95.57           H  
ATOM    185 HD12 LEU A  12     -49.393  -8.308  49.696  1.00 95.57           H  
ATOM    186 HD13 LEU A  12     -49.480  -6.747  48.863  1.00 95.57           H  
ATOM    187  CD2 LEU A  12     -51.813  -5.873  49.825  1.00 95.57           C  
ATOM    188 HD21 LEU A  12     -51.171  -5.127  49.356  1.00 95.57           H  
ATOM    189 HD22 LEU A  12     -52.364  -5.392  50.633  1.00 95.57           H  
ATOM    190 HD23 LEU A  12     -52.519  -6.271  49.097  1.00 95.57           H  
ATOM    191  N   ARG A  13     -49.406  -8.264  53.385  1.00 96.73           N  
ATOM    192  H   ARG A  13     -48.800  -8.682  52.694  1.00 96.73           H  
ATOM    193  CA  ARG A  13     -48.791  -7.396  54.393  1.00 96.73           C  
ATOM    194  HA  ARG A  13     -49.577  -6.975  55.020  1.00 96.73           H  
ATOM    195  C   ARG A  13     -48.077  -6.249  53.705  1.00 96.73           C  
ATOM    196  CB  ARG A  13     -47.817  -8.147  55.300  1.00 96.73           C  
ATOM    197  HB2 ARG A  13     -47.397  -7.437  56.013  1.00 96.73           H  
ATOM    198  HB3 ARG A  13     -46.995  -8.529  54.693  1.00 96.73           H  
ATOM    199  O   ARG A  13     -47.312  -6.479  52.770  1.00 96.73           O  
ATOM    200  CG  ARG A  13     -48.461  -9.290  56.082  1.00 96.73           C  
ATOM    201  HG2 ARG A  13     -49.202  -8.872  56.763  1.00 96.73           H  
ATOM    202  HG3 ARG A  13     -48.946  -9.993  55.404  1.00 96.73           H  
ATOM    203  CD  ARG A  13     -47.382 -10.024  56.881  1.00 96.73           C  
ATOM    204  HD2 ARG A  13     -46.830  -9.305  57.486  1.00 96.73           H  
ATOM    205  HD3 ARG A  13     -46.696 -10.502  56.181  1.00 96.73           H  
ATOM    206  NE  ARG A  13     -47.997 -11.016  57.763  1.00 96.73           N  
ATOM    207  HE  ARG A  13     -48.879 -10.756  58.180  1.00 96.73           H  
ATOM    208  NH1 ARG A  13     -46.531 -12.767  57.578  1.00 96.73           N  
ATOM    209 HH11 ARG A  13     -46.456 -13.746  57.343  1.00 96.73           H  
ATOM    210 HH12 ARG A  13     -45.920 -12.177  57.031  1.00 96.73           H  
ATOM    211  NH2 ARG A  13     -48.505 -13.002  58.645  1.00 96.73           N  
ATOM    212 HH21 ARG A  13     -48.315 -13.980  58.809  1.00 96.73           H  
ATOM    213 HH22 ARG A  13     -49.377 -12.555  58.892  1.00 96.73           H  
ATOM    214  CZ  ARG A  13     -47.659 -12.263  57.995  1.00 96.73           C  
ATOM    215  N   VAL A  14     -48.295  -5.038  54.193  1.00 96.80           N  
ATOM    216  H   VAL A  14     -48.937  -4.943  54.967  1.00 96.80           H  
ATOM    217  CA  VAL A  14     -47.670  -3.818  53.676  1.00 96.80           C  
ATOM    218  HA  VAL A  14     -46.852  -4.089  53.009  1.00 96.80           H  
ATOM    219  C   VAL A  14     -47.058  -3.009  54.814  1.00 96.80           C  
ATOM    220  CB  VAL A  14     -48.661  -2.973  52.854  1.00 96.80           C  
ATOM    221  HB  VAL A  14     -48.167  -2.040  52.585  1.00 96.80           H  
ATOM    222  O   VAL A  14     -47.643  -2.901  55.888  1.00 96.80           O  
ATOM    223  CG1 VAL A  14     -49.064  -3.688  51.560  1.00 96.80           C  
ATOM    224 HG11 VAL A  14     -49.648  -4.578  51.794  1.00 96.80           H  
ATOM    225 HG12 VAL A  14     -48.172  -3.974  51.003  1.00 96.80           H  
ATOM    226 HG13 VAL A  14     -49.669  -3.018  50.949  1.00 96.80           H  
ATOM    227  CG2 VAL A  14     -49.944  -2.608  53.606  1.00 96.80           C  
ATOM    228 HG21 VAL A  14     -49.691  -2.031  54.495  1.00 96.80           H  
ATOM    229 HG22 VAL A  14     -50.582  -2.000  52.964  1.00 96.80           H  
ATOM    230 HG23 VAL A  14     -50.490  -3.504  53.901  1.00 96.80           H  
ATOM    231  N   GLU A  15     -45.883  -2.438  54.573  1.00 97.32           N  
ATOM    232  H   GLU A  15     -45.416  -2.650  53.703  1.00 97.32           H  
ATOM    233  CA  GLU A  15     -45.175  -1.532  55.480  1.00 97.32           C  
ATOM    234  HA  GLU A  15     -45.881  -1.070  56.171  1.00 97.32           H  
ATOM    235  C   GLU A  15     -44.501  -0.429  54.653  1.00 97.32           C  
ATOM    236  CB  GLU A  15     -44.150  -2.337  56.294  1.00 97.32           C  
ATOM    237  HB2 GLU A  15     -44.683  -3.112  56.845  1.00 97.32           H  
ATOM    238  HB3 GLU A  15     -43.453  -2.817  55.607  1.00 97.32           H  
ATOM    239  O   GLU A  15     -43.823  -0.733  53.668  1.00 97.32           O  
ATOM    240  CG  GLU A  15     -43.363  -1.476  57.294  1.00 97.32           C  
ATOM    241  HG2 GLU A  15     -44.078  -0.951  57.928  1.00 97.32           H  
ATOM    242  HG3 GLU A  15     -42.781  -0.733  56.748  1.00 97.32           H  
ATOM    243  CD  GLU A  15     -42.412  -2.307  58.173  1.00 97.32           C  
ATOM    244  OE1 GLU A  15     -42.019  -1.790  59.242  1.00 97.32           O  
ATOM    245  OE2 GLU A  15     -42.117  -3.474  57.812  1.00 97.32           O  
ATOM    246  N   ASN A  16     -44.697   0.838  55.036  1.00 96.92           N  
ATOM    247  H   ASN A  16     -45.194   1.016  55.897  1.00 96.92           H  
ATOM    248  CA  ASN A  16     -44.251   2.021  54.282  1.00 96.92           C  
ATOM    249  HA  ASN A  16     -44.740   2.894  54.713  1.00 96.92           H  
ATOM    250  C   ASN A  16     -44.695   2.017  52.807  1.00 96.92           C  
ATOM    251  CB  ASN A  16     -42.746   2.226  54.484  1.00 96.92           C  
ATOM    252  HB2 ASN A  16     -42.219   1.322  54.180  1.00 96.92           H  
ATOM    253  HB3 ASN A  16     -42.395   3.046  53.857  1.00 96.92           H  
ATOM    254  O   ASN A  16     -43.902   2.267  51.898  1.00 96.92           O  
ATOM    255  CG  ASN A  16     -42.375   2.559  55.910  1.00 96.92           C  
ATOM    256  ND2 ASN A  16     -41.174   2.224  56.305  1.00 96.92           N  
ATOM    257 HD21 ASN A  16     -40.897   2.543  57.222  1.00 96.92           H  
ATOM    258 HD22 ASN A  16     -40.525   1.855  55.624  1.00 96.92           H  
ATOM    259  OD1 ASN A  16     -43.126   3.173  56.650  1.00 96.92           O  
ATOM    260  N   ILE A  17     -45.978   1.736  52.568  1.00 95.89           N  
ATOM    261  H   ILE A  17     -46.581   1.681  53.376  1.00 95.89           H  
ATOM    262  CA  ILE A  17     -46.591   1.711  51.236  1.00 95.89           C  
ATOM    263  HA  ILE A  17     -45.825   1.906  50.485  1.00 95.89           H  
ATOM    264  C   ILE A  17     -47.635   2.821  51.128  1.00 95.89           C  
ATOM    265  CB  ILE A  17     -47.195   0.324  50.941  1.00 95.89           C  
ATOM    266  HB  ILE A  17     -47.996   0.147  51.660  1.00 95.89           H  
ATOM    267  O   ILE A  17     -48.624   2.826  51.862  1.00 95.89           O  
ATOM    268  CG1 ILE A  17     -46.179  -0.829  51.105  1.00 95.89           C  
ATOM    269 HG12 ILE A  17     -46.683  -1.768  50.876  1.00 95.89           H  
ATOM    270 HG13 ILE A  17     -45.882  -0.884  52.152  1.00 95.89           H  
ATOM    271  CG2 ILE A  17     -47.823   0.292  49.541  1.00 95.89           C  
ATOM    272 HG21 ILE A  17     -47.097   0.615  48.795  1.00 95.89           H  
ATOM    273 HG22 ILE A  17     -48.160  -0.719  49.310  1.00 95.89           H  
ATOM    274 HG23 ILE A  17     -48.690   0.952  49.499  1.00 95.89           H  
ATOM    275  CD1 ILE A  17     -44.913  -0.759  50.246  1.00 95.89           C  
ATOM    276 HD11 ILE A  17     -44.242  -1.565  50.539  1.00 95.89           H  
ATOM    277 HD12 ILE A  17     -45.176  -0.894  49.197  1.00 95.89           H  
ATOM    278 HD13 ILE A  17     -44.394   0.190  50.382  1.00 95.89           H  
ATOM    279  N   GLY A  18     -47.447   3.759  50.200  1.00 90.70           N  
ATOM    280  H   GLY A  18     -46.645   3.661  49.594  1.00 90.70           H  
ATOM    281  CA  GLY A  18     -48.329   4.904  49.986  1.00 90.70           C  
ATOM    282  HA2 GLY A  18     -49.281   4.554  49.586  1.00 90.70           H  
ATOM    283  HA3 GLY A  18     -47.873   5.577  49.261  1.00 90.70           H  
ATOM    284  C   GLY A  18     -48.562   5.678  51.285  1.00 90.70           C  
ATOM    285  O   GLY A  18     -47.627   6.175  51.905  1.00 90.70           O  
ATOM    286  N   GLY A  19     -49.816   5.754  51.731  1.00 89.59           N  
ATOM    287  H   GLY A  19     -50.532   5.339  51.152  1.00 89.59           H  
ATOM    288  CA  GLY A  19     -50.191   6.353  53.019  1.00 89.59           C  
ATOM    289  HA2 GLY A  19     -51.244   6.633  52.979  1.00 89.59           H  
ATOM    290  HA3 GLY A  19     -49.613   7.265  53.167  1.00 89.59           H  
ATOM    291  C   GLY A  19     -49.990   5.469  54.264  1.00 89.59           C  
ATOM    292  O   GLY A  19     -50.222   5.945  55.373  1.00 89.59           O  
ATOM    293  N   ILE A  20     -49.598   4.198  54.121  1.00 91.64           N  
ATOM    294  H   ILE A  20     -49.313   3.875  53.208  1.00 91.64           H  
ATOM    295  CA  ILE A  20     -49.457   3.239  55.231  1.00 91.64           C  
ATOM    296  HA  ILE A  20     -50.081   3.560  56.065  1.00 91.64           H  
ATOM    297  C   ILE A  20     -48.005   3.206  55.705  1.00 91.64           C  
ATOM    298  CB  ILE A  20     -49.930   1.825  54.817  1.00 91.64           C  
ATOM    299  HB  ILE A  20     -49.348   1.490  53.958  1.00 91.64           H  
ATOM    300  O   ILE A  20     -47.152   2.653  55.023  1.00 91.64           O  
ATOM    301  CG1 ILE A  20     -51.420   1.851  54.428  1.00 91.64           C  
ATOM    302 HG12 ILE A  20     -52.029   1.984  55.322  1.00 91.64           H  
ATOM    303 HG13 ILE A  20     -51.619   2.691  53.763  1.00 91.64           H  
ATOM    304  CG2 ILE A  20     -49.707   0.828  55.970  1.00 91.64           C  
ATOM    305 HG21 ILE A  20     -48.642   0.698  56.162  1.00 91.64           H  
ATOM    306 HG22 ILE A  20     -50.199   1.171  56.880  1.00 91.64           H  
ATOM    307 HG23 ILE A  20     -50.095  -0.160  55.720  1.00 91.64           H  
ATOM    308  CD1 ILE A  20     -51.868   0.588  53.698  1.00 91.64           C  
ATOM    309 HD11 ILE A  20     -51.283   0.446  52.789  1.00 91.64           H  
ATOM    310 HD12 ILE A  20     -52.919   0.723  53.441  1.00 91.64           H  
ATOM    311 HD13 ILE A  20     -51.772  -0.290  54.337  1.00 91.64           H  
ATOM    312  N   ARG A  21     -47.732   3.752  56.896  1.00 91.09           N  
ATOM    313  H   ARG A  21     -48.487   4.228  57.369  1.00 91.09           H  
ATOM    314  CA  ARG A  21     -46.388   3.747  57.509  1.00 91.09           C  
ATOM    315  HA  ARG A  21     -45.629   3.668  56.731  1.00 91.09           H  
ATOM    316  C   ARG A  21     -46.135   2.542  58.416  1.00 91.09           C  
ATOM    317  CB  ARG A  21     -46.144   5.064  58.263  1.00 91.09           C  
ATOM    318  HB2 ARG A  21     -45.203   4.985  58.807  1.00 91.09           H  
ATOM    319  HB3 ARG A  21     -46.948   5.236  58.979  1.00 91.09           H  
ATOM    320  O   ARG A  21     -45.050   1.985  58.431  1.00 91.09           O  
ATOM    321  CG  ARG A  21     -46.040   6.248  57.293  1.00 91.09           C  
ATOM    322  HG2 ARG A  21     -45.209   6.056  56.615  1.00 91.09           H  
ATOM    323  HG3 ARG A  21     -46.960   6.337  56.716  1.00 91.09           H  
ATOM    324  CD  ARG A  21     -45.777   7.566  58.030  1.00 91.09           C  
ATOM    325  HD2 ARG A  21     -44.823   7.498  58.552  1.00 91.09           H  
ATOM    326  HD3 ARG A  21     -46.562   7.720  58.771  1.00 91.09           H  
ATOM    327  NE  ARG A  21     -45.774   8.703  57.088  1.00 91.09           N  
ATOM    328  HE  ARG A  21     -46.676   9.035  56.780  1.00 91.09           H  
ATOM    329  NH1 ARG A  21     -43.487   8.902  56.735  1.00 91.09           N  
ATOM    330 HH11 ARG A  21     -42.740   9.250  56.150  1.00 91.09           H  
ATOM    331 HH12 ARG A  21     -43.220   8.073  57.247  1.00 91.09           H  
ATOM    332  NH2 ARG A  21     -44.868  10.128  55.553  1.00 91.09           N  
ATOM    333 HH21 ARG A  21     -45.791  10.365  55.216  1.00 91.09           H  
ATOM    334 HH22 ARG A  21     -44.078  10.320  54.955  1.00 91.09           H  
ATOM    335  CZ  ARG A  21     -44.717   9.232  56.487  1.00 91.09           C  
ATOM    336  N   THR A  22     -47.135   2.113  59.178  1.00 91.21           N  
ATOM    337  H   THR A  22     -48.041   2.552  59.104  1.00 91.21           H  
ATOM    338  CA  THR A  22     -47.001   0.963  60.086  1.00 91.21           C  
ATOM    339  HA  THR A  22     -45.957   0.881  60.390  1.00 91.21           H  
ATOM    340  C   THR A  22     -47.411  -0.339  59.396  1.00 91.21           C  
ATOM    341  CB  THR A  22     -47.836   1.159  61.353  1.00 91.21           C  
ATOM    342  HB  THR A  22     -47.798   0.252  61.956  1.00 91.21           H  
ATOM    343  O   THR A  22     -48.316  -0.292  58.564  1.00 91.21           O  
ATOM    344  CG2 THR A  22     -47.316   2.329  62.191  1.00 91.21           C  
ATOM    345 HG21 THR A  22     -47.403   3.262  61.635  1.00 91.21           H  
ATOM    346 HG22 THR A  22     -47.905   2.404  63.105  1.00 91.21           H  
ATOM    347 HG23 THR A  22     -46.272   2.159  62.452  1.00 91.21           H  
ATOM    348  OG1 THR A  22     -49.177   1.440  61.018  1.00 91.21           O  
ATOM    349  HG1 THR A  22     -49.509   0.702  60.501  1.00 91.21           H  
ATOM    350  N   PRO A  23     -46.836  -1.498  59.771  1.00 92.92           N  
ATOM    351  CA  PRO A  23     -47.247  -2.795  59.241  1.00 92.92           C  
ATOM    352  HA  PRO A  23     -46.915  -2.858  58.205  1.00 92.92           H  
ATOM    353  C   PRO A  23     -48.763  -3.019  59.321  1.00 92.92           C  
ATOM    354  CB  PRO A  23     -46.484  -3.838  60.063  1.00 92.92           C  
ATOM    355  HB2 PRO A  23     -46.253  -4.725  59.472  1.00 92.92           H  
ATOM    356  HB3 PRO A  23     -47.048  -4.109  60.956  1.00 92.92           H  
ATOM    357  O   PRO A  23     -49.356  -2.915  60.396  1.00 92.92           O  
ATOM    358  CG  PRO A  23     -45.220  -3.094  60.479  1.00 92.92           C  
ATOM    359  HG2 PRO A  23     -44.498  -3.133  59.663  1.00 92.92           H  
ATOM    360  HG3 PRO A  23     -44.786  -3.503  61.392  1.00 92.92           H  
ATOM    361  CD  PRO A  23     -45.702  -1.659  60.673  1.00 92.92           C  
ATOM    362  HD2 PRO A  23     -46.029  -1.514  61.702  1.00 92.92           H  
ATOM    363  HD3 PRO A  23     -44.892  -0.972  60.427  1.00 92.92           H  
ATOM    364  N   LEU A  24     -49.377  -3.354  58.186  1.00 92.31           N  
ATOM    365  H   LEU A  24     -48.827  -3.341  57.339  1.00 92.31           H  
ATOM    366  CA  LEU A  24     -50.794  -3.693  58.063  1.00 92.31           C  
ATOM    367  HA  LEU A  24     -51.224  -3.804  59.058  1.00 92.31           H  
ATOM    368  C   LEU A  24     -50.937  -5.024  57.320  1.00 92.31           C  
ATOM    369  CB  LEU A  24     -51.519  -2.548  57.331  1.00 92.31           C  
ATOM    370  HB2 LEU A  24     -51.056  -2.427  56.351  1.00 92.31           H  
ATOM    371  HB3 LEU A  24     -51.373  -1.621  57.886  1.00 92.31           H  
ATOM    372  O   LEU A  24     -50.329  -5.204  56.268  1.00 92.31           O  
ATOM    373  CG  LEU A  24     -53.027  -2.785  57.129  1.00 92.31           C  
ATOM    374  HG  LEU A  24     -53.191  -3.752  56.651  1.00 92.31           H  
ATOM    375  CD1 LEU A  24     -53.799  -2.751  58.448  1.00 92.31           C  
ATOM    376 HD11 LEU A  24     -53.649  -1.794  58.947  1.00 92.31           H  
ATOM    377 HD12 LEU A  24     -53.466  -3.558  59.102  1.00 92.31           H  
ATOM    378 HD13 LEU A  24     -54.862  -2.895  58.255  1.00 92.31           H  
ATOM    379  CD2 LEU A  24     -53.607  -1.714  56.212  1.00 92.31           C  
ATOM    380 HD21 LEU A  24     -54.682  -1.869  56.124  1.00 92.31           H  
ATOM    381 HD22 LEU A  24     -53.160  -1.812  55.223  1.00 92.31           H  
ATOM    382 HD23 LEU A  24     -53.411  -0.720  56.614  1.00 92.31           H  
ATOM    383  N   GLU A  25     -51.755  -5.936  57.849  1.00 92.87           N  
ATOM    384  H   GLU A  25     -52.273  -5.695  58.681  1.00 92.87           H  
ATOM    385  CA  GLU A  25     -52.100  -7.212  57.212  1.00 92.87           C  
ATOM    386  HA  GLU A  25     -51.511  -7.323  56.301  1.00 92.87           H  
ATOM    387  C   GLU A  25     -53.579  -7.227  56.820  1.00 92.87           C  
ATOM    388  CB  GLU A  25     -51.748  -8.401  58.130  1.00 92.87           C  
ATOM    389  HB2 GLU A  25     -52.349  -8.349  59.037  1.00 92.87           H  
ATOM    390  HB3 GLU A  25     -50.699  -8.319  58.414  1.00 92.87           H  
ATOM    391  O   GLU A  25     -54.441  -6.845  57.611  1.00 92.87           O  
ATOM    392  CG  GLU A  25     -51.985  -9.765  57.445  1.00 92.87           C  
ATOM    393  HG2 GLU A  25     -51.446  -9.783  56.498  1.00 92.87           H  
ATOM    394  HG3 GLU A  25     -53.047  -9.868  57.221  1.00 92.87           H  
ATOM    395  CD  GLU A  25     -51.539 -10.974  58.290  1.00 92.87           C  
ATOM    396  OE1 GLU A  25     -52.244 -12.007  58.312  1.00 92.87           O  
ATOM    397  OE2 GLU A  25     -50.421 -10.941  58.855  1.00 92.87           O  
ATOM    398  N   VAL A  26     -53.868  -7.699  55.608  1.00 90.91           N  
ATOM    399  H   VAL A  26     -53.103  -7.963  55.004  1.00 90.91           H  
ATOM    400  CA  VAL A  26     -55.223  -7.878  55.081  1.00 90.91           C  
ATOM    401  HA  VAL A  26     -55.934  -7.818  55.906  1.00 90.91           H  
ATOM    402  C   VAL A  26     -55.337  -9.264  54.453  1.00 90.91           C  
ATOM    403  CB  VAL A  26     -55.573  -6.773  54.066  1.00 90.91           C  
ATOM    404  HB  VAL A  26     -54.937  -6.868  53.186  1.00 90.91           H  
ATOM    405  O   VAL A  26     -54.466  -9.680  53.692  1.00 90.91           O  
ATOM    406  CG1 VAL A  26     -57.036  -6.884  53.636  1.00 90.91           C  
ATOM    407 HG11 VAL A  26     -57.668  -6.837  54.522  1.00 90.91           H  
ATOM    408 HG12 VAL A  26     -57.211  -7.821  53.108  1.00 90.91           H  
ATOM    409 HG13 VAL A  26     -57.292  -6.066  52.962  1.00 90.91           H  
ATOM    410  CG2 VAL A  26     -55.381  -5.369  54.659  1.00 90.91           C  
ATOM    411 HG21 VAL A  26     -54.327  -5.193  54.874  1.00 90.91           H  
ATOM    412 HG22 VAL A  26     -55.957  -5.266  55.578  1.00 90.91           H  
ATOM    413 HG23 VAL A  26     -55.705  -4.620  53.936  1.00 90.91           H  
ATOM    414  N   GLU A  27     -56.413  -9.986  54.762  1.00 90.73           N  
ATOM    415  H   GLU A  27     -57.114  -9.573  55.360  1.00 90.73           H  
ATOM    416  CA  GLU A  27     -56.727 -11.294  54.182  1.00 90.73           C  
ATOM    417  HA  GLU A  27     -55.889 -11.639  53.577  1.00 90.73           H  
ATOM    418  C   GLU A  27     -57.943 -11.171  53.258  1.00 90.73           C  
ATOM    419  CB  GLU A  27     -56.934 -12.323  55.313  1.00 90.73           C  
ATOM    420  HB2 GLU A  27     -56.006 -12.386  55.880  1.00 90.73           H  
ATOM    421  HB3 GLU A  27     -57.723 -11.975  55.981  1.00 90.73           H  
ATOM    422  O   GLU A  27     -59.009 -10.731  53.686  1.00 90.73           O  
ATOM    423  CG  GLU A  27     -57.303 -13.727  54.800  1.00 90.73           C  
ATOM    424  HG2 GLU A  27     -58.290 -13.685  54.339  1.00 90.73           H  
ATOM    425  HG3 GLU A  27     -56.591 -14.013  54.026  1.00 90.73           H  
ATOM    426  CD  GLU A  27     -57.314 -14.820  55.890  1.00 90.73           C  
ATOM    427  OE1 GLU A  27     -57.677 -15.968  55.558  1.00 90.73           O  
ATOM    428  OE2 GLU A  27     -56.847 -14.595  57.033  1.00 90.73           O  
ATOM    429  N   PHE A  28     -57.786 -11.583  52.001  1.00 89.91           N  
ATOM    430  H   PHE A  28     -56.876 -11.908  51.707  1.00 89.91           H  
ATOM    431  CA  PHE A  28     -58.859 -11.661  51.016  1.00 89.91           C  
ATOM    432  HA  PHE A  28     -59.707 -11.073  51.367  1.00 89.91           H  
ATOM    433  C   PHE A  28     -59.310 -13.108  50.858  1.00 89.91           C  
ATOM    434  CB  PHE A  28     -58.421 -11.067  49.675  1.00 89.91           C  
ATOM    435  HB2 PHE A  28     -57.676 -11.719  49.219  1.00 89.91           H  
ATOM    436  HB3 PHE A  28     -59.281 -11.043  49.006  1.00 89.91           H  
ATOM    437  O   PHE A  28     -58.506 -14.026  50.642  1.00 89.91           O  
ATOM    438  CG  PHE A  28     -57.850  -9.672  49.779  1.00 89.91           C  
ATOM    439  CD1 PHE A  28     -58.713  -8.593  50.017  1.00 89.91           C  
ATOM    440  HD1 PHE A  28     -59.774  -8.765  50.121  1.00 89.91           H  
ATOM    441  CD2 PHE A  28     -56.462  -9.454  49.678  1.00 89.91           C  
ATOM    442  HD2 PHE A  28     -55.791 -10.287  49.528  1.00 89.91           H  
ATOM    443  CE1 PHE A  28     -58.197  -7.295  50.142  1.00 89.91           C  
ATOM    444  HE1 PHE A  28     -58.871  -6.477  50.348  1.00 89.91           H  
ATOM    445  CE2 PHE A  28     -55.945  -8.152  49.790  1.00 89.91           C  
ATOM    446  HE2 PHE A  28     -54.882  -7.983  49.712  1.00 89.91           H  
ATOM    447  CZ  PHE A  28     -56.815  -7.070  50.018  1.00 89.91           C  
ATOM    448  HZ  PHE A  28     -56.419  -6.070  50.113  1.00 89.91           H  
ATOM    449  N   ARG A  29     -60.622 -13.308  50.956  1.00 85.01           N  
ATOM    450  H   ARG A  29     -61.216 -12.496  51.035  1.00 85.01           H  
ATOM    451  CA  ARG A  29     -61.259 -14.608  50.753  1.00 85.01           C  
ATOM    452  HA  ARG A  29     -60.533 -15.400  50.938  1.00 85.01           H  
ATOM    453  C   ARG A  29     -61.714 -14.738  49.309  1.00 85.01           C  
ATOM    454  CB  ARG A  29     -62.432 -14.767  51.722  1.00 85.01           C  
ATOM    455  HB2 ARG A  29     -62.970 -15.686  51.489  1.00 85.01           H  
ATOM    456  HB3 ARG A  29     -63.118 -13.928  51.602  1.00 85.01           H  
ATOM    457  O   ARG A  29     -61.972 -13.739  48.642  1.00 85.01           O  
ATOM    458  CG  ARG A  29     -61.938 -14.830  53.169  1.00 85.01           C  
ATOM    459  HG2 ARG A  29     -61.394 -13.920  53.424  1.00 85.01           H  
ATOM    460  HG3 ARG A  29     -61.280 -15.690  53.293  1.00 85.01           H  
ATOM    461  CD  ARG A  29     -63.141 -14.961  54.093  1.00 85.01           C  
ATOM    462  HD2 ARG A  29     -63.757 -14.068  53.989  1.00 85.01           H  
ATOM    463  HD3 ARG A  29     -63.732 -15.826  53.793  1.00 85.01           H  
ATOM    464  NE  ARG A  29     -62.709 -15.114  55.489  1.00 85.01           N  
ATOM    465  HE  ARG A  29     -61.715 -15.077  55.665  1.00 85.01           H  
ATOM    466  NH1 ARG A  29     -64.826 -15.152  56.354  1.00 85.01           N  
ATOM    467 HH11 ARG A  29     -65.176 -14.834  55.462  1.00 85.01           H  
ATOM    468 HH12 ARG A  29     -65.457 -15.067  57.138  1.00 85.01           H  
ATOM    469  NH2 ARG A  29     -63.047 -15.294  57.721  1.00 85.01           N  
ATOM    470 HH21 ARG A  29     -63.676 -15.252  58.511  1.00 85.01           H  
ATOM    471 HH22 ARG A  29     -62.047 -15.233  57.848  1.00 85.01           H  
ATOM    472  CZ  ARG A  29     -63.530 -15.192  56.513  1.00 85.01           C  
ATOM    473  N   LYS A  30     -61.835 -15.981  48.839  1.00 86.38           N  
ATOM    474  H   LYS A  30     -61.606 -16.754  49.447  1.00 86.38           H  
ATOM    475  CA  LYS A  30     -62.444 -16.244  47.534  1.00 86.38           C  
ATOM    476  HA  LYS A  30     -61.869 -15.695  46.789  1.00 86.38           H  
ATOM    477  C   LYS A  30     -63.871 -15.694  47.498  1.00 86.38           C  
ATOM    478  CB  LYS A  30     -62.425 -17.737  47.180  1.00 86.38           C  
ATOM    479  HB2 LYS A  30     -62.835 -18.320  48.005  1.00 86.38           H  
ATOM    480  HB3 LYS A  30     -63.053 -17.889  46.303  1.00 86.38           H  
ATOM    481  O   LYS A  30     -64.627 -15.879  48.450  1.00 86.38           O  
ATOM    482  CG  LYS A  30     -61.009 -18.219  46.846  1.00 86.38           C  
ATOM    483  HG2 LYS A  30     -60.590 -17.571  46.076  1.00 86.38           H  
ATOM    484  HG3 LYS A  30     -60.385 -18.155  47.738  1.00 86.38           H  
ATOM    485  CD  LYS A  30     -61.011 -19.663  46.328  1.00 86.38           C  
ATOM    486  HD2 LYS A  30     -61.406 -20.326  47.097  1.00 86.38           H  
ATOM    487  HD3 LYS A  30     -61.627 -19.726  45.431  1.00 86.38           H  
ATOM    488  CE  LYS A  30     -59.565 -20.046  45.996  1.00 86.38           C  
ATOM    489  HE2 LYS A  30     -59.167 -19.328  45.279  1.00 86.38           H  
ATOM    490  HE3 LYS A  30     -58.966 -19.949  46.901  1.00 86.38           H  
ATOM    491  NZ  LYS A  30     -59.427 -21.418  45.452  1.00 86.38           N  
ATOM    492  HZ1 LYS A  30     -59.729 -22.123  46.110  1.00 86.38           H  
ATOM    493  HZ2 LYS A  30     -59.867 -21.527  44.549  1.00 86.38           H  
ATOM    494  HZ3 LYS A  30     -58.444 -21.608  45.320  1.00 86.38           H  
ATOM    495  N   GLY A  31     -64.229 -15.077  46.379  1.00 88.40           N  
ATOM    496  H   GLY A  31     -63.515 -14.964  45.673  1.00 88.40           H  
ATOM    497  CA  GLY A  31     -65.459 -14.326  46.183  1.00 88.40           C  
ATOM    498  HA2 GLY A  31     -65.882 -14.572  45.209  1.00 88.40           H  
ATOM    499  HA3 GLY A  31     -66.185 -14.595  46.951  1.00 88.40           H  
ATOM    500  C   GLY A  31     -65.217 -12.819  46.231  1.00 88.40           C  
ATOM    501  O   GLY A  31     -64.164 -12.325  45.822  1.00 88.40           O  
ATOM    502  N   LEU A  32     -66.229 -12.094  46.700  1.00 88.19           N  
ATOM    503  H   LEU A  32     -67.021 -12.576  47.100  1.00 88.19           H  
ATOM    504  CA  LEU A  32     -66.192 -10.647  46.853  1.00 88.19           C  
ATOM    505  HA  LEU A  32     -65.580 -10.225  46.056  1.00 88.19           H  
ATOM    506  C   LEU A  32     -65.561 -10.283  48.202  1.00 88.19           C  
ATOM    507  CB  LEU A  32     -67.630 -10.115  46.709  1.00 88.19           C  
ATOM    508  HB2 LEU A  32     -67.992 -10.337  45.705  1.00 88.19           H  
ATOM    509  HB3 LEU A  32     -68.261 -10.642  47.425  1.00 88.19           H  
ATOM    510  O   LEU A  32     -66.001 -10.772  49.233  1.00 88.19           O  
ATOM    511  CG  LEU A  32     -67.771  -8.609  46.975  1.00 88.19           C  
ATOM    512  HG  LEU A  32     -67.391  -8.385  47.972  1.00 88.19           H  
ATOM    513  CD1 LEU A  32     -67.012  -7.761  45.957  1.00 88.19           C  
ATOM    514 HD11 LEU A  32     -67.109  -6.714  46.242  1.00 88.19           H  
ATOM    515 HD12 LEU A  32     -67.415  -7.915  44.956  1.00 88.19           H  
ATOM    516 HD13 LEU A  32     -65.951  -8.007  45.968  1.00 88.19           H  
ATOM    517  CD2 LEU A  32     -69.244  -8.203  46.932  1.00 88.19           C  
ATOM    518 HD21 LEU A  32     -69.334  -7.154  47.215  1.00 88.19           H  
ATOM    519 HD22 LEU A  32     -69.801  -8.805  47.649  1.00 88.19           H  
ATOM    520 HD23 LEU A  32     -69.650  -8.357  45.932  1.00 88.19           H  
ATOM    521  N   SER A  33     -64.569  -9.397  48.193  1.00 89.86           N  
ATOM    522  H   SER A  33     -64.226  -9.090  47.294  1.00 89.86           H  
ATOM    523  CA  SER A  33     -63.998  -8.759  49.380  1.00 89.86           C  
ATOM    524  HA  SER A  33     -64.521  -9.089  50.278  1.00 89.86           H  
ATOM    525  C   SER A  33     -64.145  -7.244  49.256  1.00 89.86           C  
ATOM    526  CB  SER A  33     -62.520  -9.131  49.521  1.00 89.86           C  
ATOM    527  HB2 SER A  33     -62.005  -8.918  48.584  1.00 89.86           H  
ATOM    528  HB3 SER A  33     -62.073  -8.525  50.309  1.00 89.86           H  
ATOM    529  O   SER A  33     -63.620  -6.638  48.324  1.00 89.86           O  
ATOM    530  OG  SER A  33     -62.353 -10.498  49.847  1.00 89.86           O  
ATOM    531  HG  SER A  33     -63.060 -10.990  49.424  1.00 89.86           H  
ATOM    532  N   VAL A  34     -64.847  -6.615  50.194  1.00 87.57           N  
ATOM    533  H   VAL A  34     -65.288  -7.178  50.907  1.00 87.57           H  
ATOM    534  CA  VAL A  34     -65.134  -5.177  50.191  1.00 87.57           C  
ATOM    535  HA  VAL A  34     -64.839  -4.771  49.224  1.00 87.57           H  
ATOM    536  C   VAL A  34     -64.323  -4.489  51.278  1.00 87.57           C  
ATOM    537  CB  VAL A  34     -66.636  -4.882  50.336  1.00 87.57           C  
ATOM    538  HB  VAL A  34     -66.982  -5.169  51.329  1.00 87.57           H  
ATOM    539  O   VAL A  34     -64.609  -4.648  52.462  1.00 87.57           O  
ATOM    540  CG1 VAL A  34     -66.911  -3.387  50.121  1.00 87.57           C  
ATOM    541 HG11 VAL A  34     -66.555  -3.078  49.138  1.00 87.57           H  
ATOM    542 HG12 VAL A  34     -67.982  -3.199  50.191  1.00 87.57           H  
ATOM    543 HG13 VAL A  34     -66.400  -2.806  50.889  1.00 87.57           H  
ATOM    544  CG2 VAL A  34     -67.437  -5.667  49.296  1.00 87.57           C  
ATOM    545 HG21 VAL A  34     -67.054  -5.474  48.294  1.00 87.57           H  
ATOM    546 HG22 VAL A  34     -67.379  -6.732  49.522  1.00 87.57           H  
ATOM    547 HG23 VAL A  34     -68.487  -5.380  49.351  1.00 87.57           H  
ATOM    548  N   ILE A  35     -63.322  -3.707  50.879  1.00 87.79           N  
ATOM    549  H   ILE A  35     -63.179  -3.612  49.883  1.00 87.79           H  
ATOM    550  CA  ILE A  35     -62.516  -2.878  51.773  1.00 87.79           C  
ATOM    551  HA  ILE A  35     -62.370  -3.428  52.702  1.00 87.79           H  
ATOM    552  C   ILE A  35     -63.288  -1.589  52.075  1.00 87.79           C  
ATOM    553  CB  ILE A  35     -61.115  -2.584  51.194  1.00 87.79           C  
ATOM    554  HB  ILE A  35     -61.230  -1.906  50.348  1.00 87.79           H  
ATOM    555  O   ILE A  35     -63.375  -0.677  51.247  1.00 87.79           O  
ATOM    556  CG1 ILE A  35     -60.397  -3.859  50.693  1.00 87.79           C  
ATOM    557 HG12 ILE A  35     -60.978  -4.295  49.880  1.00 87.79           H  
ATOM    558 HG13 ILE A  35     -60.335  -4.591  51.498  1.00 87.79           H  
ATOM    559  CG2 ILE A  35     -60.273  -1.872  52.270  1.00 87.79           C  
ATOM    560 HG21 ILE A  35     -60.061  -2.564  53.085  1.00 87.79           H  
ATOM    561 HG22 ILE A  35     -59.334  -1.517  51.845  1.00 87.79           H  
ATOM    562 HG23 ILE A  35     -60.806  -1.008  52.667  1.00 87.79           H  
ATOM    563  CD1 ILE A  35     -58.985  -3.588  50.151  1.00 87.79           C  
ATOM    564 HD11 ILE A  35     -58.635  -4.442  49.571  1.00 87.79           H  
ATOM    565 HD12 ILE A  35     -58.996  -2.718  49.494  1.00 87.79           H  
ATOM    566 HD13 ILE A  35     -58.291  -3.413  50.973  1.00 87.79           H  
ATOM    567  N   LYS A  36     -63.837  -1.506  53.284  1.00 83.49           N  
ATOM    568  H   LYS A  36     -63.711  -2.297  53.900  1.00 83.49           H  
ATOM    569  CA  LYS A  36     -64.566  -0.347  53.804  1.00 83.49           C  
ATOM    570  HA  LYS A  36     -64.873   0.295  52.979  1.00 83.49           H  
ATOM    571  C   LYS A  36     -63.646   0.455  54.714  1.00 83.49           C  
ATOM    572  CB  LYS A  36     -65.832  -0.827  54.543  1.00 83.49           C  
ATOM    573  HB2 LYS A  36     -65.557  -1.484  55.368  1.00 83.49           H  
ATOM    574  HB3 LYS A  36     -66.343   0.040  54.961  1.00 83.49           H  
ATOM    575  O   LYS A  36     -63.138  -0.078  55.698  1.00 83.49           O  
ATOM    576  CG  LYS A  36     -66.777  -1.580  53.595  1.00 83.49           C  
ATOM    577  HG2 LYS A  36     -66.816  -1.028  52.657  1.00 83.49           H  
ATOM    578  HG3 LYS A  36     -66.355  -2.563  53.387  1.00 83.49           H  
ATOM    579  CD  LYS A  36     -68.219  -1.767  54.091  1.00 83.49           C  
ATOM    580  HD2 LYS A  36     -68.656  -0.804  54.355  1.00 83.49           H  
ATOM    581  HD3 LYS A  36     -68.215  -2.413  54.969  1.00 83.49           H  
ATOM    582  CE  LYS A  36     -69.023  -2.415  52.945  1.00 83.49           C  
ATOM    583  HE2 LYS A  36     -68.462  -3.274  52.579  1.00 83.49           H  
ATOM    584  HE3 LYS A  36     -69.111  -1.702  52.125  1.00 83.49           H  
ATOM    585  NZ  LYS A  36     -70.371  -2.889  53.337  1.00 83.49           N  
ATOM    586  HZ1 LYS A  36     -70.266  -3.673  53.965  1.00 83.49           H  
ATOM    587  HZ2 LYS A  36     -70.879  -3.205  52.523  1.00 83.49           H  
ATOM    588  HZ3 LYS A  36     -70.909  -2.178  53.809  1.00 83.49           H  
ATOM    589  N   ALA A  37     -63.406   1.722  54.379  1.00 80.38           N  
ATOM    590  H   ALA A  37     -63.832   2.087  53.540  1.00 80.38           H  
ATOM    591  CA  ALA A  37     -62.696   2.643  55.269  1.00 80.38           C  
ATOM    592  HA  ALA A  37     -63.029   2.427  56.284  1.00 80.38           H  
ATOM    593  C   ALA A  37     -62.989   4.123  54.942  1.00 80.38           C  
ATOM    594  CB  ALA A  37     -61.191   2.377  55.202  1.00 80.38           C  
ATOM    595  HB1 ALA A  37     -60.989   1.311  55.093  1.00 80.38           H  
ATOM    596  HB2 ALA A  37     -60.731   2.728  56.126  1.00 80.38           H  
ATOM    597  HB3 ALA A  37     -60.754   2.918  54.363  1.00 80.38           H  
ATOM    598  O   ALA A  37     -63.328   4.444  53.792  1.00 80.38           O  
ATOM    599  N   PRO A  38     -62.830   5.040  55.916  1.00 78.89           N  
ATOM    600  CA  PRO A  38     -62.883   6.477  55.664  1.00 78.89           C  
ATOM    601  HA  PRO A  38     -63.887   6.734  55.328  1.00 78.89           H  
ATOM    602  C   PRO A  38     -61.864   6.934  54.611  1.00 78.89           C  
ATOM    603  CB  PRO A  38     -62.618   7.147  57.016  1.00 78.89           C  
ATOM    604  HB2 PRO A  38     -63.209   8.056  57.125  1.00 78.89           H  
ATOM    605  HB3 PRO A  38     -61.559   7.382  57.121  1.00 78.89           H  
ATOM    606  O   PRO A  38     -60.857   6.264  54.356  1.00 78.89           O  
ATOM    607  CG  PRO A  38     -62.997   6.082  58.045  1.00 78.89           C  
ATOM    608  HG2 PRO A  38     -64.070   6.120  58.234  1.00 78.89           H  
ATOM    609  HG3 PRO A  38     -62.441   6.197  58.975  1.00 78.89           H  
ATOM    610  CD  PRO A  38     -62.657   4.772  57.339  1.00 78.89           C  
ATOM    611  HD2 PRO A  38     -61.623   4.488  57.539  1.00 78.89           H  
ATOM    612  HD3 PRO A  38     -63.329   3.990  57.690  1.00 78.89           H  
ATOM    613  N   ASN A  39     -62.090   8.106  54.017  1.00 78.01           N  
ATOM    614  H   ASN A  39     -62.934   8.612  54.243  1.00 78.01           H  
ATOM    615  CA  ASN A  39     -61.120   8.710  53.099  1.00 78.01           C  
ATOM    616  HA  ASN A  39     -60.979   8.031  52.259  1.00 78.01           H  
ATOM    617  C   ASN A  39     -59.745   8.881  53.768  1.00 78.01           C  
ATOM    618  CB  ASN A  39     -61.657  10.052  52.564  1.00 78.01           C  
ATOM    619  HB2 ASN A  39     -62.067  10.643  53.383  1.00 78.01           H  
ATOM    620  HB3 ASN A  39     -60.836  10.612  52.116  1.00 78.01           H  
ATOM    621  O   ASN A  39     -59.659   9.164  54.961  1.00 78.01           O  
ATOM    622  CG  ASN A  39     -62.707   9.872  51.484  1.00 78.01           C  
ATOM    623  ND2 ASN A  39     -63.348  10.928  51.046  1.00 78.01           N  
ATOM    624 HD21 ASN A  39     -63.116  11.856  51.371  1.00 78.01           H  
ATOM    625 HD22 ASN A  39     -63.972  10.749  50.273  1.00 78.01           H  
ATOM    626  OD1 ASN A  39     -62.964   8.784  51.018  1.00 78.01           O  
ATOM    627  N   ALA A  40     -58.676   8.729  52.980  1.00 73.92           N  
ATOM    628  H   ALA A  40     -58.841   8.524  52.004  1.00 73.92           H  
ATOM    629  CA  ALA A  40     -57.280   8.901  53.403  1.00 73.92           C  
ATOM    630  HA  ALA A  40     -56.672   8.659  52.531  1.00 73.92           H  
ATOM    631  C   ALA A  40     -56.774   7.941  54.506  1.00 73.92           C  
ATOM    632  CB  ALA A  40     -57.017  10.384  53.705  1.00 73.92           C  
ATOM    633  HB1 ALA A  40     -57.366  11.002  52.877  1.00 73.92           H  
ATOM    634  HB2 ALA A  40     -57.530  10.680  54.620  1.00 73.92           H  
ATOM    635  HB3 ALA A  40     -55.947  10.546  53.837  1.00 73.92           H  
ATOM    636  O   ALA A  40     -55.782   8.226  55.169  1.00 73.92           O  
ATOM    637  N   THR A  41     -57.408   6.779  54.679  1.00 79.41           N  
ATOM    638  H   THR A  41     -58.280   6.627  54.192  1.00 79.41           H  
ATOM    639  CA  THR A  41     -56.972   5.751  55.653  1.00 79.41           C  
ATOM    640  HA  THR A  41     -56.399   6.229  56.447  1.00 79.41           H  
ATOM    641  C   THR A  41     -56.050   4.676  55.069  1.00 79.41           C  
ATOM    642  CB  THR A  41     -58.177   5.082  56.312  1.00 79.41           C  
ATOM    643  HB  THR A  41     -57.844   4.255  56.939  1.00 79.41           H  
ATOM    644  O   THR A  41     -55.503   3.875  55.817  1.00 79.41           O  
ATOM    645  CG2 THR A  41     -58.957   6.070  57.177  1.00 79.41           C  
ATOM    646 HG21 THR A  41     -59.401   6.853  56.562  1.00 79.41           H  
ATOM    647 HG22 THR A  41     -59.734   5.537  57.725  1.00 79.41           H  
ATOM    648 HG23 THR A  41     -58.286   6.531  57.901  1.00 79.41           H  
ATOM    649  OG1 THR A  41     -59.012   4.595  55.290  1.00 79.41           O  
ATOM    650  HG1 THR A  41     -59.655   5.274  55.075  1.00 79.41           H  
ATOM    651  N   GLY A  42     -55.834   4.670  53.747  1.00 82.71           N  
ATOM    652  H   GLY A  42     -56.274   5.398  53.204  1.00 82.71           H  
ATOM    653  CA  GLY A  42     -54.878   3.773  53.086  1.00 82.71           C  
ATOM    654  HA2 GLY A  42     -54.227   3.306  53.825  1.00 82.71           H  
ATOM    655  HA3 GLY A  42     -54.250   4.380  52.434  1.00 82.71           H  
ATOM    656  C   GLY A  42     -55.477   2.656  52.227  1.00 82.71           C  
ATOM    657  O   GLY A  42     -54.730   1.774  51.825  1.00 82.71           O  
ATOM    658  N   LYS A  43     -56.772   2.684  51.881  1.00 86.40           N  
ATOM    659  H   LYS A  43     -57.359   3.392  52.298  1.00 86.40           H  
ATOM    660  CA  LYS A  43     -57.392   1.700  50.959  1.00 86.40           C  
ATOM    661  HA  LYS A  43     -57.370   0.711  51.416  1.00 86.40           H  
ATOM    662  C   LYS A  43     -56.633   1.579  49.637  1.00 86.40           C  
ATOM    663  CB  LYS A  43     -58.845   2.073  50.654  1.00 86.40           C  
ATOM    664  HB2 LYS A  43     -58.865   3.066  50.204  1.00 86.40           H  
ATOM    665  HB3 LYS A  43     -59.246   1.366  49.928  1.00 86.40           H  
ATOM    666  O   LYS A  43     -56.123   0.512  49.316  1.00 86.40           O  
ATOM    667  CG  LYS A  43     -59.730   2.044  51.903  1.00 86.40           C  
ATOM    668  HG2 LYS A  43     -59.324   2.722  52.654  1.00 86.40           H  
ATOM    669  HG3 LYS A  43     -59.738   1.035  52.315  1.00 86.40           H  
ATOM    670  CD  LYS A  43     -61.163   2.466  51.567  1.00 86.40           C  
ATOM    671  HD2 LYS A  43     -61.565   1.834  50.775  1.00 86.40           H  
ATOM    672  HD3 LYS A  43     -61.792   2.339  52.448  1.00 86.40           H  
ATOM    673  CE  LYS A  43     -61.178   3.930  51.129  1.00 86.40           C  
ATOM    674  HE2 LYS A  43     -60.589   4.533  51.820  1.00 86.40           H  
ATOM    675  HE3 LYS A  43     -60.728   4.003  50.139  1.00 86.40           H  
ATOM    676  NZ  LYS A  43     -62.542   4.462  51.048  1.00 86.40           N  
ATOM    677  HZ1 LYS A  43     -63.180   3.741  50.742  1.00 86.40           H  
ATOM    678  HZ2 LYS A  43     -62.536   5.166  50.324  1.00 86.40           H  
ATOM    679  HZ3 LYS A  43     -62.855   4.818  51.940  1.00 86.40           H  
ATOM    680  N   THR A  44     -56.459   2.698  48.940  1.00 88.57           N  
ATOM    681  H   THR A  44     -57.035   3.501  49.146  1.00 88.57           H  
ATOM    682  CA  THR A  44     -55.664   2.770  47.710  1.00 88.57           C  
ATOM    683  HA  THR A  44     -56.102   2.111  46.959  1.00 88.57           H  
ATOM    684  C   THR A  44     -54.218   2.334  47.942  1.00 88.57           C  
ATOM    685  CB  THR A  44     -55.712   4.202  47.170  1.00 88.57           C  
ATOM    686  HB  THR A  44     -55.244   4.867  47.895  1.00 88.57           H  
ATOM    687  O   THR A  44     -53.631   1.685  47.088  1.00 88.57           O  
ATOM    688  CG2 THR A  44     -55.012   4.380  45.831  1.00 88.57           C  
ATOM    689 HG21 THR A  44     -55.427   3.662  45.124  1.00 88.57           H  
ATOM    690 HG22 THR A  44     -55.187   5.388  45.454  1.00 88.57           H  
ATOM    691 HG23 THR A  44     -53.939   4.214  45.931  1.00 88.57           H  
ATOM    692  OG1 THR A  44     -57.059   4.577  47.031  1.00 88.57           O  
ATOM    693  HG1 THR A  44     -57.437   4.046  46.326  1.00 88.57           H  
ATOM    694  N   SER A  45     -53.639   2.596  49.119  1.00 91.86           N  
ATOM    695  H   SER A  45     -54.158   3.111  49.816  1.00 91.86           H  
ATOM    696  CA  SER A  45     -52.293   2.122  49.472  1.00 91.86           C  
ATOM    697  HA  SER A  45     -51.596   2.430  48.693  1.00 91.86           H  
ATOM    698  C   SER A  45     -52.211   0.593  49.598  1.00 91.86           C  
ATOM    699  CB  SER A  45     -51.823   2.728  50.792  1.00 91.86           C  
ATOM    700  HB2 SER A  45     -52.361   2.250  51.611  1.00 91.86           H  
ATOM    701  HB3 SER A  45     -50.762   2.510  50.912  1.00 91.86           H  
ATOM    702  O   SER A  45     -51.223   0.009  49.162  1.00 91.86           O  
ATOM    703  OG  SER A  45     -52.043   4.124  50.871  1.00 91.86           O  
ATOM    704  HG  SER A  45     -52.025   4.344  51.805  1.00 91.86           H  
ATOM    705  N   ILE A  46     -53.241  -0.068  50.147  1.00 93.05           N  
ATOM    706  H   ILE A  46     -54.020   0.470  50.499  1.00 93.05           H  
ATOM    707  CA  ILE A  46     -53.352  -1.541  50.159  1.00 93.05           C  
ATOM    708  HA  ILE A  46     -52.471  -1.962  50.645  1.00 93.05           H  
ATOM    709  C   ILE A  46     -53.374  -2.053  48.719  1.00 93.05           C  
ATOM    710  CB  ILE A  46     -54.618  -2.020  50.919  1.00 93.05           C  
ATOM    711  HB  ILE A  46     -55.491  -1.532  50.486  1.00 93.05           H  
ATOM    712  O   ILE A  46     -52.629  -2.973  48.384  1.00 93.05           O  
ATOM    713  CG1 ILE A  46     -54.546  -1.658  52.413  1.00 93.05           C  
ATOM    714 HG12 ILE A  46     -54.200  -0.629  52.508  1.00 93.05           H  
ATOM    715 HG13 ILE A  46     -53.829  -2.307  52.917  1.00 93.05           H  
ATOM    716  CG2 ILE A  46     -54.838  -3.541  50.790  1.00 93.05           C  
ATOM    717 HG21 ILE A  46     -54.022  -4.075  51.276  1.00 93.05           H  
ATOM    718 HG22 ILE A  46     -55.777  -3.832  51.259  1.00 93.05           H  
ATOM    719 HG23 ILE A  46     -54.899  -3.844  49.745  1.00 93.05           H  
ATOM    720  CD1 ILE A  46     -55.897  -1.724  53.132  1.00 93.05           C  
ATOM    721 HD11 ILE A  46     -55.754  -1.483  54.186  1.00 93.05           H  
ATOM    722 HD12 ILE A  46     -56.581  -0.996  52.696  1.00 93.05           H  
ATOM    723 HD13 ILE A  46     -56.346  -2.714  53.057  1.00 93.05           H  
ATOM    724  N   ILE A  47     -54.192  -1.432  47.862  1.00 93.65           N  
ATOM    725  H   ILE A  47     -54.782  -0.689  48.208  1.00 93.65           H  
ATOM    726  CA  ILE A  47     -54.294  -1.814  46.451  1.00 93.65           C  
ATOM    727  HA  ILE A  47     -54.480  -2.887  46.404  1.00 93.65           H  
ATOM    728  C   ILE A  47     -52.970  -1.592  45.717  1.00 93.65           C  
ATOM    729  CB  ILE A  47     -55.475  -1.098  45.761  1.00 93.65           C  
ATOM    730  HB  ILE A  47     -55.316  -0.021  45.816  1.00 93.65           H  
ATOM    731  O   ILE A  47     -52.534  -2.494  45.013  1.00 93.65           O  
ATOM    732  CG1 ILE A  47     -56.838  -1.404  46.427  1.00 93.65           C  
ATOM    733 HG12 ILE A  47     -57.637  -1.054  45.772  1.00 93.65           H  
ATOM    734 HG13 ILE A  47     -56.921  -0.825  47.347  1.00 93.65           H  
ATOM    735  CG2 ILE A  47     -55.522  -1.475  44.270  1.00 93.65           C  
ATOM    736 HG21 ILE A  47     -56.403  -1.037  43.800  1.00 93.65           H  
ATOM    737 HG22 ILE A  47     -55.534  -2.558  44.147  1.00 93.65           H  
ATOM    738 HG23 ILE A  47     -54.649  -1.080  43.751  1.00 93.65           H  
ATOM    739  CD1 ILE A  47     -57.105  -2.877  46.776  1.00 93.65           C  
ATOM    740 HD11 ILE A  47     -58.159  -3.001  47.025  1.00 93.65           H  
ATOM    741 HD12 ILE A  47     -56.855  -3.530  45.940  1.00 93.65           H  
ATOM    742 HD13 ILE A  47     -56.508  -3.169  47.641  1.00 93.65           H  
ATOM    743  N   LYS A  48     -52.276  -0.472  45.939  1.00 93.01           N  
ATOM    744  H   LYS A  48     -52.725   0.257  46.475  1.00 93.01           H  
ATOM    745  CA  LYS A  48     -50.934  -0.214  45.394  1.00 93.01           C  
ATOM    746  HA  LYS A  48     -50.965  -0.287  44.307  1.00 93.01           H  
ATOM    747  C   LYS A  48     -49.901  -1.233  45.870  1.00 93.01           C  
ATOM    748  CB  LYS A  48     -50.468   1.191  45.787  1.00 93.01           C  
ATOM    749  HB2 LYS A  48     -49.390   1.246  45.639  1.00 93.01           H  
ATOM    750  HB3 LYS A  48     -50.674   1.368  46.843  1.00 93.01           H  
ATOM    751  O   LYS A  48     -49.049  -1.652  45.096  1.00 93.01           O  
ATOM    752  CG  LYS A  48     -51.117   2.285  44.932  1.00 93.01           C  
ATOM    753  HG2 LYS A  48     -52.201   2.285  45.049  1.00 93.01           H  
ATOM    754  HG3 LYS A  48     -50.876   2.097  43.886  1.00 93.01           H  
ATOM    755  CD  LYS A  48     -50.542   3.643  45.347  1.00 93.01           C  
ATOM    756  HD2 LYS A  48     -49.458   3.547  45.406  1.00 93.01           H  
ATOM    757  HD3 LYS A  48     -50.924   3.924  46.328  1.00 93.01           H  
ATOM    758  CE  LYS A  48     -50.886   4.720  44.316  1.00 93.01           C  
ATOM    759  HE2 LYS A  48     -51.917   5.048  44.445  1.00 93.01           H  
ATOM    760  HE3 LYS A  48     -50.802   4.275  43.325  1.00 93.01           H  
ATOM    761  NZ  LYS A  48     -49.931   5.853  44.415  1.00 93.01           N  
ATOM    762  HZ1 LYS A  48     -48.984   5.501  44.387  1.00 93.01           H  
ATOM    763  HZ2 LYS A  48     -50.031   6.481  43.631  1.00 93.01           H  
ATOM    764  HZ3 LYS A  48     -50.034   6.366  45.279  1.00 93.01           H  
ATOM    765  N   GLY A  49     -49.978  -1.660  47.130  1.00 95.22           N  
ATOM    766  H   GLY A  49     -50.663  -1.236  47.739  1.00 95.22           H  
ATOM    767  CA  GLY A  49     -49.144  -2.744  47.645  1.00 95.22           C  
ATOM    768  HA2 GLY A  49     -49.369  -2.895  48.701  1.00 95.22           H  
ATOM    769  HA3 GLY A  49     -48.091  -2.483  47.535  1.00 95.22           H  
ATOM    770  C   GLY A  49     -49.406  -4.055  46.907  1.00 95.22           C  
ATOM    771  O   GLY A  49     -48.467  -4.705  46.453  1.00 95.22           O  
ATOM    772  N   LEU A  50     -50.679  -4.414  46.720  1.00 95.69           N  
ATOM    773  H   LEU A  50     -51.408  -3.829  47.102  1.00 95.69           H  
ATOM    774  CA  LEU A  50     -51.060  -5.587  45.934  1.00 95.69           C  
ATOM    775  HA  LEU A  50     -50.579  -6.456  46.382  1.00 95.69           H  
ATOM    776  C   LEU A  50     -50.564  -5.465  44.487  1.00 95.69           C  
ATOM    777  CB  LEU A  50     -52.588  -5.763  45.994  1.00 95.69           C  
ATOM    778  HB2 LEU A  50     -53.065  -4.911  45.510  1.00 95.69           H  
ATOM    779  HB3 LEU A  50     -52.908  -5.762  47.036  1.00 95.69           H  
ATOM    780  O   LEU A  50     -49.930  -6.380  43.967  1.00 95.69           O  
ATOM    781  CG  LEU A  50     -53.106  -7.043  45.316  1.00 95.69           C  
ATOM    782  HG  LEU A  50     -52.889  -7.005  44.248  1.00 95.69           H  
ATOM    783  CD1 LEU A  50     -52.491  -8.317  45.904  1.00 95.69           C  
ATOM    784 HD11 LEU A  50     -52.645  -8.342  46.983  1.00 95.69           H  
ATOM    785 HD12 LEU A  50     -52.958  -9.193  45.454  1.00 95.69           H  
ATOM    786 HD13 LEU A  50     -51.425  -8.355  45.680  1.00 95.69           H  
ATOM    787  CD2 LEU A  50     -54.622  -7.115  45.495  1.00 95.69           C  
ATOM    788 HD21 LEU A  50     -54.877  -7.127  46.555  1.00 95.69           H  
ATOM    789 HD22 LEU A  50     -55.008  -8.022  45.030  1.00 95.69           H  
ATOM    790 HD23 LEU A  50     -55.089  -6.251  45.023  1.00 95.69           H  
ATOM    791  N   GLU A  51     -50.795  -4.315  43.862  1.00 95.68           N  
ATOM    792  H   GLU A  51     -51.324  -3.606  44.348  1.00 95.68           H  
ATOM    793  CA  GLU A  51     -50.348  -3.999  42.511  1.00 95.68           C  
ATOM    794  HA  GLU A  51     -50.815  -4.693  41.813  1.00 95.68           H  
ATOM    795  C   GLU A  51     -48.834  -4.149  42.357  1.00 95.68           C  
ATOM    796  CB  GLU A  51     -50.786  -2.573  42.157  1.00 95.68           C  
ATOM    797  HB2 GLU A  51     -51.864  -2.478  42.288  1.00 95.68           H  
ATOM    798  HB3 GLU A  51     -50.289  -1.860  42.815  1.00 95.68           H  
ATOM    799  O   GLU A  51     -48.385  -4.782  41.406  1.00 95.68           O  
ATOM    800  CG  GLU A  51     -50.413  -2.261  40.709  1.00 95.68           C  
ATOM    801  HG2 GLU A  51     -50.746  -3.080  40.073  1.00 95.68           H  
ATOM    802  HG3 GLU A  51     -49.328  -2.214  40.621  1.00 95.68           H  
ATOM    803  CD  GLU A  51     -51.000  -0.951  40.194  1.00 95.68           C  
ATOM    804  OE1 GLU A  51     -51.013  -0.840  38.948  1.00 95.68           O  
ATOM    805  OE2 GLU A  51     -51.397  -0.099  41.017  1.00 95.68           O  
ATOM    806  N   ALA A  52     -48.045  -3.659  43.314  1.00 95.51           N  
ATOM    807  H   ALA A  52     -48.467  -3.108  44.047  1.00 95.51           H  
ATOM    808  CA  ALA A  52     -46.591  -3.782  43.294  1.00 95.51           C  
ATOM    809  HA  ALA A  52     -46.191  -3.281  42.413  1.00 95.51           H  
ATOM    810  C   ALA A  52     -46.124  -5.237  43.203  1.00 95.51           C  
ATOM    811  CB  ALA A  52     -46.032  -3.082  44.535  1.00 95.51           C  
ATOM    812  HB1 ALA A  52     -46.420  -2.065  44.575  1.00 95.51           H  
ATOM    813  HB2 ALA A  52     -44.944  -3.051  44.480  1.00 95.51           H  
ATOM    814  HB3 ALA A  52     -46.334  -3.614  45.437  1.00 95.51           H  
ATOM    815  O   ALA A  52     -45.141  -5.527  42.515  1.00 95.51           O  
ATOM    816  N   ILE A  53     -46.824  -6.163  43.867  1.00 96.01           N  
ATOM    817  H   ILE A  53     -47.644  -5.861  44.375  1.00 96.01           H  
ATOM    818  CA  ILE A  53     -46.408  -7.564  43.943  1.00 96.01           C  
ATOM    819  HA  ILE A  53     -45.336  -7.578  43.747  1.00 96.01           H  
ATOM    820  C   ILE A  53     -46.959  -8.452  42.828  1.00 96.01           C  
ATOM    821  CB  ILE A  53     -46.556  -8.093  45.381  1.00 96.01           C  
ATOM    822  HB  ILE A  53     -46.096  -7.348  46.031  1.00 96.01           H  
ATOM    823  O   ILE A  53     -46.225  -9.321  42.345  1.00 96.01           O  
ATOM    824  CG1 ILE A  53     -45.785  -9.410  45.580  1.00 96.01           C  
ATOM    825 HG12 ILE A  53     -44.887  -9.414  44.962  1.00 96.01           H  
ATOM    826 HG13 ILE A  53     -46.409 -10.248  45.269  1.00 96.01           H  
ATOM    827  CG2 ILE A  53     -48.019  -8.248  45.811  1.00 96.01           C  
ATOM    828 HG21 ILE A  53     -48.076  -8.538  46.860  1.00 96.01           H  
ATOM    829 HG22 ILE A  53     -48.520  -7.283  45.732  1.00 96.01           H  
ATOM    830 HG23 ILE A  53     -48.531  -8.987  45.194  1.00 96.01           H  
ATOM    831  CD1 ILE A  53     -45.350  -9.613  47.033  1.00 96.01           C  
ATOM    832 HD11 ILE A  53     -44.906 -10.605  47.125  1.00 96.01           H  
ATOM    833 HD12 ILE A  53     -46.192  -9.519  47.718  1.00 96.01           H  
ATOM    834 HD13 ILE A  53     -44.609  -8.864  47.314  1.00 96.01           H  
ATOM    835  N   VAL A  54     -48.181  -8.204  42.343  1.00 95.75           N  
ATOM    836  H   VAL A  54     -48.726  -7.473  42.777  1.00 95.75           H  
ATOM    837  CA  VAL A  54     -48.793  -8.997  41.254  1.00 95.75           C  
ATOM    838  HA  VAL A  54     -48.221  -9.918  41.141  1.00 95.75           H  
ATOM    839  C   VAL A  54     -48.744  -8.335  39.870  1.00 95.75           C  
ATOM    840  CB  VAL A  54     -50.225  -9.451  41.594  1.00 95.75           C  
ATOM    841  HB  VAL A  54     -50.562 -10.091  40.778  1.00 95.75           H  
ATOM    842  O   VAL A  54     -48.938  -9.016  38.864  1.00 95.75           O  
ATOM    843  CG1 VAL A  54     -50.250 -10.293  42.875  1.00 95.75           C  
ATOM    844 HG11 VAL A  54     -49.490 -11.073  42.824  1.00 95.75           H  
ATOM    845 HG12 VAL A  54     -51.232 -10.755  42.983  1.00 95.75           H  
ATOM    846 HG13 VAL A  54     -50.066  -9.664  43.746  1.00 95.75           H  
ATOM    847  CG2 VAL A  54     -51.245  -8.315  41.740  1.00 95.75           C  
ATOM    848 HG21 VAL A  54     -52.244  -8.708  41.552  1.00 95.75           H  
ATOM    849 HG22 VAL A  54     -51.238  -7.919  42.755  1.00 95.75           H  
ATOM    850 HG23 VAL A  54     -51.044  -7.507  41.036  1.00 95.75           H  
ATOM    851  N   GLY A  55     -48.447  -7.038  39.802  1.00 94.57           N  
ATOM    852  H   GLY A  55     -48.285  -6.532  40.661  1.00 94.57           H  
ATOM    853  CA  GLY A  55     -48.412  -6.226  38.586  1.00 94.57           C  
ATOM    854  HA2 GLY A  55     -49.262  -5.544  38.602  1.00 94.57           H  
ATOM    855  HA3 GLY A  55     -48.495  -6.857  37.700  1.00 94.57           H  
ATOM    856  C   GLY A  55     -47.138  -5.392  38.446  1.00 94.57           C  
ATOM    857  O   GLY A  55     -46.129  -5.629  39.115  1.00 94.57           O  
ATOM    858  N   ASN A  56     -47.172  -4.434  37.522  1.00 89.79           N  
ATOM    859  H   ASN A  56     -48.068  -4.170  37.140  1.00 89.79           H  
ATOM    860  CA  ASN A  56     -46.044  -3.574  37.187  1.00 89.79           C  
ATOM    861  HA  ASN A  56     -45.195  -3.814  37.827  1.00 89.79           H  
ATOM    862  C   ASN A  56     -46.401  -2.107  37.443  1.00 89.79           C  
ATOM    863  CB  ASN A  56     -45.624  -3.836  35.733  1.00 89.79           C  
ATOM    864  HB2 ASN A  56     -45.429  -4.899  35.591  1.00 89.79           H  
ATOM    865  HB3 ASN A  56     -46.423  -3.531  35.058  1.00 89.79           H  
ATOM    866  O   ASN A  56     -46.960  -1.438  36.578  1.00 89.79           O  
ATOM    867  CG  ASN A  56     -44.347  -3.089  35.397  1.00 89.79           C  
ATOM    868  ND2 ASN A  56     -44.270  -2.462  34.248  1.00 89.79           N  
ATOM    869 HD21 ASN A  56     -45.092  -2.359  33.670  1.00 89.79           H  
ATOM    870 HD22 ASN A  56     -43.432  -1.923  34.083  1.00 89.79           H  
ATOM    871  OD1 ASN A  56     -43.393  -3.100  36.156  1.00 89.79           O  
ATOM    872  N   VAL A  57     -46.049  -1.624  38.631  1.00 91.97           N  
ATOM    873  H   VAL A  57     -45.576  -2.235  39.282  1.00 91.97           H  
ATOM    874  CA  VAL A  57     -46.176  -0.220  39.034  1.00 91.97           C  
ATOM    875  HA  VAL A  57     -46.574   0.338  38.186  1.00 91.97           H  
ATOM    876  C   VAL A  57     -44.787   0.327  39.384  1.00 91.97           C  
ATOM    877  CB  VAL A  57     -47.207  -0.054  40.168  1.00 91.97           C  
ATOM    878  HB  VAL A  57     -48.169  -0.383  39.775  1.00 91.97           H  
ATOM    879  O   VAL A  57     -43.985  -0.409  39.977  1.00 91.97           O  
ATOM    880  CG1 VAL A  57     -46.883  -0.932  41.375  1.00 91.97           C  
ATOM    881 HG11 VAL A  57     -45.865  -0.750  41.721  1.00 91.97           H  
ATOM    882 HG12 VAL A  57     -47.593  -0.738  42.179  1.00 91.97           H  
ATOM    883 HG13 VAL A  57     -46.993  -1.971  41.065  1.00 91.97           H  
ATOM    884  CG2 VAL A  57     -47.394   1.392  40.628  1.00 91.97           C  
ATOM    885 HG21 VAL A  57     -46.471   1.788  41.051  1.00 91.97           H  
ATOM    886 HG22 VAL A  57     -48.180   1.435  41.382  1.00 91.97           H  
ATOM    887 HG23 VAL A  57     -47.709   2.007  39.785  1.00 91.97           H  
ATOM    888  N   PRO A  58     -44.469   1.580  39.012  1.00 92.69           N  
ATOM    889  CA  PRO A  58     -43.204   2.202  39.376  1.00 92.69           C  
ATOM    890  HA  PRO A  58     -42.411   1.674  38.846  1.00 92.69           H  
ATOM    891  C   PRO A  58     -42.981   2.177  40.901  1.00 92.69           C  
ATOM    892  CB  PRO A  58     -43.266   3.625  38.819  1.00 92.69           C  
ATOM    893  HB2 PRO A  58     -42.289   3.949  38.462  1.00 92.69           H  
ATOM    894  HB3 PRO A  58     -43.661   4.316  39.565  1.00 92.69           H  
ATOM    895  O   PRO A  58     -43.877   2.572  41.651  1.00 92.69           O  
ATOM    896  CG  PRO A  58     -44.247   3.517  37.659  1.00 92.69           C  
ATOM    897  HG2 PRO A  58     -44.727   4.472  37.446  1.00 92.69           H  
ATOM    898  HG3 PRO A  58     -43.735   3.133  36.777  1.00 92.69           H  
ATOM    899  CD  PRO A  58     -45.243   2.486  38.169  1.00 92.69           C  
ATOM    900  HD2 PRO A  58     -45.998   2.994  38.769  1.00 92.69           H  
ATOM    901  HD3 PRO A  58     -45.700   1.977  37.320  1.00 92.69           H  
ATOM    902  N   PRO A  59     -41.821   1.706  41.399  1.00 94.78           N  
ATOM    903  CA  PRO A  59     -41.524   1.635  42.834  1.00 94.78           C  
ATOM    904  HA  PRO A  59     -42.161   0.876  43.286  1.00 94.78           H  
ATOM    905  C   PRO A  59     -41.714   2.961  43.590  1.00 94.78           C  
ATOM    906  CB  PRO A  59     -40.059   1.188  42.888  1.00 94.78           C  
ATOM    907  HB2 PRO A  59     -39.827   0.614  43.785  1.00 94.78           H  
ATOM    908  HB3 PRO A  59     -39.405   2.057  42.813  1.00 94.78           H  
ATOM    909  O   PRO A  59     -42.073   2.959  44.770  1.00 94.78           O  
ATOM    910  CG  PRO A  59     -39.891   0.348  41.629  1.00 94.78           C  
ATOM    911  HG2 PRO A  59     -38.850   0.290  41.314  1.00 94.78           H  
ATOM    912  HG3 PRO A  59     -40.313  -0.644  41.789  1.00 94.78           H  
ATOM    913  CD  PRO A  59     -40.747   1.103  40.623  1.00 94.78           C  
ATOM    914  HD2 PRO A  59     -41.129   0.404  39.880  1.00 94.78           H  
ATOM    915  HD3 PRO A  59     -40.159   1.886  40.143  1.00 94.78           H  
ATOM    916  N   GLU A  60     -41.483   4.083  42.915  1.00 92.60           N  
ATOM    917  H   GLU A  60     -41.138   3.997  41.969  1.00 92.60           H  
ATOM    918  CA  GLU A  60     -41.669   5.448  43.407  1.00 92.60           C  
ATOM    919  HA  GLU A  60     -41.140   5.550  44.354  1.00 92.60           H  
ATOM    920  C   GLU A  60     -43.132   5.793  43.713  1.00 92.60           C  
ATOM    921  CB  GLU A  60     -41.048   6.458  42.419  1.00 92.60           C  
ATOM    922  HB2 GLU A  60     -41.242   7.455  42.814  1.00 92.60           H  
ATOM    923  HB3 GLU A  60     -39.965   6.331  42.416  1.00 92.60           H  
ATOM    924  O   GLU A  60     -43.386   6.517  44.671  1.00 92.60           O  
ATOM    925  CG  GLU A  60     -41.568   6.414  40.965  1.00 92.60           C  
ATOM    926  HG2 GLU A  60     -42.617   6.117  40.949  1.00 92.60           H  
ATOM    927  HG3 GLU A  60     -41.514   7.429  40.572  1.00 92.60           H  
ATOM    928  CD  GLU A  60     -40.757   5.495  40.033  1.00 92.60           C  
ATOM    929  OE1 GLU A  60     -40.598   5.849  38.845  1.00 92.60           O  
ATOM    930  OE2 GLU A  60     -40.297   4.421  40.493  1.00 92.60           O  
ATOM    931  N   ASP A  61     -44.089   5.211  42.986  1.00 91.56           N  
ATOM    932  H   ASP A  61     -43.815   4.604  42.226  1.00 91.56           H  
ATOM    933  CA  ASP A  61     -45.526   5.432  43.197  1.00 91.56           C  
ATOM    934  HA  ASP A  61     -45.684   6.480  43.452  1.00 91.56           H  
ATOM    935  C   ASP A  61     -46.090   4.585  44.351  1.00 91.56           C  
ATOM    936  CB  ASP A  61     -46.292   5.124  41.899  1.00 91.56           C  
ATOM    937  HB2 ASP A  61     -47.361   5.144  42.112  1.00 91.56           H  
ATOM    938  HB3 ASP A  61     -46.044   4.115  41.567  1.00 91.56           H  
ATOM    939  O   ASP A  61     -47.253   4.755  44.754  1.00 91.56           O  
ATOM    940  CG  ASP A  61     -46.037   6.113  40.758  1.00 91.56           C  
ATOM    941  OD1 ASP A  61     -45.679   7.273  41.052  1.00 91.56           O  
ATOM    942  OD2 ASP A  61     -46.312   5.721  39.601  1.00 91.56           O  
ATOM    943  N   VAL A  62     -45.273   3.653  44.857  1.00 95.08           N  
ATOM    944  H   VAL A  62     -44.350   3.614  44.447  1.00 95.08           H  
ATOM    945  CA  VAL A  62     -45.621   2.655  45.873  1.00 95.08           C  
ATOM    946  HA  VAL A  62     -46.703   2.640  46.002  1.00 95.08           H  
ATOM    947  C   VAL A  62     -45.003   2.991  47.226  1.00 95.08           C  
ATOM    948  CB  VAL A  62     -45.177   1.247  45.430  1.00 95.08           C  
ATOM    949  HB  VAL A  62     -44.091   1.224  45.344  1.00 95.08           H  
ATOM    950  O   VAL A  62     -45.706   2.925  48.231  1.00 95.08           O  
ATOM    951  CG1 VAL A  62     -45.603   0.171  46.435  1.00 95.08           C  
ATOM    952 HG11 VAL A  62     -46.690   0.126  46.500  1.00 95.08           H  
ATOM    953 HG12 VAL A  62     -45.220  -0.799  46.117  1.00 95.08           H  
ATOM    954 HG13 VAL A  62     -45.181   0.395  47.414  1.00 95.08           H  
ATOM    955  CG2 VAL A  62     -45.774   0.844  44.083  1.00 95.08           C  
ATOM    956 HG21 VAL A  62     -45.496   1.562  43.312  1.00 95.08           H  
ATOM    957 HG22 VAL A  62     -46.861   0.796  44.143  1.00 95.08           H  
ATOM    958 HG23 VAL A  62     -45.372  -0.127  43.796  1.00 95.08           H  
ATOM    959  N   LEU A  63     -43.708   3.321  47.289  1.00 96.46           N  
ATOM    960  H   LEU A  63     -43.194   3.414  46.425  1.00 96.46           H  
ATOM    961  CA  LEU A  63     -43.020   3.609  48.552  1.00 96.46           C  
ATOM    962  HA  LEU A  63     -43.214   2.785  49.239  1.00 96.46           H  
ATOM    963  C   LEU A  63     -43.562   4.897  49.187  1.00 96.46           C  
ATOM    964  CB  LEU A  63     -41.502   3.699  48.297  1.00 96.46           C  
ATOM    965  HB2 LEU A  63     -41.166   2.755  47.867  1.00 96.46           H  
ATOM    966  HB3 LEU A  63     -41.332   4.482  47.558  1.00 96.46           H  
ATOM    967  O   LEU A  63     -43.688   5.916  48.516  1.00 96.46           O  
ATOM    968  CG  LEU A  63     -40.648   4.013  49.543  1.00 96.46           C  
ATOM    969  HG  LEU A  63     -40.982   4.948  49.993  1.00 96.46           H  
ATOM    970  CD1 LEU A  63     -40.702   2.908  50.592  1.00 96.46           C  
ATOM    971 HD11 LEU A  63     -40.342   1.970  50.170  1.00 96.46           H  
ATOM    972 HD12 LEU A  63     -41.724   2.775  50.947  1.00 96.46           H  
ATOM    973 HD13 LEU A  63     -40.089   3.188  51.448  1.00 96.46           H  
ATOM    974  CD2 LEU A  63     -39.178   4.179  49.161  1.00 96.46           C  
ATOM    975 HD21 LEU A  63     -39.078   4.995  48.445  1.00 96.46           H  
ATOM    976 HD22 LEU A  63     -38.802   3.256  48.720  1.00 96.46           H  
ATOM    977 HD23 LEU A  63     -38.592   4.413  50.050  1.00 96.46           H  
ATOM    978  N   THR A  64     -43.823   4.882  50.495  1.00 94.76           N  
ATOM    979  H   THR A  64     -43.748   4.013  51.005  1.00 94.76           H  
ATOM    980  CA  THR A  64     -44.244   6.088  51.220  1.00 94.76           C  
ATOM    981  HA  THR A  64     -45.191   6.418  50.793  1.00 94.76           H  
ATOM    982  C   THR A  64     -43.241   7.238  51.070  1.00 94.76           C  
ATOM    983  CB  THR A  64     -44.467   5.789  52.708  1.00 94.76           C  
ATOM    984  HB  THR A  64     -43.561   5.359  53.134  1.00 94.76           H  
ATOM    985  O   THR A  64     -42.023   7.070  51.207  1.00 94.76           O  
ATOM    986  CG2 THR A  64     -44.878   7.018  53.521  1.00 94.76           C  
ATOM    987 HG21 THR A  64     -44.023   7.684  53.638  1.00 94.76           H  
ATOM    988 HG22 THR A  64     -45.686   7.553  53.021  1.00 94.76           H  
ATOM    989 HG23 THR A  64     -45.208   6.702  54.510  1.00 94.76           H  
ATOM    990  OG1 THR A  64     -45.517   4.873  52.862  1.00 94.76           O  
ATOM    991  HG1 THR A  64     -46.305   5.304  52.524  1.00 94.76           H  
ATOM    992  N   ASP A  65     -43.764   8.446  50.862  1.00 90.63           N  
ATOM    993  H   ASP A  65     -44.741   8.516  50.617  1.00 90.63           H  
ATOM    994  CA  ASP A  65     -42.964   9.665  50.785  1.00 90.63           C  
ATOM    995  HA  ASP A  65     -42.281   9.561  49.943  1.00 90.63           H  
ATOM    996  C   ASP A  65     -42.129   9.893  52.052  1.00 90.63           C  
ATOM    997  CB  ASP A  65     -43.852  10.887  50.524  1.00 90.63           C  
ATOM    998  HB2 ASP A  65     -44.645  10.923  51.271  1.00 90.63           H  
ATOM    999  HB3 ASP A  65     -43.247  11.788  50.633  1.00 90.63           H  
ATOM   1000  O   ASP A  65     -42.624   9.884  53.189  1.00 90.63           O  
ATOM   1001  CG  ASP A  65     -44.456  10.896  49.122  1.00 90.63           C  
ATOM   1002  OD1 ASP A  65     -43.777  10.382  48.210  1.00 90.63           O  
ATOM   1003  OD2 ASP A  65     -45.575  11.438  49.005  1.00 90.63           O  
ATOM   1004  N   GLY A  66     -40.834  10.126  51.831  1.00 90.08           N  
ATOM   1005  H   GLY A  66     -40.524  10.128  50.870  1.00 90.08           H  
ATOM   1006  CA  GLY A  66     -39.836  10.354  52.877  1.00 90.08           C  
ATOM   1007  HA2 GLY A  66     -38.984  10.876  52.443  1.00 90.08           H  
ATOM   1008  HA3 GLY A  66     -40.272  10.990  53.647  1.00 90.08           H  
ATOM   1009  C   GLY A  66     -39.316   9.087  53.560  1.00 90.08           C  
ATOM   1010  O   GLY A  66     -38.295   9.160  54.243  1.00 90.08           O  
ATOM   1011  N   GLU A  67     -39.950   7.930  53.354  1.00 94.22           N  
ATOM   1012  H   GLU A  67     -40.772   7.901  52.769  1.00 94.22           H  
ATOM   1013  CA  GLU A  67     -39.439   6.667  53.885  1.00 94.22           C  
ATOM   1014  HA  GLU A  67     -39.053   6.858  54.886  1.00 94.22           H  
ATOM   1015  C   GLU A  67     -38.256   6.168  53.052  1.00 94.22           C  
ATOM   1016  CB  GLU A  67     -40.548   5.610  54.021  1.00 94.22           C  
ATOM   1017  HB2 GLU A  67     -40.103   4.663  54.326  1.00 94.22           H  
ATOM   1018  HB3 GLU A  67     -41.021   5.453  53.052  1.00 94.22           H  
ATOM   1019  O   GLU A  67     -38.192   6.350  51.828  1.00 94.22           O  
ATOM   1020  CG  GLU A  67     -41.620   6.013  55.051  1.00 94.22           C  
ATOM   1021  HG2 GLU A  67     -42.086   6.942  54.722  1.00 94.22           H  
ATOM   1022  HG3 GLU A  67     -42.399   5.251  55.062  1.00 94.22           H  
ATOM   1023  CD  GLU A  67     -41.087   6.200  56.482  1.00 94.22           C  
ATOM   1024  OE1 GLU A  67     -41.751   6.952  57.240  1.00 94.22           O  
ATOM   1025  OE2 GLU A  67     -39.992   5.675  56.794  1.00 94.22           O  
ATOM   1026  N   LYS A  68     -37.281   5.567  53.741  1.00 94.75           N  
ATOM   1027  H   LYS A  68     -37.425   5.445  54.733  1.00 94.75           H  
ATOM   1028  CA  LYS A  68     -36.083   5.001  53.105  1.00 94.75           C  
ATOM   1029  HA  LYS A  68     -35.779   5.633  52.271  1.00 94.75           H  
ATOM   1030  C   LYS A  68     -36.353   3.627  52.514  1.00 94.75           C  
ATOM   1031  CB  LYS A  68     -34.930   4.900  54.109  1.00 94.75           C  
ATOM   1032  HB2 LYS A  68     -34.111   4.358  53.635  1.00 94.75           H  
ATOM   1033  HB3 LYS A  68     -35.254   4.332  54.981  1.00 94.75           H  
ATOM   1034  O   LYS A  68     -35.780   3.297  51.481  1.00 94.75           O  
ATOM   1035  CG  LYS A  68     -34.421   6.277  54.542  1.00 94.75           C  
ATOM   1036  HG2 LYS A  68     -35.208   6.808  55.079  1.00 94.75           H  
ATOM   1037  HG3 LYS A  68     -34.136   6.853  53.662  1.00 94.75           H  
ATOM   1038  CD  LYS A  68     -33.207   6.104  55.456  1.00 94.75           C  
ATOM   1039  HD2 LYS A  68     -32.423   5.577  54.911  1.00 94.75           H  
ATOM   1040  HD3 LYS A  68     -33.498   5.513  56.324  1.00 94.75           H  
ATOM   1041  CE  LYS A  68     -32.701   7.474  55.904  1.00 94.75           C  
ATOM   1042  HE2 LYS A  68     -32.433   8.053  55.020  1.00 94.75           H  
ATOM   1043  HE3 LYS A  68     -33.515   7.992  56.411  1.00 94.75           H  
ATOM   1044  NZ  LYS A  68     -31.536   7.326  56.807  1.00 94.75           N  
ATOM   1045  HZ1 LYS A  68     -31.800   6.778  57.613  1.00 94.75           H  
ATOM   1046  HZ2 LYS A  68     -30.789   6.844  56.327  1.00 94.75           H  
ATOM   1047  HZ3 LYS A  68     -31.209   8.231  57.115  1.00 94.75           H  
ATOM   1048  N   GLU A  69     -37.200   2.851  53.179  1.00 96.66           N  
ATOM   1049  H   GLU A  69     -37.697   3.225  53.975  1.00 96.66           H  
ATOM   1050  CA  GLU A  69     -37.476   1.463  52.839  1.00 96.66           C  
ATOM   1051  HA  GLU A  69     -37.238   1.319  51.785  1.00 96.66           H  
ATOM   1052  C   GLU A  69     -38.954   1.145  53.050  1.00 96.66           C  
ATOM   1053  CB  GLU A  69     -36.611   0.496  53.667  1.00 96.66           C  
ATOM   1054  HB2 GLU A  69     -36.905   0.563  54.715  1.00 96.66           H  
ATOM   1055  HB3 GLU A  69     -36.805  -0.517  53.314  1.00 96.66           H  
ATOM   1056  O   GLU A  69     -39.598   1.712  53.934  1.00 96.66           O  
ATOM   1057  CG  GLU A  69     -35.106   0.784  53.551  1.00 96.66           C  
ATOM   1058  HG2 GLU A  69     -34.897   1.752  54.008  1.00 96.66           H  
ATOM   1059  HG3 GLU A  69     -34.841   0.854  52.496  1.00 96.66           H  
ATOM   1060  CD  GLU A  69     -34.215  -0.260  54.238  1.00 96.66           C  
ATOM   1061  OE1 GLU A  69     -32.980  -0.128  54.081  1.00 96.66           O  
ATOM   1062  OE2 GLU A  69     -34.744  -1.155  54.934  1.00 96.66           O  
ATOM   1063  N   GLY A  70     -39.474   0.219  52.252  1.00 97.05           N  
ATOM   1064  H   GLY A  70     -38.870  -0.202  51.560  1.00 97.05           H  
ATOM   1065  CA  GLY A  70     -40.823  -0.314  52.382  1.00 97.05           C  
ATOM   1066  HA2 GLY A  70     -41.119  -0.290  53.430  1.00 97.05           H  
ATOM   1067  HA3 GLY A  70     -41.531   0.277  51.800  1.00 97.05           H  
ATOM   1068  C   GLY A  70     -40.883  -1.764  51.939  1.00 97.05           C  
ATOM   1069  O   GLY A  70     -39.974  -2.271  51.276  1.00 97.05           O  
ATOM   1070  N   LYS A  71     -41.941  -2.460  52.341  1.00 97.51           N  
ATOM   1071  H   LYS A  71     -42.663  -1.979  52.859  1.00 97.51           H  
ATOM   1072  CA  LYS A  71     -42.060  -3.899  52.124  1.00 97.51           C  
ATOM   1073  HA  LYS A  71     -41.446  -4.169  51.265  1.00 97.51           H  
ATOM   1074  C   LYS A  71     -43.492  -4.291  51.805  1.00 97.51           C  
ATOM   1075  CB  LYS A  71     -41.515  -4.633  53.358  1.00 97.51           C  
ATOM   1076  HB2 LYS A  71     -40.571  -4.175  53.656  1.00 97.51           H  
ATOM   1077  HB3 LYS A  71     -42.220  -4.526  54.182  1.00 97.51           H  
ATOM   1078  O   LYS A  71     -44.431  -3.871  52.476  1.00 97.51           O  
ATOM   1079  CG  LYS A  71     -41.260  -6.118  53.074  1.00 97.51           C  
ATOM   1080  HG2 LYS A  71     -42.181  -6.598  52.744  1.00 97.51           H  
ATOM   1081  HG3 LYS A  71     -40.512  -6.207  52.286  1.00 97.51           H  
ATOM   1082  CD  LYS A  71     -40.760  -6.820  54.341  1.00 97.51           C  
ATOM   1083  HD2 LYS A  71     -39.885  -6.299  54.727  1.00 97.51           H  
ATOM   1084  HD3 LYS A  71     -41.550  -6.791  55.091  1.00 97.51           H  
ATOM   1085  CE  LYS A  71     -40.397  -8.266  54.000  1.00 97.51           C  
ATOM   1086  HE2 LYS A  71     -39.531  -8.249  53.339  1.00 97.51           H  
ATOM   1087  HE3 LYS A  71     -41.223  -8.712  53.446  1.00 97.51           H  
ATOM   1088  NZ  LYS A  71     -40.108  -9.073  55.207  1.00 97.51           N  
ATOM   1089  HZ1 LYS A  71     -39.344  -8.672  55.731  1.00 97.51           H  
ATOM   1090  HZ2 LYS A  71     -39.892 -10.024  54.942  1.00 97.51           H  
ATOM   1091  HZ3 LYS A  71     -40.925  -9.092  55.801  1.00 97.51           H  
ATOM   1092  N   VAL A  72     -43.633  -5.163  50.813  1.00 97.63           N  
ATOM   1093  H   VAL A  72     -42.802  -5.433  50.307  1.00 97.63           H  
ATOM   1094  CA  VAL A  72     -44.873  -5.872  50.501  1.00 97.63           C  
ATOM   1095  HA  VAL A  72     -45.645  -5.589  51.216  1.00 97.63           H  
ATOM   1096  C   VAL A  72     -44.609  -7.366  50.627  1.00 97.63           C  
ATOM   1097  CB  VAL A  72     -45.387  -5.532  49.094  1.00 97.63           C  
ATOM   1098  HB  VAL A  72     -44.674  -5.890  48.351  1.00 97.63           H  
ATOM   1099  O   VAL A  72     -43.658  -7.873  50.035  1.00 97.63           O  
ATOM   1100  CG1 VAL A  72     -46.729  -6.227  48.857  1.00 97.63           C  
ATOM   1101 HG11 VAL A  72     -47.051  -6.038  47.833  1.00 97.63           H  
ATOM   1102 HG12 VAL A  72     -47.473  -5.846  49.556  1.00 97.63           H  
ATOM   1103 HG13 VAL A  72     -46.641  -7.308  48.969  1.00 97.63           H  
ATOM   1104  CG2 VAL A  72     -45.583  -4.026  48.894  1.00 97.63           C  
ATOM   1105 HG21 VAL A  72     -46.012  -3.838  47.910  1.00 97.63           H  
ATOM   1106 HG22 VAL A  72     -46.255  -3.634  49.658  1.00 97.63           H  
ATOM   1107 HG23 VAL A  72     -44.625  -3.510  48.952  1.00 97.63           H  
ATOM   1108  N   ILE A  73     -45.446  -8.075  51.380  1.00 97.19           N  
ATOM   1109  H   ILE A  73     -46.207  -7.587  51.830  1.00 97.19           H  
ATOM   1110  CA  ILE A  73     -45.415  -9.536  51.482  1.00 97.19           C  
ATOM   1111  HA  ILE A  73     -44.658  -9.919  50.798  1.00 97.19           H  
ATOM   1112  C   ILE A  73     -46.773 -10.071  51.048  1.00 97.19           C  
ATOM   1113  CB  ILE A  73     -45.051 -10.039  52.896  1.00 97.19           C  
ATOM   1114  HB  ILE A  73     -45.902  -9.853  53.552  1.00 97.19           H  
ATOM   1115  O   ILE A  73     -47.798  -9.695  51.612  1.00 97.19           O  
ATOM   1116  CG1 ILE A  73     -43.823  -9.302  53.472  1.00 97.19           C  
ATOM   1117 HG12 ILE A  73     -42.957  -9.505  52.842  1.00 97.19           H  
ATOM   1118 HG13 ILE A  73     -44.010  -8.228  53.467  1.00 97.19           H  
ATOM   1119  CG2 ILE A  73     -44.832 -11.563  52.874  1.00 97.19           C  
ATOM   1120 HG21 ILE A  73     -45.719 -12.075  52.499  1.00 97.19           H  
ATOM   1121 HG22 ILE A  73     -44.639 -11.947  53.875  1.00 97.19           H  
ATOM   1122 HG23 ILE A  73     -43.988 -11.811  52.230  1.00 97.19           H  
ATOM   1123  CD1 ILE A  73     -43.511  -9.681  54.924  1.00 97.19           C  
ATOM   1124 HD11 ILE A  73     -42.837  -8.943  55.358  1.00 97.19           H  
ATOM   1125 HD12 ILE A  73     -43.045 -10.665  54.968  1.00 97.19           H  
ATOM   1126 HD13 ILE A  73     -44.430  -9.684  55.511  1.00 97.19           H  
ATOM   1127  N   LEU A  74     -46.777 -10.966  50.071  1.00 96.03           N  
ATOM   1128  H   LEU A  74     -45.887 -11.242  49.682  1.00 96.03           H  
ATOM   1129  CA  LEU A  74     -47.959 -11.684  49.625  1.00 96.03           C  
ATOM   1130  HA  LEU A  74     -48.848 -11.248  50.081  1.00 96.03           H  
ATOM   1131  C   LEU A  74     -47.847 -13.143  50.047  1.00 96.03           C  
ATOM   1132  CB  LEU A  74     -48.072 -11.548  48.103  1.00 96.03           C  
ATOM   1133  HB2 LEU A  74     -48.122 -10.488  47.851  1.00 96.03           H  
ATOM   1134  HB3 LEU A  74     -47.177 -11.974  47.649  1.00 96.03           H  
ATOM   1135  O   LEU A  74     -46.923 -13.828  49.620  1.00 96.03           O  
ATOM   1136  CG  LEU A  74     -49.310 -12.231  47.517  1.00 96.03           C  
ATOM   1137  HG  LEU A  74     -49.417 -13.239  47.917  1.00 96.03           H  
ATOM   1138  CD1 LEU A  74     -50.557 -11.412  47.843  1.00 96.03           C  
ATOM   1139 HD11 LEU A  74     -50.450 -10.391  47.476  1.00 96.03           H  
ATOM   1140 HD12 LEU A  74     -51.426 -11.864  47.367  1.00 96.03           H  
ATOM   1141 HD13 LEU A  74     -50.732 -11.395  48.919  1.00 96.03           H  
ATOM   1142  CD2 LEU A  74     -49.160 -12.339  46.003  1.00 96.03           C  
ATOM   1143 HD21 LEU A  74     -48.245 -12.877  45.758  1.00 96.03           H  
ATOM   1144 HD22 LEU A  74     -49.137 -11.347  45.552  1.00 96.03           H  
ATOM   1145 HD23 LEU A  74     -50.007 -12.905  45.616  1.00 96.03           H  
ATOM   1146  N   SER A  75     -48.802 -13.634  50.827  1.00 94.36           N  
ATOM   1147  H   SER A  75     -49.549 -13.014  51.107  1.00 94.36           H  
ATOM   1148  CA  SER A  75     -48.992 -15.066  51.026  1.00 94.36           C  
ATOM   1149  HA  SER A  75     -48.046 -15.569  50.829  1.00 94.36           H  
ATOM   1150  C   SER A  75     -50.041 -15.576  50.045  1.00 94.36           C  
ATOM   1151  CB  SER A  75     -49.375 -15.393  52.465  1.00 94.36           C  
ATOM   1152  HB2 SER A  75     -50.427 -15.153  52.619  1.00 94.36           H  
ATOM   1153  HB3 SER A  75     -48.756 -14.817  53.154  1.00 94.36           H  
ATOM   1154  O   SER A  75     -51.182 -15.105  50.050  1.00 94.36           O  
ATOM   1155  OG  SER A  75     -49.191 -16.771  52.710  1.00 94.36           O  
ATOM   1156  HG  SER A  75     -48.260 -16.973  52.593  1.00 94.36           H  
ATOM   1157  N   TYR A  76     -49.642 -16.519  49.197  1.00 91.06           N  
ATOM   1158  H   TYR A  76     -48.693 -16.857  49.269  1.00 91.06           H  
ATOM   1159  CA  TYR A  76     -50.496 -17.160  48.203  1.00 91.06           C  
ATOM   1160  HA  TYR A  76     -51.537 -17.079  48.517  1.00 91.06           H  
ATOM   1161  C   TYR A  76     -50.137 -18.649  48.117  1.00 91.06           C  
ATOM   1162  CB  TYR A  76     -50.339 -16.437  46.859  1.00 91.06           C  
ATOM   1163  HB2 TYR A  76     -49.295 -16.476  46.547  1.00 91.06           H  
ATOM   1164  HB3 TYR A  76     -50.607 -15.388  46.985  1.00 91.06           H  
ATOM   1165  O   TYR A  76     -48.958 -18.997  48.069  1.00 91.06           O  
ATOM   1166  CG  TYR A  76     -51.211 -17.029  45.776  1.00 91.06           C  
ATOM   1167  CD1 TYR A  76     -50.652 -17.897  44.821  1.00 91.06           C  
ATOM   1168  HD1 TYR A  76     -49.599 -18.135  44.857  1.00 91.06           H  
ATOM   1169  CD2 TYR A  76     -52.600 -16.804  45.801  1.00 91.06           C  
ATOM   1170  HD2 TYR A  76     -53.035 -16.193  46.579  1.00 91.06           H  
ATOM   1171  CE1 TYR A  76     -51.489 -18.553  43.899  1.00 91.06           C  
ATOM   1172  HE1 TYR A  76     -51.085 -19.302  43.234  1.00 91.06           H  
ATOM   1173  CE2 TYR A  76     -53.433 -17.430  44.856  1.00 91.06           C  
ATOM   1174  HE2 TYR A  76     -54.505 -17.308  44.897  1.00 91.06           H  
ATOM   1175  OH  TYR A  76     -53.701 -19.021  43.093  1.00 91.06           O  
ATOM   1176  HH  TYR A  76     -53.331 -19.897  42.960  1.00 91.06           H  
ATOM   1177  CZ  TYR A  76     -52.881 -18.326  43.920  1.00 91.06           C  
ATOM   1178  N   ASP A  77     -51.142 -19.527  48.171  1.00 84.24           N  
ATOM   1179  H   ASP A  77     -52.079 -19.189  48.007  1.00 84.24           H  
ATOM   1180  CA  ASP A  77     -50.995 -20.994  48.188  1.00 84.24           C  
ATOM   1181  HA  ASP A  77     -51.942 -21.392  48.551  1.00 84.24           H  
ATOM   1182  C   ASP A  77     -49.952 -21.518  49.198  1.00 84.24           C  
ATOM   1183  CB  ASP A  77     -50.839 -21.539  46.756  1.00 84.24           C  
ATOM   1184  HB2 ASP A  77     -50.683 -22.616  46.804  1.00 84.24           H  
ATOM   1185  HB3 ASP A  77     -49.964 -21.088  46.288  1.00 84.24           H  
ATOM   1186  O   ASP A  77     -49.189 -22.451  48.945  1.00 84.24           O  
ATOM   1187  CG  ASP A  77     -52.079 -21.291  45.885  1.00 84.24           C  
ATOM   1188  OD1 ASP A  77     -53.120 -20.876  46.450  1.00 84.24           O  
ATOM   1189  OD2 ASP A  77     -51.959 -21.488  44.653  1.00 84.24           O  
ATOM   1190  N   GLY A  78     -49.905 -20.890  50.379  1.00 84.50           N  
ATOM   1191  H   GLY A  78     -50.512 -20.093  50.500  1.00 84.50           H  
ATOM   1192  CA  GLY A  78     -49.012 -21.274  51.477  1.00 84.50           C  
ATOM   1193  HA2 GLY A  78     -49.037 -22.358  51.589  1.00 84.50           H  
ATOM   1194  HA3 GLY A  78     -49.377 -20.821  52.399  1.00 84.50           H  
ATOM   1195  C   GLY A  78     -47.547 -20.858  51.302  1.00 84.50           C  
ATOM   1196  O   GLY A  78     -46.734 -21.166  52.172  1.00 84.50           O  
ATOM   1197  N   GLN A  79     -47.203 -20.150  50.224  1.00 91.34           N  
ATOM   1198  H   GLN A  79     -47.913 -19.936  49.537  1.00 91.34           H  
ATOM   1199  CA  GLN A  79     -45.885 -19.548  50.019  1.00 91.34           C  
ATOM   1200  HA  GLN A  79     -45.183 -19.956  50.747  1.00 91.34           H  
ATOM   1201  C   GLN A  79     -45.948 -18.038  50.245  1.00 91.34           C  
ATOM   1202  CB  GLN A  79     -45.352 -19.881  48.621  1.00 91.34           C  
ATOM   1203  HB2 GLN A  79     -44.403 -19.364  48.480  1.00 91.34           H  
ATOM   1204  HB3 GLN A  79     -46.058 -19.527  47.870  1.00 91.34           H  
ATOM   1205  O   GLN A  79     -46.943 -17.395  49.915  1.00 91.34           O  
ATOM   1206  CG  GLN A  79     -45.135 -21.391  48.443  1.00 91.34           C  
ATOM   1207  HG2 GLN A  79     -46.101 -21.895  48.473  1.00 91.34           H  
ATOM   1208  HG3 GLN A  79     -44.527 -21.768  49.266  1.00 91.34           H  
ATOM   1209  CD  GLN A  79     -44.441 -21.759  47.135  1.00 91.34           C  
ATOM   1210  NE2 GLN A  79     -44.471 -23.020  46.764  1.00 91.34           N  
ATOM   1211 HE21 GLN A  79     -45.039 -23.677  47.280  1.00 91.34           H  
ATOM   1212 HE22 GLN A  79     -44.047 -23.225  45.871  1.00 91.34           H  
ATOM   1213  OE1 GLN A  79     -43.847 -20.959  46.427  1.00 91.34           O  
ATOM   1214  N   GLU A  80     -44.888 -17.467  50.816  1.00 94.06           N  
ATOM   1215  H   GLU A  80     -44.077 -18.034  51.021  1.00 94.06           H  
ATOM   1216  CA  GLU A  80     -44.735 -16.019  50.955  1.00 94.06           C  
ATOM   1217  HA  GLU A  80     -45.702 -15.541  50.803  1.00 94.06           H  
ATOM   1218  C   GLU A  80     -43.791 -15.483  49.874  1.00 94.06           C  
ATOM   1219  CB  GLU A  80     -44.263 -15.618  52.366  1.00 94.06           C  
ATOM   1220  HB2 GLU A  80     -43.366 -16.181  52.622  1.00 94.06           H  
ATOM   1221  HB3 GLU A  80     -44.007 -14.558  52.340  1.00 94.06           H  
ATOM   1222  O   GLU A  80     -42.686 -15.986  49.676  1.00 94.06           O  
ATOM   1223  CG  GLU A  80     -45.335 -15.821  53.457  1.00 94.06           C  
ATOM   1224  HG2 GLU A  80     -45.507 -16.889  53.595  1.00 94.06           H  
ATOM   1225  HG3 GLU A  80     -46.268 -15.377  53.108  1.00 94.06           H  
ATOM   1226  CD  GLU A  80     -44.957 -15.182  54.814  1.00 94.06           C  
ATOM   1227  OE1 GLU A  80     -45.879 -14.843  55.603  1.00 94.06           O  
ATOM   1228  OE2 GLU A  80     -43.748 -15.004  55.080  1.00 94.06           O  
ATOM   1229  N   TYR A  81     -44.225 -14.425  49.202  1.00 96.12           N  
ATOM   1230  H   TYR A  81     -45.160 -14.097  49.399  1.00 96.12           H  
ATOM   1231  CA  TYR A  81     -43.469 -13.679  48.207  1.00 96.12           C  
ATOM   1232  HA  TYR A  81     -42.504 -14.159  48.041  1.00 96.12           H  
ATOM   1233  C   TYR A  81     -43.244 -12.277  48.750  1.00 96.12           C  
ATOM   1234  CB  TYR A  81     -44.235 -13.657  46.879  1.00 96.12           C  
ATOM   1235  HB2 TYR A  81     -45.151 -13.080  47.003  1.00 96.12           H  
ATOM   1236  HB3 TYR A  81     -43.627 -13.156  46.126  1.00 96.12           H  
ATOM   1237  O   TYR A  81     -44.164 -11.675  49.297  1.00 96.12           O  
ATOM   1238  CG  TYR A  81     -44.597 -15.041  46.383  1.00 96.12           C  
ATOM   1239  CD1 TYR A  81     -43.656 -15.793  45.656  1.00 96.12           C  
ATOM   1240  HD1 TYR A  81     -42.690 -15.368  45.431  1.00 96.12           H  
ATOM   1241  CD2 TYR A  81     -45.851 -15.599  46.707  1.00 96.12           C  
ATOM   1242  HD2 TYR A  81     -46.558 -15.040  47.302  1.00 96.12           H  
ATOM   1243  CE1 TYR A  81     -43.959 -17.113  45.266  1.00 96.12           C  
ATOM   1244  HE1 TYR A  81     -43.231 -17.706  44.733  1.00 96.12           H  
ATOM   1245  CE2 TYR A  81     -46.168 -16.904  46.290  1.00 96.12           C  
ATOM   1246  HE2 TYR A  81     -47.109 -17.358  46.564  1.00 96.12           H  
ATOM   1247  OH  TYR A  81     -45.518 -18.941  45.229  1.00 96.12           O  
ATOM   1248  HH  TYR A  81     -44.736 -19.497  45.198  1.00 96.12           H  
ATOM   1249  CZ  TYR A  81     -45.219 -17.666  45.581  1.00 96.12           C  
ATOM   1250  N   THR A  82     -42.032 -11.749  48.617  1.00 97.27           N  
ATOM   1251  H   THR A  82     -41.317 -12.267  48.127  1.00 97.27           H  
ATOM   1252  CA  THR A  82     -41.674 -10.443  49.177  1.00 97.27           C  
ATOM   1253  HA  THR A  82     -42.564  -9.965  49.588  1.00 97.27           H  
ATOM   1254  C   THR A  82     -41.118  -9.525  48.100  1.00 97.27           C  
ATOM   1255  CB  THR A  82     -40.683 -10.598  50.337  1.00 97.27           C  
ATOM   1256  HB  THR A  82     -39.827 -11.182  49.999  1.00 97.27           H  
ATOM   1257  O   THR A  82     -40.277  -9.935  47.297  1.00 97.27           O  
ATOM   1258  CG2 THR A  82     -40.191  -9.265  50.891  1.00 97.27           C  
ATOM   1259 HG21 THR A  82     -39.620  -8.740  50.125  1.00 97.27           H  
ATOM   1260 HG22 THR A  82     -41.036  -8.653  51.204  1.00 97.27           H  
ATOM   1261 HG23 THR A  82     -39.515  -9.472  51.720  1.00 97.27           H  
ATOM   1262  OG1 THR A  82     -41.297 -11.255  51.425  1.00 97.27           O  
ATOM   1263  HG1 THR A  82     -41.427 -12.169  51.162  1.00 97.27           H  
ATOM   1264  N   ILE A  83     -41.554  -8.267  48.144  1.00 97.04           N  
ATOM   1265  H   ILE A  83     -42.268  -8.041  48.822  1.00 97.04           H  
ATOM   1266  CA  ILE A  83     -40.915  -7.139  47.471  1.00 97.04           C  
ATOM   1267  HA  ILE A  83     -40.050  -7.502  46.917  1.00 97.04           H  
ATOM   1268  C   ILE A  83     -40.421  -6.165  48.525  1.00 97.04           C  
ATOM   1269  CB  ILE A  83     -41.861  -6.452  46.472  1.00 97.04           C  
ATOM   1270  HB  ILE A  83     -42.750  -6.105  46.999  1.00 97.04           H  
ATOM   1271  O   ILE A  83     -41.172  -5.768  49.418  1.00 97.04           O  
ATOM   1272  CG1 ILE A  83     -42.283  -7.516  45.444  1.00 97.04           C  
ATOM   1273 HG12 ILE A  83     -42.982  -8.206  45.916  1.00 97.04           H  
ATOM   1274 HG13 ILE A  83     -41.418  -8.102  45.134  1.00 97.04           H  
ATOM   1275  CG2 ILE A  83     -41.181  -5.225  45.826  1.00 97.04           C  
ATOM   1276 HG21 ILE A  83     -41.867  -4.716  45.149  1.00 97.04           H  
ATOM   1277 HG22 ILE A  83     -40.290  -5.537  45.281  1.00 97.04           H  
ATOM   1278 HG23 ILE A  83     -40.900  -4.492  46.582  1.00 97.04           H  
ATOM   1279  CD1 ILE A  83     -42.963  -6.942  44.215  1.00 97.04           C  
ATOM   1280 HD11 ILE A  83     -42.259  -6.358  43.621  1.00 97.04           H  
ATOM   1281 HD12 ILE A  83     -43.787  -6.305  44.536  1.00 97.04           H  
ATOM   1282 HD13 ILE A  83     -43.315  -7.773  43.604  1.00 97.04           H  
ATOM   1283  N   LYS A  84     -39.161  -5.767  48.396  1.00 97.66           N  
ATOM   1284  H   LYS A  84     -38.625  -6.133  47.623  1.00 97.66           H  
ATOM   1285  CA  LYS A  84     -38.567  -4.691  49.182  1.00 97.66           C  
ATOM   1286  HA  LYS A  84     -39.253  -4.374  49.968  1.00 97.66           H  
ATOM   1287  C   LYS A  84     -38.324  -3.495  48.277  1.00 97.66           C  
ATOM   1288  CB  LYS A  84     -37.278  -5.169  49.841  1.00 97.66           C  
ATOM   1289  HB2 LYS A  84     -36.601  -5.500  49.053  1.00 97.66           H  
ATOM   1290  HB3 LYS A  84     -36.827  -4.327  50.367  1.00 97.66           H  
ATOM   1291  O   LYS A  84     -37.882  -3.646  47.139  1.00 97.66           O  
ATOM   1292  CG  LYS A  84     -37.500  -6.309  50.846  1.00 97.66           C  
ATOM   1293  HG2 LYS A  84     -38.069  -7.111  50.377  1.00 97.66           H  
ATOM   1294  HG3 LYS A  84     -38.042  -5.939  51.716  1.00 97.66           H  
ATOM   1295  CD  LYS A  84     -36.143  -6.866  51.266  1.00 97.66           C  
ATOM   1296  HD2 LYS A  84     -35.578  -6.098  51.794  1.00 97.66           H  
ATOM   1297  HD3 LYS A  84     -35.614  -7.143  50.354  1.00 97.66           H  
ATOM   1298  CE  LYS A  84     -36.248  -8.114  52.135  1.00 97.66           C  
ATOM   1299  HE2 LYS A  84     -36.500  -7.821  53.154  1.00 97.66           H  
ATOM   1300  HE3 LYS A  84     -37.037  -8.749  51.732  1.00 97.66           H  
ATOM   1301  NZ  LYS A  84     -34.965  -8.850  52.080  1.00 97.66           N  
ATOM   1302  HZ1 LYS A  84     -34.188  -8.254  52.328  1.00 97.66           H  
ATOM   1303  HZ2 LYS A  84     -34.985  -9.689  52.643  1.00 97.66           H  
ATOM   1304  HZ3 LYS A  84     -34.815  -9.157  51.129  1.00 97.66           H  
ATOM   1305  N   LEU A  85     -38.652  -2.321  48.787  1.00 97.61           N  
ATOM   1306  H   LEU A  85     -38.978  -2.303  49.743  1.00 97.61           H  
ATOM   1307  CA  LEU A  85     -38.508  -1.032  48.129  1.00 97.61           C  
ATOM   1308  HA  LEU A  85     -38.191  -1.165  47.095  1.00 97.61           H  
ATOM   1309  C   LEU A  85     -37.446  -0.250  48.887  1.00 97.61           C  
ATOM   1310  CB  LEU A  85     -39.856  -0.293  48.169  1.00 97.61           C  
ATOM   1311  HB2 LEU A  85     -40.153  -0.203  49.214  1.00 97.61           H  
ATOM   1312  HB3 LEU A  85     -39.729   0.715  47.774  1.00 97.61           H  
ATOM   1313  O   LEU A  85     -37.516  -0.184  50.111  1.00 97.61           O  
ATOM   1314  CG  LEU A  85     -40.985  -1.000  47.400  1.00 97.61           C  
ATOM   1315  HG  LEU A  85     -40.955  -2.074  47.585  1.00 97.61           H  
ATOM   1316  CD1 LEU A  85     -42.338  -0.485  47.872  1.00 97.61           C  
ATOM   1317 HD11 LEU A  85     -42.439   0.578  47.653  1.00 97.61           H  
ATOM   1318 HD12 LEU A  85     -43.130  -1.037  47.366  1.00 97.61           H  
ATOM   1319 HD13 LEU A  85     -42.432  -0.640  48.947  1.00 97.61           H  
ATOM   1320  CD2 LEU A  85     -40.871  -0.750  45.901  1.00 97.61           C  
ATOM   1321 HD21 LEU A  85     -39.877  -1.041  45.562  1.00 97.61           H  
ATOM   1322 HD22 LEU A  85     -41.626  -1.330  45.371  1.00 97.61           H  
ATOM   1323 HD23 LEU A  85     -41.029   0.309  45.700  1.00 97.61           H  
ATOM   1324  N   TYR A  86     -36.496   0.357  48.181  1.00 96.70           N  
ATOM   1325  H   TYR A  86     -36.490   0.240  47.178  1.00 96.70           H  
ATOM   1326  CA  TYR A  86     -35.444   1.157  48.805  1.00 96.70           C  
ATOM   1327  HA  TYR A  86     -35.768   1.443  49.806  1.00 96.70           H  
ATOM   1328  C   TYR A  86     -35.202   2.429  48.003  1.00 96.70           C  
ATOM   1329  CB  TYR A  86     -34.137   0.369  48.963  1.00 96.70           C  
ATOM   1330  HB2 TYR A  86     -33.553   0.827  49.761  1.00 96.70           H  
ATOM   1331  HB3 TYR A  86     -33.555   0.471  48.047  1.00 96.70           H  
ATOM   1332  O   TYR A  86     -35.012   2.392  46.781  1.00 96.70           O  
ATOM   1333  CG  TYR A  86     -34.279  -1.114  49.243  1.00 96.70           C  
ATOM   1334  CD1 TYR A  86     -34.288  -1.614  50.561  1.00 96.70           C  
ATOM   1335  HD1 TYR A  86     -34.241  -0.938  51.402  1.00 96.70           H  
ATOM   1336  CD2 TYR A  86     -34.333  -2.003  48.155  1.00 96.70           C  
ATOM   1337  HD2 TYR A  86     -34.349  -1.623  47.144  1.00 96.70           H  
ATOM   1338  CE1 TYR A  86     -34.287  -3.004  50.787  1.00 96.70           C  
ATOM   1339  HE1 TYR A  86     -34.238  -3.387  51.796  1.00 96.70           H  
ATOM   1340  CE2 TYR A  86     -34.298  -3.388  48.377  1.00 96.70           C  
ATOM   1341  HE2 TYR A  86     -34.257  -4.072  47.542  1.00 96.70           H  
ATOM   1342  OH  TYR A  86     -34.048  -5.225  49.867  1.00 96.70           O  
ATOM   1343  HH  TYR A  86     -33.734  -5.637  49.059  1.00 96.70           H  
ATOM   1344  CZ  TYR A  86     -34.235  -3.891  49.688  1.00 96.70           C  
ATOM   1345  N   ARG A  87     -35.188   3.565  48.694  1.00 96.10           N  
ATOM   1346  H   ARG A  87     -35.339   3.510  49.691  1.00 96.10           H  
ATOM   1347  CA  ARG A  87     -34.944   4.874  48.092  1.00 96.10           C  
ATOM   1348  HA  ARG A  87     -35.465   4.914  47.136  1.00 96.10           H  
ATOM   1349  C   ARG A  87     -33.454   5.068  47.825  1.00 96.10           C  
ATOM   1350  CB  ARG A  87     -35.541   5.953  49.000  1.00 96.10           C  
ATOM   1351  HB2 ARG A  87     -36.556   5.653  49.260  1.00 96.10           H  
ATOM   1352  HB3 ARG A  87     -34.958   6.025  49.918  1.00 96.10           H  
ATOM   1353  O   ARG A  87     -32.625   4.956  48.727  1.00 96.10           O  
ATOM   1354  CG  ARG A  87     -35.584   7.321  48.304  1.00 96.10           C  
ATOM   1355  HG2 ARG A  87     -34.566   7.646  48.091  1.00 96.10           H  
ATOM   1356  HG3 ARG A  87     -36.124   7.236  47.361  1.00 96.10           H  
ATOM   1357  CD  ARG A  87     -36.270   8.374  49.185  1.00 96.10           C  
ATOM   1358  HD2 ARG A  87     -36.219   9.341  48.684  1.00 96.10           H  
ATOM   1359  HD3 ARG A  87     -35.721   8.459  50.123  1.00 96.10           H  
ATOM   1360  NE  ARG A  87     -37.678   8.023  49.477  1.00 96.10           N  
ATOM   1361  HE  ARG A  87     -37.860   7.497  50.320  1.00 96.10           H  
ATOM   1362  NH1 ARG A  87     -38.620   8.820  47.533  1.00 96.10           N  
ATOM   1363 HH11 ARG A  87     -39.429   8.923  46.937  1.00 96.10           H  
ATOM   1364 HH12 ARG A  87     -37.741   9.226  47.246  1.00 96.10           H  
ATOM   1365  NH2 ARG A  87     -39.906   7.799  49.044  1.00 96.10           N  
ATOM   1366 HH21 ARG A  87     -40.050   7.292  49.906  1.00 96.10           H  
ATOM   1367 HH22 ARG A  87     -40.700   7.911  48.431  1.00 96.10           H  
ATOM   1368  CZ  ARG A  87     -38.721   8.213  48.684  1.00 96.10           C  
ATOM   1369  N   VAL A  88     -33.118   5.403  46.584  1.00 93.32           N  
ATOM   1370  H   VAL A  88     -33.867   5.540  45.921  1.00 93.32           H  
ATOM   1371  CA  VAL A  88     -31.758   5.716  46.141  1.00 93.32           C  
ATOM   1372  HA  VAL A  88     -31.066   5.558  46.968  1.00 93.32           H  
ATOM   1373  C   VAL A  88     -31.710   7.198  45.764  1.00 93.32           C  
ATOM   1374  CB  VAL A  88     -31.317   4.781  44.996  1.00 93.32           C  
ATOM   1375  HB  VAL A  88     -31.949   4.938  44.122  1.00 93.32           H  
ATOM   1376  O   VAL A  88     -32.204   7.618  44.722  1.00 93.32           O  
ATOM   1377  CG1 VAL A  88     -29.856   5.050  44.606  1.00 93.32           C  
ATOM   1378 HG11 VAL A  88     -29.204   4.901  45.467  1.00 93.32           H  
ATOM   1379 HG12 VAL A  88     -29.558   4.376  43.803  1.00 93.32           H  
ATOM   1380 HG13 VAL A  88     -29.752   6.073  44.244  1.00 93.32           H  
ATOM   1381  CG2 VAL A  88     -31.423   3.302  45.397  1.00 93.32           C  
ATOM   1382 HG21 VAL A  88     -31.026   2.669  44.603  1.00 93.32           H  
ATOM   1383 HG22 VAL A  88     -30.869   3.122  46.318  1.00 93.32           H  
ATOM   1384 HG23 VAL A  88     -32.467   3.034  45.557  1.00 93.32           H  
ATOM   1385  N   GLY A  89     -31.118   8.022  46.626  1.00 87.75           N  
ATOM   1386  H   GLY A  89     -30.827   7.651  47.519  1.00 87.75           H  
ATOM   1387  CA  GLY A  89     -31.099   9.476  46.433  1.00 87.75           C  
ATOM   1388  HA2 GLY A  89     -30.309   9.913  47.043  1.00 87.75           H  
ATOM   1389  HA3 GLY A  89     -30.881   9.697  45.388  1.00 87.75           H  
ATOM   1390  C   GLY A  89     -32.423  10.146  46.816  1.00 87.75           C  
ATOM   1391  O   GLY A  89     -33.088   9.709  47.752  1.00 87.75           O  
ATOM   1392  N   ILE A  90     -32.763  11.249  46.140  1.00 81.93           N  
ATOM   1393  H   ILE A  90     -32.182  11.543  45.369  1.00 81.93           H  
ATOM   1394  CA  ILE A  90     -33.912  12.098  46.506  1.00 81.93           C  
ATOM   1395  HA  ILE A  90     -34.010  12.097  47.592  1.00 81.93           H  
ATOM   1396  C   ILE A  90     -35.224  11.512  45.962  1.00 81.93           C  
ATOM   1397  CB  ILE A  90     -33.668  13.568  46.070  1.00 81.93           C  
ATOM   1398  HB  ILE A  90     -33.550  13.593  44.987  1.00 81.93           H  
ATOM   1399  O   ILE A  90     -36.171  11.325  46.723  1.00 81.93           O  
ATOM   1400  CG1 ILE A  90     -32.373  14.117  46.724  1.00 81.93           C  
ATOM   1401 HG12 ILE A  90     -32.483  14.103  47.809  1.00 81.93           H  
ATOM   1402 HG13 ILE A  90     -31.534  13.470  46.467  1.00 81.93           H  
ATOM   1403  CG2 ILE A  90     -34.866  14.461  46.446  1.00 81.93           C  
ATOM   1404 HG21 ILE A  90     -34.738  15.464  46.040  1.00 81.93           H  
ATOM   1405 HG22 ILE A  90     -35.792  14.071  46.022  1.00 81.93           H  
ATOM   1406 HG23 ILE A  90     -34.977  14.515  47.529  1.00 81.93           H  
ATOM   1407  CD1 ILE A  90     -31.981  15.534  46.287  1.00 81.93           C  
ATOM   1408 HD11 ILE A  90     -30.998  15.777  46.692  1.00 81.93           H  
ATOM   1409 HD12 ILE A  90     -31.940  15.589  45.199  1.00 81.93           H  
ATOM   1410 HD13 ILE A  90     -32.699  16.263  46.663  1.00 81.93           H  
ATOM   1411  N   GLU A  91     -35.264  11.168  44.673  1.00 80.50           N  
ATOM   1412  H   GLU A  91     -34.474  11.402  44.089  1.00 80.50           H  
ATOM   1413  CA  GLU A  91     -36.518  10.812  43.986  1.00 80.50           C  
ATOM   1414  HA  GLU A  91     -37.367  10.952  44.656  1.00 80.50           H  
ATOM   1415  C   GLU A  91     -36.585   9.351  43.530  1.00 80.50           C  
ATOM   1416  CB  GLU A  91     -36.735  11.764  42.799  1.00 80.50           C  
ATOM   1417  HB2 GLU A  91     -37.646  11.471  42.278  1.00 80.50           H  
ATOM   1418  HB3 GLU A  91     -35.892  11.677  42.114  1.00 80.50           H  
ATOM   1419  O   GLU A  91     -37.675   8.798  43.440  1.00 80.50           O  
ATOM   1420  CG  GLU A  91     -36.878  13.223  43.268  1.00 80.50           C  
ATOM   1421  HG2 GLU A  91     -35.943  13.537  43.731  1.00 80.50           H  
ATOM   1422  HG3 GLU A  91     -37.663  13.272  44.023  1.00 80.50           H  
ATOM   1423  CD  GLU A  91     -37.197  14.211  42.138  1.00 80.50           C  
ATOM   1424  OE1 GLU A  91     -37.576  15.352  42.484  1.00 80.50           O  
ATOM   1425  OE2 GLU A  91     -36.974  13.857  40.959  1.00 80.50           O  
ATOM   1426  N   SER A  92     -35.449   8.688  43.282  1.00 91.67           N  
ATOM   1427  H   SER A  92     -34.562   9.145  43.442  1.00 91.67           H  
ATOM   1428  CA  SER A  92     -35.477   7.340  42.704  1.00 91.67           C  
ATOM   1429  HA  SER A  92     -36.338   7.305  42.036  1.00 91.67           H  
ATOM   1430  C   SER A  92     -35.706   6.254  43.755  1.00 91.67           C  
ATOM   1431  CB  SER A  92     -34.267   7.073  41.802  1.00 91.67           C  
ATOM   1432  HB2 SER A  92     -34.541   6.296  41.088  1.00 91.67           H  
ATOM   1433  HB3 SER A  92     -34.039   7.975  41.235  1.00 91.67           H  
ATOM   1434  O   SER A  92     -35.118   6.281  44.841  1.00 91.67           O  
ATOM   1435  OG  SER A  92     -33.107   6.641  42.486  1.00 91.67           O  
ATOM   1436  HG  SER A  92     -32.989   7.141  43.297  1.00 91.67           H  
ATOM   1437  N   VAL A  93     -36.535   5.268  43.421  1.00 95.62           N  
ATOM   1438  H   VAL A  93     -37.015   5.315  42.534  1.00 95.62           H  
ATOM   1439  CA  VAL A  93     -36.802   4.091  44.252  1.00 95.62           C  
ATOM   1440  HA  VAL A  93     -36.131   4.091  45.111  1.00 95.62           H  
ATOM   1441  C   VAL A  93     -36.504   2.844  43.432  1.00 95.62           C  
ATOM   1442  CB  VAL A  93     -38.246   4.099  44.792  1.00 95.62           C  
ATOM   1443  HB  VAL A  93     -38.940   4.059  43.952  1.00 95.62           H  
ATOM   1444  O   VAL A  93     -36.842   2.755  42.256  1.00 95.62           O  
ATOM   1445  CG1 VAL A  93     -38.509   2.901  45.715  1.00 95.62           C  
ATOM   1446 HG11 VAL A  93     -38.386   1.962  45.174  1.00 95.62           H  
ATOM   1447 HG12 VAL A  93     -39.537   2.942  46.075  1.00 95.62           H  
ATOM   1448 HG13 VAL A  93     -37.825   2.920  46.563  1.00 95.62           H  
ATOM   1449  CG2 VAL A  93     -38.528   5.374  45.601  1.00 95.62           C  
ATOM   1450 HG21 VAL A  93     -38.485   6.246  44.948  1.00 95.62           H  
ATOM   1451 HG22 VAL A  93     -37.797   5.484  46.402  1.00 95.62           H  
ATOM   1452 HG23 VAL A  93     -39.531   5.327  46.024  1.00 95.62           H  
ATOM   1453  N   LYS A  94     -35.840   1.867  44.047  1.00 95.51           N  
ATOM   1454  H   LYS A  94     -35.608   1.993  45.022  1.00 95.51           H  
ATOM   1455  CA  LYS A  94     -35.615   0.548  43.449  1.00 95.51           C  
ATOM   1456  HA  LYS A  94     -35.942   0.562  42.409  1.00 95.51           H  
ATOM   1457  C   LYS A  94     -36.469  -0.487  44.158  1.00 95.51           C  
ATOM   1458  CB  LYS A  94     -34.127   0.183  43.479  1.00 95.51           C  
ATOM   1459  HB2 LYS A  94     -33.757   0.235  44.503  1.00 95.51           H  
ATOM   1460  HB3 LYS A  94     -34.012  -0.839  43.120  1.00 95.51           H  
ATOM   1461  O   LYS A  94     -36.718  -0.363  45.356  1.00 95.51           O  
ATOM   1462  CG  LYS A  94     -33.312   1.124  42.582  1.00 95.51           C  
ATOM   1463  HG2 LYS A  94     -33.762   1.155  41.590  1.00 95.51           H  
ATOM   1464  HG3 LYS A  94     -33.318   2.129  43.003  1.00 95.51           H  
ATOM   1465  CD  LYS A  94     -31.868   0.634  42.459  1.00 95.51           C  
ATOM   1466  HD2 LYS A  94     -31.867  -0.363  42.018  1.00 95.51           H  
ATOM   1467  HD3 LYS A  94     -31.416   0.589  43.450  1.00 95.51           H  
ATOM   1468  CE  LYS A  94     -31.088   1.600  41.563  1.00 95.51           C  
ATOM   1469  HE2 LYS A  94     -31.599   1.668  40.603  1.00 95.51           H  
ATOM   1470  HE3 LYS A  94     -31.111   2.591  42.018  1.00 95.51           H  
ATOM   1471  NZ  LYS A  94     -29.690   1.146  41.371  1.00 95.51           N  
ATOM   1472  HZ1 LYS A  94     -29.683   0.233  40.940  1.00 95.51           H  
ATOM   1473  HZ2 LYS A  94     -29.215   1.089  42.260  1.00 95.51           H  
ATOM   1474  HZ3 LYS A  94     -29.196   1.789  40.769  1.00 95.51           H  
ATOM   1475  N   SER A  95     -36.874  -1.517  43.423  1.00 94.64           N  
ATOM   1476  H   SER A  95     -36.580  -1.576  42.459  1.00 94.64           H  
ATOM   1477  CA  SER A  95     -37.518  -2.697  43.989  1.00 94.64           C  
ATOM   1478  HA  SER A  95     -37.623  -2.551  45.064  1.00 94.64           H  
ATOM   1479  C   SER A  95     -36.649  -3.935  43.789  1.00 94.64           C  
ATOM   1480  CB  SER A  95     -38.936  -2.893  43.444  1.00 94.64           C  
ATOM   1481  HB2 SER A  95     -39.530  -1.999  43.632  1.00 94.64           H  
ATOM   1482  HB3 SER A  95     -39.398  -3.729  43.969  1.00 94.64           H  
ATOM   1483  O   SER A  95     -35.986  -4.090  42.764  1.00 94.64           O  
ATOM   1484  OG  SER A  95     -38.946  -3.166  42.057  1.00 94.64           O  
ATOM   1485  HG  SER A  95     -38.988  -2.337  41.574  1.00 94.64           H  
ATOM   1486  N   GLU A  96     -36.653  -4.812  44.784  1.00 95.09           N  
ATOM   1487  H   GLU A  96     -37.164  -4.579  45.623  1.00 95.09           H  
ATOM   1488  CA  GLU A  96     -36.017  -6.125  44.748  1.00 95.09           C  
ATOM   1489  HA  GLU A  96     -35.662  -6.338  43.740  1.00 95.09           H  
ATOM   1490  C   GLU A  96     -37.058  -7.171  45.144  1.00 95.09           C  
ATOM   1491  CB  GLU A  96     -34.815  -6.134  45.695  1.00 95.09           C  
ATOM   1492  HB2 GLU A  96     -34.163  -5.300  45.438  1.00 95.09           H  
ATOM   1493  HB3 GLU A  96     -35.187  -5.993  46.710  1.00 95.09           H  
ATOM   1494  O   GLU A  96     -37.819  -6.972  46.096  1.00 95.09           O  
ATOM   1495  CG  GLU A  96     -33.995  -7.431  45.631  1.00 95.09           C  
ATOM   1496  HG2 GLU A  96     -33.616  -7.553  44.617  1.00 95.09           H  
ATOM   1497  HG3 GLU A  96     -34.644  -8.277  45.858  1.00 95.09           H  
ATOM   1498  CD  GLU A  96     -32.825  -7.423  46.630  1.00 95.09           C  
ATOM   1499  OE1 GLU A  96     -31.945  -8.300  46.490  1.00 95.09           O  
ATOM   1500  OE2 GLU A  96     -32.822  -6.549  47.536  1.00 95.09           O  
ATOM   1501  N   ARG A  97     -37.116  -8.274  44.394  1.00 92.78           N  
ATOM   1502  H   ARG A  97     -36.398  -8.420  43.700  1.00 92.78           H  
ATOM   1503  CA  ARG A  97     -38.045  -9.378  44.647  1.00 92.78           C  
ATOM   1504  HA  ARG A  97     -38.698  -9.123  45.482  1.00 92.78           H  
ATOM   1505  C   ARG A  97     -37.252 -10.613  45.046  1.00 92.78           C  
ATOM   1506  CB  ARG A  97     -38.922  -9.671  43.417  1.00 92.78           C  
ATOM   1507  HB2 ARG A  97     -38.317 -10.155  42.651  1.00 92.78           H  
ATOM   1508  HB3 ARG A  97     -39.696 -10.374  43.726  1.00 92.78           H  
ATOM   1509  O   ARG A  97     -36.366 -11.017  44.298  1.00 92.78           O  
ATOM   1510  CG  ARG A  97     -39.585  -8.433  42.788  1.00 92.78           C  
ATOM   1511  HG2 ARG A  97     -38.831  -7.840  42.270  1.00 92.78           H  
ATOM   1512  HG3 ARG A  97     -40.029  -7.810  43.565  1.00 92.78           H  
ATOM   1513  CD  ARG A  97     -40.657  -8.873  41.783  1.00 92.78           C  
ATOM   1514  HD2 ARG A  97     -40.178  -9.406  40.961  1.00 92.78           H  
ATOM   1515  HD3 ARG A  97     -41.331  -9.560  42.294  1.00 92.78           H  
ATOM   1516  NE  ARG A  97     -41.424  -7.729  41.244  1.00 92.78           N  
ATOM   1517  HE  ARG A  97     -40.941  -6.845  41.167  1.00 92.78           H  
ATOM   1518  NH1 ARG A  97     -43.423  -8.815  40.991  1.00 92.78           N  
ATOM   1519 HH11 ARG A  97     -42.976  -9.693  41.212  1.00 92.78           H  
ATOM   1520 HH12 ARG A  97     -44.420  -8.772  40.836  1.00 92.78           H  
ATOM   1521  NH2 ARG A  97     -43.309  -6.617  40.605  1.00 92.78           N  
ATOM   1522 HH21 ARG A  97     -42.815  -5.736  40.635  1.00 92.78           H  
ATOM   1523 HH22 ARG A  97     -44.316  -6.546  40.626  1.00 92.78           H  
ATOM   1524  CZ  ARG A  97     -42.712  -7.725  40.938  1.00 92.78           C  
ATOM   1525  N   ASP A  98     -37.626 -11.250  46.152  1.00 88.33           N  
ATOM   1526  H   ASP A  98     -38.321 -10.822  46.748  1.00 88.33           H  
ATOM   1527  CA  ASP A  98     -36.996 -12.513  46.564  1.00 88.33           C  
ATOM   1528  HA  ASP A  98     -35.912 -12.411  46.514  1.00 88.33           H  
ATOM   1529  C   ASP A  98     -37.412 -13.653  45.612  1.00 88.33           C  
ATOM   1530  CB  ASP A  98     -37.386 -12.857  48.017  1.00 88.33           C  
ATOM   1531  HB2 ASP A  98     -38.474 -12.888  48.087  1.00 88.33           H  
ATOM   1532  HB3 ASP A  98     -37.014 -13.857  48.240  1.00 88.33           H  
ATOM   1533  O   ASP A  98     -36.608 -14.491  45.206  1.00 88.33           O  
ATOM   1534  CG  ASP A  98     -36.843 -11.903  49.099  1.00 88.33           C  
ATOM   1535  OD1 ASP A  98     -35.823 -11.219  48.878  1.00 88.33           O  
ATOM   1536  OD2 ASP A  98     -37.457 -11.849  50.190  1.00 88.33           O  
ATOM   1537  N   THR A  99     -38.694 -13.701  45.233  1.00 90.35           N  
ATOM   1538  H   THR A  99     -39.310 -12.985  45.589  1.00 90.35           H  
ATOM   1539  CA  THR A  99     -39.262 -14.670  44.281  1.00 90.35           C  
ATOM   1540  HA  THR A  99     -38.526 -14.866  43.502  1.00 90.35           H  
ATOM   1541  C   THR A  99     -40.514 -14.076  43.632  1.00 90.35           C  
ATOM   1542  CB  THR A  99     -39.596 -16.003  44.978  1.00 90.35           C  
ATOM   1543  HB  THR A  99     -40.358 -15.838  45.740  1.00 90.35           H  
ATOM   1544  O   THR A  99     -41.253 -13.325  44.267  1.00 90.35           O  
ATOM   1545  CG2 THR A  99     -40.073 -17.090  44.012  1.00 90.35           C  
ATOM   1546 HG21 THR A  99     -40.179 -18.027  44.557  1.00 90.35           H  
ATOM   1547 HG22 THR A  99     -39.347 -17.224  43.210  1.00 90.35           H  
ATOM   1548 HG23 THR A  99     -41.046 -16.830  43.597  1.00 90.35           H  
ATOM   1549  OG1 THR A  99     -38.445 -16.531  45.592  1.00 90.35           O  
ATOM   1550  HG1 THR A  99     -37.740 -15.884  45.517  1.00 90.35           H  
ATOM   1551  N   THR A 100     -40.763 -14.395  42.359  1.00 92.85           N  
ATOM   1552  H   THR A 100     -40.183 -15.093  41.917  1.00 92.85           H  
ATOM   1553  CA  THR A 100     -41.943 -13.905  41.624  1.00 92.85           C  
ATOM   1554  HA  THR A 100     -42.171 -12.897  41.969  1.00 92.85           H  
ATOM   1555  C   THR A 100     -43.146 -14.820  41.882  1.00 92.85           C  
ATOM   1556  CB  THR A 100     -41.639 -13.814  40.123  1.00 92.85           C  
ATOM   1557  HB  THR A 100     -41.351 -14.794  39.743  1.00 92.85           H  
ATOM   1558  O   THR A 100     -43.021 -16.022  41.638  1.00 92.85           O  
ATOM   1559  CG2 THR A 100     -42.807 -13.281  39.304  1.00 92.85           C  
ATOM   1560 HG21 THR A 100     -42.486 -13.129  38.273  1.00 92.85           H  
ATOM   1561 HG22 THR A 100     -43.619 -14.007  39.309  1.00 92.85           H  
ATOM   1562 HG23 THR A 100     -43.150 -12.332  39.716  1.00 92.85           H  
ATOM   1563  OG1 THR A 100     -40.579 -12.907  39.924  1.00 92.85           O  
ATOM   1564  HG1 THR A 100     -39.793 -13.259  40.349  1.00 92.85           H  
ATOM   1565  N   PRO A 101     -44.302 -14.302  42.349  1.00 92.76           N  
ATOM   1566  CA  PRO A 101     -45.472 -15.142  42.578  1.00 92.76           C  
ATOM   1567  HA  PRO A 101     -45.187 -15.967  43.231  1.00 92.76           H  
ATOM   1568  C   PRO A 101     -46.013 -15.713  41.258  1.00 92.76           C  
ATOM   1569  CB  PRO A 101     -46.493 -14.264  43.308  1.00 92.76           C  
ATOM   1570  HB2 PRO A 101     -46.391 -14.400  44.385  1.00 92.76           H  
ATOM   1571  HB3 PRO A 101     -47.517 -14.484  43.004  1.00 92.76           H  
ATOM   1572  O   PRO A 101     -45.921 -15.051  40.223  1.00 92.76           O  
ATOM   1573  CG  PRO A 101     -46.100 -12.835  42.950  1.00 92.76           C  
ATOM   1574  HG2 PRO A 101     -46.636 -12.538  42.049  1.00 92.76           H  
ATOM   1575  HG3 PRO A 101     -46.330 -12.143  43.761  1.00 92.76           H  
ATOM   1576  CD  PRO A 101     -44.592 -12.913  42.692  1.00 92.76           C  
ATOM   1577  HD2 PRO A 101     -44.319 -12.235  41.883  1.00 92.76           H  
ATOM   1578  HD3 PRO A 101     -44.052 -12.649  43.601  1.00 92.76           H  
ATOM   1579  N   PRO A 102     -46.631 -16.909  41.262  1.00 92.41           N  
ATOM   1580  CA  PRO A 102     -47.183 -17.521  40.046  1.00 92.41           C  
ATOM   1581  HA  PRO A 102     -46.388 -17.670  39.316  1.00 92.41           H  
ATOM   1582  C   PRO A 102     -48.276 -16.659  39.392  1.00 92.41           C  
ATOM   1583  CB  PRO A 102     -47.718 -18.886  40.498  1.00 92.41           C  
ATOM   1584  HB2 PRO A 102     -48.622 -19.174  39.961  1.00 92.41           H  
ATOM   1585  HB3 PRO A 102     -46.943 -19.639  40.356  1.00 92.41           H  
ATOM   1586  O   PRO A 102     -48.437 -16.675  38.169  1.00 92.41           O  
ATOM   1587  CG  PRO A 102     -47.983 -18.712  41.994  1.00 92.41           C  
ATOM   1588  HG2 PRO A 102     -48.957 -18.246  42.143  1.00 92.41           H  
ATOM   1589  HG3 PRO A 102     -47.926 -19.659  42.532  1.00 92.41           H  
ATOM   1590  CD  PRO A 102     -46.883 -17.748  42.425  1.00 92.41           C  
ATOM   1591  HD2 PRO A 102     -45.979 -18.306  42.667  1.00 92.41           H  
ATOM   1592  HD3 PRO A 102     -47.212 -17.168  43.287  1.00 92.41           H  
ATOM   1593  N   ILE A 103     -48.965 -15.857  40.208  1.00 93.85           N  
ATOM   1594  H   ILE A 103     -48.780 -15.938  41.197  1.00 93.85           H  
ATOM   1595  CA  ILE A 103     -50.010 -14.913  39.803  1.00 93.85           C  
ATOM   1596  HA  ILE A 103     -50.508 -15.321  38.924  1.00 93.85           H  
ATOM   1597  C   ILE A 103     -49.467 -13.538  39.375  1.00 93.85           C  
ATOM   1598  CB  ILE A 103     -51.078 -14.793  40.911  1.00 93.85           C  
ATOM   1599  HB  ILE A 103     -51.874 -14.159  40.520  1.00 93.85           H  
ATOM   1600  O   ILE A 103     -50.249 -12.619  39.154  1.00 93.85           O  
ATOM   1601  CG1 ILE A 103     -50.527 -14.135  42.195  1.00 93.85           C  
ATOM   1602 HG12 ILE A 103     -50.038 -13.196  41.936  1.00 93.85           H  
ATOM   1603 HG13 ILE A 103     -49.795 -14.789  42.671  1.00 93.85           H  
ATOM   1604  CG2 ILE A 103     -51.690 -16.172  41.216  1.00 93.85           C  
ATOM   1605 HG21 ILE A 103     -52.550 -16.072  41.878  1.00 93.85           H  
ATOM   1606 HG22 ILE A 103     -50.962 -16.823  41.701  1.00 93.85           H  
ATOM   1607 HG23 ILE A 103     -52.025 -16.643  40.292  1.00 93.85           H  
ATOM   1608  CD1 ILE A 103     -51.639 -13.822  43.199  1.00 93.85           C  
ATOM   1609 HD11 ILE A 103     -51.287 -13.094  43.929  1.00 93.85           H  
ATOM   1610 HD12 ILE A 103     -52.495 -13.394  42.677  1.00 93.85           H  
ATOM   1611 HD13 ILE A 103     -51.948 -14.730  43.718  1.00 93.85           H  
ATOM   1612  N   TYR A 104     -48.143 -13.367  39.280  1.00 95.03           N  
ATOM   1613  H   TYR A 104     -47.529 -14.145  39.473  1.00 95.03           H  
ATOM   1614  CA  TYR A 104     -47.551 -12.156  38.717  1.00 95.03           C  
ATOM   1615  HA  TYR A 104     -48.059 -11.291  39.142  1.00 95.03           H  
ATOM   1616  C   TYR A 104     -47.717 -12.123  37.200  1.00 95.03           C  
ATOM   1617  CB  TYR A 104     -46.065 -12.054  39.063  1.00 95.03           C  
ATOM   1618  HB2 TYR A 104     -45.945 -11.956  40.142  1.00 95.03           H  
ATOM   1619  HB3 TYR A 104     -45.580 -12.977  38.745  1.00 95.03           H  
ATOM   1620  O   TYR A 104     -47.317 -13.052  36.489  1.00 95.03           O  
ATOM   1621  CG  TYR A 104     -45.356 -10.888  38.405  1.00 95.03           C  
ATOM   1622  CD1 TYR A 104     -44.535 -11.099  37.280  1.00 95.03           C  
ATOM   1623  HD1 TYR A 104     -44.416 -12.098  36.886  1.00 95.03           H  
ATOM   1624  CD2 TYR A 104     -45.538  -9.588  38.903  1.00 95.03           C  
ATOM   1625  HD2 TYR A 104     -46.196  -9.418  39.743  1.00 95.03           H  
ATOM   1626  CE1 TYR A 104     -43.877 -10.016  36.666  1.00 95.03           C  
ATOM   1627  HE1 TYR A 104     -43.239 -10.166  35.808  1.00 95.03           H  
ATOM   1628  CE2 TYR A 104     -44.875  -8.512  38.291  1.00 95.03           C  
ATOM   1629  HE2 TYR A 104     -44.991  -7.510  38.675  1.00 95.03           H  
ATOM   1630  OH  TYR A 104     -43.415  -7.664  36.589  1.00 95.03           O  
ATOM   1631  HH  TYR A 104     -43.634  -6.827  37.005  1.00 95.03           H  
ATOM   1632  CZ  TYR A 104     -44.045  -8.715  37.175  1.00 95.03           C  
ATOM   1633  N   ASP A 105     -48.219 -11.000  36.702  1.00 94.61           N  
ATOM   1634  H   ASP A 105     -48.523 -10.286  37.348  1.00 94.61           H  
ATOM   1635  CA  ASP A 105     -48.196 -10.664  35.287  1.00 94.61           C  
ATOM   1636  HA  ASP A 105     -47.318 -11.133  34.843  1.00 94.61           H  
ATOM   1637  C   ASP A 105     -48.098  -9.138  35.145  1.00 94.61           C  
ATOM   1638  CB  ASP A 105     -49.450 -11.228  34.601  1.00 94.61           C  
ATOM   1639  HB2 ASP A 105     -49.633 -12.241  34.957  1.00 94.61           H  
ATOM   1640  HB3 ASP A 105     -50.318 -10.619  34.854  1.00 94.61           H  
ATOM   1641  O   ASP A 105     -48.886  -8.428  35.772  1.00 94.61           O  
ATOM   1642  CG  ASP A 105     -49.286 -11.271  33.087  1.00 94.61           C  
ATOM   1643  OD1 ASP A 105     -49.211 -10.193  32.456  1.00 94.61           O  
ATOM   1644  OD2 ASP A 105     -49.217 -12.391  32.519  1.00 94.61           O  
ATOM   1645  N   PRO A 106     -47.169  -8.593  34.340  1.00 92.42           N  
ATOM   1646  CA  PRO A 106     -47.022  -7.143  34.205  1.00 92.42           C  
ATOM   1647  HA  PRO A 106     -46.780  -6.712  35.177  1.00 92.42           H  
ATOM   1648  C   PRO A 106     -48.298  -6.458  33.695  1.00 92.42           C  
ATOM   1649  CB  PRO A 106     -45.840  -6.944  33.250  1.00 92.42           C  
ATOM   1650  HB2 PRO A 106     -45.973  -6.079  32.601  1.00 92.42           H  
ATOM   1651  HB3 PRO A 106     -44.923  -6.838  33.830  1.00 92.42           H  
ATOM   1652  O   PRO A 106     -48.536  -5.296  34.015  1.00 92.42           O  
ATOM   1653  CG  PRO A 106     -45.787  -8.248  32.454  1.00 92.42           C  
ATOM   1654  HG2 PRO A 106     -46.511  -8.211  31.640  1.00 92.42           H  
ATOM   1655  HG3 PRO A 106     -44.787  -8.449  32.071  1.00 92.42           H  
ATOM   1656  CD  PRO A 106     -46.222  -9.287  33.482  1.00 92.42           C  
ATOM   1657  HD2 PRO A 106     -45.365  -9.605  34.075  1.00 92.42           H  
ATOM   1658  HD3 PRO A 106     -46.674 -10.140  32.976  1.00 92.42           H  
ATOM   1659  N   ARG A 107     -49.164  -7.181  32.971  1.00 94.36           N  
ATOM   1660  H   ARG A 107     -48.950  -8.152  32.795  1.00 94.36           H  
ATOM   1661  CA  ARG A 107     -50.438  -6.648  32.466  1.00 94.36           C  
ATOM   1662  HA  ARG A 107     -50.260  -5.662  32.037  1.00 94.36           H  
ATOM   1663  C   ARG A 107     -51.471  -6.442  33.576  1.00 94.36           C  
ATOM   1664  CB  ARG A 107     -50.980  -7.573  31.367  1.00 94.36           C  
ATOM   1665  HB2 ARG A 107     -51.146  -8.561  31.797  1.00 94.36           H  
ATOM   1666  HB3 ARG A 107     -51.939  -7.192  31.017  1.00 94.36           H  
ATOM   1667  O   ARG A 107     -52.425  -5.702  33.363  1.00 94.36           O  
ATOM   1668  CG  ARG A 107     -50.025  -7.670  30.163  1.00 94.36           C  
ATOM   1669  HG2 ARG A 107     -50.063  -6.727  29.617  1.00 94.36           H  
ATOM   1670  HG3 ARG A 107     -48.997  -7.826  30.490  1.00 94.36           H  
ATOM   1671  CD  ARG A 107     -50.392  -8.813  29.214  1.00 94.36           C  
ATOM   1672  HD2 ARG A 107     -49.755  -8.730  28.334  1.00 94.36           H  
ATOM   1673  HD3 ARG A 107     -51.431  -8.698  28.903  1.00 94.36           H  
ATOM   1674  NE  ARG A 107     -50.188 -10.131  29.846  1.00 94.36           N  
ATOM   1675  HE  ARG A 107     -49.856 -10.137  30.800  1.00 94.36           H  
ATOM   1676  NH1 ARG A 107     -50.834 -11.410  28.067  1.00 94.36           N  
ATOM   1677 HH11 ARG A 107     -51.006 -12.319  27.663  1.00 94.36           H  
ATOM   1678 HH12 ARG A 107     -50.883 -10.571  27.507  1.00 94.36           H  
ATOM   1679  NH2 ARG A 107     -50.356 -12.389  30.018  1.00 94.36           N  
ATOM   1680 HH21 ARG A 107     -50.009 -12.314  30.963  1.00 94.36           H  
ATOM   1681 HH22 ARG A 107     -50.822 -13.237  29.728  1.00 94.36           H  
ATOM   1682  CZ  ARG A 107     -50.459 -11.302  29.313  1.00 94.36           C  
ATOM   1683  N   THR A 108     -51.302  -7.050  34.753  1.00 96.26           N  
ATOM   1684  H   THR A 108     -50.486  -7.633  34.878  1.00 96.26           H  
ATOM   1685  CA  THR A 108     -52.248  -6.964  35.884  1.00 96.26           C  
ATOM   1686  HA  THR A 108     -53.183  -7.451  35.608  1.00 96.26           H  
ATOM   1687  C   THR A 108     -52.579  -5.517  36.251  1.00 96.26           C  
ATOM   1688  CB  THR A 108     -51.676  -7.700  37.102  1.00 96.26           C  
ATOM   1689  HB  THR A 108     -50.732  -7.236  37.390  1.00 96.26           H  
ATOM   1690  O   THR A 108     -53.754  -5.183  36.396  1.00 96.26           O  
ATOM   1691  CG2 THR A 108     -52.594  -7.735  38.317  1.00 96.26           C  
ATOM   1692 HG21 THR A 108     -53.531  -8.231  38.063  1.00 96.26           H  
ATOM   1693 HG22 THR A 108     -52.787  -6.727  38.683  1.00 96.26           H  
ATOM   1694 HG23 THR A 108     -52.109  -8.313  39.104  1.00 96.26           H  
ATOM   1695  OG1 THR A 108     -51.443  -9.040  36.759  1.00 96.26           O  
ATOM   1696  HG1 THR A 108     -50.515  -9.199  36.950  1.00 96.26           H  
ATOM   1697  N   SER A 109     -51.574  -4.639  36.298  1.00 95.02           N  
ATOM   1698  H   SER A 109     -50.629  -4.966  36.153  1.00 95.02           H  
ATOM   1699  CA  SER A 109     -51.752  -3.200  36.541  1.00 95.02           C  
ATOM   1700  HA  SER A 109     -52.186  -3.037  37.527  1.00 95.02           H  
ATOM   1701  C   SER A 109     -52.665  -2.528  35.515  1.00 95.02           C  
ATOM   1702  CB  SER A 109     -50.382  -2.522  36.495  1.00 95.02           C  
ATOM   1703  HB2 SER A 109     -50.501  -1.439  36.481  1.00 95.02           H  
ATOM   1704  HB3 SER A 109     -49.836  -2.832  35.603  1.00 95.02           H  
ATOM   1705  O   SER A 109     -53.516  -1.716  35.866  1.00 95.02           O  
ATOM   1706  OG  SER A 109     -49.674  -2.892  37.651  1.00 95.02           O  
ATOM   1707  HG  SER A 109     -49.935  -2.212  38.276  1.00 95.02           H  
ATOM   1708  N   LEU A 110     -52.540  -2.903  34.239  1.00 95.51           N  
ATOM   1709  H   LEU A 110     -51.866  -3.622  34.014  1.00 95.51           H  
ATOM   1710  CA  LEU A 110     -53.306  -2.313  33.145  1.00 95.51           C  
ATOM   1711  HA  LEU A 110     -53.309  -1.232  33.281  1.00 95.51           H  
ATOM   1712  C   LEU A 110     -54.768  -2.778  33.127  1.00 95.51           C  
ATOM   1713  CB  LEU A 110     -52.588  -2.642  31.822  1.00 95.51           C  
ATOM   1714  HB2 LEU A 110     -52.551  -3.725  31.708  1.00 95.51           H  
ATOM   1715  HB3 LEU A 110     -51.560  -2.284  31.880  1.00 95.51           H  
ATOM   1716  O   LEU A 110     -55.642  -1.975  32.805  1.00 95.51           O  
ATOM   1717  CG  LEU A 110     -53.240  -2.049  30.558  1.00 95.51           C  
ATOM   1718  HG  LEU A 110     -54.287  -2.347  30.494  1.00 95.51           H  
ATOM   1719  CD1 LEU A 110     -53.186  -0.526  30.545  1.00 95.51           C  
ATOM   1720 HD11 LEU A 110     -52.151  -0.208  30.668  1.00 95.51           H  
ATOM   1721 HD12 LEU A 110     -53.802  -0.137  31.356  1.00 95.51           H  
ATOM   1722 HD13 LEU A 110     -53.566  -0.154  29.593  1.00 95.51           H  
ATOM   1723  CD2 LEU A 110     -52.529  -2.603  29.327  1.00 95.51           C  
ATOM   1724 HD21 LEU A 110     -52.943  -2.180  28.412  1.00 95.51           H  
ATOM   1725 HD22 LEU A 110     -52.629  -3.688  29.293  1.00 95.51           H  
ATOM   1726 HD23 LEU A 110     -51.470  -2.350  29.377  1.00 95.51           H  
ATOM   1727  N   ILE A 111     -55.052  -4.049  33.437  1.00 95.88           N  
ATOM   1728  H   ILE A 111     -54.274  -4.651  33.666  1.00 95.88           H  
ATOM   1729  CA  ILE A 111     -56.368  -4.651  33.120  1.00 95.88           C  
ATOM   1730  HA  ILE A 111     -57.056  -3.850  32.850  1.00 95.88           H  
ATOM   1731  C   ILE A 111     -57.081  -5.354  34.269  1.00 95.88           C  
ATOM   1732  CB  ILE A 111     -56.280  -5.564  31.880  1.00 95.88           C  
ATOM   1733  HB  ILE A 111     -57.289  -5.888  31.625  1.00 95.88           H  
ATOM   1734  O   ILE A 111     -58.263  -5.649  34.129  1.00 95.88           O  
ATOM   1735  CG1 ILE A 111     -55.422  -6.817  32.142  1.00 95.88           C  
ATOM   1736 HG12 ILE A 111     -55.901  -7.403  32.926  1.00 95.88           H  
ATOM   1737 HG13 ILE A 111     -54.447  -6.496  32.508  1.00 95.88           H  
ATOM   1738  CG2 ILE A 111     -55.748  -4.719  30.715  1.00 95.88           C  
ATOM   1739 HG21 ILE A 111     -56.006  -5.186  29.765  1.00 95.88           H  
ATOM   1740 HG22 ILE A 111     -54.664  -4.623  30.780  1.00 95.88           H  
ATOM   1741 HG23 ILE A 111     -56.212  -3.733  30.720  1.00 95.88           H  
ATOM   1742  CD1 ILE A 111     -55.167  -7.738  30.944  1.00 95.88           C  
ATOM   1743 HD11 ILE A 111     -54.227  -8.269  31.096  1.00 95.88           H  
ATOM   1744 HD12 ILE A 111     -55.063  -7.176  30.015  1.00 95.88           H  
ATOM   1745 HD13 ILE A 111     -55.982  -8.454  30.844  1.00 95.88           H  
ATOM   1746  N   ALA A 112     -56.409  -5.605  35.392  1.00 95.80           N  
ATOM   1747  H   ALA A 112     -55.440  -5.330  35.459  1.00 95.80           H  
ATOM   1748  CA  ALA A 112     -57.017  -6.236  36.563  1.00 95.80           C  
ATOM   1749  HA  ALA A 112     -58.017  -6.594  36.318  1.00 95.80           H  
ATOM   1750  C   ALA A 112     -57.173  -5.276  37.750  1.00 95.80           C  
ATOM   1751  CB  ALA A 112     -56.173  -7.449  36.948  1.00 95.80           C  
ATOM   1752  HB1 ALA A 112     -55.213  -7.102  37.332  1.00 95.80           H  
ATOM   1753  HB2 ALA A 112     -56.682  -8.010  37.732  1.00 95.80           H  
ATOM   1754  HB3 ALA A 112     -56.011  -8.098  36.088  1.00 95.80           H  
ATOM   1755  O   ALA A 112     -57.910  -5.592  38.677  1.00 95.80           O  
ATOM   1756  N   ILE A 113     -56.496  -4.123  37.751  1.00 95.44           N  
ATOM   1757  H   ILE A 113     -55.851  -3.940  36.995  1.00 95.44           H  
ATOM   1758  CA  ILE A 113     -56.523  -3.163  38.861  1.00 95.44           C  
ATOM   1759  HA  ILE A 113     -57.202  -3.529  39.631  1.00 95.44           H  
ATOM   1760  C   ILE A 113     -57.110  -1.834  38.376  1.00 95.44           C  
ATOM   1761  CB  ILE A 113     -55.127  -3.060  39.519  1.00 95.44           C  
ATOM   1762  HB  ILE A 113     -54.401  -2.743  38.771  1.00 95.44           H  
ATOM   1763  O   ILE A 113     -56.431  -1.011  37.763  1.00 95.44           O  
ATOM   1764  CG1 ILE A 113     -54.725  -4.455  40.059  1.00 95.44           C  
ATOM   1765 HG12 ILE A 113     -55.487  -4.804  40.756  1.00 95.44           H  
ATOM   1766 HG13 ILE A 113     -54.679  -5.163  39.232  1.00 95.44           H  
ATOM   1767  CG2 ILE A 113     -55.151  -2.022  40.653  1.00 95.44           C  
ATOM   1768 HG21 ILE A 113     -55.855  -2.314  41.432  1.00 95.44           H  
ATOM   1769 HG22 ILE A 113     -55.429  -1.048  40.249  1.00 95.44           H  
ATOM   1770 HG23 ILE A 113     -54.156  -1.903  41.081  1.00 95.44           H  
ATOM   1771  CD1 ILE A 113     -53.371  -4.519  40.759  1.00 95.44           C  
ATOM   1772 HD11 ILE A 113     -53.135  -5.558  40.991  1.00 95.44           H  
ATOM   1773 HD12 ILE A 113     -52.610  -4.123  40.087  1.00 95.44           H  
ATOM   1774 HD13 ILE A 113     -53.405  -3.960  41.694  1.00 95.44           H  
ATOM   1775  N   ALA A 114     -58.408  -1.638  38.619  1.00 92.73           N  
ATOM   1776  H   ALA A 114     -58.924  -2.352  39.114  1.00 92.73           H  
ATOM   1777  CA  ALA A 114     -59.148  -0.440  38.229  1.00 92.73           C  
ATOM   1778  HA  ALA A 114     -58.701  -0.019  37.328  1.00 92.73           H  
ATOM   1779  C   ALA A 114     -59.038   0.647  39.304  1.00 92.73           C  
ATOM   1780  CB  ALA A 114     -60.589  -0.821  37.875  1.00 92.73           C  
ATOM   1781  HB1 ALA A 114     -61.103   0.043  37.454  1.00 92.73           H  
ATOM   1782  HB2 ALA A 114     -61.113  -1.134  38.778  1.00 92.73           H  
ATOM   1783  HB3 ALA A 114     -60.598  -1.634  37.148  1.00 92.73           H  
ATOM   1784  O   ALA A 114     -59.977   0.898  40.058  1.00 92.73           O  
ATOM   1785  N   LEU A 115     -57.861   1.266  39.353  1.00 90.25           N  
ATOM   1786  H   LEU A 115     -57.135   0.922  38.741  1.00 90.25           H  
ATOM   1787  CA  LEU A 115     -57.586   2.512  40.070  1.00 90.25           C  
ATOM   1788  HA  LEU A 115     -58.183   2.542  40.982  1.00 90.25           H  
ATOM   1789  C   LEU A 115     -57.947   3.726  39.197  1.00 90.25           C  
ATOM   1790  CB  LEU A 115     -56.088   2.536  40.419  1.00 90.25           C  
ATOM   1791  HB2 LEU A 115     -55.520   2.272  39.527  1.00 90.25           H  
ATOM   1792  HB3 LEU A 115     -55.793   3.547  40.700  1.00 90.25           H  
ATOM   1793  O   LEU A 115     -57.854   3.621  37.971  1.00 90.25           O  
ATOM   1794  CG  LEU A 115     -55.712   1.580  41.561  1.00 90.25           C  
ATOM   1795  HG  LEU A 115     -56.254   0.638  41.468  1.00 90.25           H  
ATOM   1796  CD1 LEU A 115     -54.211   1.315  41.563  1.00 90.25           C  
ATOM   1797 HD11 LEU A 115     -53.933   0.669  42.396  1.00 90.25           H  
ATOM   1798 HD12 LEU A 115     -53.912   0.823  40.638  1.00 90.25           H  
ATOM   1799 HD13 LEU A 115     -53.658   2.251  41.641  1.00 90.25           H  
ATOM   1800  CD2 LEU A 115     -56.044   2.218  42.893  1.00 90.25           C  
ATOM   1801 HD21 LEU A 115     -57.057   2.620  42.874  1.00 90.25           H  
ATOM   1802 HD22 LEU A 115     -55.373   3.062  43.055  1.00 90.25           H  
ATOM   1803 HD23 LEU A 115     -55.941   1.498  43.705  1.00 90.25           H  
ATOM   1804  N   PRO A 116     -58.284   4.899  39.764  1.00 82.53           N  
ATOM   1805  CA  PRO A 116     -58.484   6.127  38.985  1.00 82.53           C  
ATOM   1806  HA  PRO A 116     -59.386   6.012  38.384  1.00 82.53           H  
ATOM   1807  C   PRO A 116     -57.305   6.471  38.055  1.00 82.53           C  
ATOM   1808  CB  PRO A 116     -58.706   7.225  40.032  1.00 82.53           C  
ATOM   1809  HB2 PRO A 116     -59.392   7.992  39.673  1.00 82.53           H  
ATOM   1810  HB3 PRO A 116     -57.754   7.671  40.318  1.00 82.53           H  
ATOM   1811  O   PRO A 116     -57.506   7.007  36.963  1.00 82.53           O  
ATOM   1812  CG  PRO A 116     -59.281   6.468  41.231  1.00 82.53           C  
ATOM   1813  HG2 PRO A 116     -59.104   6.996  42.168  1.00 82.53           H  
ATOM   1814  HG3 PRO A 116     -60.346   6.290  41.082  1.00 82.53           H  
ATOM   1815  CD  PRO A 116     -58.528   5.142  41.180  1.00 82.53           C  
ATOM   1816  HD2 PRO A 116     -59.132   4.356  41.633  1.00 82.53           H  
ATOM   1817  HD3 PRO A 116     -57.577   5.236  41.705  1.00 82.53           H  
ATOM   1818  N   GLU A 117     -56.082   6.117  38.457  1.00 86.50           N  
ATOM   1819  H   GLU A 117     -55.981   5.791  39.408  1.00 86.50           H  
ATOM   1820  CA  GLU A 117     -54.837   6.324  37.711  1.00 86.50           C  
ATOM   1821  HA  GLU A 117     -54.933   7.256  37.155  1.00 86.50           H  
ATOM   1822  C   GLU A 117     -54.535   5.218  36.685  1.00 86.50           C  
ATOM   1823  CB  GLU A 117     -53.642   6.476  38.670  1.00 86.50           C  
ATOM   1824  HB2 GLU A 117     -53.443   5.525  39.164  1.00 86.50           H  
ATOM   1825  HB3 GLU A 117     -52.765   6.714  38.068  1.00 86.50           H  
ATOM   1826  O   GLU A 117     -53.552   5.315  35.944  1.00 86.50           O  
ATOM   1827  CG  GLU A 117     -53.785   7.593  39.719  1.00 86.50           C  
ATOM   1828  HG2 GLU A 117     -52.798   7.785  40.138  1.00 86.50           H  
ATOM   1829  HG3 GLU A 117     -54.107   8.502  39.211  1.00 86.50           H  
ATOM   1830  CD  GLU A 117     -54.745   7.268  40.876  1.00 86.50           C  
ATOM   1831  OE1 GLU A 117     -55.153   8.230  41.560  1.00 86.50           O  
ATOM   1832  OE2 GLU A 117     -55.094   6.078  41.050  1.00 86.50           O  
ATOM   1833  N   ASN A 118     -55.366   4.175  36.586  1.00 93.36           N  
ATOM   1834  H   ASN A 118     -56.176   4.143  37.190  1.00 93.36           H  
ATOM   1835  CA  ASN A 118     -55.200   3.131  35.581  1.00 93.36           C  
ATOM   1836  HA  ASN A 118     -54.257   2.619  35.777  1.00 93.36           H  
ATOM   1837  C   ASN A 118     -55.140   3.748  34.173  1.00 93.36           C  
ATOM   1838  CB  ASN A 118     -56.341   2.115  35.705  1.00 93.36           C  
ATOM   1839  HB2 ASN A 118     -57.297   2.627  35.587  1.00 93.36           H  
ATOM   1840  HB3 ASN A 118     -56.313   1.646  36.689  1.00 93.36           H  
ATOM   1841  O   ASN A 118     -55.940   4.618  33.821  1.00 93.36           O  
ATOM   1842  CG  ASN A 118     -56.258   1.057  34.630  1.00 93.36           C  
ATOM   1843  ND2 ASN A 118     -55.717  -0.092  34.927  1.00 93.36           N  
ATOM   1844 HD21 ASN A 118     -55.691  -0.785  34.193  1.00 93.36           H  
ATOM   1845 HD22 ASN A 118     -55.387  -0.315  35.855  1.00 93.36           H  
ATOM   1846  OD1 ASN A 118     -56.607   1.292  33.482  1.00 93.36           O  
ATOM   1847  N   LYS A 119     -54.196   3.291  33.340  1.00 94.65           N  
ATOM   1848  H   LYS A 119     -53.600   2.548  33.674  1.00 94.65           H  
ATOM   1849  CA  LYS A 119     -53.941   3.865  32.008  1.00 94.65           C  
ATOM   1850  HA  LYS A 119     -53.632   4.903  32.129  1.00 94.65           H  
ATOM   1851  C   LYS A 119     -55.195   3.913  31.124  1.00 94.65           C  
ATOM   1852  CB  LYS A 119     -52.788   3.092  31.347  1.00 94.65           C  
ATOM   1853  HB2 LYS A 119     -51.896   3.195  31.966  1.00 94.65           H  
ATOM   1854  HB3 LYS A 119     -53.050   2.035  31.300  1.00 94.65           H  
ATOM   1855  O   LYS A 119     -55.441   4.945  30.505  1.00 94.65           O  
ATOM   1856  CG  LYS A 119     -52.482   3.588  29.926  1.00 94.65           C  
ATOM   1857  HG2 LYS A 119     -52.254   4.654  29.950  1.00 94.65           H  
ATOM   1858  HG3 LYS A 119     -53.365   3.443  29.303  1.00 94.65           H  
ATOM   1859  CD  LYS A 119     -51.330   2.838  29.251  1.00 94.65           C  
ATOM   1860  HD2 LYS A 119     -51.328   3.128  28.200  1.00 94.65           H  
ATOM   1861  HD3 LYS A 119     -51.494   1.762  29.301  1.00 94.65           H  
ATOM   1862  CE  LYS A 119     -49.971   3.182  29.867  1.00 94.65           C  
ATOM   1863  HE2 LYS A 119     -49.914   4.259  30.025  1.00 94.65           H  
ATOM   1864  HE3 LYS A 119     -49.868   2.671  30.824  1.00 94.65           H  
ATOM   1865  NZ  LYS A 119     -48.879   2.770  28.963  1.00 94.65           N  
ATOM   1866  HZ1 LYS A 119     -47.962   2.970  29.336  1.00 94.65           H  
ATOM   1867  HZ2 LYS A 119     -48.970   3.144  28.030  1.00 94.65           H  
ATOM   1868  HZ3 LYS A 119     -48.845   1.763  28.897  1.00 94.65           H  
ATOM   1869  N   ILE A 120     -56.009   2.855  31.083  1.00 96.12           N  
ATOM   1870  H   ILE A 120     -55.835   2.090  31.718  1.00 96.12           H  
ATOM   1871  CA  ILE A 120     -57.228   2.820  30.256  1.00 96.12           C  
ATOM   1872  HA  ILE A 120     -56.963   3.082  29.231  1.00 96.12           H  
ATOM   1873  C   ILE A 120     -58.227   3.878  30.738  1.00 96.12           C  
ATOM   1874  CB  ILE A 120     -57.840   1.396  30.251  1.00 96.12           C  
ATOM   1875  HB  ILE A 120     -57.947   1.053  31.280  1.00 96.12           H  
ATOM   1876  O   ILE A 120     -58.781   4.628  29.932  1.00 96.12           O  
ATOM   1877  CG1 ILE A 120     -56.890   0.432  29.502  1.00 96.12           C  
ATOM   1878 HG12 ILE A 120     -55.895   0.503  29.940  1.00 96.12           H  
ATOM   1879 HG13 ILE A 120     -56.817   0.736  28.458  1.00 96.12           H  
ATOM   1880  CG2 ILE A 120     -59.243   1.386  29.611  1.00 96.12           C  
ATOM   1881 HG21 ILE A 120     -59.927   2.017  30.178  1.00 96.12           H  
ATOM   1882 HG22 ILE A 120     -59.658   0.378  29.636  1.00 96.12           H  
ATOM   1883 HG23 ILE A 120     -59.192   1.740  28.581  1.00 96.12           H  
ATOM   1884  CD1 ILE A 120     -57.294  -1.048  29.556  1.00 96.12           C  
ATOM   1885 HD11 ILE A 120     -56.523  -1.645  29.068  1.00 96.12           H  
ATOM   1886 HD12 ILE A 120     -58.238  -1.217  29.039  1.00 96.12           H  
ATOM   1887 HD13 ILE A 120     -57.374  -1.368  30.595  1.00 96.12           H  
ATOM   1888  N   LEU A 121     -58.426   3.976  32.055  1.00 93.21           N  
ATOM   1889  H   LEU A 121     -57.900   3.366  32.665  1.00 93.21           H  
ATOM   1890  CA  LEU A 121     -59.341   4.946  32.655  1.00 93.21           C  
ATOM   1891  HA  LEU A 121     -60.294   4.896  32.127  1.00 93.21           H  
ATOM   1892  C   LEU A 121     -58.856   6.388  32.465  1.00 93.21           C  
ATOM   1893  CB  LEU A 121     -59.563   4.596  34.140  1.00 93.21           C  
ATOM   1894  HB2 LEU A 121     -60.161   5.384  34.598  1.00 93.21           H  
ATOM   1895  HB3 LEU A 121     -58.600   4.580  34.649  1.00 93.21           H  
ATOM   1896  O   LEU A 121     -59.646   7.244  32.059  1.00 93.21           O  
ATOM   1897  CG  LEU A 121     -60.272   3.246  34.369  1.00 93.21           C  
ATOM   1898  HG  LEU A 121     -59.702   2.445  33.899  1.00 93.21           H  
ATOM   1899  CD1 LEU A 121     -60.401   2.947  35.855  1.00 93.21           C  
ATOM   1900 HD11 LEU A 121     -60.969   2.029  36.003  1.00 93.21           H  
ATOM   1901 HD12 LEU A 121     -59.410   2.797  36.285  1.00 93.21           H  
ATOM   1902 HD13 LEU A 121     -60.888   3.777  36.368  1.00 93.21           H  
ATOM   1903  CD2 LEU A 121     -61.693   3.243  33.807  1.00 93.21           C  
ATOM   1904 HD21 LEU A 121     -62.298   3.998  34.311  1.00 93.21           H  
ATOM   1905 HD22 LEU A 121     -62.141   2.260  33.954  1.00 93.21           H  
ATOM   1906 HD23 LEU A 121     -61.656   3.461  32.740  1.00 93.21           H  
ATOM   1907  N   ARG A 122     -57.559   6.653  32.665  1.00 93.92           N  
ATOM   1908  H   ARG A 122     -56.980   5.910  33.030  1.00 93.92           H  
ATOM   1909  CA  ARG A 122     -56.948   7.967  32.409  1.00 93.92           C  
ATOM   1910  HA  ARG A 122     -57.451   8.721  33.015  1.00 93.92           H  
ATOM   1911  C   ARG A 122     -57.132   8.412  30.964  1.00 93.92           C  
ATOM   1912  CB  ARG A 122     -55.459   7.976  32.774  1.00 93.92           C  
ATOM   1913  HB2 ARG A 122     -54.963   7.109  32.338  1.00 93.92           H  
ATOM   1914  HB3 ARG A 122     -55.012   8.874  32.348  1.00 93.92           H  
ATOM   1915  O   ARG A 122     -57.657   9.500  30.744  1.00 93.92           O  
ATOM   1916  CG  ARG A 122     -55.236   8.010  34.292  1.00 93.92           C  
ATOM   1917  HG2 ARG A 122     -55.882   8.769  34.733  1.00 93.92           H  
ATOM   1918  HG3 ARG A 122     -55.493   7.045  34.729  1.00 93.92           H  
ATOM   1919  CD  ARG A 122     -53.784   8.377  34.623  1.00 93.92           C  
ATOM   1920  HD2 ARG A 122     -53.696   8.480  35.705  1.00 93.92           H  
ATOM   1921  HD3 ARG A 122     -53.547   9.336  34.164  1.00 93.92           H  
ATOM   1922  NE  ARG A 122     -52.836   7.353  34.153  1.00 93.92           N  
ATOM   1923  HE  ARG A 122     -53.250   6.502  33.800  1.00 93.92           H  
ATOM   1924  NH1 ARG A 122     -50.942   8.217  35.124  1.00 93.92           N  
ATOM   1925 HH11 ARG A 122     -51.485   9.002  35.453  1.00 93.92           H  
ATOM   1926 HH12 ARG A 122     -49.981   8.103  35.414  1.00 93.92           H  
ATOM   1927  NH2 ARG A 122     -50.838   6.267  34.056  1.00 93.92           N  
ATOM   1928 HH21 ARG A 122     -49.877   6.196  34.360  1.00 93.92           H  
ATOM   1929 HH22 ARG A 122     -51.312   5.452  33.692  1.00 93.92           H  
ATOM   1930  CZ  ARG A 122     -51.548   7.289  34.439  1.00 93.92           C  
ATOM   1931  N   LYS A 123     -56.822   7.553  29.986  1.00 95.96           N  
ATOM   1932  H   LYS A 123     -56.399   6.672  30.244  1.00 95.96           H  
ATOM   1933  CA  LYS A 123     -56.980   7.876  28.556  1.00 95.96           C  
ATOM   1934  HA  LYS A 123     -56.369   8.749  28.325  1.00 95.96           H  
ATOM   1935  C   LYS A 123     -58.420   8.268  28.221  1.00 95.96           C  
ATOM   1936  CB  LYS A 123     -56.500   6.699  27.692  1.00 95.96           C  
ATOM   1937  HB2 LYS A 123     -56.804   6.863  26.658  1.00 95.96           H  
ATOM   1938  HB3 LYS A 123     -56.959   5.776  28.046  1.00 95.96           H  
ATOM   1939  O   LYS A 123     -58.655   9.294  27.585  1.00 95.96           O  
ATOM   1940  CG  LYS A 123     -54.967   6.579  27.741  1.00 95.96           C  
ATOM   1941  HG2 LYS A 123     -54.518   7.478  27.320  1.00 95.96           H  
ATOM   1942  HG3 LYS A 123     -54.637   6.514  28.778  1.00 95.96           H  
ATOM   1943  CD  LYS A 123     -54.454   5.343  26.995  1.00 95.96           C  
ATOM   1944  HD2 LYS A 123     -53.482   5.060  27.398  1.00 95.96           H  
ATOM   1945  HD3 LYS A 123     -55.135   4.508  27.157  1.00 95.96           H  
ATOM   1946  CE  LYS A 123     -54.300   5.591  25.499  1.00 95.96           C  
ATOM   1947  HE2 LYS A 123     -54.214   4.622  25.008  1.00 95.96           H  
ATOM   1948  HE3 LYS A 123     -55.180   6.096  25.102  1.00 95.96           H  
ATOM   1949  NZ  LYS A 123     -53.079   6.362  25.171  1.00 95.96           N  
ATOM   1950  HZ1 LYS A 123     -52.945   6.271  24.174  1.00 95.96           H  
ATOM   1951  HZ2 LYS A 123     -53.208   7.351  25.330  1.00 95.96           H  
ATOM   1952  HZ3 LYS A 123     -52.257   5.971  25.608  1.00 95.96           H  
ATOM   1953  N   LEU A 124     -59.408   7.526  28.725  1.00 93.81           N  
ATOM   1954  H   LEU A 124     -59.163   6.705  29.259  1.00 93.81           H  
ATOM   1955  CA  LEU A 124     -60.821   7.872  28.529  1.00 93.81           C  
ATOM   1956  HA  LEU A 124     -61.000   8.003  27.462  1.00 93.81           H  
ATOM   1957  C   LEU A 124     -61.204   9.197  29.199  1.00 93.81           C  
ATOM   1958  CB  LEU A 124     -61.704   6.739  29.061  1.00 93.81           C  
ATOM   1959  HB2 LEU A 124     -61.424   6.535  30.095  1.00 93.81           H  
ATOM   1960  HB3 LEU A 124     -62.743   7.067  29.055  1.00 93.81           H  
ATOM   1961  O   LEU A 124     -61.939   9.995  28.608  1.00 93.81           O  
ATOM   1962  CG  LEU A 124     -61.595   5.443  28.247  1.00 93.81           C  
ATOM   1963  HG  LEU A 124     -60.557   5.117  28.177  1.00 93.81           H  
ATOM   1964  CD1 LEU A 124     -62.402   4.367  28.951  1.00 93.81           C  
ATOM   1965 HD11 LEU A 124     -62.299   3.427  28.410  1.00 93.81           H  
ATOM   1966 HD12 LEU A 124     -63.453   4.653  28.997  1.00 93.81           H  
ATOM   1967 HD13 LEU A 124     -62.014   4.237  29.961  1.00 93.81           H  
ATOM   1968  CD2 LEU A 124     -62.153   5.589  26.833  1.00 93.81           C  
ATOM   1969 HD21 LEU A 124     -63.167   5.989  26.863  1.00 93.81           H  
ATOM   1970 HD22 LEU A 124     -62.167   4.605  26.365  1.00 93.81           H  
ATOM   1971 HD23 LEU A 124     -61.505   6.237  26.243  1.00 93.81           H  
ATOM   1972  N   ASN A 125     -60.703   9.452  30.409  1.00 91.76           N  
ATOM   1973  H   ASN A 125     -60.117   8.752  30.841  1.00 91.76           H  
ATOM   1974  CA  ASN A 125     -60.940  10.696  31.140  1.00 91.76           C  
ATOM   1975  HA  ASN A 125     -62.013  10.882  31.171  1.00 91.76           H  
ATOM   1976  C   ASN A 125     -60.319  11.915  30.439  1.00 91.76           C  
ATOM   1977  CB  ASN A 125     -60.450  10.525  32.587  1.00 91.76           C  
ATOM   1978  HB2 ASN A 125     -59.452  10.085  32.591  1.00 91.76           H  
ATOM   1979  HB3 ASN A 125     -60.385  11.501  33.067  1.00 91.76           H  
ATOM   1980  O   ASN A 125     -60.965  12.961  30.359  1.00 91.76           O  
ATOM   1981  CG  ASN A 125     -61.389   9.669  33.422  1.00 91.76           C  
ATOM   1982  ND2 ASN A 125     -60.897   9.072  34.481  1.00 91.76           N  
ATOM   1983 HD21 ASN A 125     -59.907   9.097  34.676  1.00 91.76           H  
ATOM   1984 HD22 ASN A 125     -61.520   8.478  35.011  1.00 91.76           H  
ATOM   1985  OD1 ASN A 125     -62.582   9.574  33.160  1.00 91.76           O  
ATOM   1986  N   GLU A 126     -59.132  11.765  29.858  1.00 94.67           N  
ATOM   1987  H   GLU A 126     -58.630  10.906  30.029  1.00 94.67           H  
ATOM   1988  CA  GLU A 126     -58.424  12.790  29.073  1.00 94.67           C  
ATOM   1989  HA  GLU A 126     -58.508  13.754  29.574  1.00 94.67           H  
ATOM   1990  C   GLU A 126     -58.994  12.960  27.655  1.00 94.67           C  
ATOM   1991  CB  GLU A 126     -56.941  12.406  29.017  1.00 94.67           C  
ATOM   1992  HB2 GLU A 126     -56.427  13.057  28.310  1.00 94.67           H  
ATOM   1993  HB3 GLU A 126     -56.861  11.377  28.666  1.00 94.67           H  
ATOM   1994  O   GLU A 126     -58.707  13.933  26.945  1.00 94.67           O  
ATOM   1995  CG  GLU A 126     -56.277  12.554  30.397  1.00 94.67           C  
ATOM   1996  HG2 GLU A 126     -56.213  13.616  30.635  1.00 94.67           H  
ATOM   1997  HG3 GLU A 126     -56.899  12.086  31.160  1.00 94.67           H  
ATOM   1998  CD  GLU A 126     -54.878  11.929  30.463  1.00 94.67           C  
ATOM   1999  OE1 GLU A 126     -54.357  11.837  31.596  1.00 94.67           O  
ATOM   2000  OE2 GLU A 126     -54.350  11.543  29.397  1.00 94.67           O  
ATOM   2001  N   GLY A 127     -59.860  12.036  27.235  1.00 94.73           N  
ATOM   2002  H   GLY A 127     -60.007  11.229  27.824  1.00 94.73           H  
ATOM   2003  CA  GLY A 127     -60.444  12.059  25.907  1.00 94.73           C  
ATOM   2004  HA2 GLY A 127     -61.364  11.475  25.916  1.00 94.73           H  
ATOM   2005  HA3 GLY A 127     -60.683  13.095  25.666  1.00 94.73           H  
ATOM   2006  C   GLY A 127     -59.518  11.533  24.815  1.00 94.73           C  
ATOM   2007  O   GLY A 127     -59.749  11.863  23.648  1.00 94.73           O  
ATOM   2008  N   ASP A 128     -58.480  10.790  25.191  1.00 96.69           N  
ATOM   2009  H   ASP A 128     -58.412  10.524  26.163  1.00 96.69           H  
ATOM   2010  CA  ASP A 128     -57.539  10.142  24.292  1.00 96.69           C  
ATOM   2011  HA  ASP A 128     -57.320  10.830  23.476  1.00 96.69           H  
ATOM   2012  C   ASP A 128     -58.161   8.872  23.698  1.00 96.69           C  
ATOM   2013  CB  ASP A 128     -56.212   9.862  25.018  1.00 96.69           C  
ATOM   2014  HB2 ASP A 128     -55.848  10.790  25.458  1.00 96.69           H  
ATOM   2015  HB3 ASP A 128     -56.390   9.149  25.824  1.00 96.69           H  
ATOM   2016  O   ASP A 128     -58.786   8.060  24.384  1.00 96.69           O  
ATOM   2017  CG  ASP A 128     -55.129   9.308  24.084  1.00 96.69           C  
ATOM   2018  OD1 ASP A 128     -55.333   9.362  22.846  1.00 96.69           O  
ATOM   2019  OD2 ASP A 128     -54.124   8.786  24.612  1.00 96.69           O  
ATOM   2020  N   ILE A 129     -58.012   8.732  22.386  1.00 96.19           N  
ATOM   2021  H   ILE A 129     -57.330   9.342  21.957  1.00 96.19           H  
ATOM   2022  CA  ILE A 129     -58.512   7.595  21.617  1.00 96.19           C  
ATOM   2023  HA  ILE A 129     -59.118   6.965  22.268  1.00 96.19           H  
ATOM   2024  C   ILE A 129     -57.382   6.696  21.124  1.00 96.19           C  
ATOM   2025  CB  ILE A 129     -59.419   8.056  20.453  1.00 96.19           C  
ATOM   2026  HB  ILE A 129     -59.772   7.160  19.942  1.00 96.19           H  
ATOM   2027  O   ILE A 129     -57.685   5.625  20.618  1.00 96.19           O  
ATOM   2028  CG1 ILE A 129     -58.649   8.917  19.426  1.00 96.19           C  
ATOM   2029 HG12 ILE A 129     -57.752   8.384  19.111  1.00 96.19           H  
ATOM   2030 HG13 ILE A 129     -58.338   9.854  19.887  1.00 96.19           H  
ATOM   2031  CG2 ILE A 129     -60.659   8.781  21.007  1.00 96.19           C  
ATOM   2032 HG21 ILE A 129     -60.372   9.734  21.450  1.00 96.19           H  
ATOM   2033 HG22 ILE A 129     -61.387   8.940  20.211  1.00 96.19           H  
ATOM   2034 HG23 ILE A 129     -61.113   8.150  21.772  1.00 96.19           H  
ATOM   2035  CD1 ILE A 129     -59.456   9.232  18.161  1.00 96.19           C  
ATOM   2036 HD11 ILE A 129     -59.833   8.309  17.720  1.00 96.19           H  
ATOM   2037 HD12 ILE A 129     -58.810   9.732  17.439  1.00 96.19           H  
ATOM   2038 HD13 ILE A 129     -60.290   9.892  18.398  1.00 96.19           H  
ATOM   2039  N   VAL A 130     -56.111   7.091  21.237  1.00 97.30           N  
ATOM   2040  H   VAL A 130     -55.894   7.927  21.761  1.00 97.30           H  
ATOM   2041  CA  VAL A 130     -54.976   6.332  20.696  1.00 97.30           C  
ATOM   2042  HA  VAL A 130     -55.265   5.873  19.751  1.00 97.30           H  
ATOM   2043  C   VAL A 130     -54.597   5.223  21.670  1.00 97.30           C  
ATOM   2044  CB  VAL A 130     -53.774   7.261  20.425  1.00 97.30           C  
ATOM   2045  HB  VAL A 130     -53.447   7.725  21.356  1.00 97.30           H  
ATOM   2046  O   VAL A 130     -54.002   5.493  22.702  1.00 97.30           O  
ATOM   2047  CG1 VAL A 130     -52.598   6.474  19.829  1.00 97.30           C  
ATOM   2048 HG11 VAL A 130     -51.782   7.157  19.593  1.00 97.30           H  
ATOM   2049 HG12 VAL A 130     -52.221   5.751  20.552  1.00 97.30           H  
ATOM   2050 HG13 VAL A 130     -52.906   5.958  18.920  1.00 97.30           H  
ATOM   2051  CG2 VAL A 130     -54.150   8.375  19.436  1.00 97.30           C  
ATOM   2052 HG21 VAL A 130     -54.909   9.021  19.876  1.00 97.30           H  
ATOM   2053 HG22 VAL A 130     -53.271   8.985  19.225  1.00 97.30           H  
ATOM   2054 HG23 VAL A 130     -54.523   7.942  18.508  1.00 97.30           H  
ATOM   2055  N   PHE A 131     -54.922   3.972  21.352  1.00 96.79           N  
ATOM   2056  H   PHE A 131     -55.388   3.808  20.471  1.00 96.79           H  
ATOM   2057  CA  PHE A 131     -54.713   2.796  22.211  1.00 96.79           C  
ATOM   2058  HA  PHE A 131     -54.449   3.131  23.215  1.00 96.79           H  
ATOM   2059  C   PHE A 131     -53.516   1.934  21.767  1.00 96.79           C  
ATOM   2060  CB  PHE A 131     -56.036   2.011  22.321  1.00 96.79           C  
ATOM   2061  HB2 PHE A 131     -55.818   0.956  22.486  1.00 96.79           H  
ATOM   2062  HB3 PHE A 131     -56.580   2.069  21.379  1.00 96.79           H  
ATOM   2063  O   PHE A 131     -53.408   0.770  22.148  1.00 96.79           O  
ATOM   2064  CG  PHE A 131     -56.947   2.468  23.448  1.00 96.79           C  
ATOM   2065  CD1 PHE A 131     -57.313   1.563  24.461  1.00 96.79           C  
ATOM   2066  HD1 PHE A 131     -56.954   0.545  24.431  1.00 96.79           H  
ATOM   2067  CD2 PHE A 131     -57.414   3.794  23.509  1.00 96.79           C  
ATOM   2068  HD2 PHE A 131     -57.126   4.502  22.746  1.00 96.79           H  
ATOM   2069  CE1 PHE A 131     -58.126   1.985  25.527  1.00 96.79           C  
ATOM   2070  HE1 PHE A 131     -58.375   1.291  26.316  1.00 96.79           H  
ATOM   2071  CE2 PHE A 131     -58.235   4.218  24.568  1.00 96.79           C  
ATOM   2072  HE2 PHE A 131     -58.572   5.243  24.613  1.00 96.79           H  
ATOM   2073  CZ  PHE A 131     -58.591   3.311  25.581  1.00 96.79           C  
ATOM   2074  HZ  PHE A 131     -59.203   3.637  26.408  1.00 96.79           H  
ATOM   2075  N   SER A 132     -52.608   2.499  20.965  1.00 95.47           N  
ATOM   2076  H   SER A 132     -52.767   3.459  20.693  1.00 95.47           H  
ATOM   2077  CA  SER A 132     -51.382   1.833  20.502  1.00 95.47           C  
ATOM   2078  HA  SER A 132     -51.648   1.014  19.833  1.00 95.47           H  
ATOM   2079  C   SER A 132     -50.557   1.260  21.658  1.00 95.47           C  
ATOM   2080  CB  SER A 132     -50.529   2.846  19.732  1.00 95.47           C  
ATOM   2081  HB2 SER A 132     -50.248   3.671  20.387  1.00 95.47           H  
ATOM   2082  HB3 SER A 132     -51.120   3.246  18.908  1.00 95.47           H  
ATOM   2083  O   SER A 132     -50.213   0.083  21.636  1.00 95.47           O  
ATOM   2084  OG  SER A 132     -49.362   2.256  19.202  1.00 95.47           O  
ATOM   2085  HG  SER A 132     -48.686   2.128  19.871  1.00 95.47           H  
ATOM   2086  N   ASP A 133     -50.317   2.079  22.682  1.00 94.54           N  
ATOM   2087  H   ASP A 133     -50.773   2.980  22.690  1.00 94.54           H  
ATOM   2088  CA  ASP A 133     -49.565   1.753  23.897  1.00 94.54           C  
ATOM   2089  HA  ASP A 133     -48.583   1.371  23.618  1.00 94.54           H  
ATOM   2090  C   ASP A 133     -50.261   0.675  24.743  1.00 94.54           C  
ATOM   2091  CB  ASP A 133     -49.365   3.053  24.710  1.00 94.54           C  
ATOM   2092  HB2 ASP A 133     -48.762   3.740  24.116  1.00 94.54           H  
ATOM   2093  HB3 ASP A 133     -48.794   2.810  25.607  1.00 94.54           H  
ATOM   2094  O   ASP A 133     -49.624  -0.243  25.253  1.00 94.54           O  
ATOM   2095  CG  ASP A 133     -50.655   3.791  25.133  1.00 94.54           C  
ATOM   2096  OD1 ASP A 133     -51.710   3.650  24.468  1.00 94.54           O  
ATOM   2097  OD2 ASP A 133     -50.619   4.543  26.134  1.00 94.54           O  
ATOM   2098  N   VAL A 134     -51.592   0.736  24.847  1.00 95.55           N  
ATOM   2099  H   VAL A 134     -52.044   1.548  24.452  1.00 95.55           H  
ATOM   2100  CA  VAL A 134     -52.394  -0.302  25.515  1.00 95.55           C  
ATOM   2101  HA  VAL A 134     -52.011  -0.443  26.525  1.00 95.55           H  
ATOM   2102  C   VAL A 134     -52.242  -1.640  24.788  1.00 95.55           C  
ATOM   2103  CB  VAL A 134     -53.877   0.119  25.601  1.00 95.55           C  
ATOM   2104  HB  VAL A 134     -54.248   0.327  24.598  1.00 95.55           H  
ATOM   2105  O   VAL A 134     -52.038  -2.669  25.426  1.00 95.55           O  
ATOM   2106  CG1 VAL A 134     -54.782  -0.959  26.217  1.00 95.55           C  
ATOM   2107 HG11 VAL A 134     -54.471  -1.168  27.240  1.00 95.55           H  
ATOM   2108 HG12 VAL A 134     -55.814  -0.610  26.233  1.00 95.55           H  
ATOM   2109 HG13 VAL A 134     -54.739  -1.877  25.631  1.00 95.55           H  
ATOM   2110  CG2 VAL A 134     -54.040   1.391  26.446  1.00 95.55           C  
ATOM   2111 HG21 VAL A 134     -53.490   2.215  25.992  1.00 95.55           H  
ATOM   2112 HG22 VAL A 134     -55.091   1.672  26.502  1.00 95.55           H  
ATOM   2113 HG23 VAL A 134     -53.655   1.221  27.452  1.00 95.55           H  
ATOM   2114  N   LEU A 135     -52.319  -1.651  23.455  1.00 96.08           N  
ATOM   2115  H   LEU A 135     -52.437  -0.771  22.973  1.00 96.08           H  
ATOM   2116  CA  LEU A 135     -52.146  -2.876  22.670  1.00 96.08           C  
ATOM   2117  HA  LEU A 135     -52.812  -3.644  23.065  1.00 96.08           H  
ATOM   2118  C   LEU A 135     -50.728  -3.445  22.783  1.00 96.08           C  
ATOM   2119  CB  LEU A 135     -52.494  -2.606  21.199  1.00 96.08           C  
ATOM   2120  HB2 LEU A 135     -51.917  -1.746  20.858  1.00 96.08           H  
ATOM   2121  HB3 LEU A 135     -52.180  -3.468  20.611  1.00 96.08           H  
ATOM   2122  O   LEU A 135     -50.583  -4.663  22.866  1.00 96.08           O  
ATOM   2123  CG  LEU A 135     -53.983  -2.352  20.922  1.00 96.08           C  
ATOM   2124  HG  LEU A 135     -54.359  -1.536  21.539  1.00 96.08           H  
ATOM   2125  CD1 LEU A 135     -54.128  -1.966  19.453  1.00 96.08           C  
ATOM   2126 HD11 LEU A 135     -53.632  -1.009  19.293  1.00 96.08           H  
ATOM   2127 HD12 LEU A 135     -55.181  -1.865  19.188  1.00 96.08           H  
ATOM   2128 HD13 LEU A 135     -53.659  -2.713  18.812  1.00 96.08           H  
ATOM   2129  CD2 LEU A 135     -54.844  -3.591  21.182  1.00 96.08           C  
ATOM   2130 HD21 LEU A 135     -54.855  -3.811  22.249  1.00 96.08           H  
ATOM   2131 HD22 LEU A 135     -54.433  -4.444  20.642  1.00 96.08           H  
ATOM   2132 HD23 LEU A 135     -55.866  -3.402  20.854  1.00 96.08           H  
ATOM   2133  N   GLU A 136     -49.710  -2.584  22.807  1.00 94.33           N  
ATOM   2134  H   GLU A 136     -49.911  -1.598  22.720  1.00 94.33           H  
ATOM   2135  CA  GLU A 136     -48.302  -2.966  22.969  1.00 94.33           C  
ATOM   2136  HA  GLU A 136     -48.033  -3.690  22.200  1.00 94.33           H  
ATOM   2137  C   GLU A 136     -48.032  -3.638  24.317  1.00 94.33           C  
ATOM   2138  CB  GLU A 136     -47.423  -1.717  22.810  1.00 94.33           C  
ATOM   2139  HB2 GLU A 136     -47.859  -0.899  23.383  1.00 94.33           H  
ATOM   2140  HB3 GLU A 136     -46.421  -1.920  23.188  1.00 94.33           H  
ATOM   2141  O   GLU A 136     -47.377  -4.684  24.357  1.00 94.33           O  
ATOM   2142  CG  GLU A 136     -47.317  -1.336  21.330  1.00 94.33           C  
ATOM   2143  HG2 GLU A 136     -46.632  -2.040  20.857  1.00 94.33           H  
ATOM   2144  HG3 GLU A 136     -48.284  -1.479  20.847  1.00 94.33           H  
ATOM   2145  CD  GLU A 136     -46.856   0.103  21.073  1.00 94.33           C  
ATOM   2146  OE1 GLU A 136     -46.996   0.509  19.892  1.00 94.33           O  
ATOM   2147  OE2 GLU A 136     -46.428   0.802  22.007  1.00 94.33           O  
ATOM   2148  N   GLU A 137     -48.593  -3.102  25.402  1.00 92.46           N  
ATOM   2149  H   GLU A 137     -49.040  -2.200  25.320  1.00 92.46           H  
ATOM   2150  CA  GLU A 137     -48.497  -3.711  26.732  1.00 92.46           C  
ATOM   2151  HA  GLU A 137     -47.451  -3.919  26.956  1.00 92.46           H  
ATOM   2152  C   GLU A 137     -49.250  -5.046  26.814  1.00 92.46           C  
ATOM   2153  CB  GLU A 137     -49.039  -2.745  27.793  1.00 92.46           C  
ATOM   2154  HB2 GLU A 137     -49.199  -3.307  28.713  1.00 92.46           H  
ATOM   2155  HB3 GLU A 137     -49.991  -2.331  27.462  1.00 92.46           H  
ATOM   2156  O   GLU A 137     -48.752  -6.011  27.399  1.00 92.46           O  
ATOM   2157  CG  GLU A 137     -48.047  -1.613  28.083  1.00 92.46           C  
ATOM   2158  HG2 GLU A 137     -47.095  -2.055  28.376  1.00 92.46           H  
ATOM   2159  HG3 GLU A 137     -47.888  -1.033  27.174  1.00 92.46           H  
ATOM   2160  CD  GLU A 137     -48.514  -0.679  29.204  1.00 92.46           C  
ATOM   2161  OE1 GLU A 137     -47.936   0.421  29.316  1.00 92.46           O  
ATOM   2162  OE2 GLU A 137     -49.476  -0.988  29.942  1.00 92.46           O  
ATOM   2163  N   LEU A 138     -50.428  -5.147  26.186  1.00 93.81           N  
ATOM   2164  H   LEU A 138     -50.793  -4.320  25.735  1.00 93.81           H  
ATOM   2165  CA  LEU A 138     -51.210  -6.389  26.161  1.00 93.81           C  
ATOM   2166  HA  LEU A 138     -51.339  -6.736  27.186  1.00 93.81           H  
ATOM   2167  C   LEU A 138     -50.493  -7.520  25.416  1.00 93.81           C  
ATOM   2168  CB  LEU A 138     -52.584  -6.129  25.521  1.00 93.81           C  
ATOM   2169  HB2 LEU A 138     -53.051  -7.089  25.299  1.00 93.81           H  
ATOM   2170  HB3 LEU A 138     -52.437  -5.607  24.576  1.00 93.81           H  
ATOM   2171  O   LEU A 138     -50.501  -8.668  25.880  1.00 93.81           O  
ATOM   2172  CG  LEU A 138     -53.551  -5.319  26.396  1.00 93.81           C  
ATOM   2173  HG  LEU A 138     -53.103  -4.371  26.694  1.00 93.81           H  
ATOM   2174  CD1 LEU A 138     -54.839  -5.039  25.616  1.00 93.81           C  
ATOM   2175 HD11 LEU A 138     -54.595  -4.465  24.722  1.00 93.81           H  
ATOM   2176 HD12 LEU A 138     -55.323  -5.973  25.334  1.00 93.81           H  
ATOM   2177 HD13 LEU A 138     -55.517  -4.446  26.230  1.00 93.81           H  
ATOM   2178  CD2 LEU A 138     -53.909  -6.058  27.678  1.00 93.81           C  
ATOM   2179 HD21 LEU A 138     -53.039  -6.131  28.331  1.00 93.81           H  
ATOM   2180 HD22 LEU A 138     -54.666  -5.470  28.198  1.00 93.81           H  
ATOM   2181 HD23 LEU A 138     -54.293  -7.053  27.454  1.00 93.81           H  
ATOM   2182  N   SER A 139     -49.879  -7.203  24.275  1.00 92.47           N  
ATOM   2183  H   SER A 139     -49.916  -6.246  23.954  1.00 92.47           H  
ATOM   2184  CA  SER A 139     -49.175  -8.170  23.430  1.00 92.47           C  
ATOM   2185  HA  SER A 139     -49.697  -9.125  23.479  1.00 92.47           H  
ATOM   2186  C   SER A 139     -47.727  -8.422  23.857  1.00 92.47           C  
ATOM   2187  CB  SER A 139     -49.206  -7.702  21.975  1.00 92.47           C  
ATOM   2188  HB2 SER A 139     -50.230  -7.462  21.688  1.00 92.47           H  
ATOM   2189  HB3 SER A 139     -48.823  -8.491  21.328  1.00 92.47           H  
ATOM   2190  O   SER A 139     -47.112  -9.361  23.361  1.00 92.47           O  
ATOM   2191  OG  SER A 139     -48.436  -6.537  21.820  1.00 92.47           O  
ATOM   2192  HG  SER A 139     -47.907  -6.628  21.024  1.00 92.47           H  
ATOM   2193  N   ASN A 140     -47.165  -7.606  24.758  1.00 87.69           N  
ATOM   2194  H   ASN A 140     -47.727  -6.835  25.090  1.00 87.69           H  
ATOM   2195  CA  ASN A 140     -45.718  -7.498  24.987  1.00 87.69           C  
ATOM   2196  HA  ASN A 140     -45.569  -6.637  25.638  1.00 87.69           H  
ATOM   2197  C   ASN A 140     -44.919  -7.185  23.702  1.00 87.69           C  
ATOM   2198  CB  ASN A 140     -45.160  -8.743  25.707  1.00 87.69           C  
ATOM   2199  HB2 ASN A 140     -45.328  -9.634  25.102  1.00 87.69           H  
ATOM   2200  HB3 ASN A 140     -44.081  -8.622  25.812  1.00 87.69           H  
ATOM   2201  O   ASN A 140     -43.735  -7.527  23.618  1.00 87.69           O  
ATOM   2202  CG  ASN A 140     -45.700  -8.965  27.097  1.00 87.69           C  
ATOM   2203  ND2 ASN A 140     -46.739  -9.746  27.246  1.00 87.69           N  
ATOM   2204 HD21 ASN A 140     -47.153  -9.749  28.168  1.00 87.69           H  
ATOM   2205 HD22 ASN A 140     -47.263  -9.997  26.420  1.00 87.69           H  
ATOM   2206  OD1 ASN A 140     -45.116  -8.537  28.075  1.00 87.69           O  
ATOM   2207  N   ALA A 141     -45.543  -6.571  22.689  1.00 91.28           N  
ATOM   2208  H   ALA A 141     -46.485  -6.238  22.831  1.00 91.28           H  
ATOM   2209  CA  ALA A 141     -44.893  -6.377  21.391  1.00 91.28           C  
ATOM   2210  HA  ALA A 141     -44.469  -7.338  21.100  1.00 91.28           H  
ATOM   2211  C   ALA A 141     -43.727  -5.381  21.456  1.00 91.28           C  
ATOM   2212  CB  ALA A 141     -45.913  -5.976  20.319  1.00 91.28           C  
ATOM   2213  HB1 ALA A 141     -46.584  -6.810  20.114  1.00 91.28           H  
ATOM   2214  HB2 ALA A 141     -45.391  -5.752  19.388  1.00 91.28           H  
ATOM   2215  HB3 ALA A 141     -46.464  -5.088  20.630  1.00 91.28           H  
ATOM   2216  O   ALA A 141     -42.814  -5.471  20.639  1.00 91.28           O  
ATOM   2217  N   GLU A 142     -43.713  -4.483  22.444  1.00 89.20           N  
ATOM   2218  H   GLU A 142     -44.507  -4.439  23.067  1.00 89.20           H  
ATOM   2219  CA  GLU A 142     -42.642  -3.501  22.662  1.00 89.20           C  
ATOM   2220  HA  GLU A 142     -42.632  -2.785  21.841  1.00 89.20           H  
ATOM   2221  C   GLU A 142     -41.246  -4.147  22.741  1.00 89.20           C  
ATOM   2222  CB  GLU A 142     -42.963  -2.748  23.956  1.00 89.20           C  
ATOM   2223  HB2 GLU A 142     -42.839  -3.435  24.793  1.00 89.20           H  
ATOM   2224  HB3 GLU A 142     -44.004  -2.424  23.925  1.00 89.20           H  
ATOM   2225  O   GLU A 142     -40.279  -3.600  22.221  1.00 89.20           O  
ATOM   2226  CG  GLU A 142     -42.076  -1.510  24.157  1.00 89.20           C  
ATOM   2227  HG2 GLU A 142     -42.250  -0.820  23.332  1.00 89.20           H  
ATOM   2228  HG3 GLU A 142     -41.030  -1.815  24.133  1.00 89.20           H  
ATOM   2229  CD  GLU A 142     -42.346  -0.804  25.495  1.00 89.20           C  
ATOM   2230  OE1 GLU A 142     -41.727   0.259  25.717  1.00 89.20           O  
ATOM   2231  OE2 GLU A 142     -43.122  -1.360  26.308  1.00 89.20           O  
ATOM   2232  N   LYS A 143     -41.141  -5.378  23.267  1.00 92.06           N  
ATOM   2233  H   LYS A 143     -41.987  -5.804  23.617  1.00 92.06           H  
ATOM   2234  CA  LYS A 143     -39.872  -6.127  23.334  1.00 92.06           C  
ATOM   2235  HA  LYS A 143     -39.157  -5.554  23.924  1.00 92.06           H  
ATOM   2236  C   LYS A 143     -39.230  -6.326  21.961  1.00 92.06           C  
ATOM   2237  CB  LYS A 143     -40.108  -7.501  23.976  1.00 92.06           C  
ATOM   2238  HB2 LYS A 143     -39.180  -8.073  23.938  1.00 92.06           H  
ATOM   2239  HB3 LYS A 143     -40.866  -8.036  23.404  1.00 92.06           H  
ATOM   2240  O   LYS A 143     -38.008  -6.357  21.854  1.00 92.06           O  
ATOM   2241  CG  LYS A 143     -40.554  -7.382  25.436  1.00 92.06           C  
ATOM   2242  HG2 LYS A 143     -39.761  -6.911  26.018  1.00 92.06           H  
ATOM   2243  HG3 LYS A 143     -41.448  -6.761  25.495  1.00 92.06           H  
ATOM   2244  CD  LYS A 143     -40.877  -8.757  26.023  1.00 92.06           C  
ATOM   2245  HD2 LYS A 143     -41.648  -9.227  25.413  1.00 92.06           H  
ATOM   2246  HD3 LYS A 143     -39.981  -9.378  26.029  1.00 92.06           H  
ATOM   2247  CE  LYS A 143     -41.392  -8.542  27.447  1.00 92.06           C  
ATOM   2248  HE2 LYS A 143     -40.577  -8.165  28.065  1.00 92.06           H  
ATOM   2249  HE3 LYS A 143     -42.159  -7.768  27.416  1.00 92.06           H  
ATOM   2250  NZ  LYS A 143     -41.969  -9.776  28.025  1.00 92.06           N  
ATOM   2251  HZ1 LYS A 143     -42.737 -10.087  27.448  1.00 92.06           H  
ATOM   2252  HZ2 LYS A 143     -42.355  -9.565  28.934  1.00 92.06           H  
ATOM   2253  HZ3 LYS A 143     -41.270 -10.502  28.100  1.00 92.06           H  
ATOM   2254  N   TYR A 144     -40.041  -6.475  20.915  1.00 94.67           N  
ATOM   2255  H   TYR A 144     -41.035  -6.359  21.053  1.00 94.67           H  
ATOM   2256  CA  TYR A 144     -39.536  -6.585  19.551  1.00 94.67           C  
ATOM   2257  HA  TYR A 144     -38.710  -7.296  19.536  1.00 94.67           H  
ATOM   2258  C   TYR A 144     -38.983  -5.253  19.053  1.00 94.67           C  
ATOM   2259  CB  TYR A 144     -40.630  -7.100  18.618  1.00 94.67           C  
ATOM   2260  HB2 TYR A 144     -40.227  -7.144  17.606  1.00 94.67           H  
ATOM   2261  HB3 TYR A 144     -41.454  -6.386  18.617  1.00 94.67           H  
ATOM   2262  O   TYR A 144     -37.944  -5.260  18.404  1.00 94.67           O  
ATOM   2263  CG  TYR A 144     -41.155  -8.472  18.976  1.00 94.67           C  
ATOM   2264  CD1 TYR A 144     -40.315  -9.594  18.875  1.00 94.67           C  
ATOM   2265  HD1 TYR A 144     -39.282  -9.449  18.593  1.00 94.67           H  
ATOM   2266  CD2 TYR A 144     -42.467  -8.622  19.449  1.00 94.67           C  
ATOM   2267  HD2 TYR A 144     -43.105  -7.755  19.532  1.00 94.67           H  
ATOM   2268  CE1 TYR A 144     -40.803 -10.879  19.176  1.00 94.67           C  
ATOM   2269  HE1 TYR A 144     -40.155 -11.738  19.083  1.00 94.67           H  
ATOM   2270  CE2 TYR A 144     -42.934  -9.889  19.834  1.00 94.67           C  
ATOM   2271  HE2 TYR A 144     -43.913  -9.994  20.279  1.00 94.67           H  
ATOM   2272  OH  TYR A 144     -42.593 -12.257  19.983  1.00 94.67           O  
ATOM   2273  HH  TYR A 144     -41.946 -12.949  19.827  1.00 94.67           H  
ATOM   2274  CZ  TYR A 144     -42.121 -11.026  19.658  1.00 94.67           C  
ATOM   2275  N   LEU A 145     -39.609  -4.123  19.403  1.00 92.87           N  
ATOM   2276  H   LEU A 145     -40.391  -4.168  20.041  1.00 92.87           H  
ATOM   2277  CA  LEU A 145     -39.077  -2.801  19.062  1.00 92.87           C  
ATOM   2278  HA  LEU A 145     -38.870  -2.774  17.992  1.00 92.87           H  
ATOM   2279  C   LEU A 145     -37.738  -2.542  19.750  1.00 92.87           C  
ATOM   2280  CB  LEU A 145     -40.076  -1.682  19.395  1.00 92.87           C  
ATOM   2281  HB2 LEU A 145     -40.346  -1.738  20.449  1.00 92.87           H  
ATOM   2282  HB3 LEU A 145     -39.572  -0.728  19.244  1.00 92.87           H  
ATOM   2283  O   LEU A 145     -36.813  -2.095  19.084  1.00 92.87           O  
ATOM   2284  CG  LEU A 145     -41.354  -1.685  18.546  1.00 92.87           C  
ATOM   2285  HG  LEU A 145     -41.892  -2.615  18.732  1.00 92.87           H  
ATOM   2286  CD1 LEU A 145     -42.232  -0.509  18.973  1.00 92.87           C  
ATOM   2287 HD11 LEU A 145     -43.127  -0.454  18.353  1.00 92.87           H  
ATOM   2288 HD12 LEU A 145     -41.679   0.424  18.870  1.00 92.87           H  
ATOM   2289 HD13 LEU A 145     -42.528  -0.625  20.016  1.00 92.87           H  
ATOM   2290  CD2 LEU A 145     -41.079  -1.562  17.043  1.00 92.87           C  
ATOM   2291 HD21 LEU A 145     -40.572  -2.455  16.676  1.00 92.87           H  
ATOM   2292 HD22 LEU A 145     -42.022  -1.464  16.506  1.00 92.87           H  
ATOM   2293 HD23 LEU A 145     -40.462  -0.685  16.851  1.00 92.87           H  
ATOM   2294  N   THR A 146     -37.577  -2.933  21.017  1.00 93.74           N  
ATOM   2295  H   THR A 146     -38.389  -3.209  21.551  1.00 93.74           H  
ATOM   2296  CA  THR A 146     -36.278  -2.834  21.705  1.00 93.74           C  
ATOM   2297  HA  THR A 146     -35.974  -1.788  21.731  1.00 93.74           H  
ATOM   2298  C   THR A 146     -35.181  -3.624  20.979  1.00 93.74           C  
ATOM   2299  CB  THR A 146     -36.385  -3.360  23.143  1.00 93.74           C  
ATOM   2300  HB  THR A 146     -36.482  -4.446  23.117  1.00 93.74           H  
ATOM   2301  O   THR A 146     -34.045  -3.166  20.867  1.00 93.74           O  
ATOM   2302  CG2 THR A 146     -35.166  -3.004  23.990  1.00 93.74           C  
ATOM   2303 HG21 THR A 146     -34.276  -3.494  23.595  1.00 93.74           H  
ATOM   2304 HG22 THR A 146     -35.325  -3.333  25.016  1.00 93.74           H  
ATOM   2305 HG23 THR A 146     -35.011  -1.925  23.978  1.00 93.74           H  
ATOM   2306  OG1 THR A 146     -37.516  -2.845  23.803  1.00 93.74           O  
ATOM   2307  HG1 THR A 146     -37.540  -1.896  23.662  1.00 93.74           H  
ATOM   2308  N   ILE A 147     -35.505  -4.809  20.444  1.00 94.97           N  
ATOM   2309  H   ILE A 147     -36.451  -5.143  20.557  1.00 94.97           H  
ATOM   2310  CA  ILE A 147     -34.558  -5.588  19.629  1.00 94.97           C  
ATOM   2311  HA  ILE A 147     -33.612  -5.649  20.166  1.00 94.97           H  
ATOM   2312  C   ILE A 147     -34.267  -4.868  18.307  1.00 94.97           C  
ATOM   2313  CB  ILE A 147     -35.069  -7.028  19.389  1.00 94.97           C  
ATOM   2314  HB  ILE A 147     -36.054  -6.979  18.926  1.00 94.97           H  
ATOM   2315  O   ILE A 147     -33.110  -4.796  17.899  1.00 94.97           O  
ATOM   2316  CG1 ILE A 147     -35.179  -7.812  20.716  1.00 94.97           C  
ATOM   2317 HG12 ILE A 147     -34.181  -8.057  21.078  1.00 94.97           H  
ATOM   2318 HG13 ILE A 147     -35.652  -7.190  21.476  1.00 94.97           H  
ATOM   2319  CG2 ILE A 147     -34.119  -7.777  18.434  1.00 94.97           C  
ATOM   2320 HG21 ILE A 147     -34.156  -7.336  17.438  1.00 94.97           H  
ATOM   2321 HG22 ILE A 147     -33.096  -7.727  18.807  1.00 94.97           H  
ATOM   2322 HG23 ILE A 147     -34.414  -8.822  18.342  1.00 94.97           H  
ATOM   2323  CD1 ILE A 147     -36.006  -9.102  20.600  1.00 94.97           C  
ATOM   2324 HD11 ILE A 147     -35.502  -9.833  19.966  1.00 94.97           H  
ATOM   2325 HD12 ILE A 147     -36.133  -9.534  21.592  1.00 94.97           H  
ATOM   2326 HD13 ILE A 147     -36.989  -8.878  20.186  1.00 94.97           H  
ATOM   2327  N   VAL A 148     -35.290  -4.327  17.640  1.00 96.50           N  
ATOM   2328  H   VAL A 148     -36.215  -4.408  18.037  1.00 96.50           H  
ATOM   2329  CA  VAL A 148     -35.138  -3.573  16.385  1.00 96.50           C  
ATOM   2330  HA  VAL A 148     -34.657  -4.213  15.645  1.00 96.50           H  
ATOM   2331  C   VAL A 148     -34.233  -2.361  16.580  1.00 96.50           C  
ATOM   2332  CB  VAL A 148     -36.510  -3.139  15.834  1.00 96.50           C  
ATOM   2333  HB  VAL A 148     -37.090  -2.668  16.628  1.00 96.50           H  
ATOM   2334  O   VAL A 148     -33.347  -2.142  15.758  1.00 96.50           O  
ATOM   2335  CG1 VAL A 148     -36.411  -2.140  14.673  1.00 96.50           C  
ATOM   2336 HG11 VAL A 148     -37.406  -1.950  14.270  1.00 96.50           H  
ATOM   2337 HG12 VAL A 148     -35.771  -2.539  13.886  1.00 96.50           H  
ATOM   2338 HG13 VAL A 148     -36.012  -1.193  15.036  1.00 96.50           H  
ATOM   2339  CG2 VAL A 148     -37.285  -4.357  15.326  1.00 96.50           C  
ATOM   2340 HG21 VAL A 148     -37.284  -5.153  16.070  1.00 96.50           H  
ATOM   2341 HG22 VAL A 148     -38.319  -4.076  15.123  1.00 96.50           H  
ATOM   2342 HG23 VAL A 148     -36.822  -4.738  14.416  1.00 96.50           H  
ATOM   2343  N   GLU A 149     -34.420  -1.600  17.656  1.00 95.85           N  
ATOM   2344  H   GLU A 149     -35.187  -1.821  18.276  1.00 95.85           H  
ATOM   2345  CA  GLU A 149     -33.582  -0.454  18.013  1.00 95.85           C  
ATOM   2346  HA  GLU A 149     -33.595   0.277  17.205  1.00 95.85           H  
ATOM   2347  C   GLU A 149     -32.124  -0.884  18.197  1.00 95.85           C  
ATOM   2348  CB  GLU A 149     -34.138   0.217  19.277  1.00 95.85           C  
ATOM   2349  HB2 GLU A 149     -34.315  -0.550  20.031  1.00 95.85           H  
ATOM   2350  HB3 GLU A 149     -33.401   0.923  19.661  1.00 95.85           H  
ATOM   2351  O   GLU A 149     -31.252  -0.382  17.488  1.00 95.85           O  
ATOM   2352  CG  GLU A 149     -35.439   0.981  18.978  1.00 95.85           C  
ATOM   2353  HG2 GLU A 149     -35.198   1.820  18.326  1.00 95.85           H  
ATOM   2354  HG3 GLU A 149     -36.125   0.336  18.429  1.00 95.85           H  
ATOM   2355  CD  GLU A 149     -36.155   1.501  20.235  1.00 95.85           C  
ATOM   2356  OE1 GLU A 149     -37.142   2.246  20.039  1.00 95.85           O  
ATOM   2357  OE2 GLU A 149     -35.738   1.148  21.362  1.00 95.85           O  
ATOM   2358  N   ALA A 150     -31.869  -1.901  19.028  1.00 95.79           N  
ATOM   2359  H   ALA A 150     -32.629  -2.274  19.579  1.00 95.79           H  
ATOM   2360  CA  ALA A 150     -30.519  -2.418  19.259  1.00 95.79           C  
ATOM   2361  HA  ALA A 150     -29.900  -1.610  19.648  1.00 95.79           H  
ATOM   2362  C   ALA A 150     -29.849  -2.936  17.970  1.00 95.79           C  
ATOM   2363  CB  ALA A 150     -30.612  -3.524  20.318  1.00 95.79           C  
ATOM   2364  HB1 ALA A 150     -29.612  -3.899  20.538  1.00 95.79           H  
ATOM   2365  HB2 ALA A 150     -31.047  -3.117  21.231  1.00 95.79           H  
ATOM   2366  HB3 ALA A 150     -31.237  -4.340  19.955  1.00 95.79           H  
ATOM   2367  O   ALA A 150     -28.672  -2.681  17.722  1.00 95.79           O  
ATOM   2368  N   VAL A 151     -30.589  -3.643  17.109  1.00 95.67           N  
ATOM   2369  H   VAL A 151     -31.547  -3.839  17.362  1.00 95.67           H  
ATOM   2370  CA  VAL A 151     -30.073  -4.128  15.817  1.00 95.67           C  
ATOM   2371  HA  VAL A 151     -29.123  -4.634  15.986  1.00 95.67           H  
ATOM   2372  C   VAL A 151     -29.786  -2.961  14.868  1.00 95.67           C  
ATOM   2373  CB  VAL A 151     -31.054  -5.138  15.190  1.00 95.67           C  
ATOM   2374  HB  VAL A 151     -32.057  -4.711  15.182  1.00 95.67           H  
ATOM   2375  O   VAL A 151     -28.761  -2.955  14.181  1.00 95.67           O  
ATOM   2376  CG1 VAL A 151     -30.682  -5.517  13.752  1.00 95.67           C  
ATOM   2377 HG11 VAL A 151     -30.754  -4.651  13.094  1.00 95.67           H  
ATOM   2378 HG12 VAL A 151     -29.667  -5.911  13.715  1.00 95.67           H  
ATOM   2379 HG13 VAL A 151     -31.375  -6.274  13.384  1.00 95.67           H  
ATOM   2380  CG2 VAL A 151     -31.073  -6.451  15.987  1.00 95.67           C  
ATOM   2381 HG21 VAL A 151     -31.282  -6.257  17.039  1.00 95.67           H  
ATOM   2382 HG22 VAL A 151     -30.105  -6.947  15.915  1.00 95.67           H  
ATOM   2383 HG23 VAL A 151     -31.851  -7.107  15.596  1.00 95.67           H  
ATOM   2384  N   ARG A 152     -30.660  -1.950  14.829  1.00 95.26           N  
ATOM   2385  H   ARG A 152     -31.459  -1.988  15.445  1.00 95.26           H  
ATOM   2386  CA  ARG A 152     -30.488  -0.764  13.980  1.00 95.26           C  
ATOM   2387  HA  ARG A 152     -30.237  -1.093  12.972  1.00 95.26           H  
ATOM   2388  C   ARG A 152     -29.324   0.113  14.409  1.00 95.26           C  
ATOM   2389  CB  ARG A 152     -31.779   0.059  13.940  1.00 95.26           C  
ATOM   2390  HB2 ARG A 152     -32.220   0.120  14.935  1.00 95.26           H  
ATOM   2391  HB3 ARG A 152     -31.542   1.071  13.613  1.00 95.26           H  
ATOM   2392  O   ARG A 152     -28.741   0.743  13.533  1.00 95.26           O  
ATOM   2393  CG  ARG A 152     -32.772  -0.543  12.944  1.00 95.26           C  
ATOM   2394  HG2 ARG A 152     -33.037  -1.560  13.233  1.00 95.26           H  
ATOM   2395  HG3 ARG A 152     -32.306  -0.567  11.959  1.00 95.26           H  
ATOM   2396  CD  ARG A 152     -34.032   0.320  12.885  1.00 95.26           C  
ATOM   2397  HD2 ARG A 152     -33.750   1.370  12.801  1.00 95.26           H  
ATOM   2398  HD3 ARG A 152     -34.588   0.181  13.812  1.00 95.26           H  
ATOM   2399  NE  ARG A 152     -34.850  -0.051  11.720  1.00 95.26           N  
ATOM   2400  HE  ARG A 152     -34.399  -0.588  10.993  1.00 95.26           H  
ATOM   2401  NH1 ARG A 152     -36.885   0.731  12.453  1.00 95.26           N  
ATOM   2402 HH11 ARG A 152     -36.491   0.981  13.348  1.00 95.26           H  
ATOM   2403 HH12 ARG A 152     -37.853   0.446  12.402  1.00 95.26           H  
ATOM   2404  NH2 ARG A 152     -36.739  -0.337  10.518  1.00 95.26           N  
ATOM   2405 HH21 ARG A 152     -36.284  -0.995   9.901  1.00 95.26           H  
ATOM   2406 HH22 ARG A 152     -37.723  -0.528  10.638  1.00 95.26           H  
ATOM   2407  CZ  ARG A 152     -36.144   0.132  11.571  1.00 95.26           C  
ATOM   2408  N   GLU A 153     -28.955   0.130  15.685  1.00 96.12           N  
ATOM   2409  H   GLU A 153     -29.550  -0.317  16.367  1.00 96.12           H  
ATOM   2410  CA  GLU A 153     -27.757   0.829  16.168  1.00 96.12           C  
ATOM   2411  HA  GLU A 153     -27.770   1.857  15.806  1.00 96.12           H  
ATOM   2412  C   GLU A 153     -26.453   0.202  15.646  1.00 96.12           C  
ATOM   2413  CB  GLU A 153     -27.761   0.869  17.701  1.00 96.12           C  
ATOM   2414  HB2 GLU A 153     -26.771   1.169  18.042  1.00 96.12           H  
ATOM   2415  HB3 GLU A 153     -27.978  -0.125  18.092  1.00 96.12           H  
ATOM   2416  O   GLU A 153     -25.501   0.924  15.348  1.00 96.12           O  
ATOM   2417  CG  GLU A 153     -28.781   1.886  18.236  1.00 96.12           C  
ATOM   2418  HG2 GLU A 153     -28.541   2.860  17.809  1.00 96.12           H  
ATOM   2419  HG3 GLU A 153     -29.783   1.623  17.896  1.00 96.12           H  
ATOM   2420  CD  GLU A 153     -28.775   2.001  19.769  1.00 96.12           C  
ATOM   2421  OE1 GLU A 153     -29.346   3.002  20.256  1.00 96.12           O  
ATOM   2422  OE2 GLU A 153     -28.173   1.131  20.439  1.00 96.12           O  
ATOM   2423  N   LEU A 154     -26.424  -1.118  15.424  1.00 96.32           N  
ATOM   2424  H   LEU A 154     -27.223  -1.662  15.719  1.00 96.32           H  
ATOM   2425  CA  LEU A 154     -25.247  -1.818  14.889  1.00 96.32           C  
ATOM   2426  HA  LEU A 154     -24.359  -1.450  15.404  1.00 96.32           H  
ATOM   2427  C   LEU A 154     -25.022  -1.554  13.390  1.00 96.32           C  
ATOM   2428  CB  LEU A 154     -25.390  -3.328  15.156  1.00 96.32           C  
ATOM   2429  HB2 LEU A 154     -26.304  -3.679  14.676  1.00 96.32           H  
ATOM   2430  HB3 LEU A 154     -24.551  -3.842  14.688  1.00 96.32           H  
ATOM   2431  O   LEU A 154     -23.885  -1.539  12.911  1.00 96.32           O  
ATOM   2432  CG  LEU A 154     -25.432  -3.723  16.644  1.00 96.32           C  
ATOM   2433  HG  LEU A 154     -26.238  -3.188  17.147  1.00 96.32           H  
ATOM   2434  CD1 LEU A 154     -25.704  -5.225  16.759  1.00 96.32           C  
ATOM   2435 HD11 LEU A 154     -24.906  -5.788  16.275  1.00 96.32           H  
ATOM   2436 HD12 LEU A 154     -26.658  -5.456  16.284  1.00 96.32           H  
ATOM   2437 HD13 LEU A 154     -25.765  -5.501  17.811  1.00 96.32           H  
ATOM   2438  CD2 LEU A 154     -24.118  -3.413  17.362  1.00 96.32           C  
ATOM   2439 HD21 LEU A 154     -23.281  -3.887  16.850  1.00 96.32           H  
ATOM   2440 HD22 LEU A 154     -23.953  -2.336  17.391  1.00 96.32           H  
ATOM   2441 HD23 LEU A 154     -24.169  -3.766  18.392  1.00 96.32           H  
ATOM   2442  N   ILE A 155     -26.090  -1.325  12.619  1.00 96.71           N  
ATOM   2443  H   ILE A 155     -26.993  -1.337  13.071  1.00 96.71           H  
ATOM   2444  CA  ILE A 155     -26.005  -1.139  11.160  1.00 96.71           C  
ATOM   2445  HA  ILE A 155     -25.512  -2.022  10.754  1.00 96.71           H  
ATOM   2446  C   ILE A 155     -25.103   0.057  10.767  1.00 96.71           C  
ATOM   2447  CB  ILE A 155     -27.423  -1.082  10.534  1.00 96.71           C  
ATOM   2448  HB  ILE A 155     -28.044  -0.390  11.103  1.00 96.71           H  
ATOM   2449  O   ILE A 155     -24.245  -0.115   9.893  1.00 96.71           O  
ATOM   2450  CG1 ILE A 155     -28.105  -2.464  10.617  1.00 96.71           C  
ATOM   2451 HG12 ILE A 155     -28.047  -2.829  11.643  1.00 96.71           H  
ATOM   2452 HG13 ILE A 155     -27.574  -3.172   9.981  1.00 96.71           H  
ATOM   2453  CG2 ILE A 155     -27.365  -0.585   9.074  1.00 96.71           C  
ATOM   2454 HG21 ILE A 155     -27.012   0.446   9.047  1.00 96.71           H  
ATOM   2455 HG22 ILE A 155     -28.359  -0.613   8.628  1.00 96.71           H  
ATOM   2456 HG23 ILE A 155     -26.693  -1.226   8.504  1.00 96.71           H  
ATOM   2457  CD1 ILE A 155     -29.589  -2.452  10.221  1.00 96.71           C  
ATOM   2458 HD11 ILE A 155     -29.699  -2.311   9.146  1.00 96.71           H  
ATOM   2459 HD12 ILE A 155     -30.115  -1.658  10.751  1.00 96.71           H  
ATOM   2460 HD13 ILE A 155     -30.036  -3.409  10.488  1.00 96.71           H  
ATOM   2461  N   PRO A 156     -25.240   1.265  11.356  1.00 97.10           N  
ATOM   2462  CA  PRO A 156     -24.339   2.390  11.114  1.00 97.10           C  
ATOM   2463  HA  PRO A 156     -24.448   2.707  10.077  1.00 97.10           H  
ATOM   2464  C   PRO A 156     -22.864   2.088  11.389  1.00 97.10           C  
ATOM   2465  CB  PRO A 156     -24.826   3.515  12.033  1.00 97.10           C  
ATOM   2466  HB2 PRO A 156     -24.356   3.434  13.013  1.00 97.10           H  
ATOM   2467  HB3 PRO A 156     -24.639   4.499  11.602  1.00 97.10           H  
ATOM   2468  O   PRO A 156     -22.008   2.548  10.630  1.00 97.10           O  
ATOM   2469  CG  PRO A 156     -26.315   3.236  12.178  1.00 97.10           C  
ATOM   2470  HG2 PRO A 156     -26.852   3.644  11.323  1.00 97.10           H  
ATOM   2471  HG3 PRO A 156     -26.714   3.632  13.113  1.00 97.10           H  
ATOM   2472  CD  PRO A 156     -26.373   1.717  12.144  1.00 97.10           C  
ATOM   2473  HD2 PRO A 156     -26.301   1.320  13.157  1.00 97.10           H  
ATOM   2474  HD3 PRO A 156     -27.318   1.430  11.682  1.00 97.10           H  
ATOM   2475  N   GLU A 157     -22.549   1.309  12.427  1.00 95.55           N  
ATOM   2476  H   GLU A 157     -23.282   0.939  13.016  1.00 95.55           H  
ATOM   2477  CA  GLU A 157     -21.165   0.944  12.749  1.00 95.55           C  
ATOM   2478  HA  GLU A 157     -20.578   1.853  12.881  1.00 95.55           H  
ATOM   2479  C   GLU A 157     -20.528   0.139  11.613  1.00 95.55           C  
ATOM   2480  CB  GLU A 157     -21.085   0.135  14.049  1.00 95.55           C  
ATOM   2481  HB2 GLU A 157     -21.622  -0.806  13.933  1.00 95.55           H  
ATOM   2482  HB3 GLU A 157     -20.032  -0.093  14.215  1.00 95.55           H  
ATOM   2483  O   GLU A 157     -19.443   0.479  11.130  1.00 95.55           O  
ATOM   2484  CG  GLU A 157     -21.625   0.881  15.276  1.00 95.55           C  
ATOM   2485  HG2 GLU A 157     -21.160   1.866  15.310  1.00 95.55           H  
ATOM   2486  HG3 GLU A 157     -22.702   1.013  15.166  1.00 95.55           H  
ATOM   2487  CD  GLU A 157     -21.325   0.135  16.588  1.00 95.55           C  
ATOM   2488  OE1 GLU A 157     -21.582   0.736  17.650  1.00 95.55           O  
ATOM   2489  OE2 GLU A 157     -20.739  -0.974  16.523  1.00 95.55           O  
ATOM   2490  N   HIS A 158     -21.244  -0.873  11.120  1.00 96.19           N  
ATOM   2491  H   HIS A 158     -22.107  -1.115  11.587  1.00 96.19           H  
ATOM   2492  CA  HIS A 158     -20.814  -1.687   9.985  1.00 96.19           C  
ATOM   2493  HA  HIS A 158     -19.806  -2.055  10.173  1.00 96.19           H  
ATOM   2494  C   HIS A 158     -20.751  -0.879   8.680  1.00 96.19           C  
ATOM   2495  CB  HIS A 158     -21.739  -2.902   9.873  1.00 96.19           C  
ATOM   2496  HB2 HIS A 158     -21.532  -3.394   8.923  1.00 96.19           H  
ATOM   2497  HB3 HIS A 158     -22.784  -2.592   9.894  1.00 96.19           H  
ATOM   2498  O   HIS A 158     -19.788  -0.994   7.921  1.00 96.19           O  
ATOM   2499  CG  HIS A 158     -21.477  -3.914  10.956  1.00 96.19           C  
ATOM   2500  CD2 HIS A 158     -22.253  -4.233  12.038  1.00 96.19           C  
ATOM   2501  HD2 HIS A 158     -23.212  -3.804  12.288  1.00 96.19           H  
ATOM   2502  ND1 HIS A 158     -20.359  -4.702  11.016  1.00 96.19           N  
ATOM   2503  HD1 HIS A 158     -19.645  -4.724  10.302  1.00 96.19           H  
ATOM   2504  CE1 HIS A 158     -20.445  -5.478  12.102  1.00 96.19           C  
ATOM   2505  HE1 HIS A 158     -19.721  -6.226  12.390  1.00 96.19           H  
ATOM   2506  NE2 HIS A 158     -21.587  -5.233  12.760  1.00 96.19           N  
ATOM   2507  N   LYS A 159     -21.706   0.032   8.436  1.00 96.26           N  
ATOM   2508  H   LYS A 159     -22.480   0.079   9.083  1.00 96.26           H  
ATOM   2509  CA  LYS A 159     -21.665   0.947   7.277  1.00 96.26           C  
ATOM   2510  HA  LYS A 159     -21.582   0.354   6.366  1.00 96.26           H  
ATOM   2511  C   LYS A 159     -20.435   1.858   7.293  1.00 96.26           C  
ATOM   2512  CB  LYS A 159     -22.947   1.789   7.216  1.00 96.26           C  
ATOM   2513  HB2 LYS A 159     -23.183   2.171   8.210  1.00 96.26           H  
ATOM   2514  HB3 LYS A 159     -22.778   2.640   6.555  1.00 96.26           H  
ATOM   2515  O   LYS A 159     -19.826   2.087   6.247  1.00 96.26           O  
ATOM   2516  CG  LYS A 159     -24.131   0.986   6.666  1.00 96.26           C  
ATOM   2517  HG2 LYS A 159     -23.892   0.660   5.653  1.00 96.26           H  
ATOM   2518  HG3 LYS A 159     -24.302   0.104   7.284  1.00 96.26           H  
ATOM   2519  CD  LYS A 159     -25.407   1.835   6.627  1.00 96.26           C  
ATOM   2520  HD2 LYS A 159     -25.228   2.734   6.038  1.00 96.26           H  
ATOM   2521  HD3 LYS A 159     -25.676   2.115   7.645  1.00 96.26           H  
ATOM   2522  CE  LYS A 159     -26.533   1.011   5.993  1.00 96.26           C  
ATOM   2523  HE2 LYS A 159     -26.241   0.739   4.978  1.00 96.26           H  
ATOM   2524  HE3 LYS A 159     -26.638   0.084   6.558  1.00 96.26           H  
ATOM   2525  NZ  LYS A 159     -27.826   1.739   5.979  1.00 96.26           N  
ATOM   2526  HZ1 LYS A 159     -28.545   1.153   5.581  1.00 96.26           H  
ATOM   2527  HZ2 LYS A 159     -28.109   1.964   6.922  1.00 96.26           H  
ATOM   2528  HZ3 LYS A 159     -27.761   2.590   5.438  1.00 96.26           H  
ATOM   2529  N   ASN A 160     -20.038   2.357   8.463  1.00 95.74           N  
ATOM   2530  H   ASN A 160     -20.599   2.165   9.280  1.00 95.74           H  
ATOM   2531  CA  ASN A 160     -18.831   3.171   8.600  1.00 95.74           C  
ATOM   2532  HA  ASN A 160     -18.853   3.962   7.851  1.00 95.74           H  
ATOM   2533  C   ASN A 160     -17.561   2.355   8.323  1.00 95.74           C  
ATOM   2534  CB  ASN A 160     -18.813   3.814   9.995  1.00 95.74           C  
ATOM   2535  HB2 ASN A 160     -19.044   3.064  10.751  1.00 95.74           H  
ATOM   2536  HB3 ASN A 160     -17.816   4.206  10.200  1.00 95.74           H  
ATOM   2537  O   ASN A 160     -16.684   2.827   7.598  1.00 95.74           O  
ATOM   2538  CG  ASN A 160     -19.782   4.977  10.119  1.00 95.74           C  
ATOM   2539  ND2 ASN A 160     -20.267   5.243  11.308  1.00 95.74           N  
ATOM   2540 HD21 ASN A 160     -20.951   5.984  11.365  1.00 95.74           H  
ATOM   2541 HD22 ASN A 160     -20.112   4.603  12.075  1.00 95.74           H  
ATOM   2542  OD1 ASN A 160     -20.074   5.687   9.168  1.00 95.74           O  
ATOM   2543  N   ARG A 161     -17.478   1.117   8.830  1.00 93.68           N  
ATOM   2544  H   ARG A 161     -18.230   0.788   9.418  1.00 93.68           H  
ATOM   2545  CA  ARG A 161     -16.366   0.199   8.518  1.00 93.68           C  
ATOM   2546  HA  ARG A 161     -15.419   0.672   8.776  1.00 93.68           H  
ATOM   2547  C   ARG A 161     -16.293  -0.110   7.027  1.00 93.68           C  
ATOM   2548  CB  ARG A 161     -16.509  -1.108   9.307  1.00 93.68           C  
ATOM   2549  HB2 ARG A 161     -15.777  -1.827   8.939  1.00 93.68           H  
ATOM   2550  HB3 ARG A 161     -17.502  -1.528   9.148  1.00 93.68           H  
ATOM   2551  O   ARG A 161     -15.214  -0.013   6.444  1.00 93.68           O  
ATOM   2552  CG  ARG A 161     -16.273  -0.898  10.804  1.00 93.68           C  
ATOM   2553  HG2 ARG A 161     -15.256  -0.544  10.971  1.00 93.68           H  
ATOM   2554  HG3 ARG A 161     -16.976  -0.161  11.194  1.00 93.68           H  
ATOM   2555  CD  ARG A 161     -16.478  -2.225  11.529  1.00 93.68           C  
ATOM   2556  HD2 ARG A 161     -17.454  -2.629  11.258  1.00 93.68           H  
ATOM   2557  HD3 ARG A 161     -15.714  -2.929  11.199  1.00 93.68           H  
ATOM   2558  NE  ARG A 161     -16.420  -2.046  12.991  1.00 93.68           N  
ATOM   2559  HE  ARG A 161     -16.529  -1.107  13.346  1.00 93.68           H  
ATOM   2560  NH1 ARG A 161     -16.396  -4.274  13.498  1.00 93.68           N  
ATOM   2561 HH11 ARG A 161     -16.438  -4.468  12.508  1.00 93.68           H  
ATOM   2562 HH12 ARG A 161     -16.501  -5.019  14.173  1.00 93.68           H  
ATOM   2563  NH2 ARG A 161     -16.519  -2.762  15.148  1.00 93.68           N  
ATOM   2564 HH21 ARG A 161     -16.759  -1.827  15.446  1.00 93.68           H  
ATOM   2565 HH22 ARG A 161     -16.671  -3.514  15.805  1.00 93.68           H  
ATOM   2566  CZ  ARG A 161     -16.437  -3.025  13.873  1.00 93.68           C  
ATOM   2567  N   LEU A 162     -17.435  -0.400   6.403  1.00 94.39           N  
ATOM   2568  H   LEU A 162     -18.263  -0.524   6.968  1.00 94.39           H  
ATOM   2569  CA  LEU A 162     -17.537  -0.644   4.967  1.00 94.39           C  
ATOM   2570  HA  LEU A 162     -16.918  -1.510   4.733  1.00 94.39           H  
ATOM   2571  C   LEU A 162     -17.008   0.543   4.151  1.00 94.39           C  
ATOM   2572  CB  LEU A 162     -19.001  -0.967   4.620  1.00 94.39           C  
ATOM   2573  HB2 LEU A 162     -19.626  -0.123   4.911  1.00 94.39           H  
ATOM   2574  HB3 LEU A 162     -19.322  -1.835   5.197  1.00 94.39           H  
ATOM   2575  O   LEU A 162     -16.213   0.348   3.236  1.00 94.39           O  
ATOM   2576  CG  LEU A 162     -19.229  -1.247   3.125  1.00 94.39           C  
ATOM   2577  HG  LEU A 162     -18.887  -0.397   2.534  1.00 94.39           H  
ATOM   2578  CD1 LEU A 162     -18.489  -2.501   2.669  1.00 94.39           C  
ATOM   2579 HD11 LEU A 162     -18.823  -3.364   3.246  1.00 94.39           H  
ATOM   2580 HD12 LEU A 162     -18.687  -2.671   1.611  1.00 94.39           H  
ATOM   2581 HD13 LEU A 162     -17.417  -2.366   2.811  1.00 94.39           H  
ATOM   2582  CD2 LEU A 162     -20.717  -1.433   2.854  1.00 94.39           C  
ATOM   2583 HD21 LEU A 162     -21.077  -2.333   3.354  1.00 94.39           H  
ATOM   2584 HD22 LEU A 162     -20.875  -1.516   1.779  1.00 94.39           H  
ATOM   2585 HD23 LEU A 162     -21.271  -0.567   3.218  1.00 94.39           H  
ATOM   2586  N   ARG A 163     -17.376   1.778   4.511  1.00 93.73           N  
ATOM   2587  H   ARG A 163     -18.061   1.869   5.247  1.00 93.73           H  
ATOM   2588  CA  ARG A 163     -16.890   2.987   3.827  1.00 93.73           C  
ATOM   2589  HA  ARG A 163     -17.151   2.916   2.771  1.00 93.73           H  
ATOM   2590  C   ARG A 163     -15.366   3.125   3.888  1.00 93.73           C  
ATOM   2591  CB  ARG A 163     -17.585   4.209   4.441  1.00 93.73           C  
ATOM   2592  HB2 ARG A 163     -17.337   4.271   5.500  1.00 93.73           H  
ATOM   2593  HB3 ARG A 163     -18.664   4.085   4.346  1.00 93.73           H  
ATOM   2594  O   ARG A 163     -14.750   3.506   2.895  1.00 93.73           O  
ATOM   2595  CG  ARG A 163     -17.168   5.513   3.750  1.00 93.73           C  
ATOM   2596  HG2 ARG A 163     -16.091   5.653   3.834  1.00 93.73           H  
ATOM   2597  HG3 ARG A 163     -17.443   5.470   2.696  1.00 93.73           H  
ATOM   2598  CD  ARG A 163     -17.858   6.702   4.416  1.00 93.73           C  
ATOM   2599  HD2 ARG A 163     -18.936   6.599   4.290  1.00 93.73           H  
ATOM   2600  HD3 ARG A 163     -17.623   6.688   5.481  1.00 93.73           H  
ATOM   2601  NE  ARG A 163     -17.401   7.971   3.825  1.00 93.73           N  
ATOM   2602  HE  ARG A 163     -16.762   7.898   3.045  1.00 93.73           H  
ATOM   2603  NH1 ARG A 163     -18.553   9.367   5.232  1.00 93.73           N  
ATOM   2604 HH11 ARG A 163     -18.798  10.295   5.547  1.00 93.73           H  
ATOM   2605 HH12 ARG A 163     -18.913   8.557   5.717  1.00 93.73           H  
ATOM   2606  NH2 ARG A 163     -17.261  10.234   3.628  1.00 93.73           N  
ATOM   2607 HH21 ARG A 163     -17.512  11.157   3.952  1.00 93.73           H  
ATOM   2608 HH22 ARG A 163     -16.614  10.125   2.860  1.00 93.73           H  
ATOM   2609  CZ  ARG A 163     -17.740   9.181   4.229  1.00 93.73           C  
ATOM   2610  N   LEU A 164     -14.755   2.842   5.039  1.00 91.60           N  
ATOM   2611  H   LEU A 164     -15.322   2.534   5.817  1.00 91.60           H  
ATOM   2612  CA  LEU A 164     -13.296   2.881   5.188  1.00 91.60           C  
ATOM   2613  HA  LEU A 164     -12.920   3.829   4.803  1.00 91.60           H  
ATOM   2614  C   LEU A 164     -12.623   1.786   4.348  1.00 91.60           C  
ATOM   2615  CB  LEU A 164     -12.922   2.757   6.676  1.00 91.60           C  
ATOM   2616  HB2 LEU A 164     -13.361   1.840   7.068  1.00 91.60           H  
ATOM   2617  HB3 LEU A 164     -11.839   2.663   6.752  1.00 91.60           H  
ATOM   2618  O   LEU A 164     -11.656   2.060   3.643  1.00 91.60           O  
ATOM   2619  CG  LEU A 164     -13.373   3.940   7.553  1.00 91.60           C  
ATOM   2620  HG  LEU A 164     -14.446   4.094   7.446  1.00 91.60           H  
ATOM   2621  CD1 LEU A 164     -13.077   3.628   9.021  1.00 91.60           C  
ATOM   2622 HD11 LEU A 164     -13.423   4.449   9.649  1.00 91.60           H  
ATOM   2623 HD12 LEU A 164     -13.608   2.721   9.313  1.00 91.60           H  
ATOM   2624 HD13 LEU A 164     -12.007   3.485   9.166  1.00 91.60           H  
ATOM   2625  CD2 LEU A 164     -12.663   5.245   7.185  1.00 91.60           C  
ATOM   2626 HD21 LEU A 164     -12.954   6.032   7.880  1.00 91.60           H  
ATOM   2627 HD22 LEU A 164     -11.582   5.108   7.229  1.00 91.60           H  
ATOM   2628 HD23 LEU A 164     -12.944   5.554   6.178  1.00 91.60           H  
ATOM   2629  N   LEU A 165     -13.188   0.576   4.353  1.00 90.58           N  
ATOM   2630  H   LEU A 165     -13.987   0.427   4.952  1.00 90.58           H  
ATOM   2631  CA  LEU A 165     -12.735  -0.541   3.519  1.00 90.58           C  
ATOM   2632  HA  LEU A 165     -11.693  -0.763   3.748  1.00 90.58           H  
ATOM   2633  C   LEU A 165     -12.802  -0.231   2.021  1.00 90.58           C  
ATOM   2634  CB  LEU A 165     -13.614  -1.763   3.830  1.00 90.58           C  
ATOM   2635  HB2 LEU A 165     -13.589  -2.455   2.988  1.00 90.58           H  
ATOM   2636  HB3 LEU A 165     -14.649  -1.438   3.941  1.00 90.58           H  
ATOM   2637  O   LEU A 165     -11.934  -0.656   1.268  1.00 90.58           O  
ATOM   2638  CG  LEU A 165     -13.175  -2.499   5.098  1.00 90.58           C  
ATOM   2639  HG  LEU A 165     -12.861  -1.792   5.866  1.00 90.58           H  
ATOM   2640  CD1 LEU A 165     -14.318  -3.339   5.647  1.00 90.58           C  
ATOM   2641 HD11 LEU A 165     -14.609  -4.114   4.938  1.00 90.58           H  
ATOM   2642 HD12 LEU A 165     -14.023  -3.794   6.593  1.00 90.58           H  
ATOM   2643 HD13 LEU A 165     -15.169  -2.685   5.838  1.00 90.58           H  
ATOM   2644  CD2 LEU A 165     -12.030  -3.443   4.764  1.00 90.58           C  
ATOM   2645 HD21 LEU A 165     -12.305  -4.090   3.931  1.00 90.58           H  
ATOM   2646 HD22 LEU A 165     -11.807  -4.066   5.629  1.00 90.58           H  
ATOM   2647 HD23 LEU A 165     -11.150  -2.868   4.475  1.00 90.58           H  
ATOM   2648  N   GLU A 166     -13.813   0.508   1.568  1.00 90.66           N  
ATOM   2649  H   GLU A 166     -14.551   0.758   2.210  1.00 90.66           H  
ATOM   2650  CA  GLU A 166     -13.931   0.908   0.163  1.00 90.66           C  
ATOM   2651  HA  GLU A 166     -13.831   0.026  -0.468  1.00 90.66           H  
ATOM   2652  C   GLU A 166     -12.841   1.882  -0.285  1.00 90.66           C  
ATOM   2653  CB  GLU A 166     -15.298   1.551  -0.080  1.00 90.66           C  
ATOM   2654  HB2 GLU A 166     -15.278   2.076  -1.035  1.00 90.66           H  
ATOM   2655  HB3 GLU A 166     -15.518   2.270   0.709  1.00 90.66           H  
ATOM   2656  O   GLU A 166     -12.407   1.817  -1.437  1.00 90.66           O  
ATOM   2657  CG  GLU A 166     -16.387   0.484  -0.149  1.00 90.66           C  
ATOM   2658  HG2 GLU A 166     -16.097  -0.211  -0.936  1.00 90.66           H  
ATOM   2659  HG3 GLU A 166     -16.441  -0.078   0.783  1.00 90.66           H  
ATOM   2660  CD  GLU A 166     -17.762   1.062  -0.487  1.00 90.66           C  
ATOM   2661  OE1 GLU A 166     -18.539   0.264  -1.061  1.00 90.66           O  
ATOM   2662  OE2 GLU A 166     -17.991   2.273  -0.261  1.00 90.66           O  
ATOM   2663  N   LEU A 167     -12.401   2.777   0.602  1.00 91.39           N  
ATOM   2664  H   LEU A 167     -12.773   2.745   1.540  1.00 91.39           H  
ATOM   2665  CA  LEU A 167     -11.282   3.678   0.325  1.00 91.39           C  
ATOM   2666  HA  LEU A 167     -11.431   4.153  -0.645  1.00 91.39           H  
ATOM   2667  C   LEU A 167      -9.977   2.888   0.217  1.00 91.39           C  
ATOM   2668  CB  LEU A 167     -11.198   4.758   1.418  1.00 91.39           C  
ATOM   2669  HB2 LEU A 167     -10.275   5.322   1.279  1.00 91.39           H  
ATOM   2670  HB3 LEU A 167     -11.134   4.268   2.389  1.00 91.39           H  
ATOM   2671  O   LEU A 167      -9.261   3.024  -0.773  1.00 91.39           O  
ATOM   2672  CG  LEU A 167     -12.381   5.740   1.425  1.00 91.39           C  
ATOM   2673  HG  LEU A 167     -13.322   5.192   1.456  1.00 91.39           H  
ATOM   2674  CD1 LEU A 167     -12.308   6.632   2.665  1.00 91.39           C  
ATOM   2675 HD11 LEU A 167     -12.339   6.007   3.557  1.00 91.39           H  
ATOM   2676 HD12 LEU A 167     -11.376   7.197   2.661  1.00 91.39           H  
ATOM   2677 HD13 LEU A 167     -13.155   7.318   2.683  1.00 91.39           H  
ATOM   2678  CD2 LEU A 167     -12.388   6.643   0.187  1.00 91.39           C  
ATOM   2679 HD21 LEU A 167     -13.202   7.365   0.261  1.00 91.39           H  
ATOM   2680 HD22 LEU A 167     -12.535   6.041  -0.709  1.00 91.39           H  
ATOM   2681 HD23 LEU A 167     -11.438   7.173   0.112  1.00 91.39           H  
ATOM   2682  N   ASP A 168      -9.730   1.997   1.174  1.00 90.69           N  
ATOM   2683  H   ASP A 168     -10.329   1.980   1.987  1.00 90.69           H  
ATOM   2684  CA  ASP A 168      -8.533   1.156   1.187  1.00 90.69           C  
ATOM   2685  HA  ASP A 168      -7.652   1.789   1.092  1.00 90.69           H  
ATOM   2686  C   ASP A 168      -8.511   0.163   0.013  1.00 90.69           C  
ATOM   2687  CB  ASP A 168      -8.454   0.418   2.530  1.00 90.69           C  
ATOM   2688  HB2 ASP A 168      -7.698  -0.363   2.447  1.00 90.69           H  
ATOM   2689  HB3 ASP A 168      -9.408  -0.067   2.737  1.00 90.69           H  
ATOM   2690  O   ASP A 168      -7.444  -0.157  -0.509  1.00 90.69           O  
ATOM   2691  CG  ASP A 168      -8.070   1.315   3.717  1.00 90.69           C  
ATOM   2692  OD1 ASP A 168      -7.894   2.541   3.573  1.00 90.69           O  
ATOM   2693  OD2 ASP A 168      -7.898   0.765   4.825  1.00 90.69           O  
ATOM   2694  N   ALA A 169      -9.676  -0.305  -0.451  1.00 87.97           N  
ATOM   2695  H   ALA A 169     -10.516  -0.083   0.064  1.00 87.97           H  
ATOM   2696  CA  ALA A 169      -9.772  -1.204  -1.601  1.00 87.97           C  
ATOM   2697  HA  ALA A 169      -9.095  -2.045  -1.450  1.00 87.97           H  
ATOM   2698  C   ALA A 169      -9.340  -0.492  -2.886  1.00 87.97           C  
ATOM   2699  CB  ALA A 169     -11.204  -1.744  -1.719  1.00 87.97           C  
ATOM   2700  HB1 ALA A 169     -11.480  -2.288  -0.816  1.00 87.97           H  
ATOM   2701  HB2 ALA A 169     -11.266  -2.421  -2.571  1.00 87.97           H  
ATOM   2702  HB3 ALA A 169     -11.903  -0.921  -1.867  1.00 87.97           H  
ATOM   2703  O   ALA A 169      -8.513  -1.015  -3.631  1.00 87.97           O  
ATOM   2704  N   LYS A 170      -9.844   0.729  -3.106  1.00 89.78           N  
ATOM   2705  H   LYS A 170     -10.476   1.109  -2.417  1.00 89.78           H  
ATOM   2706  CA  LYS A 170      -9.448   1.569  -4.246  1.00 89.78           C  
ATOM   2707  HA  LYS A 170      -9.614   1.027  -5.177  1.00 89.78           H  
ATOM   2708  C   LYS A 170      -7.966   1.912  -4.205  1.00 89.78           C  
ATOM   2709  CB  LYS A 170     -10.262   2.865  -4.241  1.00 89.78           C  
ATOM   2710  HB2 LYS A 170      -9.813   3.566  -4.945  1.00 89.78           H  
ATOM   2711  HB3 LYS A 170     -10.230   3.310  -3.246  1.00 89.78           H  
ATOM   2712  O   LYS A 170      -7.305   1.904  -5.239  1.00 89.78           O  
ATOM   2713  CG  LYS A 170     -11.712   2.622  -4.660  1.00 89.78           C  
ATOM   2714  HG2 LYS A 170     -12.165   1.860  -4.027  1.00 89.78           H  
ATOM   2715  HG3 LYS A 170     -11.734   2.278  -5.694  1.00 89.78           H  
ATOM   2716  CD  LYS A 170     -12.500   3.926  -4.533  1.00 89.78           C  
ATOM   2717  HD2 LYS A 170     -12.473   4.254  -3.494  1.00 89.78           H  
ATOM   2718  HD3 LYS A 170     -12.046   4.686  -5.169  1.00 89.78           H  
ATOM   2719  CE  LYS A 170     -13.943   3.672  -4.961  1.00 89.78           C  
ATOM   2720  HE2 LYS A 170     -13.941   3.320  -5.993  1.00 89.78           H  
ATOM   2721  HE3 LYS A 170     -14.346   2.875  -4.336  1.00 89.78           H  
ATOM   2722  NZ  LYS A 170     -14.762   4.898  -4.827  1.00 89.78           N  
ATOM   2723  HZ1 LYS A 170     -14.381   5.635  -5.402  1.00 89.78           H  
ATOM   2724  HZ2 LYS A 170     -15.715   4.711  -5.105  1.00 89.78           H  
ATOM   2725  HZ3 LYS A 170     -14.762   5.196  -3.862  1.00 89.78           H  
ATOM   2726  N   GLU A 171      -7.443   2.196  -3.017  1.00 90.63           N  
ATOM   2727  H   GLU A 171      -8.049   2.251  -2.211  1.00 90.63           H  
ATOM   2728  CA  GLU A 171      -6.024   2.486  -2.845  1.00 90.63           C  
ATOM   2729  HA  GLU A 171      -5.746   3.238  -3.583  1.00 90.63           H  
ATOM   2730  C   GLU A 171      -5.157   1.251  -3.131  1.00 90.63           C  
ATOM   2731  CB  GLU A 171      -5.810   3.060  -1.437  1.00 90.63           C  
ATOM   2732  HB2 GLU A 171      -6.500   3.890  -1.281  1.00 90.63           H  
ATOM   2733  HB3 GLU A 171      -6.042   2.291  -0.700  1.00 90.63           H  
ATOM   2734  O   GLU A 171      -4.161   1.350  -3.846  1.00 90.63           O  
ATOM   2735  CG  GLU A 171      -4.385   3.560  -1.184  1.00 90.63           C  
ATOM   2736  HG2 GLU A 171      -3.700   2.717  -1.273  1.00 90.63           H  
ATOM   2737  HG3 GLU A 171      -4.331   3.916  -0.155  1.00 90.63           H  
ATOM   2738  CD  GLU A 171      -3.926   4.688  -2.123  1.00 90.63           C  
ATOM   2739  OE1 GLU A 171      -2.724   5.015  -2.087  1.00 90.63           O  
ATOM   2740  OE2 GLU A 171      -4.713   5.227  -2.936  1.00 90.63           O  
ATOM   2741  N   SER A 172      -5.581   0.066  -2.680  1.00 87.95           N  
ATOM   2742  H   SER A 172      -6.391   0.049  -2.077  1.00 87.95           H  
ATOM   2743  CA  SER A 172      -4.920  -1.203  -3.009  1.00 87.95           C  
ATOM   2744  HA  SER A 172      -3.887  -1.149  -2.665  1.00 87.95           H  
ATOM   2745  C   SER A 172      -4.898  -1.464  -4.518  1.00 87.95           C  
ATOM   2746  CB  SER A 172      -5.620  -2.365  -2.291  1.00 87.95           C  
ATOM   2747  HB2 SER A 172      -5.706  -2.131  -1.230  1.00 87.95           H  
ATOM   2748  HB3 SER A 172      -6.622  -2.496  -2.699  1.00 87.95           H  
ATOM   2749  O   SER A 172      -3.860  -1.843  -5.060  1.00 87.95           O  
ATOM   2750  OG  SER A 172      -4.887  -3.578  -2.437  1.00 87.95           O  
ATOM   2751  HG  SER A 172      -4.101  -3.478  -1.895  1.00 87.95           H  
ATOM   2752  N   GLU A 173      -6.014  -1.235  -5.217  1.00 88.53           N  
ATOM   2753  H   GLU A 173      -6.846  -0.951  -4.720  1.00 88.53           H  
ATOM   2754  CA  GLU A 173      -6.090  -1.360  -6.679  1.00 88.53           C  
ATOM   2755  HA  GLU A 173      -5.771  -2.359  -6.976  1.00 88.53           H  
ATOM   2756  C   GLU A 173      -5.159  -0.367  -7.386  1.00 88.53           C  
ATOM   2757  CB  GLU A 173      -7.536  -1.147  -7.153  1.00 88.53           C  
ATOM   2758  HB2 GLU A 173      -7.929  -0.239  -6.696  1.00 88.53           H  
ATOM   2759  HB3 GLU A 173      -7.532  -1.015  -8.235  1.00 88.53           H  
ATOM   2760  O   GLU A 173      -4.430  -0.753  -8.302  1.00 88.53           O  
ATOM   2761  CG  GLU A 173      -8.452  -2.335  -6.821  1.00 88.53           C  
ATOM   2762  HG2 GLU A 173      -8.076  -3.213  -7.346  1.00 88.53           H  
ATOM   2763  HG3 GLU A 173      -8.400  -2.547  -5.753  1.00 88.53           H  
ATOM   2764  CD  GLU A 173      -9.922  -2.101  -7.215  1.00 88.53           C  
ATOM   2765  OE1 GLU A 173     -10.703  -3.071  -7.088  1.00 88.53           O  
ATOM   2766  OE2 GLU A 173     -10.276  -0.971  -7.628  1.00 88.53           O  
ATOM   2767  N   ARG A 174      -5.130   0.892  -6.931  1.00 92.42           N  
ATOM   2768  H   ARG A 174      -5.763   1.131  -6.180  1.00 92.42           H  
ATOM   2769  CA  ARG A 174      -4.257   1.945  -7.469  1.00 92.42           C  
ATOM   2770  HA  ARG A 174      -4.462   2.054  -8.534  1.00 92.42           H  
ATOM   2771  C   ARG A 174      -2.781   1.573  -7.335  1.00 92.42           C  
ATOM   2772  CB  ARG A 174      -4.566   3.266  -6.744  1.00 92.42           C  
ATOM   2773  HB2 ARG A 174      -4.265   3.181  -5.700  1.00 92.42           H  
ATOM   2774  HB3 ARG A 174      -5.640   3.446  -6.770  1.00 92.42           H  
ATOM   2775  O   ARG A 174      -2.047   1.657  -8.317  1.00 92.42           O  
ATOM   2776  CG  ARG A 174      -3.860   4.472  -7.379  1.00 92.42           C  
ATOM   2777  HG2 ARG A 174      -2.801   4.257  -7.528  1.00 92.42           H  
ATOM   2778  HG3 ARG A 174      -4.309   4.660  -8.354  1.00 92.42           H  
ATOM   2779  CD  ARG A 174      -4.009   5.733  -6.507  1.00 92.42           C  
ATOM   2780  HD2 ARG A 174      -3.752   6.609  -7.103  1.00 92.42           H  
ATOM   2781  HD3 ARG A 174      -5.051   5.833  -6.203  1.00 92.42           H  
ATOM   2782  NE  ARG A 174      -3.160   5.704  -5.297  1.00 92.42           N  
ATOM   2783  HE  ARG A 174      -3.615   5.535  -4.411  1.00 92.42           H  
ATOM   2784  NH1 ARG A 174      -1.151   6.086  -6.316  1.00 92.42           N  
ATOM   2785 HH11 ARG A 174      -1.646   6.137  -7.194  1.00 92.42           H  
ATOM   2786 HH12 ARG A 174      -0.200   5.745  -6.328  1.00 92.42           H  
ATOM   2787  NH2 ARG A 174      -1.176   5.682  -4.153  1.00 92.42           N  
ATOM   2788 HH21 ARG A 174      -0.167   5.693  -4.124  1.00 92.42           H  
ATOM   2789 HH22 ARG A 174      -1.683   5.446  -3.312  1.00 92.42           H  
ATOM   2790  CZ  ARG A 174      -1.845   5.831  -5.250  1.00 92.42           C  
ATOM   2791  N   ILE A 175      -2.360   1.147  -6.145  1.00 92.92           N  
ATOM   2792  H   ILE A 175      -3.026   1.131  -5.386  1.00 92.92           H  
ATOM   2793  CA  ILE A 175      -0.975   0.742  -5.867  1.00 92.92           C  
ATOM   2794  HA  ILE A 175      -0.303   1.552  -6.149  1.00 92.92           H  
ATOM   2795  C   ILE A 175      -0.593  -0.468  -6.725  1.00 92.92           C  
ATOM   2796  CB  ILE A 175      -0.798   0.475  -4.355  1.00 92.92           C  
ATOM   2797  HB  ILE A 175      -1.619  -0.157  -4.016  1.00 92.92           H  
ATOM   2798  O   ILE A 175       0.457  -0.455  -7.364  1.00 92.92           O  
ATOM   2799  CG1 ILE A 175      -0.841   1.814  -3.584  1.00 92.92           C  
ATOM   2800 HG12 ILE A 175      -1.662   2.430  -3.950  1.00 92.92           H  
ATOM   2801 HG13 ILE A 175       0.085   2.364  -3.752  1.00 92.92           H  
ATOM   2802  CG2 ILE A 175       0.524  -0.261  -4.062  1.00 92.92           C  
ATOM   2803 HG21 ILE A 175       0.673  -0.387  -2.990  1.00 92.92           H  
ATOM   2804 HG22 ILE A 175       0.517  -1.257  -4.505  1.00 92.92           H  
ATOM   2805 HG23 ILE A 175       1.366   0.304  -4.462  1.00 92.92           H  
ATOM   2806  CD1 ILE A 175      -1.048   1.635  -2.078  1.00 92.92           C  
ATOM   2807 HD11 ILE A 175      -0.233   1.065  -1.633  1.00 92.92           H  
ATOM   2808 HD12 ILE A 175      -1.992   1.117  -1.912  1.00 92.92           H  
ATOM   2809 HD13 ILE A 175      -1.090   2.614  -1.601  1.00 92.92           H  
ATOM   2810  N   LYS A 176      -1.463  -1.482  -6.819  1.00 90.02           N  
ATOM   2811  H   LYS A 176      -2.315  -1.433  -6.279  1.00 90.02           H  
ATOM   2812  CA  LYS A 176      -1.221  -2.667  -7.660  1.00 90.02           C  
ATOM   2813  HA  LYS A 176      -0.270  -3.115  -7.374  1.00 90.02           H  
ATOM   2814  C   LYS A 176      -1.068  -2.304  -9.137  1.00 90.02           C  
ATOM   2815  CB  LYS A 176      -2.341  -3.695  -7.450  1.00 90.02           C  
ATOM   2816  HB2 LYS A 176      -2.314  -4.432  -8.253  1.00 90.02           H  
ATOM   2817  HB3 LYS A 176      -3.308  -3.193  -7.471  1.00 90.02           H  
ATOM   2818  O   LYS A 176      -0.148  -2.793  -9.782  1.00 90.02           O  
ATOM   2819  CG  LYS A 176      -2.145  -4.425  -6.115  1.00 90.02           C  
ATOM   2820  HG2 LYS A 176      -1.276  -5.076  -6.196  1.00 90.02           H  
ATOM   2821  HG3 LYS A 176      -1.950  -3.697  -5.327  1.00 90.02           H  
ATOM   2822  CD  LYS A 176      -3.370  -5.255  -5.715  1.00 90.02           C  
ATOM   2823  HD2 LYS A 176      -3.598  -5.992  -6.485  1.00 90.02           H  
ATOM   2824  HD3 LYS A 176      -4.216  -4.580  -5.585  1.00 90.02           H  
ATOM   2825  CE  LYS A 176      -3.031  -5.946  -4.389  1.00 90.02           C  
ATOM   2826  HE2 LYS A 176      -2.415  -6.824  -4.587  1.00 90.02           H  
ATOM   2827  HE3 LYS A 176      -2.423  -5.260  -3.798  1.00 90.02           H  
ATOM   2828  NZ  LYS A 176      -4.231  -6.303  -3.601  1.00 90.02           N  
ATOM   2829  HZ1 LYS A 176      -4.727  -5.454  -3.370  1.00 90.02           H  
ATOM   2830  HZ2 LYS A 176      -4.836  -6.937  -4.101  1.00 90.02           H  
ATOM   2831  HZ3 LYS A 176      -3.942  -6.700  -2.718  1.00 90.02           H  
ATOM   2832  N   ALA A 177      -1.909  -1.413  -9.660  1.00 94.20           N  
ATOM   2833  H   ALA A 177      -2.667  -1.064  -9.090  1.00 94.20           H  
ATOM   2834  CA  ALA A 177      -1.785  -0.940 -11.036  1.00 94.20           C  
ATOM   2835  HA  ALA A 177      -1.788  -1.801 -11.704  1.00 94.20           H  
ATOM   2836  C   ALA A 177      -0.464  -0.185 -11.274  1.00 94.20           C  
ATOM   2837  CB  ALA A 177      -3.004  -0.069 -11.362  1.00 94.20           C  
ATOM   2838  HB1 ALA A 177      -3.917  -0.647 -11.224  1.00 94.20           H  
ATOM   2839  HB2 ALA A 177      -2.946   0.262 -12.399  1.00 94.20           H  
ATOM   2840  HB3 ALA A 177      -3.031   0.802 -10.707  1.00 94.20           H  
ATOM   2841  O   ALA A 177       0.186  -0.392 -12.296  1.00 94.20           O  
ATOM   2842  N   GLN A 178      -0.037   0.656 -10.327  1.00 96.98           N  
ATOM   2843  H   GLN A 178      -0.604   0.792  -9.503  1.00 96.98           H  
ATOM   2844  CA  GLN A 178       1.245   1.363 -10.423  1.00 96.98           C  
ATOM   2845  HA  GLN A 178       1.291   1.880 -11.382  1.00 96.98           H  
ATOM   2846  C   GLN A 178       2.445   0.413 -10.387  1.00 96.98           C  
ATOM   2847  CB  GLN A 178       1.363   2.398  -9.300  1.00 96.98           C  
ATOM   2848  HB2 GLN A 178       1.120   1.942  -8.340  1.00 96.98           H  
ATOM   2849  HB3 GLN A 178       2.392   2.755  -9.264  1.00 96.98           H  
ATOM   2850  O   GLN A 178       3.379   0.598 -11.164  1.00 96.98           O  
ATOM   2851  CG  GLN A 178       0.459   3.606  -9.549  1.00 96.98           C  
ATOM   2852  HG2 GLN A 178       0.700   4.020 -10.528  1.00 96.98           H  
ATOM   2853  HG3 GLN A 178      -0.589   3.307  -9.558  1.00 96.98           H  
ATOM   2854  CD  GLN A 178       0.651   4.689  -8.498  1.00 96.98           C  
ATOM   2855  NE2 GLN A 178       0.560   5.945  -8.878  1.00 96.98           N  
ATOM   2856 HE21 GLN A 178       0.921   6.621  -8.220  1.00 96.98           H  
ATOM   2857 HE22 GLN A 178       0.507   6.152  -9.865  1.00 96.98           H  
ATOM   2858  OE1 GLN A 178       0.846   4.466  -7.314  1.00 96.98           O  
ATOM   2859  N   ILE A 179       2.403  -0.618  -9.538  1.00 96.76           N  
ATOM   2860  H   ILE A 179       1.621  -0.681  -8.902  1.00 96.76           H  
ATOM   2861  CA  ILE A 179       3.437  -1.657  -9.464  1.00 96.76           C  
ATOM   2862  HA  ILE A 179       4.392  -1.190  -9.223  1.00 96.76           H  
ATOM   2863  C   ILE A 179       3.618  -2.346 -10.819  1.00 96.76           C  
ATOM   2864  CB  ILE A 179       3.086  -2.664  -8.343  1.00 96.76           C  
ATOM   2865  HB  ILE A 179       2.019  -2.881  -8.393  1.00 96.76           H  
ATOM   2866  O   ILE A 179       4.748  -2.486 -11.282  1.00 96.76           O  
ATOM   2867  CG1 ILE A 179       3.385  -2.025  -6.970  1.00 96.76           C  
ATOM   2868 HG12 ILE A 179       4.463  -1.931  -6.836  1.00 96.76           H  
ATOM   2869 HG13 ILE A 179       2.962  -1.021  -6.942  1.00 96.76           H  
ATOM   2870  CG2 ILE A 179       3.830  -4.003  -8.501  1.00 96.76           C  
ATOM   2871 HG21 ILE A 179       3.646  -4.652  -7.645  1.00 96.76           H  
ATOM   2872 HG22 ILE A 179       3.475  -4.523  -9.391  1.00 96.76           H  
ATOM   2873 HG23 ILE A 179       4.900  -3.815  -8.588  1.00 96.76           H  
ATOM   2874  CD1 ILE A 179       2.803  -2.805  -5.785  1.00 96.76           C  
ATOM   2875 HD11 ILE A 179       2.932  -2.219  -4.875  1.00 96.76           H  
ATOM   2876 HD12 ILE A 179       1.738  -2.979  -5.941  1.00 96.76           H  
ATOM   2877 HD13 ILE A 179       3.316  -3.758  -5.656  1.00 96.76           H  
ATOM   2878  N   GLU A 180       2.527  -2.747 -11.476  1.00 95.91           N  
ATOM   2879  H   GLU A 180       1.622  -2.641 -11.041  1.00 95.91           H  
ATOM   2880  CA  GLU A 180       2.614  -3.415 -12.780  1.00 95.91           C  
ATOM   2881  HA  GLU A 180       3.315  -4.247 -12.706  1.00 95.91           H  
ATOM   2882  C   GLU A 180       3.198  -2.486 -13.855  1.00 95.91           C  
ATOM   2883  CB  GLU A 180       1.244  -3.985 -13.179  1.00 95.91           C  
ATOM   2884  HB2 GLU A 180       0.497  -3.191 -13.151  1.00 95.91           H  
ATOM   2885  HB3 GLU A 180       1.303  -4.356 -14.202  1.00 95.91           H  
ATOM   2886  O   GLU A 180       4.113  -2.883 -14.575  1.00 95.91           O  
ATOM   2887  CG  GLU A 180       0.790  -5.140 -12.263  1.00 95.91           C  
ATOM   2888  HG2 GLU A 180      -0.160  -5.524 -12.635  1.00 95.91           H  
ATOM   2889  HG3 GLU A 180       0.610  -4.753 -11.260  1.00 95.91           H  
ATOM   2890  CD  GLU A 180       1.813  -6.291 -12.190  1.00 95.91           C  
ATOM   2891  OE1 GLU A 180       2.323  -6.593 -11.077  1.00 95.91           O  
ATOM   2892  OE2 GLU A 180       2.112  -6.870 -13.253  1.00 95.91           O  
ATOM   2893  N   VAL A 181       2.782  -1.214 -13.887  1.00 97.27           N  
ATOM   2894  H   VAL A 181       2.040  -0.939 -13.259  1.00 97.27           H  
ATOM   2895  CA  VAL A 181       3.360  -0.209 -14.799  1.00 97.27           C  
ATOM   2896  HA  VAL A 181       3.255  -0.573 -15.822  1.00 97.27           H  
ATOM   2897  C   VAL A 181       4.860  -0.012 -14.552  1.00 97.27           C  
ATOM   2898  CB  VAL A 181       2.607   1.131 -14.675  1.00 97.27           C  
ATOM   2899  HB  VAL A 181       2.556   1.420 -13.625  1.00 97.27           H  
ATOM   2900  O   VAL A 181       5.638   0.081 -15.503  1.00 97.27           O  
ATOM   2901  CG1 VAL A 181       3.282   2.273 -15.450  1.00 97.27           C  
ATOM   2902 HG11 VAL A 181       3.446   1.969 -16.484  1.00 97.27           H  
ATOM   2903 HG12 VAL A 181       4.237   2.519 -14.986  1.00 97.27           H  
ATOM   2904 HG13 VAL A 181       2.652   3.161 -15.426  1.00 97.27           H  
ATOM   2905  CG2 VAL A 181       1.176   1.006 -15.214  1.00 97.27           C  
ATOM   2906 HG21 VAL A 181       0.650   0.195 -14.710  1.00 97.27           H  
ATOM   2907 HG22 VAL A 181       0.629   1.934 -15.045  1.00 97.27           H  
ATOM   2908 HG23 VAL A 181       1.201   0.783 -16.280  1.00 97.27           H  
ATOM   2909  N   LEU A 182       5.297   0.056 -13.290  1.00 97.06           N  
ATOM   2910  H   LEU A 182       4.629  -0.023 -12.538  1.00 97.06           H  
ATOM   2911  CA  LEU A 182       6.719   0.194 -12.964  1.00 97.06           C  
ATOM   2912  HA  LEU A 182       7.134   1.022 -13.539  1.00 97.06           H  
ATOM   2913  C   LEU A 182       7.520  -1.040 -13.378  1.00 97.06           C  
ATOM   2914  CB  LEU A 182       6.909   0.476 -11.466  1.00 97.06           C  
ATOM   2915  HB2 LEU A 182       7.958   0.314 -11.217  1.00 97.06           H  
ATOM   2916  HB3 LEU A 182       6.322  -0.244 -10.896  1.00 97.06           H  
ATOM   2917  O   LEU A 182       8.600  -0.888 -13.945  1.00 97.06           O  
ATOM   2918  CG  LEU A 182       6.535   1.898 -11.017  1.00 97.06           C  
ATOM   2919  HG  LEU A 182       5.485   2.097 -11.228  1.00 97.06           H  
ATOM   2920  CD1 LEU A 182       6.773   1.996  -9.516  1.00 97.06           C  
ATOM   2921 HD11 LEU A 182       6.439   2.967  -9.150  1.00 97.06           H  
ATOM   2922 HD12 LEU A 182       6.228   1.200  -9.009  1.00 97.06           H  
ATOM   2923 HD13 LEU A 182       7.835   1.892  -9.297  1.00 97.06           H  
ATOM   2924  CD2 LEU A 182       7.385   2.976 -11.689  1.00 97.06           C  
ATOM   2925 HD21 LEU A 182       7.177   3.024 -12.757  1.00 97.06           H  
ATOM   2926 HD22 LEU A 182       7.169   3.946 -11.241  1.00 97.06           H  
ATOM   2927 HD23 LEU A 182       8.438   2.757 -11.510  1.00 97.06           H  
ATOM   2928  N   LYS A 183       6.989  -2.249 -13.167  1.00 97.20           N  
ATOM   2929  H   LYS A 183       6.091  -2.301 -12.708  1.00 97.20           H  
ATOM   2930  CA  LYS A 183       7.640  -3.495 -13.598  1.00 97.20           C  
ATOM   2931  HA  LYS A 183       8.640  -3.544 -13.165  1.00 97.20           H  
ATOM   2932  C   LYS A 183       7.830  -3.549 -15.111  1.00 97.20           C  
ATOM   2933  CB  LYS A 183       6.829  -4.703 -13.126  1.00 97.20           C  
ATOM   2934  HB2 LYS A 183       7.164  -5.587 -13.667  1.00 97.20           H  
ATOM   2935  HB3 LYS A 183       5.775  -4.544 -13.356  1.00 97.20           H  
ATOM   2936  O   LYS A 183       8.922  -3.887 -15.562  1.00 97.20           O  
ATOM   2937  CG  LYS A 183       7.006  -4.962 -11.626  1.00 97.20           C  
ATOM   2938  HG2 LYS A 183       6.780  -4.062 -11.054  1.00 97.20           H  
ATOM   2939  HG3 LYS A 183       8.036  -5.258 -11.425  1.00 97.20           H  
ATOM   2940  CD  LYS A 183       6.052  -6.081 -11.217  1.00 97.20           C  
ATOM   2941  HD2 LYS A 183       5.033  -5.755 -11.427  1.00 97.20           H  
ATOM   2942  HD3 LYS A 183       6.259  -6.978 -11.801  1.00 97.20           H  
ATOM   2943  CE  LYS A 183       6.183  -6.388  -9.729  1.00 97.20           C  
ATOM   2944  HE2 LYS A 183       7.146  -6.855  -9.526  1.00 97.20           H  
ATOM   2945  HE3 LYS A 183       6.152  -5.450  -9.174  1.00 97.20           H  
ATOM   2946  NZ  LYS A 183       5.061  -7.254  -9.311  1.00 97.20           N  
ATOM   2947  HZ1 LYS A 183       5.133  -8.166  -9.739  1.00 97.20           H  
ATOM   2948  HZ2 LYS A 183       4.191  -6.856  -9.635  1.00 97.20           H  
ATOM   2949  HZ3 LYS A 183       5.048  -7.323  -8.303  1.00 97.20           H  
ATOM   2950  N   GLU A 184       6.821  -3.168 -15.894  1.00 96.81           N  
ATOM   2951  H   GLU A 184       5.929  -2.957 -15.469  1.00 96.81           H  
ATOM   2952  CA  GLU A 184       6.935  -3.099 -17.358  1.00 96.81           C  
ATOM   2953  HA  GLU A 184       7.241  -4.071 -17.746  1.00 96.81           H  
ATOM   2954  C   GLU A 184       7.993  -2.077 -17.805  1.00 96.81           C  
ATOM   2955  CB  GLU A 184       5.581  -2.729 -17.980  1.00 96.81           C  
ATOM   2956  HB2 GLU A 184       5.188  -1.844 -17.479  1.00 96.81           H  
ATOM   2957  HB3 GLU A 184       5.746  -2.485 -19.029  1.00 96.81           H  
ATOM   2958  O   GLU A 184       8.801  -2.350 -18.700  1.00 96.81           O  
ATOM   2959  CG  GLU A 184       4.550  -3.867 -17.910  1.00 96.81           C  
ATOM   2960  HG2 GLU A 184       4.350  -4.114 -16.868  1.00 96.81           H  
ATOM   2961  HG3 GLU A 184       4.984  -4.748 -18.383  1.00 96.81           H  
ATOM   2962  CD  GLU A 184       3.227  -3.518 -18.617  1.00 96.81           C  
ATOM   2963  OE1 GLU A 184       2.422  -4.454 -18.826  1.00 96.81           O  
ATOM   2964  OE2 GLU A 184       3.026  -2.332 -18.976  1.00 96.81           O  
ATOM   2965  N   ARG A 185       8.043  -0.906 -17.154  1.00 96.95           N  
ATOM   2966  H   ARG A 185       7.345  -0.736 -16.445  1.00 96.95           H  
ATOM   2967  CA  ARG A 185       9.057   0.126 -17.438  1.00 96.95           C  
ATOM   2968  HA  ARG A 185       9.070   0.321 -18.510  1.00 96.95           H  
ATOM   2969  C   ARG A 185      10.467  -0.341 -17.088  1.00 96.95           C  
ATOM   2970  CB  ARG A 185       8.722   1.425 -16.694  1.00 96.95           C  
ATOM   2971  HB2 ARG A 185       8.530   1.203 -15.644  1.00 96.95           H  
ATOM   2972  HB3 ARG A 185       9.577   2.098 -16.752  1.00 96.95           H  
ATOM   2973  O   ARG A 185      11.374  -0.144 -17.890  1.00 96.95           O  
ATOM   2974  CG  ARG A 185       7.508   2.131 -17.309  1.00 96.95           C  
ATOM   2975  HG2 ARG A 185       6.656   1.451 -17.325  1.00 96.95           H  
ATOM   2976  HG3 ARG A 185       7.731   2.400 -18.342  1.00 96.95           H  
ATOM   2977  CD  ARG A 185       7.128   3.375 -16.495  1.00 96.95           C  
ATOM   2978  HD2 ARG A 185       7.657   3.361 -15.542  1.00 96.95           H  
ATOM   2979  HD3 ARG A 185       6.059   3.329 -16.287  1.00 96.95           H  
ATOM   2980  NE  ARG A 185       7.418   4.622 -17.230  1.00 96.95           N  
ATOM   2981  HE  ARG A 185       7.596   4.524 -18.219  1.00 96.95           H  
ATOM   2982  NH1 ARG A 185       7.286   6.064 -15.445  1.00 96.95           N  
ATOM   2983 HH11 ARG A 185       7.193   5.274 -14.823  1.00 96.95           H  
ATOM   2984 HH12 ARG A 185       7.417   6.980 -15.040  1.00 96.95           H  
ATOM   2985  NH2 ARG A 185       7.659   6.868 -17.496  1.00 96.95           N  
ATOM   2986 HH21 ARG A 185       7.836   6.726 -18.480  1.00 96.95           H  
ATOM   2987 HH22 ARG A 185       7.728   7.789 -17.087  1.00 96.95           H  
ATOM   2988  CZ  ARG A 185       7.451   5.840 -16.720  1.00 96.95           C  
ATOM   2989  N   ILE A 186      10.642  -0.989 -15.936  1.00 97.18           N  
ATOM   2990  H   ILE A 186       9.842  -1.090 -15.328  1.00 97.18           H  
ATOM   2991  CA  ILE A 186      11.914  -1.587 -15.509  1.00 97.18           C  
ATOM   2992  HA  ILE A 186      12.680  -0.812 -15.471  1.00 97.18           H  
ATOM   2993  C   ILE A 186      12.381  -2.612 -16.543  1.00 97.18           C  
ATOM   2994  CB  ILE A 186      11.759  -2.191 -14.092  1.00 97.18           C  
ATOM   2995  HB  ILE A 186      10.799  -2.706 -14.047  1.00 97.18           H  
ATOM   2996  O   ILE A 186      13.498  -2.498 -17.036  1.00 97.18           O  
ATOM   2997  CG1 ILE A 186      11.753  -1.043 -13.057  1.00 97.18           C  
ATOM   2998 HG12 ILE A 186      12.749  -0.604 -12.987  1.00 97.18           H  
ATOM   2999 HG13 ILE A 186      11.072  -0.258 -13.386  1.00 97.18           H  
ATOM   3000  CG2 ILE A 186      12.844  -3.224 -13.736  1.00 97.18           C  
ATOM   3001 HG21 ILE A 186      12.640  -3.667 -12.761  1.00 97.18           H  
ATOM   3002 HG22 ILE A 186      13.827  -2.754 -13.709  1.00 97.18           H  
ATOM   3003 HG23 ILE A 186      12.865  -4.044 -14.454  1.00 97.18           H  
ATOM   3004  CD1 ILE A 186      11.307  -1.481 -11.659  1.00 97.18           C  
ATOM   3005 HD11 ILE A 186      10.336  -1.971 -11.729  1.00 97.18           H  
ATOM   3006 HD12 ILE A 186      11.213  -0.603 -11.020  1.00 97.18           H  
ATOM   3007 HD13 ILE A 186      12.035  -2.158 -11.211  1.00 97.18           H  
ATOM   3008  N   GLN A 187      11.514  -3.544 -16.948  1.00 96.25           N  
ATOM   3009  H   GLN A 187      10.603  -3.584 -16.514  1.00 96.25           H  
ATOM   3010  CA  GLN A 187      11.850  -4.546 -17.967  1.00 96.25           C  
ATOM   3011  HA  GLN A 187      12.704  -5.131 -17.625  1.00 96.25           H  
ATOM   3012  C   GLN A 187      12.237  -3.912 -19.308  1.00 96.25           C  
ATOM   3013  CB  GLN A 187      10.652  -5.479 -18.187  1.00 96.25           C  
ATOM   3014  HB2 GLN A 187       9.745  -4.887 -18.314  1.00 96.25           H  
ATOM   3015  HB3 GLN A 187      10.817  -6.051 -19.099  1.00 96.25           H  
ATOM   3016  O   GLN A 187      13.166  -4.373 -19.970  1.00 96.25           O  
ATOM   3017  CG  GLN A 187      10.466  -6.471 -17.034  1.00 96.25           C  
ATOM   3018  HG2 GLN A 187      11.355  -7.096 -16.956  1.00 96.25           H  
ATOM   3019  HG3 GLN A 187      10.351  -5.934 -16.093  1.00 96.25           H  
ATOM   3020  CD  GLN A 187       9.253  -7.373 -17.234  1.00 96.25           C  
ATOM   3021  NE2 GLN A 187       8.971  -8.247 -16.294  1.00 96.25           N  
ATOM   3022 HE21 GLN A 187       8.122  -8.774 -16.438  1.00 96.25           H  
ATOM   3023 HE22 GLN A 187       9.523  -8.271 -15.448  1.00 96.25           H  
ATOM   3024  OE1 GLN A 187       8.542  -7.342 -18.224  1.00 96.25           O  
ATOM   3025  N   THR A 188      11.546  -2.839 -19.704  1.00 96.16           N  
ATOM   3026  H   THR A 188      10.771  -2.537 -19.131  1.00 96.16           H  
ATOM   3027  CA  THR A 188      11.857  -2.097 -20.933  1.00 96.16           C  
ATOM   3028  HA  THR A 188      11.848  -2.790 -21.775  1.00 96.16           H  
ATOM   3029  C   THR A 188      13.258  -1.489 -20.861  1.00 96.16           C  
ATOM   3030  CB  THR A 188      10.806  -1.012 -21.208  1.00 96.16           C  
ATOM   3031  HB  THR A 188      10.813  -0.277 -20.402  1.00 96.16           H  
ATOM   3032  O   THR A 188      14.062  -1.702 -21.764  1.00 96.16           O  
ATOM   3033  CG2 THR A 188      11.052  -0.291 -22.534  1.00 96.16           C  
ATOM   3034 HG21 THR A 188      11.972   0.292 -22.483  1.00 96.16           H  
ATOM   3035 HG22 THR A 188      11.133  -1.014 -23.346  1.00 96.16           H  
ATOM   3036 HG23 THR A 188      10.227   0.390 -22.741  1.00 96.16           H  
ATOM   3037  OG1 THR A 188       9.521  -1.595 -21.286  1.00 96.16           O  
ATOM   3038  HG1 THR A 188       9.275  -1.920 -20.418  1.00 96.16           H  
ATOM   3039  N   ILE A 189      13.590  -0.804 -19.765  1.00 94.52           N  
ATOM   3040  H   ILE A 189      12.905  -0.704 -19.029  1.00 94.52           H  
ATOM   3041  CA  ILE A 189      14.904  -0.169 -19.588  1.00 94.52           C  
ATOM   3042  HA  ILE A 189      15.127   0.412 -20.483  1.00 94.52           H  
ATOM   3043  C   ILE A 189      16.017  -1.215 -19.453  1.00 94.52           C  
ATOM   3044  CB  ILE A 189      14.872   0.802 -18.389  1.00 94.52           C  
ATOM   3045  HB  ILE A 189      14.493   0.267 -17.518  1.00 94.52           H  
ATOM   3046  O   ILE A 189      17.093  -1.034 -20.017  1.00 94.52           O  
ATOM   3047  CG1 ILE A 189      13.922   1.979 -18.714  1.00 94.52           C  
ATOM   3048 HG12 ILE A 189      14.325   2.556 -19.546  1.00 94.52           H  
ATOM   3049 HG13 ILE A 189      12.948   1.595 -19.019  1.00 94.52           H  
ATOM   3050  CG2 ILE A 189      16.281   1.337 -18.056  1.00 94.52           C  
ATOM   3051 HG21 ILE A 189      16.944   0.522 -17.766  1.00 94.52           H  
ATOM   3052 HG22 ILE A 189      16.697   1.846 -18.924  1.00 94.52           H  
ATOM   3053 HG23 ILE A 189      16.247   2.026 -17.212  1.00 94.52           H  
ATOM   3054  CD1 ILE A 189      13.691   2.911 -17.524  1.00 94.52           C  
ATOM   3055 HD11 ILE A 189      12.864   3.586 -17.746  1.00 94.52           H  
ATOM   3056 HD12 ILE A 189      14.583   3.505 -17.325  1.00 94.52           H  
ATOM   3057 HD13 ILE A 189      13.444   2.306 -16.652  1.00 94.52           H  
ATOM   3058  N   GLU A 190      15.773  -2.327 -18.757  1.00 94.20           N  
ATOM   3059  H   GLU A 190      14.890  -2.416 -18.276  1.00 94.20           H  
ATOM   3060  CA  GLU A 190      16.731  -3.437 -18.664  1.00 94.20           C  
ATOM   3061  HA  GLU A 190      17.671  -3.070 -18.253  1.00 94.20           H  
ATOM   3062  C   GLU A 190      17.046  -4.026 -20.040  1.00 94.20           C  
ATOM   3063  CB  GLU A 190      16.186  -4.543 -17.746  1.00 94.20           C  
ATOM   3064  HB2 GLU A 190      15.148  -4.751 -18.007  1.00 94.20           H  
ATOM   3065  HB3 GLU A 190      16.772  -5.448 -17.900  1.00 94.20           H  
ATOM   3066  O   GLU A 190      18.210  -4.283 -20.351  1.00 94.20           O  
ATOM   3067  CG  GLU A 190      16.293  -4.152 -16.266  1.00 94.20           C  
ATOM   3068  HG2 GLU A 190      17.345  -3.987 -16.033  1.00 94.20           H  
ATOM   3069  HG3 GLU A 190      15.770  -3.209 -16.108  1.00 94.20           H  
ATOM   3070  CD  GLU A 190      15.729  -5.207 -15.300  1.00 94.20           C  
ATOM   3071  OE1 GLU A 190      16.018  -5.066 -14.083  1.00 94.20           O  
ATOM   3072  OE2 GLU A 190      15.042  -6.151 -15.749  1.00 94.20           O  
ATOM   3073  N   ARG A 191      16.029  -4.188 -20.893  1.00 93.74           N  
ATOM   3074  H   ARG A 191      15.096  -3.974 -20.570  1.00 93.74           H  
ATOM   3075  CA  ARG A 191      16.217  -4.627 -22.277  1.00 93.74           C  
ATOM   3076  HA  ARG A 191      16.812  -5.540 -22.278  1.00 93.74           H  
ATOM   3077  C   ARG A 191      17.000  -3.602 -23.090  1.00 93.74           C  
ATOM   3078  CB  ARG A 191      14.849  -4.916 -22.894  1.00 93.74           C  
ATOM   3079  HB2 ARG A 191      14.242  -4.011 -22.898  1.00 93.74           H  
ATOM   3080  HB3 ARG A 191      14.343  -5.676 -22.299  1.00 93.74           H  
ATOM   3081  O   ARG A 191      17.948  -3.967 -23.776  1.00 93.74           O  
ATOM   3082  CG  ARG A 191      15.017  -5.419 -24.326  1.00 93.74           C  
ATOM   3083  HG2 ARG A 191      15.628  -6.322 -24.331  1.00 93.74           H  
ATOM   3084  HG3 ARG A 191      15.501  -4.656 -24.936  1.00 93.74           H  
ATOM   3085  CD  ARG A 191      13.655  -5.716 -24.927  1.00 93.74           C  
ATOM   3086  HD2 ARG A 191      13.039  -4.818 -24.871  1.00 93.74           H  
ATOM   3087  HD3 ARG A 191      13.186  -6.519 -24.359  1.00 93.74           H  
ATOM   3088  NE  ARG A 191      13.831  -6.104 -26.326  1.00 93.74           N  
ATOM   3089  HE  ARG A 191      14.703  -5.828 -26.755  1.00 93.74           H  
ATOM   3090  NH1 ARG A 191      11.736  -6.966 -26.674  1.00 93.74           N  
ATOM   3091 HH11 ARG A 191      11.496  -6.671 -25.738  1.00 93.74           H  
ATOM   3092 HH12 ARG A 191      11.056  -7.389 -27.289  1.00 93.74           H  
ATOM   3093  NH2 ARG A 191      13.288  -6.985 -28.308  1.00 93.74           N  
ATOM   3094 HH21 ARG A 191      14.205  -6.663 -28.583  1.00 93.74           H  
ATOM   3095 HH22 ARG A 191      12.636  -7.373 -28.975  1.00 93.74           H  
ATOM   3096  CZ  ARG A 191      12.944  -6.689 -27.092  1.00 93.74           C  
ATOM   3097  N   GLU A 192      16.643  -2.328 -22.984  1.00 91.76           N  
ATOM   3098  H   GLU A 192      15.834  -2.096 -22.425  1.00 91.76           H  
ATOM   3099  CA  GLU A 192      17.368  -1.256 -23.662  1.00 91.76           C  
ATOM   3100  HA  GLU A 192      17.355  -1.429 -24.738  1.00 91.76           H  
ATOM   3101  C   GLU A 192      18.839  -1.174 -23.225  1.00 91.76           C  
ATOM   3102  CB  GLU A 192      16.704   0.083 -23.360  1.00 91.76           C  
ATOM   3103  HB2 GLU A 192      16.571   0.189 -22.284  1.00 91.76           H  
ATOM   3104  HB3 GLU A 192      17.409   0.845 -23.693  1.00 91.76           H  
ATOM   3105  O   GLU A 192      19.693  -0.853 -24.044  1.00 91.76           O  
ATOM   3106  CG  GLU A 192      15.370   0.344 -24.076  1.00 91.76           C  
ATOM   3107  HG2 GLU A 192      14.662  -0.453 -23.851  1.00 91.76           H  
ATOM   3108  HG3 GLU A 192      15.551   0.335 -25.151  1.00 91.76           H  
ATOM   3109  CD  GLU A 192      14.772   1.706 -23.681  1.00 91.76           C  
ATOM   3110  OE1 GLU A 192      13.621   1.985 -24.073  1.00 91.76           O  
ATOM   3111  OE2 GLU A 192      15.508   2.513 -23.056  1.00 91.76           O  
ATOM   3112  N   LEU A 193      19.149  -1.466 -21.956  1.00 91.39           N  
ATOM   3113  H   LEU A 193      18.388  -1.647 -21.317  1.00 91.39           H  
ATOM   3114  CA  LEU A 193      20.519  -1.552 -21.441  1.00 91.39           C  
ATOM   3115  HA  LEU A 193      21.077  -0.675 -21.769  1.00 91.39           H  
ATOM   3116  C   LEU A 193      21.272  -2.769 -21.992  1.00 91.39           C  
ATOM   3117  CB  LEU A 193      20.488  -1.603 -19.901  1.00 91.39           C  
ATOM   3118  HB2 LEU A 193      21.406  -2.068 -19.543  1.00 91.39           H  
ATOM   3119  HB3 LEU A 193      19.662  -2.243 -19.588  1.00 91.39           H  
ATOM   3120  O   LEU A 193      22.459  -2.658 -22.287  1.00 91.39           O  
ATOM   3121  CG  LEU A 193      20.351  -0.233 -19.218  1.00 91.39           C  
ATOM   3122  HG  LEU A 193      19.526   0.327 -19.658  1.00 91.39           H  
ATOM   3123  CD1 LEU A 193      20.075  -0.428 -17.726  1.00 91.39           C  
ATOM   3124 HD11 LEU A 193      19.956   0.541 -17.242  1.00 91.39           H  
ATOM   3125 HD12 LEU A 193      19.150  -0.992 -17.603  1.00 91.39           H  
ATOM   3126 HD13 LEU A 193      20.898  -0.966 -17.256  1.00 91.39           H  
ATOM   3127  CD2 LEU A 193      21.642   0.579 -19.352  1.00 91.39           C  
ATOM   3128 HD21 LEU A 193      22.487  -0.017 -19.005  1.00 91.39           H  
ATOM   3129 HD22 LEU A 193      21.585   1.476 -18.736  1.00 91.39           H  
ATOM   3130 HD23 LEU A 193      21.802   0.871 -20.389  1.00 91.39           H  
ATOM   3131  N   GLN A 194      20.605  -3.916 -22.152  1.00 88.59           N  
ATOM   3132  H   GLN A 194      19.636  -3.952 -21.868  1.00 88.59           H  
ATOM   3133  CA  GLN A 194      21.200  -5.100 -22.786  1.00 88.59           C  
ATOM   3134  HA  GLN A 194      22.154  -5.321 -22.308  1.00 88.59           H  
ATOM   3135  C   GLN A 194      21.493  -4.879 -24.275  1.00 88.59           C  
ATOM   3136  CB  GLN A 194      20.269  -6.310 -22.633  1.00 88.59           C  
ATOM   3137  HB2 GLN A 194      20.603  -7.096 -23.311  1.00 88.59           H  
ATOM   3138  HB3 GLN A 194      19.253  -6.032 -22.915  1.00 88.59           H  
ATOM   3139  O   GLN A 194      22.482  -5.397 -24.789  1.00 88.59           O  
ATOM   3140  CG  GLN A 194      20.272  -6.882 -21.212  1.00 88.59           C  
ATOM   3141  HG2 GLN A 194      19.981  -6.109 -20.501  1.00 88.59           H  
ATOM   3142  HG3 GLN A 194      21.282  -7.206 -20.963  1.00 88.59           H  
ATOM   3143  CD  GLN A 194      19.327  -8.069 -21.053  1.00 88.59           C  
ATOM   3144  NE2 GLN A 194      19.282  -8.667 -19.883  1.00 88.59           N  
ATOM   3145 HE21 GLN A 194      19.763  -8.260 -19.094  1.00 88.59           H  
ATOM   3146 HE22 GLN A 194      18.578  -9.386 -19.794  1.00 88.59           H  
ATOM   3147  OE1 GLN A 194      18.624  -8.506 -21.950  1.00 88.59           O  
ATOM   3148  N   GLU A 195      20.644  -4.112 -24.960  1.00 87.76           N  
ATOM   3149  H   GLU A 195      19.805  -3.798 -24.494  1.00 87.76           H  
ATOM   3150  CA  GLU A 195      20.823  -3.733 -26.365  1.00 87.76           C  
ATOM   3151  HA  GLU A 195      21.215  -4.590 -26.913  1.00 87.76           H  
ATOM   3152  C   GLU A 195      21.867  -2.608 -26.540  1.00 87.76           C  
ATOM   3153  CB  GLU A 195      19.448  -3.374 -26.972  1.00 87.76           C  
ATOM   3154  HB2 GLU A 195      18.971  -2.619 -26.347  1.00 87.76           H  
ATOM   3155  HB3 GLU A 195      19.604  -2.951 -27.965  1.00 87.76           H  
ATOM   3156  O   GLU A 195      22.372  -2.409 -27.645  1.00 87.76           O  
ATOM   3157  CG  GLU A 195      18.513  -4.603 -27.108  1.00 87.76           C  
ATOM   3158  HG2 GLU A 195      18.430  -5.102 -26.143  1.00 87.76           H  
ATOM   3159  HG3 GLU A 195      18.980  -5.310 -27.794  1.00 87.76           H  
ATOM   3160  CD  GLU A 195      17.086  -4.291 -27.618  1.00 87.76           C  
ATOM   3161  OE1 GLU A 195      16.232  -5.226 -27.637  1.00 87.76           O  
ATOM   3162  OE2 GLU A 195      16.821  -3.133 -28.006  1.00 87.76           O  
ATOM   3163  N   LEU A 196      22.253  -1.917 -25.456  1.00 85.78           N  
ATOM   3164  H   LEU A 196      21.801  -2.136 -24.580  1.00 85.78           H  
ATOM   3165  CA  LEU A 196      23.276  -0.865 -25.439  1.00 85.78           C  
ATOM   3166  HA  LEU A 196      23.170  -0.309 -26.370  1.00 85.78           H  
ATOM   3167  C   LEU A 196      24.705  -1.449 -25.432  1.00 85.78           C  
ATOM   3168  CB  LEU A 196      23.008   0.108 -24.271  1.00 85.78           C  
ATOM   3169  HB2 LEU A 196      23.532  -0.240 -23.381  1.00 85.78           H  
ATOM   3170  HB3 LEU A 196      21.947   0.112 -24.020  1.00 85.78           H  
ATOM   3171  O   LEU A 196      25.478  -1.291 -24.486  1.00 85.78           O  
ATOM   3172  CG  LEU A 196      23.429   1.546 -24.622  1.00 85.78           C  
ATOM   3173  HG  LEU A 196      24.240   1.532 -25.350  1.00 85.78           H  
ATOM   3174  CD1 LEU A 196      22.242   2.325 -25.198  1.00 85.78           C  
ATOM   3175 HD11 LEU A 196      21.866   1.808 -26.080  1.00 85.78           H  
ATOM   3176 HD12 LEU A 196      21.448   2.400 -24.455  1.00 85.78           H  
ATOM   3177 HD13 LEU A 196      22.569   3.324 -25.487  1.00 85.78           H  
ATOM   3178  CD2 LEU A 196      23.920   2.282 -23.382  1.00 85.78           C  
ATOM   3179 HD21 LEU A 196      24.806   1.766 -23.012  1.00 85.78           H  
ATOM   3180 HD22 LEU A 196      24.196   3.304 -23.642  1.00 85.78           H  
ATOM   3181 HD23 LEU A 196      23.147   2.290 -22.614  1.00 85.78           H  
ATOM   3182  N   VAL A 197      25.042  -2.167 -26.499  1.00 82.23           N  
ATOM   3183  H   VAL A 197      24.335  -2.263 -27.214  1.00 82.23           H  
ATOM   3184  CA  VAL A 197      26.377  -2.726 -26.764  1.00 82.23           C  
ATOM   3185  HA  VAL A 197      26.933  -2.756 -25.827  1.00 82.23           H  
ATOM   3186  C   VAL A 197      27.195  -1.822 -27.694  1.00 82.23           C  
ATOM   3187  CB  VAL A 197      26.271  -4.177 -27.281  1.00 82.23           C  
ATOM   3188  HB  VAL A 197      27.229  -4.477 -27.707  1.00 82.23           H  
ATOM   3189  O   VAL A 197      26.723  -0.775 -28.131  1.00 82.23           O  
ATOM   3190  CG1 VAL A 197      25.999  -5.133 -26.116  1.00 82.23           C  
ATOM   3191 HG11 VAL A 197      26.793  -5.051 -25.373  1.00 82.23           H  
ATOM   3192 HG12 VAL A 197      25.953  -6.160 -26.480  1.00 82.23           H  
ATOM   3193 HG13 VAL A 197      25.049  -4.881 -25.646  1.00 82.23           H  
ATOM   3194  CG2 VAL A 197      25.197  -4.376 -28.358  1.00 82.23           C  
ATOM   3195 HG21 VAL A 197      25.288  -5.373 -28.787  1.00 82.23           H  
ATOM   3196 HG22 VAL A 197      24.200  -4.271 -27.929  1.00 82.23           H  
ATOM   3197 HG23 VAL A 197      25.328  -3.638 -29.149  1.00 82.23           H  
ATOM   3198  N   GLU A 198      28.446  -2.212 -27.976  1.00 79.21           N  
ATOM   3199  H   GLU A 198      28.776  -3.091 -27.604  1.00 79.21           H  
ATOM   3200  CA  GLU A 198      29.309  -1.522 -28.944  1.00 79.21           C  
ATOM   3201  HA  GLU A 198      29.558  -0.539 -28.545  1.00 79.21           H  
ATOM   3202  C   GLU A 198      28.562  -1.330 -30.272  1.00 79.21           C  
ATOM   3203  CB  GLU A 198      30.618  -2.313 -29.138  1.00 79.21           C  
ATOM   3204  HB2 GLU A 198      31.081  -2.454 -28.161  1.00 79.21           H  
ATOM   3205  HB3 GLU A 198      30.386  -3.295 -29.551  1.00 79.21           H  
ATOM   3206  O   GLU A 198      28.119  -2.304 -30.893  1.00 79.21           O  
ATOM   3207  CG  GLU A 198      31.628  -1.598 -30.056  1.00 79.21           C  
ATOM   3208  HG2 GLU A 198      31.794  -0.597 -29.659  1.00 79.21           H  
ATOM   3209  HG3 GLU A 198      31.204  -1.509 -31.056  1.00 79.21           H  
ATOM   3210  CD  GLU A 198      32.991  -2.303 -30.159  1.00 79.21           C  
ATOM   3211  OE1 GLU A 198      33.999  -1.599 -30.415  1.00 79.21           O  
ATOM   3212  OE2 GLU A 198      33.044  -3.543 -29.980  1.00 79.21           O  
ATOM   3213  N   SER A 199      28.392  -0.068 -30.681  1.00 83.59           N  
ATOM   3214  H   SER A 199      28.784   0.689 -30.140  1.00 83.59           H  
ATOM   3215  CA  SER A 199      27.633   0.243 -31.889  1.00 83.59           C  
ATOM   3216  HA  SER A 199      26.698  -0.309 -31.804  1.00 83.59           H  
ATOM   3217  C   SER A 199      28.379  -0.251 -33.134  1.00 83.59           C  
ATOM   3218  CB  SER A 199      27.257   1.733 -31.992  1.00 83.59           C  
ATOM   3219  HB2 SER A 199      26.991   2.116 -31.007  1.00 83.59           H  
ATOM   3220  HB3 SER A 199      26.380   1.822 -32.634  1.00 83.59           H  
ATOM   3221  O   SER A 199      29.613  -0.372 -33.126  1.00 83.59           O  
ATOM   3222  OG  SER A 199      28.282   2.526 -32.554  1.00 83.59           O  
ATOM   3223  HG  SER A 199      27.847   3.207 -33.073  1.00 83.59           H  
ATOM   3224  N   PRO A 200      27.663  -0.517 -34.241  1.00 83.77           N  
ATOM   3225  CA  PRO A 200      28.300  -0.792 -35.522  1.00 83.77           C  
ATOM   3226  HA  PRO A 200      28.808  -1.755 -35.458  1.00 83.77           H  
ATOM   3227  C   PRO A 200      29.328   0.281 -35.913  1.00 83.77           C  
ATOM   3228  CB  PRO A 200      27.152  -0.885 -36.530  1.00 83.77           C  
ATOM   3229  HB2 PRO A 200      27.369  -1.601 -37.323  1.00 83.77           H  
ATOM   3230  HB3 PRO A 200      26.942   0.098 -36.953  1.00 83.77           H  
ATOM   3231  O   PRO A 200      30.388  -0.079 -36.424  1.00 83.77           O  
ATOM   3232  CG  PRO A 200      25.965  -1.326 -35.673  1.00 83.77           C  
ATOM   3233  HG2 PRO A 200      25.013  -1.037 -36.118  1.00 83.77           H  
ATOM   3234  HG3 PRO A 200      26.007  -2.404 -35.513  1.00 83.77           H  
ATOM   3235  CD  PRO A 200      26.215  -0.602 -34.354  1.00 83.77           C  
ATOM   3236  HD2 PRO A 200      25.794   0.402 -34.398  1.00 83.77           H  
ATOM   3237  HD3 PRO A 200      25.776  -1.167 -33.532  1.00 83.77           H  
ATOM   3238  N   GLU A 201      29.070   1.563 -35.609  1.00 84.50           N  
ATOM   3239  H   GLU A 201      28.200   1.815 -35.161  1.00 84.50           H  
ATOM   3240  CA  GLU A 201      30.027   2.643 -35.881  1.00 84.50           C  
ATOM   3241  HA  GLU A 201      30.343   2.568 -36.922  1.00 84.50           H  
ATOM   3242  C   GLU A 201      31.291   2.537 -35.016  1.00 84.50           C  
ATOM   3243  CB  GLU A 201      29.416   4.042 -35.677  1.00 84.50           C  
ATOM   3244  HB2 GLU A 201      30.179   4.756 -35.986  1.00 84.50           H  
ATOM   3245  HB3 GLU A 201      29.253   4.228 -34.615  1.00 84.50           H  
ATOM   3246  O   GLU A 201      32.398   2.698 -35.531  1.00 84.50           O  
ATOM   3247  CG  GLU A 201      28.154   4.352 -36.508  1.00 84.50           C  
ATOM   3248  HG2 GLU A 201      28.283   5.340 -36.949  1.00 84.50           H  
ATOM   3249  HG3 GLU A 201      28.082   3.643 -37.334  1.00 84.50           H  
ATOM   3250  CD  GLU A 201      26.840   4.353 -35.711  1.00 84.50           C  
ATOM   3251  OE1 GLU A 201      25.807   4.701 -36.329  1.00 84.50           O  
ATOM   3252  OE2 GLU A 201      26.859   3.909 -34.536  1.00 84.50           O  
ATOM   3253  N   GLN A 202      31.167   2.227 -33.718  1.00 87.29           N  
ATOM   3254  H   GLN A 202      30.238   2.107 -33.339  1.00 87.29           H  
ATOM   3255  CA  GLN A 202      32.327   2.043 -32.831  1.00 87.29           C  
ATOM   3256  HA  GLN A 202      32.917   2.960 -32.824  1.00 87.29           H  
ATOM   3257  C   GLN A 202      33.234   0.915 -33.328  1.00 87.29           C  
ATOM   3258  CB  GLN A 202      31.873   1.726 -31.399  1.00 87.29           C  
ATOM   3259  HB2 GLN A 202      32.735   1.380 -30.828  1.00 87.29           H  
ATOM   3260  HB3 GLN A 202      31.129   0.930 -31.423  1.00 87.29           H  
ATOM   3261  O   GLN A 202      34.458   1.078 -33.402  1.00 87.29           O  
ATOM   3262  CG  GLN A 202      31.284   2.943 -30.680  1.00 87.29           C  
ATOM   3263  HG2 GLN A 202      30.433   3.325 -31.243  1.00 87.29           H  
ATOM   3264  HG3 GLN A 202      32.043   3.725 -30.637  1.00 87.29           H  
ATOM   3265  CD  GLN A 202      30.821   2.644 -29.255  1.00 87.29           C  
ATOM   3266  NE2 GLN A 202      30.304   3.621 -28.549  1.00 87.29           N  
ATOM   3267 HE21 GLN A 202      30.123   4.524 -28.963  1.00 87.29           H  
ATOM   3268 HE22 GLN A 202      29.929   3.382 -27.642  1.00 87.29           H  
ATOM   3269  OE1 GLN A 202      30.912   1.547 -28.727  1.00 87.29           O  
ATOM   3270  N   LYS A 203      32.628  -0.206 -33.730  1.00 87.39           N  
ATOM   3271  H   LYS A 203      31.625  -0.259 -33.629  1.00 87.39           H  
ATOM   3272  CA  LYS A 203      33.359  -1.345 -34.280  1.00 87.39           C  
ATOM   3273  HA  LYS A 203      34.141  -1.616 -33.570  1.00 87.39           H  
ATOM   3274  C   LYS A 203      34.048  -0.994 -35.599  1.00 87.39           C  
ATOM   3275  CB  LYS A 203      32.395  -2.522 -34.416  1.00 87.39           C  
ATOM   3276  HB2 LYS A 203      31.631  -2.293 -35.159  1.00 87.39           H  
ATOM   3277  HB3 LYS A 203      31.912  -2.692 -33.454  1.00 87.39           H  
ATOM   3278  O   LYS A 203      35.223  -1.308 -35.767  1.00 87.39           O  
ATOM   3279  CG  LYS A 203      33.165  -3.779 -34.824  1.00 87.39           C  
ATOM   3280  HG2 LYS A 203      33.971  -3.958 -34.113  1.00 87.39           H  
ATOM   3281  HG3 LYS A 203      33.588  -3.649 -35.820  1.00 87.39           H  
ATOM   3282  CD  LYS A 203      32.224  -4.977 -34.834  1.00 87.39           C  
ATOM   3283  HD2 LYS A 203      31.807  -5.111 -33.836  1.00 87.39           H  
ATOM   3284  HD3 LYS A 203      31.422  -4.799 -35.550  1.00 87.39           H  
ATOM   3285  CE  LYS A 203      33.038  -6.201 -35.238  1.00 87.39           C  
ATOM   3286  HE2 LYS A 203      33.466  -6.021 -36.224  1.00 87.39           H  
ATOM   3287  HE3 LYS A 203      33.867  -6.308 -34.538  1.00 87.39           H  
ATOM   3288  NZ  LYS A 203      32.180  -7.404 -35.231  1.00 87.39           N  
ATOM   3289  HZ1 LYS A 203      31.799  -7.530 -34.305  1.00 87.39           H  
ATOM   3290  HZ2 LYS A 203      32.725  -8.212 -35.494  1.00 87.39           H  
ATOM   3291  HZ3 LYS A 203      31.421  -7.271 -35.884  1.00 87.39           H  
ATOM   3292  N   GLU A 204      33.361  -0.294 -36.501  1.00 90.31           N  
ATOM   3293  H   GLU A 204      32.398  -0.064 -36.305  1.00 90.31           H  
ATOM   3294  CA  GLU A 204      33.935   0.161 -37.774  1.00 90.31           C  
ATOM   3295  HA  GLU A 204      34.297  -0.709 -38.322  1.00 90.31           H  
ATOM   3296  C   GLU A 204      35.134   1.100 -37.561  1.00 90.31           C  
ATOM   3297  CB  GLU A 204      32.832   0.835 -38.608  1.00 90.31           C  
ATOM   3298  HB2 GLU A 204      32.479   1.727 -38.091  1.00 90.31           H  
ATOM   3299  HB3 GLU A 204      32.002   0.136 -38.713  1.00 90.31           H  
ATOM   3300  O   GLU A 204      36.183   0.931 -38.190  1.00 90.31           O  
ATOM   3301  CG  GLU A 204      33.328   1.221 -40.011  1.00 90.31           C  
ATOM   3302  HG2 GLU A 204      33.712   0.326 -40.500  1.00 90.31           H  
ATOM   3303  HG3 GLU A 204      34.152   1.928 -39.914  1.00 90.31           H  
ATOM   3304  CD  GLU A 204      32.251   1.857 -40.906  1.00 90.31           C  
ATOM   3305  OE1 GLU A 204      32.617   2.208 -42.054  1.00 90.31           O  
ATOM   3306  OE2 GLU A 204      31.087   1.984 -40.470  1.00 90.31           O  
ATOM   3307  N   LEU A 205      35.023   2.051 -36.627  1.00 92.71           N  
ATOM   3308  H   LEU A 205      34.131   2.158 -36.165  1.00 92.71           H  
ATOM   3309  CA  LEU A 205      36.125   2.937 -36.247  1.00 92.71           C  
ATOM   3310  HA  LEU A 205      36.490   3.449 -37.138  1.00 92.71           H  
ATOM   3311  C   LEU A 205      37.309   2.149 -35.672  1.00 92.71           C  
ATOM   3312  CB  LEU A 205      35.624   3.970 -35.222  1.00 92.71           C  
ATOM   3313  HB2 LEU A 205      36.485   4.450 -34.757  1.00 92.71           H  
ATOM   3314  HB3 LEU A 205      35.080   3.436 -34.443  1.00 92.71           H  
ATOM   3315  O   LEU A 205      38.453   2.385 -36.066  1.00 92.71           O  
ATOM   3316  CG  LEU A 205      34.705   5.069 -35.783  1.00 92.71           C  
ATOM   3317  HG  LEU A 205      33.872   4.627 -36.330  1.00 92.71           H  
ATOM   3318  CD1 LEU A 205      34.157   5.902 -34.625  1.00 92.71           C  
ATOM   3319 HD11 LEU A 205      33.472   6.661 -35.002  1.00 92.71           H  
ATOM   3320 HD12 LEU A 205      33.595   5.258 -33.949  1.00 92.71           H  
ATOM   3321 HD13 LEU A 205      34.971   6.379 -34.079  1.00 92.71           H  
ATOM   3322  CD2 LEU A 205      35.458   6.014 -36.723  1.00 92.71           C  
ATOM   3323 HD21 LEU A 205      34.788   6.816 -37.031  1.00 92.71           H  
ATOM   3324 HD22 LEU A 205      35.769   5.468 -37.614  1.00 92.71           H  
ATOM   3325 HD23 LEU A 205      36.324   6.432 -36.211  1.00 92.71           H  
ATOM   3326  N   SER A 206      37.044   1.200 -34.771  1.00 88.83           N  
ATOM   3327  H   SER A 206      36.080   1.061 -34.507  1.00 88.83           H  
ATOM   3328  CA  SER A 206      38.061   0.336 -34.161  1.00 88.83           C  
ATOM   3329  HA  SER A 206      38.791   0.959 -33.643  1.00 88.83           H  
ATOM   3330  C   SER A 206      38.805  -0.499 -35.211  1.00 88.83           C  
ATOM   3331  CB  SER A 206      37.385  -0.572 -33.131  1.00 88.83           C  
ATOM   3332  HB2 SER A 206      36.794   0.035 -32.444  1.00 88.83           H  
ATOM   3333  HB3 SER A 206      36.715  -1.267 -33.638  1.00 88.83           H  
ATOM   3334  O   SER A 206      40.041  -0.488 -35.260  1.00 88.83           O  
ATOM   3335  OG  SER A 206      38.343  -1.301 -32.388  1.00 88.83           O  
ATOM   3336  HG  SER A 206      37.852  -2.001 -31.951  1.00 88.83           H  
ATOM   3337  N   ASP A 207      38.066  -1.139 -36.119  1.00 92.64           N  
ATOM   3338  H   ASP A 207      37.061  -1.124 -36.015  1.00 92.64           H  
ATOM   3339  CA  ASP A 207      38.615  -1.937 -37.217  1.00 92.64           C  
ATOM   3340  HA  ASP A 207      39.273  -2.702 -36.806  1.00 92.64           H  
ATOM   3341  C   ASP A 207      39.455  -1.067 -38.165  1.00 92.64           C  
ATOM   3342  CB  ASP A 207      37.466  -2.632 -37.979  1.00 92.64           C  
ATOM   3343  HB2 ASP A 207      37.864  -3.012 -38.920  1.00 92.64           H  
ATOM   3344  HB3 ASP A 207      36.696  -1.900 -38.219  1.00 92.64           H  
ATOM   3345  O   ASP A 207      40.560  -1.450 -38.575  1.00 92.64           O  
ATOM   3346  CG  ASP A 207      36.834  -3.821 -37.232  1.00 92.64           C  
ATOM   3347  OD1 ASP A 207      37.497  -4.371 -36.322  1.00 92.64           O  
ATOM   3348  OD2 ASP A 207      35.734  -4.261 -37.644  1.00 92.64           O  
ATOM   3349  N   ARG A 208      38.991   0.154 -38.464  1.00 94.49           N  
ATOM   3350  H   ARG A 208      38.071   0.403 -38.129  1.00 94.49           H  
ATOM   3351  CA  ARG A 208      39.730   1.100 -39.305  1.00 94.49           C  
ATOM   3352  HA  ARG A 208      40.014   0.549 -40.201  1.00 94.49           H  
ATOM   3353  C   ARG A 208      41.024   1.574 -38.646  1.00 94.49           C  
ATOM   3354  CB  ARG A 208      38.810   2.274 -39.679  1.00 94.49           C  
ATOM   3355  HB2 ARG A 208      38.553   2.834 -38.780  1.00 94.49           H  
ATOM   3356  HB3 ARG A 208      37.884   1.881 -40.100  1.00 94.49           H  
ATOM   3357  O   ARG A 208      42.058   1.631 -39.318  1.00 94.49           O  
ATOM   3358  CG  ARG A 208      39.439   3.233 -40.699  1.00 94.49           C  
ATOM   3359  HG2 ARG A 208      38.732   4.039 -40.895  1.00 94.49           H  
ATOM   3360  HG3 ARG A 208      40.350   3.667 -40.287  1.00 94.49           H  
ATOM   3361  CD  ARG A 208      39.763   2.518 -42.014  1.00 94.49           C  
ATOM   3362  HD2 ARG A 208      38.848   2.081 -42.415  1.00 94.49           H  
ATOM   3363  HD3 ARG A 208      40.482   1.721 -41.823  1.00 94.49           H  
ATOM   3364  NE  ARG A 208      40.346   3.441 -42.997  1.00 94.49           N  
ATOM   3365  HE  ARG A 208      40.324   4.424 -42.767  1.00 94.49           H  
ATOM   3366  NH1 ARG A 208      40.980   1.843 -44.524  1.00 94.49           N  
ATOM   3367 HH11 ARG A 208      41.515   1.585 -45.341  1.00 94.49           H  
ATOM   3368 HH12 ARG A 208      40.622   1.110 -43.929  1.00 94.49           H  
ATOM   3369  NH2 ARG A 208      41.449   3.994 -44.900  1.00 94.49           N  
ATOM   3370 HH21 ARG A 208      41.481   4.955 -44.589  1.00 94.49           H  
ATOM   3371 HH22 ARG A 208      41.900   3.728 -45.763  1.00 94.49           H  
ATOM   3372  CZ  ARG A 208      40.913   3.087 -44.133  1.00 94.49           C  
ATOM   3373  N   ILE A 209      41.002   1.870 -37.347  1.00 93.33           N  
ATOM   3374  H   ILE A 209      40.113   1.817 -36.870  1.00 93.33           H  
ATOM   3375  CA  ILE A 209      42.201   2.223 -36.572  1.00 93.33           C  
ATOM   3376  HA  ILE A 209      42.693   3.070 -37.050  1.00 93.33           H  
ATOM   3377  C   ILE A 209      43.194   1.056 -36.577  1.00 93.33           C  
ATOM   3378  CB  ILE A 209      41.817   2.637 -35.132  1.00 93.33           C  
ATOM   3379  HB  ILE A 209      41.146   1.881 -34.722  1.00 93.33           H  
ATOM   3380  O   ILE A 209      44.388   1.268 -36.800  1.00 93.33           O  
ATOM   3381  CG1 ILE A 209      41.090   4.000 -35.133  1.00 93.33           C  
ATOM   3382 HG12 ILE A 209      40.400   4.053 -35.975  1.00 93.33           H  
ATOM   3383 HG13 ILE A 209      41.814   4.806 -35.253  1.00 93.33           H  
ATOM   3384  CG2 ILE A 209      43.060   2.721 -34.221  1.00 93.33           C  
ATOM   3385 HG21 ILE A 209      42.789   3.127 -33.246  1.00 93.33           H  
ATOM   3386 HG22 ILE A 209      43.476   1.726 -34.065  1.00 93.33           H  
ATOM   3387 HG23 ILE A 209      43.805   3.372 -34.678  1.00 93.33           H  
ATOM   3388  CD1 ILE A 209      40.277   4.235 -33.853  1.00 93.33           C  
ATOM   3389 HD11 ILE A 209      40.928   4.318 -32.983  1.00 93.33           H  
ATOM   3390 HD12 ILE A 209      39.580   3.410 -33.704  1.00 93.33           H  
ATOM   3391 HD13 ILE A 209      39.702   5.155 -33.954  1.00 93.33           H  
ATOM   3392  N   ALA A 210      42.725  -0.179 -36.379  1.00 92.72           N  
ATOM   3393  H   ALA A 210      41.742  -0.300 -36.179  1.00 92.72           H  
ATOM   3394  CA  ALA A 210      43.573  -1.369 -36.417  1.00 92.72           C  
ATOM   3395  HA  ALA A 210      44.373  -1.248 -35.687  1.00 92.72           H  
ATOM   3396  C   ALA A 210      44.229  -1.561 -37.796  1.00 92.72           C  
ATOM   3397  CB  ALA A 210      42.731  -2.583 -36.009  1.00 92.72           C  
ATOM   3398  HB1 ALA A 210      42.298  -2.419 -35.022  1.00 92.72           H  
ATOM   3399  HB2 ALA A 210      43.356  -3.475 -35.980  1.00 92.72           H  
ATOM   3400  HB3 ALA A 210      41.919  -2.740 -36.719  1.00 92.72           H  
ATOM   3401  O   ALA A 210      45.436  -1.818 -37.886  1.00 92.72           O  
ATOM   3402  N   GLN A 211      43.470  -1.363 -38.879  1.00 94.61           N  
ATOM   3403  H   GLN A 211      42.481  -1.206 -38.747  1.00 94.61           H  
ATOM   3404  CA  GLN A 211      44.001  -1.388 -40.240  1.00 94.61           C  
ATOM   3405  HA  GLN A 211      44.460  -2.362 -40.409  1.00 94.61           H  
ATOM   3406  C   GLN A 211      45.086  -0.319 -40.440  1.00 94.61           C  
ATOM   3407  CB  GLN A 211      42.851  -1.218 -41.246  1.00 94.61           C  
ATOM   3408  HB2 GLN A 211      42.102  -1.991 -41.076  1.00 94.61           H  
ATOM   3409  HB3 GLN A 211      42.383  -0.242 -41.112  1.00 94.61           H  
ATOM   3410  O   GLN A 211      46.184  -0.632 -40.909  1.00 94.61           O  
ATOM   3411  CG  GLN A 211      43.379  -1.332 -42.683  1.00 94.61           C  
ATOM   3412  HG2 GLN A 211      44.174  -0.602 -42.839  1.00 94.61           H  
ATOM   3413  HG3 GLN A 211      43.799  -2.327 -42.835  1.00 94.61           H  
ATOM   3414  CD  GLN A 211      42.337  -1.082 -43.761  1.00 94.61           C  
ATOM   3415  NE2 GLN A 211      42.775  -0.958 -44.993  1.00 94.61           N  
ATOM   3416 HE21 GLN A 211      43.763  -0.818 -45.145  1.00 94.61           H  
ATOM   3417 HE22 GLN A 211      42.087  -0.920 -45.732  1.00 94.61           H  
ATOM   3418  OE1 GLN A 211      41.145  -0.938 -43.539  1.00 94.61           O  
ATOM   3419  N   LEU A 212      44.816   0.929 -40.052  1.00 95.50           N  
ATOM   3420  H   LEU A 212      43.899   1.130 -39.677  1.00 95.50           H  
ATOM   3421  CA  LEU A 212      45.769   2.028 -40.202  1.00 95.50           C  
ATOM   3422  HA  LEU A 212      46.101   2.062 -41.240  1.00 95.50           H  
ATOM   3423  C   LEU A 212      47.027   1.831 -39.353  1.00 95.50           C  
ATOM   3424  CB  LEU A 212      45.091   3.356 -39.848  1.00 95.50           C  
ATOM   3425  HB2 LEU A 212      44.582   3.243 -38.890  1.00 95.50           H  
ATOM   3426  HB3 LEU A 212      45.862   4.117 -39.729  1.00 95.50           H  
ATOM   3427  O   LEU A 212      48.120   2.133 -39.828  1.00 95.50           O  
ATOM   3428  CG  LEU A 212      44.093   3.865 -40.900  1.00 95.50           C  
ATOM   3429  HG  LEU A 212      43.355   3.095 -41.125  1.00 95.50           H  
ATOM   3430  CD1 LEU A 212      43.377   5.078 -40.321  1.00 95.50           C  
ATOM   3431 HD11 LEU A 212      42.856   4.777 -39.412  1.00 95.50           H  
ATOM   3432 HD12 LEU A 212      44.092   5.865 -40.085  1.00 95.50           H  
ATOM   3433 HD13 LEU A 212      42.653   5.467 -41.037  1.00 95.50           H  
ATOM   3434  CD2 LEU A 212      44.788   4.276 -42.201  1.00 95.50           C  
ATOM   3435 HD21 LEU A 212      44.061   4.746 -42.865  1.00 95.50           H  
ATOM   3436 HD22 LEU A 212      45.564   5.011 -41.987  1.00 95.50           H  
ATOM   3437 HD23 LEU A 212      45.206   3.404 -42.702  1.00 95.50           H  
ATOM   3438  N   LYS A 213      46.915   1.271 -38.141  1.00 94.30           N  
ATOM   3439  H   LYS A 213      45.984   1.096 -37.791  1.00 94.30           H  
ATOM   3440  CA  LYS A 213      48.073   0.926 -37.297  1.00 94.30           C  
ATOM   3441  HA  LYS A 213      48.695   1.813 -37.181  1.00 94.30           H  
ATOM   3442  C   LYS A 213      48.967  -0.123 -37.961  1.00 94.30           C  
ATOM   3443  CB  LYS A 213      47.600   0.471 -35.902  1.00 94.30           C  
ATOM   3444  HB2 LYS A 213      46.750  -0.204 -35.998  1.00 94.30           H  
ATOM   3445  HB3 LYS A 213      48.410  -0.065 -35.407  1.00 94.30           H  
ATOM   3446  O   LYS A 213      50.188   0.040 -37.967  1.00 94.30           O  
ATOM   3447  CG  LYS A 213      47.221   1.679 -35.031  1.00 94.30           C  
ATOM   3448  HG2 LYS A 213      48.103   2.307 -34.914  1.00 94.30           H  
ATOM   3449  HG3 LYS A 213      46.454   2.263 -35.540  1.00 94.30           H  
ATOM   3450  CD  LYS A 213      46.702   1.299 -33.634  1.00 94.30           C  
ATOM   3451  HD2 LYS A 213      45.784   0.721 -33.739  1.00 94.30           H  
ATOM   3452  HD3 LYS A 213      47.450   0.712 -33.101  1.00 94.30           H  
ATOM   3453  CE  LYS A 213      46.419   2.612 -32.887  1.00 94.30           C  
ATOM   3454  HE2 LYS A 213      45.785   3.233 -33.520  1.00 94.30           H  
ATOM   3455  HE3 LYS A 213      47.351   3.162 -32.751  1.00 94.30           H  
ATOM   3456  NZ  LYS A 213      45.739   2.455 -31.580  1.00 94.30           N  
ATOM   3457  HZ1 LYS A 213      44.868   1.952 -31.672  1.00 94.30           H  
ATOM   3458  HZ2 LYS A 213      45.460   3.381 -31.288  1.00 94.30           H  
ATOM   3459  HZ3 LYS A 213      46.328   2.062 -30.861  1.00 94.30           H  
ATOM   3460  N   ASN A 214      48.381  -1.142 -38.593  1.00 94.12           N  
ATOM   3461  H   ASN A 214      47.376  -1.226 -38.530  1.00 94.12           H  
ATOM   3462  CA  ASN A 214      49.133  -2.130 -39.373  1.00 94.12           C  
ATOM   3463  HA  ASN A 214      49.920  -2.554 -38.748  1.00 94.12           H  
ATOM   3464  C   ASN A 214      49.830  -1.500 -40.587  1.00 94.12           C  
ATOM   3465  CB  ASN A 214      48.179  -3.251 -39.823  1.00 94.12           C  
ATOM   3466  HB2 ASN A 214      48.619  -3.784 -40.665  1.00 94.12           H  
ATOM   3467  HB3 ASN A 214      47.228  -2.828 -40.146  1.00 94.12           H  
ATOM   3468  O   ASN A 214      50.998  -1.784 -40.860  1.00 94.12           O  
ATOM   3469  CG  ASN A 214      47.927  -4.283 -38.743  1.00 94.12           C  
ATOM   3470  ND2 ASN A 214      46.797  -4.946 -38.772  1.00 94.12           N  
ATOM   3471 HD21 ASN A 214      46.641  -5.561 -37.987  1.00 94.12           H  
ATOM   3472 HD22 ASN A 214      46.042  -4.645 -39.371  1.00 94.12           H  
ATOM   3473  OD1 ASN A 214      48.760  -4.552 -37.898  1.00 94.12           O  
ATOM   3474  N   GLU A 215      49.137  -0.627 -41.318  1.00 94.89           N  
ATOM   3475  H   GLU A 215      48.170  -0.456 -41.080  1.00 94.89           H  
ATOM   3476  CA  GLU A 215      49.722   0.098 -42.448  1.00 94.89           C  
ATOM   3477  HA  GLU A 215      50.164  -0.617 -43.141  1.00 94.89           H  
ATOM   3478  C   GLU A 215      50.854   1.031 -41.992  1.00 94.89           C  
ATOM   3479  CB  GLU A 215      48.630   0.878 -43.191  1.00 94.89           C  
ATOM   3480  HB2 GLU A 215      48.077   1.489 -42.478  1.00 94.89           H  
ATOM   3481  HB3 GLU A 215      49.113   1.539 -43.911  1.00 94.89           H  
ATOM   3482  O   GLU A 215      51.923   1.041 -42.600  1.00 94.89           O  
ATOM   3483  CG  GLU A 215      47.660  -0.044 -43.955  1.00 94.89           C  
ATOM   3484  HG2 GLU A 215      47.269  -0.806 -43.281  1.00 94.89           H  
ATOM   3485  HG3 GLU A 215      48.219  -0.556 -44.738  1.00 94.89           H  
ATOM   3486  CD  GLU A 215      46.485   0.718 -44.590  1.00 94.89           C  
ATOM   3487  OE1 GLU A 215      45.533   0.057 -45.066  1.00 94.89           O  
ATOM   3488  OE2 GLU A 215      46.561   1.967 -44.642  1.00 94.89           O  
ATOM   3489  N   LEU A 216      50.666   1.755 -40.887  1.00 94.94           N  
ATOM   3490  H   LEU A 216      49.758   1.712 -40.445  1.00 94.94           H  
ATOM   3491  CA  LEU A 216      51.674   2.616 -40.275  1.00 94.94           C  
ATOM   3492  HA  LEU A 216      51.973   3.369 -41.004  1.00 94.94           H  
ATOM   3493  C   LEU A 216      52.924   1.823 -39.877  1.00 94.94           C  
ATOM   3494  CB  LEU A 216      51.044   3.314 -39.054  1.00 94.94           C  
ATOM   3495  HB2 LEU A 216      50.187   3.901 -39.384  1.00 94.94           H  
ATOM   3496  HB3 LEU A 216      50.677   2.553 -38.366  1.00 94.94           H  
ATOM   3497  O   LEU A 216      54.040   2.267 -40.145  1.00 94.94           O  
ATOM   3498  CG  LEU A 216      52.007   4.232 -38.285  1.00 94.94           C  
ATOM   3499  HG  LEU A 216      52.891   3.674 -37.976  1.00 94.94           H  
ATOM   3500  CD1 LEU A 216      52.446   5.419 -39.135  1.00 94.94           C  
ATOM   3501 HD11 LEU A 216      53.003   6.121 -38.514  1.00 94.94           H  
ATOM   3502 HD12 LEU A 216      51.573   5.941 -39.527  1.00 94.94           H  
ATOM   3503 HD13 LEU A 216      53.072   5.088 -39.964  1.00 94.94           H  
ATOM   3504  CD2 LEU A 216      51.346   4.772 -37.020  1.00 94.94           C  
ATOM   3505 HD21 LEU A 216      50.496   5.398 -37.293  1.00 94.94           H  
ATOM   3506 HD22 LEU A 216      52.050   5.373 -36.445  1.00 94.94           H  
ATOM   3507 HD23 LEU A 216      50.990   3.947 -36.404  1.00 94.94           H  
ATOM   3508  N   GLN A 217      52.758   0.645 -39.269  1.00 93.55           N  
ATOM   3509  H   GLN A 217      51.822   0.349 -39.034  1.00 93.55           H  
ATOM   3510  CA  GLN A 217      53.880  -0.219 -38.902  1.00 93.55           C  
ATOM   3511  HA  GLN A 217      54.560   0.353 -38.272  1.00 93.55           H  
ATOM   3512  C   GLN A 217      54.668  -0.672 -40.138  1.00 93.55           C  
ATOM   3513  CB  GLN A 217      53.364  -1.413 -38.089  1.00 93.55           C  
ATOM   3514  HB2 GLN A 217      52.793  -1.041 -37.238  1.00 93.55           H  
ATOM   3515  HB3 GLN A 217      52.705  -2.022 -38.708  1.00 93.55           H  
ATOM   3516  O   GLN A 217      55.897  -0.587 -40.134  1.00 93.55           O  
ATOM   3517  CG  GLN A 217      54.520  -2.284 -37.568  1.00 93.55           C  
ATOM   3518  HG2 GLN A 217      55.168  -1.685 -36.928  1.00 93.55           H  
ATOM   3519  HG3 GLN A 217      55.110  -2.649 -38.409  1.00 93.55           H  
ATOM   3520  CD  GLN A 217      54.042  -3.495 -36.776  1.00 93.55           C  
ATOM   3521  NE2 GLN A 217      54.896  -4.465 -36.538  1.00 93.55           N  
ATOM   3522 HE21 GLN A 217      55.842  -4.434 -36.890  1.00 93.55           H  
ATOM   3523 HE22 GLN A 217      54.520  -5.245 -36.017  1.00 93.55           H  
ATOM   3524  OE1 GLN A 217      52.908  -3.599 -36.352  1.00 93.55           O  
ATOM   3525  N   LYS A 218      53.979  -1.080 -41.216  1.00 93.73           N  
ATOM   3526  H   LYS A 218      52.973  -1.130 -41.146  1.00 93.73           H  
ATOM   3527  CA  LYS A 218      54.626  -1.425 -42.494  1.00 93.73           C  
ATOM   3528  HA  LYS A 218      55.347  -2.226 -42.324  1.00 93.73           H  
ATOM   3529  C   LYS A 218      55.424  -0.244 -43.047  1.00 93.73           C  
ATOM   3530  CB  LYS A 218      53.593  -1.907 -43.522  1.00 93.73           C  
ATOM   3531  HB2 LYS A 218      54.073  -1.955 -44.500  1.00 93.73           H  
ATOM   3532  HB3 LYS A 218      52.773  -1.190 -43.582  1.00 93.73           H  
ATOM   3533  O   LYS A 218      56.607  -0.395 -43.339  1.00 93.73           O  
ATOM   3534  CG  LYS A 218      53.038  -3.298 -43.190  1.00 93.73           C  
ATOM   3535  HG2 LYS A 218      52.597  -3.297 -42.193  1.00 93.73           H  
ATOM   3536  HG3 LYS A 218      53.852  -4.023 -43.209  1.00 93.73           H  
ATOM   3537  CD  LYS A 218      51.974  -3.700 -44.218  1.00 93.73           C  
ATOM   3538  HD2 LYS A 218      52.430  -3.731 -45.207  1.00 93.73           H  
ATOM   3539  HD3 LYS A 218      51.178  -2.955 -44.214  1.00 93.73           H  
ATOM   3540  CE  LYS A 218      51.393  -5.072 -43.867  1.00 93.73           C  
ATOM   3541  HE2 LYS A 218      52.209  -5.795 -43.828  1.00 93.73           H  
ATOM   3542  HE3 LYS A 218      50.951  -5.015 -42.872  1.00 93.73           H  
ATOM   3543  NZ  LYS A 218      50.375  -5.500 -44.859  1.00 93.73           N  
ATOM   3544  HZ1 LYS A 218      50.785  -5.563 -45.780  1.00 93.73           H  
ATOM   3545  HZ2 LYS A 218      49.998  -6.404 -44.612  1.00 93.73           H  
ATOM   3546  HZ3 LYS A 218      49.614  -4.837 -44.890  1.00 93.73           H  
ATOM   3547  N   LYS A 219      54.837   0.955 -43.094  1.00 93.53           N  
ATOM   3548  H   LYS A 219      53.866   1.016 -42.823  1.00 93.53           H  
ATOM   3549  CA  LYS A 219      55.528   2.163 -43.580  1.00 93.53           C  
ATOM   3550  HA  LYS A 219      55.950   1.954 -44.563  1.00 93.53           H  
ATOM   3551  C   LYS A 219      56.732   2.553 -42.724  1.00 93.53           C  
ATOM   3552  CB  LYS A 219      54.537   3.332 -43.689  1.00 93.53           C  
ATOM   3553  HB2 LYS A 219      54.072   3.504 -42.718  1.00 93.53           H  
ATOM   3554  HB3 LYS A 219      55.090   4.233 -43.956  1.00 93.53           H  
ATOM   3555  O   LYS A 219      57.771   2.901 -43.274  1.00 93.53           O  
ATOM   3556  CG  LYS A 219      53.432   3.126 -44.736  1.00 93.53           C  
ATOM   3557  HG2 LYS A 219      52.806   2.275 -44.469  1.00 93.53           H  
ATOM   3558  HG3 LYS A 219      52.807   4.019 -44.748  1.00 93.53           H  
ATOM   3559  CD  LYS A 219      53.987   2.888 -46.140  1.00 93.53           C  
ATOM   3560  HD2 LYS A 219      54.527   1.941 -46.170  1.00 93.53           H  
ATOM   3561  HD3 LYS A 219      54.666   3.703 -46.391  1.00 93.53           H  
ATOM   3562  CE  LYS A 219      52.838   2.816 -47.142  1.00 93.53           C  
ATOM   3563  HE2 LYS A 219      52.320   1.865 -47.022  1.00 93.53           H  
ATOM   3564  HE3 LYS A 219      52.145   3.631 -46.930  1.00 93.53           H  
ATOM   3565  NZ  LYS A 219      53.352   2.971 -48.515  1.00 93.53           N  
ATOM   3566  HZ1 LYS A 219      54.069   2.281 -48.688  1.00 93.53           H  
ATOM   3567  HZ2 LYS A 219      52.612   2.898 -49.198  1.00 93.53           H  
ATOM   3568  HZ3 LYS A 219      53.715   3.911 -48.578  1.00 93.53           H  
ATOM   3569  N   LYS A 220      56.638   2.434 -41.395  1.00 93.92           N  
ATOM   3570  H   LYS A 220      55.741   2.180 -41.007  1.00 93.92           H  
ATOM   3571  CA  LYS A 220      57.783   2.638 -40.492  1.00 93.92           C  
ATOM   3572  HA  LYS A 220      58.230   3.610 -40.701  1.00 93.92           H  
ATOM   3573  C   LYS A 220      58.900   1.621 -40.743  1.00 93.92           C  
ATOM   3574  CB  LYS A 220      57.331   2.603 -39.022  1.00 93.92           C  
ATOM   3575  HB2 LYS A 220      58.213   2.487 -38.392  1.00 93.92           H  
ATOM   3576  HB3 LYS A 220      56.678   1.746 -38.856  1.00 93.92           H  
ATOM   3577  O   LYS A 220      60.066   1.997 -40.693  1.00 93.92           O  
ATOM   3578  CG  LYS A 220      56.616   3.897 -38.606  1.00 93.92           C  
ATOM   3579  HG2 LYS A 220      57.278   4.741 -38.801  1.00 93.92           H  
ATOM   3580  HG3 LYS A 220      55.711   4.028 -39.199  1.00 93.92           H  
ATOM   3581  CD  LYS A 220      56.250   3.888 -37.113  1.00 93.92           C  
ATOM   3582  HD2 LYS A 220      55.549   3.076 -36.918  1.00 93.92           H  
ATOM   3583  HD3 LYS A 220      57.153   3.740 -36.522  1.00 93.92           H  
ATOM   3584  CE  LYS A 220      55.607   5.234 -36.752  1.00 93.92           C  
ATOM   3585  HE2 LYS A 220      56.291   6.031 -37.044  1.00 93.92           H  
ATOM   3586  HE3 LYS A 220      54.702   5.347 -37.348  1.00 93.92           H  
ATOM   3587  NZ  LYS A 220      55.278   5.366 -35.308  1.00 93.92           N  
ATOM   3588  HZ1 LYS A 220      54.858   6.268 -35.139  1.00 93.92           H  
ATOM   3589  HZ2 LYS A 220      54.620   4.657 -35.017  1.00 93.92           H  
ATOM   3590  HZ3 LYS A 220      56.110   5.303 -34.739  1.00 93.92           H  
ATOM   3591  N   SER A 221      58.563   0.362 -41.037  1.00 92.45           N  
ATOM   3592  H   SER A 221      57.589   0.097 -41.006  1.00 92.45           H  
ATOM   3593  CA  SER A 221      59.566  -0.652 -41.390  1.00 92.45           C  
ATOM   3594  HA  SER A 221      60.364  -0.599 -40.648  1.00 92.45           H  
ATOM   3595  C   SER A 221      60.234  -0.375 -42.739  1.00 92.45           C  
ATOM   3596  CB  SER A 221      58.995  -2.071 -41.306  1.00 92.45           C  
ATOM   3597  HB2 SER A 221      58.571  -2.217 -40.313  1.00 92.45           H  
ATOM   3598  HB3 SER A 221      59.813  -2.781 -41.427  1.00 92.45           H  
ATOM   3599  O   SER A 221      61.456  -0.393 -42.808  1.00 92.45           O  
ATOM   3600  OG  SER A 221      58.003  -2.369 -42.268  1.00 92.45           O  
ATOM   3601  HG  SER A 221      57.628  -1.568 -42.641  1.00 92.45           H  
ATOM   3602  N   GLU A 222      59.464  -0.009 -43.772  1.00 94.27           N  
ATOM   3603  H   GLU A 222      58.460  -0.021 -43.663  1.00 94.27           H  
ATOM   3604  CA  GLU A 222      59.997   0.399 -45.081  1.00 94.27           C  
ATOM   3605  HA  GLU A 222      60.571  -0.416 -45.522  1.00 94.27           H  
ATOM   3606  C   GLU A 222      60.939   1.602 -44.945  1.00 94.27           C  
ATOM   3607  CB  GLU A 222      58.840   0.781 -46.024  1.00 94.27           C  
ATOM   3608  HB2 GLU A 222      59.254   1.269 -46.907  1.00 94.27           H  
ATOM   3609  HB3 GLU A 222      58.202   1.502 -45.513  1.00 94.27           H  
ATOM   3610  O   GLU A 222      62.031   1.606 -45.507  1.00 94.27           O  
ATOM   3611  CG  GLU A 222      57.979  -0.402 -46.497  1.00 94.27           C  
ATOM   3612  HG2 GLU A 222      57.689  -1.003 -45.635  1.00 94.27           H  
ATOM   3613  HG3 GLU A 222      58.584  -1.031 -47.151  1.00 94.27           H  
ATOM   3614  CD  GLU A 222      56.703   0.038 -47.248  1.00 94.27           C  
ATOM   3615  OE1 GLU A 222      55.839  -0.823 -47.514  1.00 94.27           O  
ATOM   3616  OE2 GLU A 222      56.521   1.249 -47.548  1.00 94.27           O  
ATOM   3617  N   LYS A 223      60.544   2.603 -44.146  1.00 93.53           N  
ATOM   3618  H   LYS A 223      59.617   2.558 -43.747  1.00 93.53           H  
ATOM   3619  CA  LYS A 223      61.384   3.766 -43.853  1.00 93.53           C  
ATOM   3620  HA  LYS A 223      61.645   4.254 -44.792  1.00 93.53           H  
ATOM   3621  C   LYS A 223      62.705   3.355 -43.197  1.00 93.53           C  
ATOM   3622  CB  LYS A 223      60.612   4.755 -42.965  1.00 93.53           C  
ATOM   3623  HB2 LYS A 223      60.488   4.330 -41.969  1.00 93.53           H  
ATOM   3624  HB3 LYS A 223      59.628   4.953 -43.390  1.00 93.53           H  
ATOM   3625  O   LYS A 223      63.755   3.826 -43.612  1.00 93.53           O  
ATOM   3626  CG  LYS A 223      61.386   6.073 -42.874  1.00 93.53           C  
ATOM   3627  HG2 LYS A 223      62.445   5.864 -42.719  1.00 93.53           H  
ATOM   3628  HG3 LYS A 223      61.283   6.606 -43.819  1.00 93.53           H  
ATOM   3629  CD  LYS A 223      60.937   6.972 -41.721  1.00 93.53           C  
ATOM   3630  HD2 LYS A 223      61.080   6.448 -40.776  1.00 93.53           H  
ATOM   3631  HD3 LYS A 223      59.901   7.286 -41.849  1.00 93.53           H  
ATOM   3632  CE  LYS A 223      61.880   8.169 -41.812  1.00 93.53           C  
ATOM   3633  HE2 LYS A 223      61.542   8.839 -42.602  1.00 93.53           H  
ATOM   3634  HE3 LYS A 223      62.861   7.815 -42.132  1.00 93.53           H  
ATOM   3635  NZ  LYS A 223      62.085   8.907 -40.556  1.00 93.53           N  
ATOM   3636  HZ1 LYS A 223      62.371   9.843 -40.806  1.00 93.53           H  
ATOM   3637  HZ2 LYS A 223      61.263   8.964 -39.972  1.00 93.53           H  
ATOM   3638  HZ3 LYS A 223      62.883   8.481 -40.107  1.00 93.53           H  
ATOM   3639  N   LYS A 224      62.659   2.469 -42.200  1.00 93.06           N  
ATOM   3640  H   LYS A 224      61.754   2.122 -41.918  1.00 93.06           H  
ATOM   3641  CA  LYS A 224      63.852   2.009 -41.477  1.00 93.06           C  
ATOM   3642  HA  LYS A 224      64.384   2.882 -41.098  1.00 93.06           H  
ATOM   3643  C   LYS A 224      64.836   1.262 -42.387  1.00 93.06           C  
ATOM   3644  CB  LYS A 224      63.399   1.147 -40.293  1.00 93.06           C  
ATOM   3645  HB2 LYS A 224      62.665   1.705 -39.712  1.00 93.06           H  
ATOM   3646  HB3 LYS A 224      62.934   0.235 -40.667  1.00 93.06           H  
ATOM   3647  O   LYS A 224      66.043   1.419 -42.227  1.00 93.06           O  
ATOM   3648  CG  LYS A 224      64.576   0.785 -39.382  1.00 93.06           C  
ATOM   3649  HG2 LYS A 224      65.318   0.221 -39.946  1.00 93.06           H  
ATOM   3650  HG3 LYS A 224      65.035   1.699 -39.003  1.00 93.06           H  
ATOM   3651  CD  LYS A 224      64.099  -0.074 -38.211  1.00 93.06           C  
ATOM   3652  HD2 LYS A 224      63.384   0.491 -37.614  1.00 93.06           H  
ATOM   3653  HD3 LYS A 224      63.624  -0.974 -38.603  1.00 93.06           H  
ATOM   3654  CE  LYS A 224      65.317  -0.450 -37.368  1.00 93.06           C  
ATOM   3655  HE2 LYS A 224      66.047  -0.927 -38.022  1.00 93.06           H  
ATOM   3656  HE3 LYS A 224      65.768   0.465 -36.983  1.00 93.06           H  
ATOM   3657  NZ  LYS A 224      64.946  -1.362 -36.262  1.00 93.06           N  
ATOM   3658  HZ1 LYS A 224      65.767  -1.605 -35.726  1.00 93.06           H  
ATOM   3659  HZ2 LYS A 224      64.272  -0.917 -35.655  1.00 93.06           H  
ATOM   3660  HZ3 LYS A 224      64.546  -2.208 -36.643  1.00 93.06           H  
ATOM   3661  N   GLU A 225      64.337   0.472 -43.338  1.00 94.12           N  
ATOM   3662  H   GLU A 225      63.337   0.340 -43.391  1.00 94.12           H  
ATOM   3663  CA  GLU A 225      65.185  -0.188 -44.342  1.00 94.12           C  
ATOM   3664  HA  GLU A 225      65.999  -0.713 -43.843  1.00 94.12           H  
ATOM   3665  C   GLU A 225      65.849   0.834 -45.279  1.00 94.12           C  
ATOM   3666  CB  GLU A 225      64.373  -1.217 -45.146  1.00 94.12           C  
ATOM   3667  HB2 GLU A 225      63.488  -0.731 -45.558  1.00 94.12           H  
ATOM   3668  HB3 GLU A 225      64.977  -1.562 -45.985  1.00 94.12           H  
ATOM   3669  O   GLU A 225      67.045   0.736 -45.538  1.00 94.12           O  
ATOM   3670  CG  GLU A 225      63.927  -2.444 -44.331  1.00 94.12           C  
ATOM   3671  HG2 GLU A 225      63.356  -3.102 -44.986  1.00 94.12           H  
ATOM   3672  HG3 GLU A 225      63.255  -2.116 -43.538  1.00 94.12           H  
ATOM   3673  CD  GLU A 225      65.089  -3.245 -43.713  1.00 94.12           C  
ATOM   3674  OE1 GLU A 225      64.922  -3.719 -42.563  1.00 94.12           O  
ATOM   3675  OE2 GLU A 225      66.149  -3.383 -44.363  1.00 94.12           O  
ATOM   3676  N   LEU A 226      65.119   1.869 -45.712  1.00 95.20           N  
ATOM   3677  H   LEU A 226      64.135   1.899 -45.486  1.00 95.20           H  
ATOM   3678  CA  LEU A 226      65.692   2.959 -46.512  1.00 95.20           C  
ATOM   3679  HA  LEU A 226      66.224   2.532 -47.362  1.00 95.20           H  
ATOM   3680  C   LEU A 226      66.721   3.789 -45.732  1.00 95.20           C  
ATOM   3681  CB  LEU A 226      64.571   3.877 -47.024  1.00 95.20           C  
ATOM   3682  HB2 LEU A 226      63.964   4.194 -46.176  1.00 95.20           H  
ATOM   3683  HB3 LEU A 226      65.031   4.766 -47.453  1.00 95.20           H  
ATOM   3684  O   LEU A 226      67.753   4.159 -46.280  1.00 95.20           O  
ATOM   3685  CG  LEU A 226      63.660   3.257 -48.094  1.00 95.20           C  
ATOM   3686  HG  LEU A 226      63.286   2.290 -47.756  1.00 95.20           H  
ATOM   3687  CD1 LEU A 226      62.468   4.190 -48.316  1.00 95.20           C  
ATOM   3688 HD11 LEU A 226      61.842   3.794 -49.116  1.00 95.20           H  
ATOM   3689 HD12 LEU A 226      61.889   4.259 -47.396  1.00 95.20           H  
ATOM   3690 HD13 LEU A 226      62.828   5.179 -48.600  1.00 95.20           H  
ATOM   3691  CD2 LEU A 226      64.390   3.067 -49.422  1.00 95.20           C  
ATOM   3692 HD21 LEU A 226      63.708   2.661 -50.168  1.00 95.20           H  
ATOM   3693 HD22 LEU A 226      64.761   4.023 -49.793  1.00 95.20           H  
ATOM   3694 HD23 LEU A 226      65.226   2.377 -49.309  1.00 95.20           H  
ATOM   3695  N   GLU A 227      66.476   4.070 -44.450  1.00 94.17           N  
ATOM   3696  H   GLU A 227      65.581   3.802 -44.066  1.00 94.17           H  
ATOM   3697  CA  GLU A 227      67.442   4.756 -43.577  1.00 94.17           C  
ATOM   3698  HA  GLU A 227      67.719   5.713 -44.019  1.00 94.17           H  
ATOM   3699  C   GLU A 227      68.737   3.942 -43.424  1.00 94.17           C  
ATOM   3700  CB  GLU A 227      66.817   5.009 -42.192  1.00 94.17           C  
ATOM   3701  HB2 GLU A 227      67.612   5.259 -41.489  1.00 94.17           H  
ATOM   3702  HB3 GLU A 227      66.345   4.086 -41.854  1.00 94.17           H  
ATOM   3703  O   GLU A 227      69.829   4.512 -43.388  1.00 94.17           O  
ATOM   3704  CG  GLU A 227      65.792   6.159 -42.168  1.00 94.17           C  
ATOM   3705  HG2 GLU A 227      66.315   7.089 -42.389  1.00 94.17           H  
ATOM   3706  HG3 GLU A 227      65.053   6.006 -42.955  1.00 94.17           H  
ATOM   3707  CD  GLU A 227      65.055   6.298 -40.816  1.00 94.17           C  
ATOM   3708  OE1 GLU A 227      64.412   7.355 -40.593  1.00 94.17           O  
ATOM   3709  OE2 GLU A 227      65.056   5.340 -40.009  1.00 94.17           O  
ATOM   3710  N   LYS A 228      68.630   2.609 -43.380  1.00 93.98           N  
ATOM   3711  H   LYS A 228      67.704   2.208 -43.419  1.00 93.98           H  
ATOM   3712  CA  LYS A 228      69.786   1.711 -43.353  1.00 93.98           C  
ATOM   3713  HA  LYS A 228      70.484   2.068 -42.596  1.00 93.98           H  
ATOM   3714  C   LYS A 228      70.552   1.729 -44.681  1.00 93.98           C  
ATOM   3715  CB  LYS A 228      69.307   0.308 -42.970  1.00 93.98           C  
ATOM   3716  HB2 LYS A 228      68.731   0.362 -42.046  1.00 93.98           H  
ATOM   3717  HB3 LYS A 228      68.660  -0.078 -43.758  1.00 93.98           H  
ATOM   3718  O   LYS A 228      71.770   1.891 -44.658  1.00 93.98           O  
ATOM   3719  CG  LYS A 228      70.486  -0.647 -42.769  1.00 93.98           C  
ATOM   3720  HG2 LYS A 228      71.074  -0.336 -41.906  1.00 93.98           H  
ATOM   3721  HG3 LYS A 228      71.120  -0.637 -43.656  1.00 93.98           H  
ATOM   3722  CD  LYS A 228      69.964  -2.067 -42.565  1.00 93.98           C  
ATOM   3723  HD2 LYS A 228      69.291  -2.308 -43.388  1.00 93.98           H  
ATOM   3724  HD3 LYS A 228      69.422  -2.142 -41.623  1.00 93.98           H  
ATOM   3725  CE  LYS A 228      71.157  -3.018 -42.586  1.00 93.98           C  
ATOM   3726  HE2 LYS A 228      71.831  -2.691 -43.377  1.00 93.98           H  
ATOM   3727  HE3 LYS A 228      71.699  -2.958 -41.642  1.00 93.98           H  
ATOM   3728  NZ  LYS A 228      70.706  -4.391 -42.882  1.00 93.98           N  
ATOM   3729  HZ1 LYS A 228      70.073  -4.736 -42.175  1.00 93.98           H  
ATOM   3730  HZ2 LYS A 228      70.213  -4.363 -43.763  1.00 93.98           H  
ATOM   3731  HZ3 LYS A 228      71.509  -4.992 -43.007  1.00 93.98           H  
ATOM   3732  N   ASP A 229      69.853   1.629 -45.812  1.00 94.24           N  
ATOM   3733  H   ASP A 229      68.858   1.466 -45.751  1.00 94.24           H  
ATOM   3734  CA  ASP A 229      70.455   1.739 -47.152  1.00 94.24           C  
ATOM   3735  HA  ASP A 229      71.208   0.960 -47.274  1.00 94.24           H  
ATOM   3736  C   ASP A 229      71.152   3.098 -47.348  1.00 94.24           C  
ATOM   3737  CB  ASP A 229      69.360   1.519 -48.212  1.00 94.24           C  
ATOM   3738  HB2 ASP A 229      68.589   2.281 -48.095  1.00 94.24           H  
ATOM   3739  HB3 ASP A 229      68.899   0.545 -48.048  1.00 94.24           H  
ATOM   3740  O   ASP A 229      72.270   3.183 -47.860  1.00 94.24           O  
ATOM   3741  CG  ASP A 229      69.905   1.566 -49.646  1.00 94.24           C  
ATOM   3742  OD1 ASP A 229      70.918   0.892 -49.933  1.00 94.24           O  
ATOM   3743  OD2 ASP A 229      69.324   2.293 -50.483  1.00 94.24           O  
ATOM   3744  N   LEU A 230      70.542   4.177 -46.846  1.00 95.73           N  
ATOM   3745  H   LEU A 230      69.611   4.061 -46.474  1.00 95.73           H  
ATOM   3746  CA  LEU A 230      71.134   5.511 -46.857  1.00 95.73           C  
ATOM   3747  HA  LEU A 230      71.348   5.765 -47.895  1.00 95.73           H  
ATOM   3748  C   LEU A 230      72.455   5.564 -46.079  1.00 95.73           C  
ATOM   3749  CB  LEU A 230      70.121   6.517 -46.283  1.00 95.73           C  
ATOM   3750  HB2 LEU A 230      69.897   6.242 -45.252  1.00 95.73           H  
ATOM   3751  HB3 LEU A 230      69.192   6.453 -46.849  1.00 95.73           H  
ATOM   3752  O   LEU A 230      73.420   6.158 -46.566  1.00 95.73           O  
ATOM   3753  CG  LEU A 230      70.621   7.969 -46.300  1.00 95.73           C  
ATOM   3754  HG  LEU A 230      71.535   8.058 -45.713  1.00 95.73           H  
ATOM   3755  CD1 LEU A 230      70.894   8.457 -47.720  1.00 95.73           C  
ATOM   3756 HD11 LEU A 230      71.783   7.969 -48.119  1.00 95.73           H  
ATOM   3757 HD12 LEU A 230      71.044   9.537 -47.705  1.00 95.73           H  
ATOM   3758 HD13 LEU A 230      70.041   8.233 -48.359  1.00 95.73           H  
ATOM   3759  CD2 LEU A 230      69.585   8.900 -45.676  1.00 95.73           C  
ATOM   3760 HD21 LEU A 230      69.329   8.553 -44.675  1.00 95.73           H  
ATOM   3761 HD22 LEU A 230      68.689   8.902 -46.296  1.00 95.73           H  
ATOM   3762 HD23 LEU A 230      69.960   9.922 -45.625  1.00 95.73           H  
ATOM   3763  N   GLU A 231      72.513   4.972 -44.884  1.00 94.33           N  
ATOM   3764  H   GLU A 231      71.686   4.513 -44.529  1.00 94.33           H  
ATOM   3765  CA  GLU A 231      73.735   4.950 -44.074  1.00 94.33           C  
ATOM   3766  HA  GLU A 231      74.111   5.972 -44.009  1.00 94.33           H  
ATOM   3767  C   GLU A 231      74.834   4.103 -44.731  1.00 94.33           C  
ATOM   3768  CB  GLU A 231      73.427   4.474 -42.643  1.00 94.33           C  
ATOM   3769  HB2 GLU A 231      73.105   3.433 -42.673  1.00 94.33           H  
ATOM   3770  HB3 GLU A 231      72.604   5.065 -42.242  1.00 94.33           H  
ATOM   3771  O   GLU A 231      75.994   4.524 -44.766  1.00 94.33           O  
ATOM   3772  CG  GLU A 231      74.633   4.592 -41.685  1.00 94.33           C  
ATOM   3773  HG2 GLU A 231      75.420   3.918 -42.024  1.00 94.33           H  
ATOM   3774  HG3 GLU A 231      74.319   4.248 -40.700  1.00 94.33           H  
ATOM   3775  CD  GLU A 231      75.202   6.023 -41.552  1.00 94.33           C  
ATOM   3776  OE1 GLU A 231      76.439   6.179 -41.363  1.00 94.33           O  
ATOM   3777  OE2 GLU A 231      74.421   6.994 -41.655  1.00 94.33           O  
ATOM   3778  N   GLU A 232      74.482   2.958 -45.325  1.00 94.32           N  
ATOM   3779  H   GLU A 232      73.517   2.663 -45.266  1.00 94.32           H  
ATOM   3780  CA  GLU A 232      75.413   2.120 -46.092  1.00 94.32           C  
ATOM   3781  HA  GLU A 232      76.250   1.847 -45.450  1.00 94.32           H  
ATOM   3782  C   GLU A 232      76.002   2.896 -47.281  1.00 94.32           C  
ATOM   3783  CB  GLU A 232      74.720   0.820 -46.549  1.00 94.32           C  
ATOM   3784  HB2 GLU A 232      73.765   1.058 -47.016  1.00 94.32           H  
ATOM   3785  HB3 GLU A 232      75.358   0.336 -47.288  1.00 94.32           H  
ATOM   3786  O   GLU A 232      77.227   2.975 -47.431  1.00 94.32           O  
ATOM   3787  CG  GLU A 232      74.499  -0.162 -45.380  1.00 94.32           C  
ATOM   3788  HG2 GLU A 232      75.471  -0.401 -44.949  1.00 94.32           H  
ATOM   3789  HG3 GLU A 232      73.915   0.332 -44.603  1.00 94.32           H  
ATOM   3790  CD  GLU A 232      73.798  -1.480 -45.769  1.00 94.32           C  
ATOM   3791  OE1 GLU A 232      73.382  -2.216 -44.834  1.00 94.32           O  
ATOM   3792  OE2 GLU A 232      73.730  -1.797 -46.976  1.00 94.32           O  
ATOM   3793  N   LYS A 233      75.164   3.580 -48.070  1.00 95.14           N  
ATOM   3794  H   LYS A 233      74.173   3.462 -47.913  1.00 95.14           H  
ATOM   3795  CA  LYS A 233      75.615   4.414 -49.198  1.00 95.14           C  
ATOM   3796  HA  LYS A 233      76.267   3.816 -49.834  1.00 95.14           H  
ATOM   3797  C   LYS A 233      76.439   5.621 -48.750  1.00 95.14           C  
ATOM   3798  CB  LYS A 233      74.406   4.863 -50.030  1.00 95.14           C  
ATOM   3799  HB2 LYS A 233      73.657   5.299 -49.369  1.00 95.14           H  
ATOM   3800  HB3 LYS A 233      74.728   5.621 -50.743  1.00 95.14           H  
ATOM   3801  O   LYS A 233      77.443   5.940 -49.387  1.00 95.14           O  
ATOM   3802  CG  LYS A 233      73.793   3.698 -50.819  1.00 95.14           C  
ATOM   3803  HG2 LYS A 233      74.498   3.367 -51.582  1.00 95.14           H  
ATOM   3804  HG3 LYS A 233      73.591   2.864 -50.148  1.00 95.14           H  
ATOM   3805  CD  LYS A 233      72.480   4.126 -51.483  1.00 95.14           C  
ATOM   3806  HD2 LYS A 233      72.653   4.917 -52.213  1.00 95.14           H  
ATOM   3807  HD3 LYS A 233      71.814   4.499 -50.706  1.00 95.14           H  
ATOM   3808  CE  LYS A 233      71.803   2.913 -52.123  1.00 95.14           C  
ATOM   3809  HE2 LYS A 233      70.722   3.042 -52.068  1.00 95.14           H  
ATOM   3810  HE3 LYS A 233      72.021   2.040 -51.507  1.00 95.14           H  
ATOM   3811  NZ  LYS A 233      72.210   2.671 -53.525  1.00 95.14           N  
ATOM   3812  HZ1 LYS A 233      73.187   2.858 -53.702  1.00 95.14           H  
ATOM   3813  HZ2 LYS A 233      72.025   1.713 -53.784  1.00 95.14           H  
ATOM   3814  HZ3 LYS A 233      71.722   3.284 -54.163  1.00 95.14           H  
ATOM   3815  N   LYS A 234      76.079   6.283 -47.644  1.00 95.02           N  
ATOM   3816  H   LYS A 234      75.229   5.990 -47.183  1.00 95.02           H  
ATOM   3817  CA  LYS A 234      76.880   7.376 -47.055  1.00 95.02           C  
ATOM   3818  HA  LYS A 234      77.108   8.104 -47.834  1.00 95.02           H  
ATOM   3819  C   LYS A 234      78.232   6.876 -46.547  1.00 95.02           C  
ATOM   3820  CB  LYS A 234      76.094   8.076 -45.930  1.00 95.02           C  
ATOM   3821  HB2 LYS A 234      76.788   8.638 -45.303  1.00 95.02           H  
ATOM   3822  HB3 LYS A 234      75.595   7.335 -45.306  1.00 95.02           H  
ATOM   3823  O   LYS A 234      79.231   7.585 -46.667  1.00 95.02           O  
ATOM   3824  CG  LYS A 234      75.069   9.061 -46.508  1.00 95.02           C  
ATOM   3825  HG2 LYS A 234      75.608   9.813 -47.084  1.00 95.02           H  
ATOM   3826  HG3 LYS A 234      74.403   8.530 -47.188  1.00 95.02           H  
ATOM   3827  CD  LYS A 234      74.223   9.773 -45.440  1.00 95.02           C  
ATOM   3828  HD2 LYS A 234      73.616   9.036 -44.913  1.00 95.02           H  
ATOM   3829  HD3 LYS A 234      74.867  10.293 -44.731  1.00 95.02           H  
ATOM   3830  CE  LYS A 234      73.332  10.772 -46.195  1.00 95.02           C  
ATOM   3831  HE2 LYS A 234      72.840  10.231 -47.003  1.00 95.02           H  
ATOM   3832  HE3 LYS A 234      73.961  11.527 -46.666  1.00 95.02           H  
ATOM   3833  NZ  LYS A 234      72.287  11.436 -45.380  1.00 95.02           N  
ATOM   3834  HZ1 LYS A 234      71.702  11.963 -46.013  1.00 95.02           H  
ATOM   3835  HZ2 LYS A 234      72.672  12.067 -44.692  1.00 95.02           H  
ATOM   3836  HZ3 LYS A 234      71.688  10.753 -44.938  1.00 95.02           H  
ATOM   3837  N   SER A 235      78.291   5.664 -46.000  1.00 94.16           N  
ATOM   3838  H   SER A 235      77.428   5.152 -45.884  1.00 94.16           H  
ATOM   3839  CA  SER A 235      79.545   5.006 -45.623  1.00 94.16           C  
ATOM   3840  HA  SER A 235      80.103   5.657 -44.949  1.00 94.16           H  
ATOM   3841  C   SER A 235      80.434   4.746 -46.842  1.00 94.16           C  
ATOM   3842  CB  SER A 235      79.253   3.704 -44.878  1.00 94.16           C  
ATOM   3843  HB2 SER A 235      78.515   3.879 -44.095  1.00 94.16           H  
ATOM   3844  HB3 SER A 235      78.872   2.950 -45.567  1.00 94.16           H  
ATOM   3845  O   SER A 235      81.583   5.190 -46.859  1.00 94.16           O  
ATOM   3846  OG  SER A 235      80.452   3.251 -44.292  1.00 94.16           O  
ATOM   3847  HG  SER A 235      80.403   2.296 -44.213  1.00 94.16           H  
ATOM   3848  N   LEU A 236      79.878   4.146 -47.901  1.00 95.16           N  
ATOM   3849  H   LEU A 236      78.935   3.793 -47.814  1.00 95.16           H  
ATOM   3850  CA  LEU A 236      80.586   3.915 -49.164  1.00 95.16           C  
ATOM   3851  HA  LEU A 236      81.470   3.307 -48.972  1.00 95.16           H  
ATOM   3852  C   LEU A 236      81.077   5.224 -49.786  1.00 95.16           C  
ATOM   3853  CB  LEU A 236      79.655   3.183 -50.147  1.00 95.16           C  
ATOM   3854  HB2 LEU A 236      80.095   3.220 -51.143  1.00 95.16           H  
ATOM   3855  HB3 LEU A 236      78.705   3.714 -50.190  1.00 95.16           H  
ATOM   3856  O   LEU A 236      82.223   5.312 -50.220  1.00 95.16           O  
ATOM   3857  CG  LEU A 236      79.391   1.709 -49.792  1.00 95.16           C  
ATOM   3858  HG  LEU A 236      79.073   1.626 -48.753  1.00 95.16           H  
ATOM   3859  CD1 LEU A 236      78.278   1.169 -50.690  1.00 95.16           C  
ATOM   3860 HD11 LEU A 236      78.563   1.246 -51.739  1.00 95.16           H  
ATOM   3861 HD12 LEU A 236      78.082   0.126 -50.443  1.00 95.16           H  
ATOM   3862 HD13 LEU A 236      77.362   1.734 -50.519  1.00 95.16           H  
ATOM   3863  CD2 LEU A 236      80.637   0.844 -49.996  1.00 95.16           C  
ATOM   3864 HD21 LEU A 236      81.432   1.147 -49.315  1.00 95.16           H  
ATOM   3865 HD22 LEU A 236      80.993   0.927 -51.023  1.00 95.16           H  
ATOM   3866 HD23 LEU A 236      80.396  -0.197 -49.782  1.00 95.16           H  
ATOM   3867  N   LEU A 237      80.256   6.277 -49.777  1.00 95.70           N  
ATOM   3868  H   LEU A 237      79.303   6.139 -49.472  1.00 95.70           H  
ATOM   3869  CA  LEU A 237      80.664   7.588 -50.274  1.00 95.70           C  
ATOM   3870  HA  LEU A 237      80.982   7.465 -51.309  1.00 95.70           H  
ATOM   3871  C   LEU A 237      81.873   8.131 -49.500  1.00 95.70           C  
ATOM   3872  CB  LEU A 237      79.465   8.550 -50.230  1.00 95.70           C  
ATOM   3873  HB2 LEU A 237      79.092   8.595 -49.207  1.00 95.70           H  
ATOM   3874  HB3 LEU A 237      78.670   8.158 -50.865  1.00 95.70           H  
ATOM   3875  O   LEU A 237      82.831   8.588 -50.121  1.00 95.70           O  
ATOM   3876  CG  LEU A 237      79.822   9.976 -50.684  1.00 95.70           C  
ATOM   3877  HG  LEU A 237      80.623  10.367 -50.055  1.00 95.70           H  
ATOM   3878  CD1 LEU A 237      80.270  10.029 -52.144  1.00 95.70           C  
ATOM   3879 HD11 LEU A 237      81.140   9.390 -52.297  1.00 95.70           H  
ATOM   3880 HD12 LEU A 237      80.580  11.050 -52.363  1.00 95.70           H  
ATOM   3881 HD13 LEU A 237      79.465   9.713 -52.808  1.00 95.70           H  
ATOM   3882  CD2 LEU A 237      78.624  10.910 -50.525  1.00 95.70           C  
ATOM   3883 HD21 LEU A 237      78.244  10.845 -49.505  1.00 95.70           H  
ATOM   3884 HD22 LEU A 237      78.942  11.936 -50.710  1.00 95.70           H  
ATOM   3885 HD23 LEU A 237      77.837  10.632 -51.226  1.00 95.70           H  
ATOM   3886  N   ARG A 238      81.865   8.039 -48.163  1.00 93.64           N  
ATOM   3887  H   ARG A 238      81.056   7.622 -47.725  1.00 93.64           H  
ATOM   3888  CA  ARG A 238      83.004   8.449 -47.323  1.00 93.64           C  
ATOM   3889  HA  ARG A 238      83.252   9.486 -47.551  1.00 93.64           H  
ATOM   3890  C   ARG A 238      84.265   7.644 -47.641  1.00 93.64           C  
ATOM   3891  CB  ARG A 238      82.647   8.324 -45.831  1.00 93.64           C  
ATOM   3892  HB2 ARG A 238      83.565   8.381 -45.246  1.00 93.64           H  
ATOM   3893  HB3 ARG A 238      82.189   7.353 -45.641  1.00 93.64           H  
ATOM   3894  O   ARG A 238      85.350   8.221 -47.697  1.00 93.64           O  
ATOM   3895  CG  ARG A 238      81.711   9.444 -45.352  1.00 93.64           C  
ATOM   3896  HG2 ARG A 238      80.795   9.455 -45.944  1.00 93.64           H  
ATOM   3897  HG3 ARG A 238      82.215  10.399 -45.505  1.00 93.64           H  
ATOM   3898  CD  ARG A 238      81.355   9.323 -43.860  1.00 93.64           C  
ATOM   3899  HD2 ARG A 238      82.270   9.200 -43.280  1.00 93.64           H  
ATOM   3900  HD3 ARG A 238      80.877  10.255 -43.560  1.00 93.64           H  
ATOM   3901  NE  ARG A 238      80.438   8.195 -43.586  1.00 93.64           N  
ATOM   3902  HE  ARG A 238      80.391   7.482 -44.299  1.00 93.64           H  
ATOM   3903  NH1 ARG A 238      79.467   8.963 -41.638  1.00 93.64           N  
ATOM   3904 HH11 ARG A 238      80.054   9.785 -41.641  1.00 93.64           H  
ATOM   3905 HH12 ARG A 238      78.756   8.802 -40.939  1.00 93.64           H  
ATOM   3906  NH2 ARG A 238      78.784   7.040 -42.522  1.00 93.64           N  
ATOM   3907 HH21 ARG A 238      78.009   6.952 -41.880  1.00 93.64           H  
ATOM   3908 HH22 ARG A 238      78.810   6.305 -43.214  1.00 93.64           H  
ATOM   3909  CZ  ARG A 238      79.577   8.072 -42.584  1.00 93.64           C  
ATOM   3910  N   GLU A 239      84.134   6.340 -47.878  1.00 94.49           N  
ATOM   3911  H   GLU A 239      83.219   5.923 -47.783  1.00 94.49           H  
ATOM   3912  CA  GLU A 239      85.248   5.479 -48.289  1.00 94.49           C  
ATOM   3913  HA  GLU A 239      86.043   5.555 -47.547  1.00 94.49           H  
ATOM   3914  C   GLU A 239      85.833   5.925 -49.637  1.00 94.49           C  
ATOM   3915  CB  GLU A 239      84.779   4.017 -48.337  1.00 94.49           C  
ATOM   3916  HB2 GLU A 239      84.053   3.895 -49.142  1.00 94.49           H  
ATOM   3917  HB3 GLU A 239      84.298   3.773 -47.390  1.00 94.49           H  
ATOM   3918  O   GLU A 239      87.046   6.097 -49.759  1.00 94.49           O  
ATOM   3919  CG  GLU A 239      85.948   3.047 -48.564  1.00 94.49           C  
ATOM   3920  HG2 GLU A 239      86.643   3.138 -47.729  1.00 94.49           H  
ATOM   3921  HG3 GLU A 239      86.477   3.335 -49.473  1.00 94.49           H  
ATOM   3922  CD  GLU A 239      85.507   1.582 -48.705  1.00 94.49           C  
ATOM   3923  OE1 GLU A 239      86.384   0.770 -49.075  1.00 94.49           O  
ATOM   3924  OE2 GLU A 239      84.318   1.285 -48.459  1.00 94.49           O  
ATOM   3925  N   LYS A 240      84.977   6.204 -50.626  1.00 94.78           N  
ATOM   3926  H   LYS A 240      83.996   6.031 -50.457  1.00 94.78           H  
ATOM   3927  CA  LYS A 240      85.391   6.669 -51.958  1.00 94.78           C  
ATOM   3928  HA  LYS A 240      86.215   6.046 -52.305  1.00 94.78           H  
ATOM   3929  C   LYS A 240      85.986   8.067 -51.954  1.00 94.78           C  
ATOM   3930  CB  LYS A 240      84.202   6.572 -52.933  1.00 94.78           C  
ATOM   3931  HB2 LYS A 240      83.370   7.163 -52.548  1.00 94.78           H  
ATOM   3932  HB3 LYS A 240      84.497   6.996 -53.892  1.00 94.78           H  
ATOM   3933  O   LYS A 240      86.963   8.315 -52.656  1.00 94.78           O  
ATOM   3934  CG  LYS A 240      83.717   5.133 -53.169  1.00 94.78           C  
ATOM   3935  HG2 LYS A 240      82.903   5.148 -53.894  1.00 94.78           H  
ATOM   3936  HG3 LYS A 240      83.348   4.692 -52.243  1.00 94.78           H  
ATOM   3937  CD  LYS A 240      84.844   4.254 -53.698  1.00 94.78           C  
ATOM   3938  HD2 LYS A 240      85.179   4.664 -54.651  1.00 94.78           H  
ATOM   3939  HD3 LYS A 240      85.684   4.237 -53.003  1.00 94.78           H  
ATOM   3940  CE  LYS A 240      84.411   2.811 -53.867  1.00 94.78           C  
ATOM   3941  HE2 LYS A 240      84.250   2.367 -52.885  1.00 94.78           H  
ATOM   3942  HE3 LYS A 240      83.488   2.773 -54.445  1.00 94.78           H  
ATOM   3943  NZ  LYS A 240      85.498   2.136 -54.592  1.00 94.78           N  
ATOM   3944  HZ1 LYS A 240      85.449   2.507 -55.530  1.00 94.78           H  
ATOM   3945  HZ2 LYS A 240      86.386   2.405 -54.192  1.00 94.78           H  
ATOM   3946  HZ3 LYS A 240      85.372   1.134 -54.589  1.00 94.78           H  
ATOM   3947  N   GLU A 241      85.465   8.975 -51.138  1.00 94.27           N  
ATOM   3948  H   GLU A 241      84.624   8.735 -50.632  1.00 94.27           H  
ATOM   3949  CA  GLU A 241      86.051  10.304 -50.953  1.00 94.27           C  
ATOM   3950  HA  GLU A 241      86.241  10.742 -51.933  1.00 94.27           H  
ATOM   3951  C   GLU A 241      87.417  10.225 -50.242  1.00 94.27           C  
ATOM   3952  CB  GLU A 241      85.056  11.217 -50.212  1.00 94.27           C  
ATOM   3953  HB2 GLU A 241      84.678  10.701 -49.329  1.00 94.27           H  
ATOM   3954  HB3 GLU A 241      85.581  12.116 -49.891  1.00 94.27           H  
ATOM   3955  O   GLU A 241      88.347  10.951 -50.606  1.00 94.27           O  
ATOM   3956  CG  GLU A 241      83.885  11.643 -51.126  1.00 94.27           C  
ATOM   3957  HG2 GLU A 241      83.363  10.760 -51.494  1.00 94.27           H  
ATOM   3958  HG3 GLU A 241      84.310  12.150 -51.993  1.00 94.27           H  
ATOM   3959  CD  GLU A 241      82.861  12.590 -50.466  1.00 94.27           C  
ATOM   3960  OE1 GLU A 241      82.133  13.288 -51.234  1.00 94.27           O  
ATOM   3961  OE2 GLU A 241      82.817  12.643 -49.217  1.00 94.27           O  
ATOM   3962  N   ALA A 242      87.590   9.302 -49.289  1.00 94.07           N  
ATOM   3963  H   ALA A 242      86.797   8.746 -49.001  1.00 94.07           H  
ATOM   3964  CA  ALA A 242      88.887   9.029 -48.671  1.00 94.07           C  
ATOM   3965  HA  ALA A 242      89.319   9.977 -48.350  1.00 94.07           H  
ATOM   3966  C   ALA A 242      89.878   8.386 -49.658  1.00 94.07           C  
ATOM   3967  CB  ALA A 242      88.676   8.154 -47.431  1.00 94.07           C  
ATOM   3968  HB1 ALA A 242      88.247   7.193 -47.717  1.00 94.07           H  
ATOM   3969  HB2 ALA A 242      87.992   8.650 -46.742  1.00 94.07           H  
ATOM   3970  HB3 ALA A 242      89.630   7.985 -46.932  1.00 94.07           H  
ATOM   3971  O   ALA A 242      91.057   8.750 -49.666  1.00 94.07           O  
ATOM   3972  N   GLU A 243      89.410   7.471 -50.511  1.00 94.67           N  
ATOM   3973  H   GLU A 243      88.457   7.158 -50.399  1.00 94.67           H  
ATOM   3974  CA  GLU A 243      90.193   6.883 -51.602  1.00 94.67           C  
ATOM   3975  HA  GLU A 243      91.088   6.425 -51.181  1.00 94.67           H  
ATOM   3976  C   GLU A 243      90.653   7.969 -52.585  1.00 94.67           C  
ATOM   3977  CB  GLU A 243      89.373   5.782 -52.308  1.00 94.67           C  
ATOM   3978  HB2 GLU A 243      88.935   5.124 -51.557  1.00 94.67           H  
ATOM   3979  HB3 GLU A 243      88.572   6.234 -52.892  1.00 94.67           H  
ATOM   3980  O   GLU A 243      91.843   8.077 -52.877  1.00 94.67           O  
ATOM   3981  CG  GLU A 243      90.263   4.938 -53.231  1.00 94.67           C  
ATOM   3982  HG2 GLU A 243      91.021   4.448 -52.621  1.00 94.67           H  
ATOM   3983  HG3 GLU A 243      90.781   5.605 -53.920  1.00 94.67           H  
ATOM   3984  CD  GLU A 243      89.528   3.869 -54.064  1.00 94.67           C  
ATOM   3985  OE1 GLU A 243      90.186   3.325 -54.981  1.00 94.67           O  
ATOM   3986  OE2 GLU A 243      88.322   3.571 -53.879  1.00 94.67           O  
ATOM   3987  N   LEU A 244      89.740   8.849 -53.008  1.00 95.51           N  
ATOM   3988  H   LEU A 244      88.776   8.688 -52.753  1.00 95.51           H  
ATOM   3989  CA  LEU A 244      90.043   9.982 -53.882  1.00 95.51           C  
ATOM   3990  HA  LEU A 244      90.453   9.593 -54.814  1.00 95.51           H  
ATOM   3991  C   LEU A 244      91.095  10.906 -53.262  1.00 95.51           C  
ATOM   3992  CB  LEU A 244      88.734  10.741 -54.173  1.00 95.51           C  
ATOM   3993  HB2 LEU A 244      88.035  10.068 -54.669  1.00 95.51           H  
ATOM   3994  HB3 LEU A 244      88.287  11.045 -53.226  1.00 95.51           H  
ATOM   3995  O   LEU A 244      92.021  11.340 -53.947  1.00 95.51           O  
ATOM   3996  CG  LEU A 244      88.926  11.996 -55.041  1.00 95.51           C  
ATOM   3997  HG  LEU A 244      89.627  12.677 -54.559  1.00 95.51           H  
ATOM   3998  CD1 LEU A 244      89.454  11.639 -56.425  1.00 95.51           C  
ATOM   3999 HD11 LEU A 244      89.507  12.538 -57.039  1.00 95.51           H  
ATOM   4000 HD12 LEU A 244      88.799  10.910 -56.903  1.00 95.51           H  
ATOM   4001 HD13 LEU A 244      90.458  11.223 -56.345  1.00 95.51           H  
ATOM   4002  CD2 LEU A 244      87.607  12.746 -55.206  1.00 95.51           C  
ATOM   4003 HD21 LEU A 244      86.906  12.130 -55.770  1.00 95.51           H  
ATOM   4004 HD22 LEU A 244      87.183  12.971 -54.227  1.00 95.51           H  
ATOM   4005 HD23 LEU A 244      87.779  13.676 -55.748  1.00 95.51           H  
ATOM   4006  N   LYS A 245      90.985  11.188 -51.960  1.00 94.05           N  
ATOM   4007  H   LYS A 245      90.177  10.833 -51.469  1.00 94.05           H  
ATOM   4008  CA  LYS A 245      91.970  11.998 -51.234  1.00 94.05           C  
ATOM   4009  HA  LYS A 245      92.073  12.953 -51.749  1.00 94.05           H  
ATOM   4010  C   LYS A 245      93.359  11.353 -51.244  1.00 94.05           C  
ATOM   4011  CB  LYS A 245      91.458  12.252 -49.810  1.00 94.05           C  
ATOM   4012  HB2 LYS A 245      90.454  12.674 -49.866  1.00 94.05           H  
ATOM   4013  HB3 LYS A 245      91.405  11.308 -49.268  1.00 94.05           H  
ATOM   4014  O   LYS A 245      94.340  12.069 -51.426  1.00 94.05           O  
ATOM   4015  CG  LYS A 245      92.363  13.227 -49.045  1.00 94.05           C  
ATOM   4016  HG2 LYS A 245      92.408  14.174 -49.583  1.00 94.05           H  
ATOM   4017  HG3 LYS A 245      93.369  12.814 -48.971  1.00 94.05           H  
ATOM   4018  CD  LYS A 245      91.829  13.467 -47.631  1.00 94.05           C  
ATOM   4019  HD2 LYS A 245      91.778  12.515 -47.102  1.00 94.05           H  
ATOM   4020  HD3 LYS A 245      90.830  13.897 -47.693  1.00 94.05           H  
ATOM   4021  CE  LYS A 245      92.769  14.424 -46.891  1.00 94.05           C  
ATOM   4022  HE2 LYS A 245      93.770  13.994 -46.890  1.00 94.05           H  
ATOM   4023  HE3 LYS A 245      92.815  15.362 -47.446  1.00 94.05           H  
ATOM   4024  NZ  LYS A 245      92.313  14.670 -45.501  1.00 94.05           N  
ATOM   4025  HZ1 LYS A 245      92.286  13.804 -44.981  1.00 94.05           H  
ATOM   4026  HZ2 LYS A 245      92.944  15.305 -45.033  1.00 94.05           H  
ATOM   4027  HZ3 LYS A 245      91.389  15.076 -45.500  1.00 94.05           H  
ATOM   4028  N   LYS A 246      93.452  10.027 -51.076  1.00 93.74           N  
ATOM   4029  H   LYS A 246      92.594   9.507 -50.954  1.00 93.74           H  
ATOM   4030  CA  LYS A 246      94.726   9.290 -51.159  1.00 93.74           C  
ATOM   4031  HA  LYS A 246      95.465   9.759 -50.510  1.00 93.74           H  
ATOM   4032  C   LYS A 246      95.319   9.349 -52.564  1.00 93.74           C  
ATOM   4033  CB  LYS A 246      94.549   7.826 -50.736  1.00 93.74           C  
ATOM   4034  HB2 LYS A 246      95.448   7.277 -51.019  1.00 93.74           H  
ATOM   4035  HB3 LYS A 246      93.708   7.387 -51.273  1.00 93.74           H  
ATOM   4036  O   LYS A 246      96.473   9.730 -52.704  1.00 93.74           O  
ATOM   4037  CG  LYS A 246      94.343   7.654 -49.227  1.00 93.74           C  
ATOM   4038  HG2 LYS A 246      93.465   8.213 -48.900  1.00 93.74           H  
ATOM   4039  HG3 LYS A 246      95.219   8.026 -48.696  1.00 93.74           H  
ATOM   4040  CD  LYS A 246      94.149   6.165 -48.919  1.00 93.74           C  
ATOM   4041  HD2 LYS A 246      95.032   5.618 -49.249  1.00 93.74           H  
ATOM   4042  HD3 LYS A 246      93.283   5.802 -49.473  1.00 93.74           H  
ATOM   4043  CE  LYS A 246      93.928   5.937 -47.423  1.00 93.74           C  
ATOM   4044  HE2 LYS A 246      94.796   6.314 -46.882  1.00 93.74           H  
ATOM   4045  HE3 LYS A 246      93.055   6.511 -47.112  1.00 93.74           H  
ATOM   4046  NZ  LYS A 246      93.724   4.495 -47.136  1.00 93.74           N  
ATOM   4047  HZ1 LYS A 246      92.917   4.151 -47.637  1.00 93.74           H  
ATOM   4048  HZ2 LYS A 246      93.576   4.337 -46.150  1.00 93.74           H  
ATOM   4049  HZ3 LYS A 246      94.526   3.959 -47.437  1.00 93.74           H  
ATOM   4050  N   VAL A 247      94.518   9.052 -53.590  1.00 94.14           N  
ATOM   4051  H   VAL A 247      93.579   8.741 -53.384  1.00 94.14           H  
ATOM   4052  CA  VAL A 247      94.951   9.092 -54.998  1.00 94.14           C  
ATOM   4053  HA  VAL A 247      95.784   8.402 -55.132  1.00 94.14           H  
ATOM   4054  C   VAL A 247      95.463  10.482 -55.373  1.00 94.14           C  
ATOM   4055  CB  VAL A 247      93.801   8.662 -55.930  1.00 94.14           C  
ATOM   4056  HB  VAL A 247      92.907   9.235 -55.683  1.00 94.14           H  
ATOM   4057  O   VAL A 247      96.534  10.602 -55.958  1.00 94.14           O  
ATOM   4058  CG1 VAL A 247      94.114   8.885 -57.414  1.00 94.14           C  
ATOM   4059 HG11 VAL A 247      93.296   8.502 -58.025  1.00 94.14           H  
ATOM   4060 HG12 VAL A 247      95.033   8.369 -57.690  1.00 94.14           H  
ATOM   4061 HG13 VAL A 247      94.224   9.948 -57.627  1.00 94.14           H  
ATOM   4062  CG2 VAL A 247      93.491   7.170 -55.751  1.00 94.14           C  
ATOM   4063 HG21 VAL A 247      92.631   6.896 -56.364  1.00 94.14           H  
ATOM   4064 HG22 VAL A 247      94.352   6.571 -56.046  1.00 94.14           H  
ATOM   4065 HG23 VAL A 247      93.250   6.948 -54.712  1.00 94.14           H  
ATOM   4066  N   ARG A 248      94.742  11.540 -54.984  1.00 93.62           N  
ATOM   4067  H   ARG A 248      93.854  11.376 -54.533  1.00 93.62           H  
ATOM   4068  CA  ARG A 248      95.189  12.924 -55.193  1.00 93.62           C  
ATOM   4069  HA  ARG A 248      95.415  13.074 -56.249  1.00 93.62           H  
ATOM   4070  C   ARG A 248      96.485  13.236 -54.459  1.00 93.62           C  
ATOM   4071  CB  ARG A 248      94.095  13.902 -54.768  1.00 93.62           C  
ATOM   4072  HB2 ARG A 248      94.532  14.895 -54.657  1.00 93.62           H  
ATOM   4073  HB3 ARG A 248      93.669  13.598 -53.812  1.00 93.62           H  
ATOM   4074  O   ARG A 248      97.349  13.868 -55.049  1.00 93.62           O  
ATOM   4075  CG  ARG A 248      93.012  13.970 -55.841  1.00 93.62           C  
ATOM   4076  HG2 ARG A 248      92.578  12.985 -56.014  1.00 93.62           H  
ATOM   4077  HG3 ARG A 248      93.463  14.323 -56.769  1.00 93.62           H  
ATOM   4078  CD  ARG A 248      91.919  14.940 -55.410  1.00 93.62           C  
ATOM   4079  HD2 ARG A 248      91.360  14.502 -54.583  1.00 93.62           H  
ATOM   4080  HD3 ARG A 248      92.377  15.877 -55.091  1.00 93.62           H  
ATOM   4081  NE  ARG A 248      91.040  15.196 -56.548  1.00 93.62           N  
ATOM   4082  HE  ARG A 248      91.377  14.858 -57.438  1.00 93.62           H  
ATOM   4083  NH1 ARG A 248      89.412  16.437 -55.521  1.00 93.62           N  
ATOM   4084 HH11 ARG A 248      88.556  16.968 -55.588  1.00 93.62           H  
ATOM   4085 HH12 ARG A 248      89.920  16.342 -54.653  1.00 93.62           H  
ATOM   4086  NH2 ARG A 248      89.321  15.988 -57.728  1.00 93.62           N  
ATOM   4087 HH21 ARG A 248      88.463  16.508 -57.849  1.00 93.62           H  
ATOM   4088 HH22 ARG A 248      89.796  15.569 -58.515  1.00 93.62           H  
ATOM   4089  CZ  ARG A 248      89.923  15.876 -56.584  1.00 93.62           C  
ATOM   4090  N   GLY A 249      96.635  12.766 -53.220  1.00 92.89           N  
ATOM   4091  H   GLY A 249      95.874  12.250 -52.801  1.00 92.89           H  
ATOM   4092  CA  GLY A 249      97.890  12.880 -52.475  1.00 92.89           C  
ATOM   4093  HA2 GLY A 249      98.120  13.931 -52.301  1.00 92.89           H  
ATOM   4094  HA3 GLY A 249      97.787  12.372 -51.516  1.00 92.89           H  
ATOM   4095  C   GLY A 249      99.064  12.249 -53.225  1.00 92.89           C  
ATOM   4096  O   GLY A 249     100.077  12.906 -53.421  1.00 92.89           O  
ATOM   4097  N   GLU A 250      98.896  11.030 -53.747  1.00 92.80           N  
ATOM   4098  H   GLU A 250      98.044  10.527 -53.545  1.00 92.80           H  
ATOM   4099  CA  GLU A 250      99.938  10.361 -54.539  1.00 92.80           C  
ATOM   4100  HA  GLU A 250     100.861  10.339 -53.961  1.00 92.80           H  
ATOM   4101  C   GLU A 250     100.254  11.089 -55.856  1.00 92.80           C  
ATOM   4102  CB  GLU A 250      99.524   8.918 -54.866  1.00 92.80           C  
ATOM   4103  HB2 GLU A 250      98.555   8.913 -55.367  1.00 92.80           H  
ATOM   4104  HB3 GLU A 250     100.269   8.519 -55.554  1.00 92.80           H  
ATOM   4105  O   GLU A 250     101.407  11.120 -56.286  1.00 92.80           O  
ATOM   4106  CG  GLU A 250      99.463   7.998 -53.640  1.00 92.80           C  
ATOM   4107  HG2 GLU A 250     100.414   8.062 -53.110  1.00 92.80           H  
ATOM   4108  HG3 GLU A 250      98.677   8.342 -52.968  1.00 92.80           H  
ATOM   4109  CD  GLU A 250      99.219   6.529 -54.019  1.00 92.80           C  
ATOM   4110  OE1 GLU A 250      98.577   5.817 -53.216  1.00 92.80           O  
ATOM   4111  OE2 GLU A 250      99.766   6.073 -55.058  1.00 92.80           O  
ATOM   4112  N   ILE A 251      99.251  11.694 -56.502  1.00 91.76           N  
ATOM   4113  H   ILE A 251      98.318  11.607 -56.124  1.00 91.76           H  
ATOM   4114  CA  ILE A 251      99.468  12.542 -57.683  1.00 91.76           C  
ATOM   4115  HA  ILE A 251     100.072  11.987 -58.400  1.00 91.76           H  
ATOM   4116  C   ILE A 251     100.282  13.779 -57.294  1.00 91.76           C  
ATOM   4117  CB  ILE A 251      98.132  12.915 -58.366  1.00 91.76           C  
ATOM   4118  HB  ILE A 251      97.453  13.321 -57.616  1.00 91.76           H  
ATOM   4119  O   ILE A 251     101.244  14.101 -57.986  1.00 91.76           O  
ATOM   4120  CG1 ILE A 251      97.490  11.653 -58.989  1.00 91.76           C  
ATOM   4121 HG12 ILE A 251      98.095  11.316 -59.830  1.00 91.76           H  
ATOM   4122 HG13 ILE A 251      97.485  10.849 -58.253  1.00 91.76           H  
ATOM   4123  CG2 ILE A 251      98.342  13.987 -59.455  1.00 91.76           C  
ATOM   4124 HG21 ILE A 251      97.401  14.222 -59.954  1.00 91.76           H  
ATOM   4125 HG22 ILE A 251      99.076  13.649 -60.186  1.00 91.76           H  
ATOM   4126 HG23 ILE A 251      98.695  14.918 -59.012  1.00 91.76           H  
ATOM   4127  CD1 ILE A 251      96.044  11.849 -59.465  1.00 91.76           C  
ATOM   4128 HD11 ILE A 251      95.631  10.889 -59.773  1.00 91.76           H  
ATOM   4129 HD12 ILE A 251      95.436  12.248 -58.653  1.00 91.76           H  
ATOM   4130 HD13 ILE A 251      96.005  12.526 -60.318  1.00 91.76           H  
ATOM   4131  N   THR A 252      99.953  14.434 -56.179  1.00 90.81           N  
ATOM   4132  H   THR A 252      99.144  14.131 -55.655  1.00 90.81           H  
ATOM   4133  CA  THR A 252     100.708  15.585 -55.668  1.00 90.81           C  
ATOM   4134  HA  THR A 252     100.752  16.341 -56.452  1.00 90.81           H  
ATOM   4135  C   THR A 252     102.152  15.213 -55.313  1.00 90.81           C  
ATOM   4136  CB  THR A 252      99.999  16.202 -54.453  1.00 90.81           C  
ATOM   4137  HB  THR A 252      99.952  15.478 -53.640  1.00 90.81           H  
ATOM   4138  O   THR A 252     103.067  15.974 -55.620  1.00 90.81           O  
ATOM   4139  CG2 THR A 252     100.688  17.469 -53.951  1.00 90.81           C  
ATOM   4140 HG21 THR A 252     101.661  17.216 -53.531  1.00 90.81           H  
ATOM   4141 HG22 THR A 252     100.080  17.928 -53.171  1.00 90.81           H  
ATOM   4142 HG23 THR A 252     100.818  18.172 -54.774  1.00 90.81           H  
ATOM   4143  OG1 THR A 252      98.688  16.589 -54.802  1.00 90.81           O  
ATOM   4144  HG1 THR A 252      98.733  16.926 -55.700  1.00 90.81           H  
ATOM   4145  N   ASP A 253     102.395  14.033 -54.738  1.00 90.49           N  
ATOM   4146  H   ASP A 253     101.615  13.485 -54.404  1.00 90.49           H  
ATOM   4147  CA  ASP A 253     103.754  13.545 -54.461  1.00 90.49           C  
ATOM   4148  HA  ASP A 253     104.279  14.277 -53.847  1.00 90.49           H  
ATOM   4149  C   ASP A 253     104.560  13.354 -55.760  1.00 90.49           C  
ATOM   4150  CB  ASP A 253     103.694  12.217 -53.687  1.00 90.49           C  
ATOM   4151  HB2 ASP A 253     103.093  11.502 -54.250  1.00 90.49           H  
ATOM   4152  HB3 ASP A 253     104.705  11.815 -53.623  1.00 90.49           H  
ATOM   4153  O   ASP A 253     105.740  13.712 -55.844  1.00 90.49           O  
ATOM   4154  CG  ASP A 253     103.145  12.322 -52.258  1.00 90.49           C  
ATOM   4155  OD1 ASP A 253     103.143  13.438 -51.691  1.00 90.49           O  
ATOM   4156  OD2 ASP A 253     102.778  11.250 -51.722  1.00 90.49           O  
ATOM   4157  N   LEU A 254     103.915  12.844 -56.816  1.00 89.73           N  
ATOM   4158  H   LEU A 254     102.953  12.562 -56.691  1.00 89.73           H  
ATOM   4159  CA  LEU A 254     104.521  12.746 -58.145  1.00 89.73           C  
ATOM   4160  HA  LEU A 254     105.513  12.307 -58.037  1.00 89.73           H  
ATOM   4161  C   LEU A 254     104.742  14.121 -58.787  1.00 89.73           C  
ATOM   4162  CB  LEU A 254     103.667  11.845 -59.052  1.00 89.73           C  
ATOM   4163  HB2 LEU A 254     102.631  12.180 -59.005  1.00 89.73           H  
ATOM   4164  HB3 LEU A 254     104.005  11.968 -60.081  1.00 89.73           H  
ATOM   4165  O   LEU A 254     105.770  14.311 -59.431  1.00 89.73           O  
ATOM   4166  CG  LEU A 254     103.727  10.349 -58.699  1.00 89.73           C  
ATOM   4167  HG  LEU A 254     103.438  10.192 -57.660  1.00 89.73           H  
ATOM   4168  CD1 LEU A 254     102.757   9.579 -59.598  1.00 89.73           C  
ATOM   4169 HD11 LEU A 254     103.089   9.636 -60.635  1.00 89.73           H  
ATOM   4170 HD12 LEU A 254     102.724   8.535 -59.286  1.00 89.73           H  
ATOM   4171 HD13 LEU A 254     101.760  10.008 -59.500  1.00 89.73           H  
ATOM   4172  CD2 LEU A 254     105.127   9.766 -58.916  1.00 89.73           C  
ATOM   4173 HD21 LEU A 254     105.812  10.156 -58.164  1.00 89.73           H  
ATOM   4174 HD22 LEU A 254     105.101   8.681 -58.819  1.00 89.73           H  
ATOM   4175 HD23 LEU A 254     105.489  10.032 -59.909  1.00 89.73           H  
ATOM   4176  N   GLU A 255     103.840  15.083 -58.592  1.00 86.96           N  
ATOM   4177  H   GLU A 255     102.992  14.844 -58.097  1.00 86.96           H  
ATOM   4178  CA  GLU A 255     104.011  16.477 -59.030  1.00 86.96           C  
ATOM   4179  HA  GLU A 255     104.225  16.501 -60.099  1.00 86.96           H  
ATOM   4180  C   GLU A 255     105.197  17.155 -58.338  1.00 86.96           C  
ATOM   4181  CB  GLU A 255     102.732  17.295 -58.766  1.00 86.96           C  
ATOM   4182  HB2 GLU A 255     102.967  18.355 -58.854  1.00 86.96           H  
ATOM   4183  HB3 GLU A 255     102.381  17.109 -57.751  1.00 86.96           H  
ATOM   4184  O   GLU A 255     105.917  17.928 -58.967  1.00 86.96           O  
ATOM   4185  CG  GLU A 255     101.623  16.975 -59.772  1.00 86.96           C  
ATOM   4186  HG2 GLU A 255     101.435  15.901 -59.783  1.00 86.96           H  
ATOM   4187  HG3 GLU A 255     101.994  17.285 -60.749  1.00 86.96           H  
ATOM   4188  CD  GLU A 255     100.291  17.691 -59.536  1.00 86.96           C  
ATOM   4189  OE1 GLU A 255      99.478  17.674 -60.492  1.00 86.96           O  
ATOM   4190  OE2 GLU A 255     100.082  18.233 -58.427  1.00 86.96           O  
ATOM   4191  N   GLN A 256     105.453  16.843 -57.065  1.00 86.89           N  
ATOM   4192  H   GLN A 256     104.793  16.256 -56.574  1.00 86.89           H  
ATOM   4193  CA  GLN A 256     106.637  17.333 -56.357  1.00 86.89           C  
ATOM   4194  HA  GLN A 256     106.729  18.407 -56.521  1.00 86.89           H  
ATOM   4195  C   GLN A 256     107.924  16.689 -56.885  1.00 86.89           C  
ATOM   4196  CB  GLN A 256     106.496  17.078 -54.853  1.00 86.89           C  
ATOM   4197  HB2 GLN A 256     106.223  16.037 -54.678  1.00 86.89           H  
ATOM   4198  HB3 GLN A 256     107.459  17.264 -54.379  1.00 86.89           H  
ATOM   4199  O   GLN A 256     108.926  17.378 -57.089  1.00 86.89           O  
ATOM   4200  CG  GLN A 256     105.456  17.997 -54.202  1.00 86.89           C  
ATOM   4201  HG2 GLN A 256     105.748  19.036 -54.353  1.00 86.89           H  
ATOM   4202  HG3 GLN A 256     104.482  17.846 -54.668  1.00 86.89           H  
ATOM   4203  CD  GLN A 256     105.321  17.750 -52.704  1.00 86.89           C  
ATOM   4204  NE2 GLN A 256     104.332  18.330 -52.066  1.00 86.89           N  
ATOM   4205 HE21 GLN A 256     103.606  18.798 -52.589  1.00 86.89           H  
ATOM   4206 HE22 GLN A 256     104.221  18.027 -51.109  1.00 86.89           H  
ATOM   4207  OE1 GLN A 256     106.109  17.074 -52.065  1.00 86.89           O  
ATOM   4208  N   LYS A 257     107.906  15.376 -57.147  1.00 86.44           N  
ATOM   4209  H   LYS A 257     107.068  14.865 -56.905  1.00 86.44           H  
ATOM   4210  CA  LYS A 257     109.054  14.646 -57.717  1.00 86.44           C  
ATOM   4211  HA  LYS A 257     109.940  14.904 -57.137  1.00 86.44           H  
ATOM   4212  C   LYS A 257     109.342  15.053 -59.173  1.00 86.44           C  
ATOM   4213  CB  LYS A 257     108.776  13.141 -57.571  1.00 86.44           C  
ATOM   4214  HB2 LYS A 257     108.461  12.940 -56.547  1.00 86.44           H  
ATOM   4215  HB3 LYS A 257     107.966  12.853 -58.240  1.00 86.44           H  
ATOM   4216  O   LYS A 257     110.500  15.085 -59.615  1.00 86.44           O  
ATOM   4217  CG  LYS A 257     110.020  12.293 -57.871  1.00 86.44           C  
ATOM   4218  HG2 LYS A 257     110.322  12.447 -58.907  1.00 86.44           H  
ATOM   4219  HG3 LYS A 257     110.835  12.607 -57.218  1.00 86.44           H  
ATOM   4220  CD  LYS A 257     109.746  10.800 -57.650  1.00 86.44           C  
ATOM   4221  HD2 LYS A 257     108.913  10.493 -58.282  1.00 86.44           H  
ATOM   4222  HD3 LYS A 257     109.476  10.627 -56.608  1.00 86.44           H  
ATOM   4223  CE  LYS A 257     110.994   9.983 -58.008  1.00 86.44           C  
ATOM   4224  HE2 LYS A 257     111.785  10.201 -57.290  1.00 86.44           H  
ATOM   4225  HE3 LYS A 257     111.331  10.297 -58.996  1.00 86.44           H  
ATOM   4226  NZ  LYS A 257     110.706   8.531 -58.045  1.00 86.44           N  
ATOM   4227  HZ1 LYS A 257     110.336   8.185 -57.171  1.00 86.44           H  
ATOM   4228  HZ2 LYS A 257     111.508   7.987 -58.330  1.00 86.44           H  
ATOM   4229  HZ3 LYS A 257     109.994   8.351 -58.738  1.00 86.44           H  
ATOM   4230  N   TYR A 258     108.293  15.389 -59.916  1.00 86.81           N  
ATOM   4231  H   TYR A 258     107.382  15.285 -59.493  1.00 86.81           H  
ATOM   4232  CA  TYR A 258     108.316  15.797 -61.316  1.00 86.81           C  
ATOM   4233  HA  TYR A 258     109.341  16.000 -61.626  1.00 86.81           H  
ATOM   4234  C   TYR A 258     107.507  17.087 -61.490  1.00 86.81           C  
ATOM   4235  CB  TYR A 258     107.782  14.650 -62.190  1.00 86.81           C  
ATOM   4236  HB2 TYR A 258     107.837  14.946 -63.238  1.00 86.81           H  
ATOM   4237  HB3 TYR A 258     106.732  14.471 -61.957  1.00 86.81           H  
ATOM   4238  O   TYR A 258     106.341  17.023 -61.882  1.00 86.81           O  
ATOM   4239  CG  TYR A 258     108.548  13.359 -62.006  1.00 86.81           C  
ATOM   4240  CD1 TYR A 258     109.849  13.254 -62.516  1.00 86.81           C  
ATOM   4241  HD1 TYR A 258     110.234  14.092 -63.079  1.00 86.81           H  
ATOM   4242  CD2 TYR A 258     107.990  12.296 -61.276  1.00 86.81           C  
ATOM   4243  HD2 TYR A 258     106.994  12.387 -60.869  1.00 86.81           H  
ATOM   4244  CE1 TYR A 258     110.611  12.089 -62.290  1.00 86.81           C  
ATOM   4245  HE1 TYR A 258     111.628  12.010 -62.643  1.00 86.81           H  
ATOM   4246  CE2 TYR A 258     108.731  11.118 -61.079  1.00 86.81           C  
ATOM   4247  HE2 TYR A 258     108.300  10.290 -60.536  1.00 86.81           H  
ATOM   4248  OH  TYR A 258     110.766   9.877 -61.371  1.00 86.81           O  
ATOM   4249  HH  TYR A 258     111.595   9.845 -61.854  1.00 86.81           H  
ATOM   4250  CZ  TYR A 258     110.042  11.008 -61.585  1.00 86.81           C  
ATOM   4251  N   PRO A 259     108.114  18.261 -61.226  1.00 81.48           N  
ATOM   4252  CA  PRO A 259     107.441  19.544 -61.392  1.00 81.48           C  
ATOM   4253  HA  PRO A 259     106.649  19.617 -60.647  1.00 81.48           H  
ATOM   4254  C   PRO A 259     106.840  19.687 -62.793  1.00 81.48           C  
ATOM   4255  CB  PRO A 259     108.498  20.610 -61.094  1.00 81.48           C  
ATOM   4256  HB2 PRO A 259     108.058  21.499 -60.642  1.00 81.48           H  
ATOM   4257  HB3 PRO A 259     109.042  20.869 -62.002  1.00 81.48           H  
ATOM   4258  O   PRO A 259     107.510  19.433 -63.793  1.00 81.48           O  
ATOM   4259  CG  PRO A 259     109.441  19.892 -60.129  1.00 81.48           C  
ATOM   4260  HG2 PRO A 259     109.021  19.914 -59.123  1.00 81.48           H  
ATOM   4261  HG3 PRO A 259     110.441  20.325 -60.139  1.00 81.48           H  
ATOM   4262  CD  PRO A 259     109.437  18.458 -60.650  1.00 81.48           C  
ATOM   4263  HD2 PRO A 259     110.192  18.344 -61.428  1.00 81.48           H  
ATOM   4264  HD3 PRO A 259     109.627  17.771 -59.825  1.00 81.48           H  
ATOM   4265  N   GLY A 260     105.558  20.052 -62.858  1.00 81.33           N  
ATOM   4266  H   GLY A 260     105.061  20.192 -61.990  1.00 81.33           H  
ATOM   4267  CA  GLY A 260     104.798  20.134 -64.112  1.00 81.33           C  
ATOM   4268  HA2 GLY A 260     105.386  20.680 -64.850  1.00 81.33           H  
ATOM   4269  HA3 GLY A 260     103.877  20.686 -63.930  1.00 81.33           H  
ATOM   4270  C   GLY A 260     104.417  18.782 -64.730  1.00 81.33           C  
ATOM   4271  O   GLY A 260     103.836  18.765 -65.811  1.00 81.33           O  
ATOM   4272  N   LEU A 261     104.724  17.660 -64.065  1.00 81.94           N  
ATOM   4273  H   LEU A 261     105.198  17.752 -63.178  1.00 81.94           H  
ATOM   4274  CA  LEU A 261     104.541  16.289 -64.563  1.00 81.94           C  
ATOM   4275  HA  LEU A 261     105.102  15.632 -63.898  1.00 81.94           H  
ATOM   4276  C   LEU A 261     105.168  16.072 -65.941  1.00 81.94           C  
ATOM   4277  CB  LEU A 261     103.059  15.876 -64.499  1.00 81.94           C  
ATOM   4278  HB2 LEU A 261     102.942  14.872 -64.907  1.00 81.94           H  
ATOM   4279  HB3 LEU A 261     102.485  16.556 -65.129  1.00 81.94           H  
ATOM   4280  O   LEU A 261     104.675  15.283 -66.749  1.00 81.94           O  
ATOM   4281  CG  LEU A 261     102.482  15.896 -63.081  1.00 81.94           C  
ATOM   4282  HG  LEU A 261     102.657  16.888 -62.664  1.00 81.94           H  
ATOM   4283  CD1 LEU A 261     100.971  15.670 -63.151  1.00 81.94           C  
ATOM   4284 HD11 LEU A 261     100.516  16.472 -63.732  1.00 81.94           H  
ATOM   4285 HD12 LEU A 261     100.554  15.712 -62.145  1.00 81.94           H  
ATOM   4286 HD13 LEU A 261     100.755  14.696 -63.591  1.00 81.94           H  
ATOM   4287  CD2 LEU A 261     103.130  14.839 -62.178  1.00 81.94           C  
ATOM   4288 HD21 LEU A 261     104.161  15.118 -61.959  1.00 81.94           H  
ATOM   4289 HD22 LEU A 261     102.594  14.770 -61.231  1.00 81.94           H  
ATOM   4290 HD23 LEU A 261     103.123  13.852 -62.641  1.00 81.94           H  
ATOM   4291  N   ASP A 262     106.269  16.768 -66.210  1.00 84.76           N  
ATOM   4292  H   ASP A 262     106.596  17.439 -65.529  1.00 84.76           H  
ATOM   4293  CA  ASP A 262     106.961  16.699 -67.487  1.00 84.76           C  
ATOM   4294  HA  ASP A 262     106.213  16.568 -68.269  1.00 84.76           H  
ATOM   4295  C   ASP A 262     107.884  15.473 -67.539  1.00 84.76           C  
ATOM   4296  CB  ASP A 262     107.656  18.028 -67.779  1.00 84.76           C  
ATOM   4297  HB2 ASP A 262     108.480  18.174 -67.080  1.00 84.76           H  
ATOM   4298  HB3 ASP A 262     106.940  18.839 -67.642  1.00 84.76           H  
ATOM   4299  O   ASP A 262     109.117  15.547 -67.482  1.00 84.76           O  
ATOM   4300  CG  ASP A 262     108.176  18.079 -69.214  1.00 84.76           C  
ATOM   4301  OD1 ASP A 262     108.013  17.087 -69.965  1.00 84.76           O  
ATOM   4302  OD2 ASP A 262     108.792  19.109 -69.558  1.00 84.76           O  
ATOM   4303  N   PHE A 263     107.259  14.295 -67.602  1.00 86.84           N  
ATOM   4304  H   PHE A 263     106.251  14.302 -67.552  1.00 86.84           H  
ATOM   4305  CA  PHE A 263     107.979  13.037 -67.763  1.00 86.84           C  
ATOM   4306  HA  PHE A 263     108.741  12.967 -66.986  1.00 86.84           H  
ATOM   4307  C   PHE A 263     108.691  12.964 -69.112  1.00 86.84           C  
ATOM   4308  CB  PHE A 263     107.035  11.832 -67.639  1.00 86.84           C  
ATOM   4309  HB2 PHE A 263     106.248  11.910 -68.388  1.00 86.84           H  
ATOM   4310  HB3 PHE A 263     107.616  10.934 -67.850  1.00 86.84           H  
ATOM   4311  O   PHE A 263     109.647  12.199 -69.224  1.00 86.84           O  
ATOM   4312  CG  PHE A 263     106.417  11.650 -66.275  1.00 86.84           C  
ATOM   4313  CD1 PHE A 263     107.051  10.863 -65.296  1.00 86.84           C  
ATOM   4314  HD1 PHE A 263     107.961  10.328 -65.526  1.00 86.84           H  
ATOM   4315  CD2 PHE A 263     105.214  12.296 -65.970  1.00 86.84           C  
ATOM   4316  HD2 PHE A 263     104.708  12.887 -66.719  1.00 86.84           H  
ATOM   4317  CE1 PHE A 263     106.504  10.753 -64.008  1.00 86.84           C  
ATOM   4318  HE1 PHE A 263     107.002  10.156 -63.259  1.00 86.84           H  
ATOM   4319  CE2 PHE A 263     104.698  12.225 -64.671  1.00 86.84           C  
ATOM   4320  HE2 PHE A 263     103.833  12.824 -64.429  1.00 86.84           H  
ATOM   4321  CZ  PHE A 263     105.327  11.446 -63.687  1.00 86.84           C  
ATOM   4322  HZ  PHE A 263     104.924  11.398 -62.686  1.00 86.84           H  
ATOM   4323  N   ASP A 264     108.212  13.669 -70.141  1.00 83.64           N  
ATOM   4324  H   ASP A 264     107.500  14.364 -69.965  1.00 83.64           H  
ATOM   4325  CA  ASP A 264     108.755  13.600 -71.499  1.00 83.64           C  
ATOM   4326  HA  ASP A 264     108.979  12.564 -71.753  1.00 83.64           H  
ATOM   4327  C   ASP A 264     110.095  14.311 -71.594  1.00 83.64           C  
ATOM   4328  CB  ASP A 264     107.738  14.126 -72.524  1.00 83.64           C  
ATOM   4329  HB2 ASP A 264     108.250  14.294 -73.472  1.00 83.64           H  
ATOM   4330  HB3 ASP A 264     107.333  15.078 -72.182  1.00 83.64           H  
ATOM   4331  O   ASP A 264     111.065  13.694 -72.039  1.00 83.64           O  
ATOM   4332  CG  ASP A 264     106.602  13.128 -72.774  1.00 83.64           C  
ATOM   4333  OD1 ASP A 264     106.869  11.897 -72.696  1.00 83.64           O  
ATOM   4334  OD2 ASP A 264     105.466  13.568 -73.037  1.00 83.64           O  
ATOM   4335  N   SER A 265     110.203  15.535 -71.074  1.00 81.18           N  
ATOM   4336  H   SER A 265     109.379  16.029 -70.764  1.00 81.18           H  
ATOM   4337  CA  SER A 265     111.493  16.223 -71.004  1.00 81.18           C  
ATOM   4338  HA  SER A 265     111.909  16.301 -72.008  1.00 81.18           H  
ATOM   4339  C   SER A 265     112.487  15.460 -70.137  1.00 81.18           C  
ATOM   4340  CB  SER A 265     111.334  17.632 -70.446  1.00 81.18           C  
ATOM   4341  HB2 SER A 265     112.314  18.101 -70.364  1.00 81.18           H  
ATOM   4342  HB3 SER A 265     110.880  17.588 -69.456  1.00 81.18           H  
ATOM   4343  O   SER A 265     113.663  15.380 -70.486  1.00 81.18           O  
ATOM   4344  OG  SER A 265     110.535  18.397 -71.317  1.00 81.18           O  
ATOM   4345  HG  SER A 265     109.795  18.707 -70.790  1.00 81.18           H  
ATOM   4346  N   LYS A 266     112.035  14.844 -69.035  1.00 83.40           N  
ATOM   4347  H   LYS A 266     111.061  14.960 -68.794  1.00 83.40           H  
ATOM   4348  CA  LYS A 266     112.929  14.094 -68.142  1.00 83.40           C  
ATOM   4349  HA  LYS A 266     113.843  14.682 -68.052  1.00 83.40           H  
ATOM   4350  C   LYS A 266     113.378  12.759 -68.744  1.00 83.40           C  
ATOM   4351  CB  LYS A 266     112.297  13.978 -66.747  1.00 83.40           C  
ATOM   4352  HB2 LYS A 266     111.816  13.007 -66.625  1.00 83.40           H  
ATOM   4353  HB3 LYS A 266     111.530  14.746 -66.649  1.00 83.40           H  
ATOM   4354  O   LYS A 266     114.570  12.467 -68.708  1.00 83.40           O  
ATOM   4355  CG  LYS A 266     113.338  14.206 -65.635  1.00 83.40           C  
ATOM   4356  HG2 LYS A 266     113.983  13.332 -65.549  1.00 83.40           H  
ATOM   4357  HG3 LYS A 266     113.948  15.077 -65.874  1.00 83.40           H  
ATOM   4358  CD  LYS A 266     112.619  14.474 -64.310  1.00 83.40           C  
ATOM   4359  HD2 LYS A 266     111.954  15.328 -64.440  1.00 83.40           H  
ATOM   4360  HD3 LYS A 266     112.029  13.582 -64.101  1.00 83.40           H  
ATOM   4361  CE  LYS A 266     113.568  14.747 -63.133  1.00 83.40           C  
ATOM   4362  HE2 LYS A 266     114.131  13.839 -62.920  1.00 83.40           H  
ATOM   4363  HE3 LYS A 266     114.285  15.509 -63.439  1.00 83.40           H  
ATOM   4364  NZ  LYS A 266     112.835  15.204 -61.915  1.00 83.40           N  
ATOM   4365  HZ1 LYS A 266     112.147  14.532 -61.604  1.00 83.40           H  
ATOM   4366  HZ2 LYS A 266     113.472  15.342 -61.144  1.00 83.40           H  
ATOM   4367  HZ3 LYS A 266     112.354  16.076 -62.079  1.00 83.40           H  
ATOM   4368  N   ASP A 267     112.479  11.984 -69.363  1.00 86.69           N  
ATOM   4369  H   ASP A 267     111.516  12.286 -69.390  1.00 86.69           H  
ATOM   4370  CA  ASP A 267     112.856  10.767 -70.109  1.00 86.69           C  
ATOM   4371  HA  ASP A 267     113.406  10.107 -69.439  1.00 86.69           H  
ATOM   4372  C   ASP A 267     113.781  11.105 -71.280  1.00 86.69           C  
ATOM   4373  CB  ASP A 267     111.628   9.995 -70.633  1.00 86.69           C  
ATOM   4374  HB2 ASP A 267     110.967   9.772 -69.796  1.00 86.69           H  
ATOM   4375  HB3 ASP A 267     111.083  10.615 -71.345  1.00 86.69           H  
ATOM   4376  O   ASP A 267     114.783  10.418 -71.474  1.00 86.69           O  
ATOM   4377  CG  ASP A 267     112.035   8.665 -71.308  1.00 86.69           C  
ATOM   4378  OD1 ASP A 267     112.354   7.690 -70.591  1.00 86.69           O  
ATOM   4379  OD2 ASP A 267     112.102   8.554 -72.555  1.00 86.69           O  
ATOM   4380  N   SER A 268     113.492  12.186 -72.015  1.00 81.42           N  
ATOM   4381  H   SER A 268     112.637  12.690 -71.825  1.00 81.42           H  
ATOM   4382  CA  SER A 268     114.339  12.661 -73.109  1.00 81.42           C  
ATOM   4383  HA  SER A 268     114.486  11.840 -73.811  1.00 81.42           H  
ATOM   4384  C   SER A 268     115.708  13.103 -72.605  1.00 81.42           C  
ATOM   4385  CB  SER A 268     113.670  13.811 -73.866  1.00 81.42           C  
ATOM   4386  HB2 SER A 268     112.656  13.522 -74.140  1.00 81.42           H  
ATOM   4387  HB3 SER A 268     113.626  14.701 -73.237  1.00 81.42           H  
ATOM   4388  O   SER A 268     116.706  12.765 -73.228  1.00 81.42           O  
ATOM   4389  OG  SER A 268     114.399  14.084 -75.050  1.00 81.42           O  
ATOM   4390  HG  SER A 268     115.313  14.281 -74.831  1.00 81.42           H  
ATOM   4391  N   TRP A 269     115.785  13.804 -71.470  1.00 86.02           N  
ATOM   4392  H   TRP A 269     114.931  14.104 -71.022  1.00 86.02           H  
ATOM   4393  CA  TRP A 269     117.055  14.203 -70.868  1.00 86.02           C  
ATOM   4394  HA  TRP A 269     117.626  14.767 -71.606  1.00 86.02           H  
ATOM   4395  C   TRP A 269     117.890  12.979 -70.496  1.00 86.02           C  
ATOM   4396  CB  TRP A 269     116.813  15.111 -69.658  1.00 86.02           C  
ATOM   4397  HB2 TRP A 269     116.205  15.960 -69.972  1.00 86.02           H  
ATOM   4398  HB3 TRP A 269     116.252  14.566 -68.899  1.00 86.02           H  
ATOM   4399  O   TRP A 269     119.026  12.867 -70.953  1.00 86.02           O  
ATOM   4400  CG  TRP A 269     118.065  15.643 -69.035  1.00 86.02           C  
ATOM   4401  CD1 TRP A 269     118.694  16.783 -69.400  1.00 86.02           C  
ATOM   4402  HD1 TRP A 269     118.351  17.451 -70.177  1.00 86.02           H  
ATOM   4403  CD2 TRP A 269     118.872  15.065 -67.961  1.00 86.02           C  
ATOM   4404  CE2 TRP A 269     119.990  15.924 -67.732  1.00 86.02           C  
ATOM   4405  CE3 TRP A 269     118.779  13.907 -67.158  1.00 86.02           C  
ATOM   4406  HE3 TRP A 269     117.945  13.233 -67.282  1.00 86.02           H  
ATOM   4407  NE1 TRP A 269     119.831  16.952 -68.635  1.00 86.02           N  
ATOM   4408  HE1 TRP A 269     120.457  17.739 -68.728  1.00 86.02           H  
ATOM   4409  CH2 TRP A 269     120.844  14.493 -65.983  1.00 86.02           C  
ATOM   4410  HH2 TRP A 269     121.583  14.261 -65.230  1.00 86.02           H  
ATOM   4411  CZ2 TRP A 269     120.966  15.654 -66.763  1.00 86.02           C  
ATOM   4412  HZ2 TRP A 269     121.800  16.324 -66.622  1.00 86.02           H  
ATOM   4413  CZ3 TRP A 269     119.757  13.627 -66.183  1.00 86.02           C  
ATOM   4414  HZ3 TRP A 269     119.671  12.742 -65.570  1.00 86.02           H  
ATOM   4415  N   TYR A 270     117.316  12.014 -69.765  1.00 89.55           N  
ATOM   4416  H   TYR A 270     116.378  12.156 -69.420  1.00 89.55           H  
ATOM   4417  CA  TYR A 270     118.012  10.767 -69.434  1.00 89.55           C  
ATOM   4418  HA  TYR A 270     118.926  11.011 -68.892  1.00 89.55           H  
ATOM   4419  C   TYR A 270     118.430   9.998 -70.688  1.00 89.55           C  
ATOM   4420  CB  TYR A 270     117.137   9.867 -68.553  1.00 89.55           C  
ATOM   4421  HB2 TYR A 270     117.573   8.868 -68.569  1.00 89.55           H  
ATOM   4422  HB3 TYR A 270     116.135   9.800 -68.977  1.00 89.55           H  
ATOM   4423  O   TYR A 270     119.561   9.526 -70.764  1.00 89.55           O  
ATOM   4424  CG  TYR A 270     117.065  10.293 -67.103  1.00 89.55           C  
ATOM   4425  CD1 TYR A 270     118.235  10.275 -66.327  1.00 89.55           C  
ATOM   4426  HD1 TYR A 270     119.162   9.928 -66.758  1.00 89.55           H  
ATOM   4427  CD2 TYR A 270     115.843  10.673 -66.518  1.00 89.55           C  
ATOM   4428  HD2 TYR A 270     114.933  10.644 -67.099  1.00 89.55           H  
ATOM   4429  CE1 TYR A 270     118.197  10.673 -64.980  1.00 89.55           C  
ATOM   4430  HE1 TYR A 270     119.092  10.649 -64.377  1.00 89.55           H  
ATOM   4431  CE2 TYR A 270     115.807  11.089 -65.173  1.00 89.55           C  
ATOM   4432  HE2 TYR A 270     114.880  11.378 -64.700  1.00 89.55           H  
ATOM   4433  OH  TYR A 270     116.929  11.462 -63.097  1.00 89.55           O  
ATOM   4434  HH  TYR A 270     117.704  11.116 -62.647  1.00 89.55           H  
ATOM   4435  CZ  TYR A 270     116.984  11.094 -64.401  1.00 89.55           C  
ATOM   4436  N   LYS A 271     117.549   9.896 -71.691  1.00 86.19           N  
ATOM   4437  H   LYS A 271     116.639  10.315 -71.563  1.00 86.19           H  
ATOM   4438  CA  LYS A 271     117.846   9.257 -72.978  1.00 86.19           C  
ATOM   4439  HA  LYS A 271     118.139   8.222 -72.798  1.00 86.19           H  
ATOM   4440  C   LYS A 271     119.038   9.924 -73.663  1.00 86.19           C  
ATOM   4441  CB  LYS A 271     116.595   9.290 -73.867  1.00 86.19           C  
ATOM   4442  HB2 LYS A 271     116.341  10.326 -74.094  1.00 86.19           H  
ATOM   4443  HB3 LYS A 271     115.757   8.846 -73.329  1.00 86.19           H  
ATOM   4444  O   LYS A 271     119.968   9.220 -74.032  1.00 86.19           O  
ATOM   4445  CG  LYS A 271     116.811   8.533 -75.181  1.00 86.19           C  
ATOM   4446  HG2 LYS A 271     117.639   8.991 -75.723  1.00 86.19           H  
ATOM   4447  HG3 LYS A 271     117.065   7.494 -74.972  1.00 86.19           H  
ATOM   4448  CD  LYS A 271     115.564   8.592 -76.068  1.00 86.19           C  
ATOM   4449  HD2 LYS A 271     114.727   8.086 -75.587  1.00 86.19           H  
ATOM   4450  HD3 LYS A 271     115.304   9.637 -76.240  1.00 86.19           H  
ATOM   4451  CE  LYS A 271     115.912   7.930 -77.401  1.00 86.19           C  
ATOM   4452  HE2 LYS A 271     116.771   8.467 -77.805  1.00 86.19           H  
ATOM   4453  HE3 LYS A 271     116.236   6.902 -77.240  1.00 86.19           H  
ATOM   4454  NZ  LYS A 271     114.814   8.009 -78.386  1.00 86.19           N  
ATOM   4455  HZ1 LYS A 271     113.983   7.530 -78.070  1.00 86.19           H  
ATOM   4456  HZ2 LYS A 271     115.141   7.615 -79.257  1.00 86.19           H  
ATOM   4457  HZ3 LYS A 271     114.606   8.982 -78.560  1.00 86.19           H  
ATOM   4458  N   SER A 272     119.045  11.250 -73.767  1.00 84.58           N  
ATOM   4459  H   SER A 272     118.231  11.765 -73.462  1.00 84.58           H  
ATOM   4460  CA  SER A 272     120.127  12.006 -74.397  1.00 84.58           C  
ATOM   4461  HA  SER A 272     120.324  11.582 -75.382  1.00 84.58           H  
ATOM   4462  C   SER A 272     121.436  11.937 -73.608  1.00 84.58           C  
ATOM   4463  CB  SER A 272     119.708  13.466 -74.578  1.00 84.58           C  
ATOM   4464  HB2 SER A 272     119.430  13.895 -73.615  1.00 84.58           H  
ATOM   4465  HB3 SER A 272     120.548  14.029 -74.986  1.00 84.58           H  
ATOM   4466  O   SER A 272     122.496  11.843 -74.216  1.00 84.58           O  
ATOM   4467  OG  SER A 272     118.615  13.561 -75.470  1.00 84.58           O  
ATOM   4468  HG  SER A 272     118.821  13.044 -76.252  1.00 84.58           H  
ATOM   4469  N   GLN A 273     121.395  11.941 -72.269  1.00 90.18           N  
ATOM   4470  H   GLN A 273     120.504  12.053 -71.807  1.00 90.18           H  
ATOM   4471  CA  GLN A 273     122.598  11.741 -71.447  1.00 90.18           C  
ATOM   4472  HA  GLN A 273     123.373  12.431 -71.780  1.00 90.18           H  
ATOM   4473  C   GLN A 273     123.170  10.327 -71.622  1.00 90.18           C  
ATOM   4474  CB  GLN A 273     122.307  12.001 -69.958  1.00 90.18           C  
ATOM   4475  HB2 GLN A 273     121.482  11.367 -69.632  1.00 90.18           H  
ATOM   4476  HB3 GLN A 273     123.192  11.711 -69.390  1.00 90.18           H  
ATOM   4477  O   GLN A 273     124.384  10.168 -71.737  1.00 90.18           O  
ATOM   4478  CG  GLN A 273     121.988  13.456 -69.584  1.00 90.18           C  
ATOM   4479  HG2 GLN A 273     121.934  13.531 -68.497  1.00 90.18           H  
ATOM   4480  HG3 GLN A 273     121.014  13.746 -69.978  1.00 90.18           H  
ATOM   4481  CD  GLN A 273     123.030  14.445 -70.082  1.00 90.18           C  
ATOM   4482  NE2 GLN A 273     122.690  15.292 -71.029  1.00 90.18           N  
ATOM   4483 HE21 GLN A 273     121.755  15.271 -71.411  1.00 90.18           H  
ATOM   4484 HE22 GLN A 273     123.425  15.893 -71.372  1.00 90.18           H  
ATOM   4485  OE1 GLN A 273     124.171  14.462 -69.655  1.00 90.18           O  
ATOM   4486  N   ILE A 274     122.305   9.307 -71.682  1.00 88.65           N  
ATOM   4487  H   ILE A 274     121.322   9.504 -71.561  1.00 88.65           H  
ATOM   4488  CA  ILE A 274     122.706   7.924 -71.967  1.00 88.65           C  
ATOM   4489  HA  ILE A 274     123.489   7.636 -71.265  1.00 88.65           H  
ATOM   4490  C   ILE A 274     123.316   7.830 -73.367  1.00 88.65           C  
ATOM   4491  CB  ILE A 274     121.514   6.955 -71.789  1.00 88.65           C  
ATOM   4492  HB  ILE A 274     120.661   7.357 -72.336  1.00 88.65           H  
ATOM   4493  O   ILE A 274     124.406   7.290 -73.493  1.00 88.65           O  
ATOM   4494  CG1 ILE A 274     121.130   6.824 -70.297  1.00 88.65           C  
ATOM   4495 HG12 ILE A 274     121.842   6.172 -69.790  1.00 88.65           H  
ATOM   4496 HG13 ILE A 274     121.185   7.799 -69.815  1.00 88.65           H  
ATOM   4497  CG2 ILE A 274     121.829   5.559 -72.361  1.00 88.65           C  
ATOM   4498 HG21 ILE A 274     122.759   5.179 -71.938  1.00 88.65           H  
ATOM   4499 HG22 ILE A 274     121.946   5.612 -73.443  1.00 88.65           H  
ATOM   4500 HG23 ILE A 274     121.015   4.862 -72.162  1.00 88.65           H  
ATOM   4501  CD1 ILE A 274     119.708   6.282 -70.093  1.00 88.65           C  
ATOM   4502 HD11 ILE A 274     119.469   6.285 -69.029  1.00 88.65           H  
ATOM   4503 HD12 ILE A 274     118.990   6.918 -70.611  1.00 88.65           H  
ATOM   4504 HD13 ILE A 274     119.620   5.265 -70.474  1.00 88.65           H  
ATOM   4505  N   GLU A 275     122.665   8.388 -74.390  1.00 87.41           N  
ATOM   4506  H   GLU A 275     121.759   8.801 -74.221  1.00 87.41           H  
ATOM   4507  CA  GLU A 275     123.151   8.375 -75.776  1.00 87.41           C  
ATOM   4508  HA  GLU A 275     123.317   7.344 -76.089  1.00 87.41           H  
ATOM   4509  C   GLU A 275     124.493   9.101 -75.914  1.00 87.41           C  
ATOM   4510  CB  GLU A 275     122.101   9.005 -76.711  1.00 87.41           C  
ATOM   4511  HB2 GLU A 275     121.739   9.929 -76.261  1.00 87.41           H  
ATOM   4512  HB3 GLU A 275     122.570   9.248 -77.664  1.00 87.41           H  
ATOM   4513  O   GLU A 275     125.396   8.569 -76.547  1.00 87.41           O  
ATOM   4514  CG  GLU A 275     120.924   8.051 -76.987  1.00 87.41           C  
ATOM   4515  HG2 GLU A 275     120.560   7.645 -76.044  1.00 87.41           H  
ATOM   4516  HG3 GLU A 275     121.296   7.212 -77.576  1.00 87.41           H  
ATOM   4517  CD  GLU A 275     119.736   8.694 -77.728  1.00 87.41           C  
ATOM   4518  OE1 GLU A 275     118.780   7.940 -78.047  1.00 87.41           O  
ATOM   4519  OE2 GLU A 275     119.700   9.932 -77.909  1.00 87.41           O  
ATOM   4520  N   ALA A 276     124.678  10.258 -75.270  1.00 87.67           N  
ATOM   4521  H   ALA A 276     123.892  10.677 -74.794  1.00 87.67           H  
ATOM   4522  CA  ALA A 276     125.946  10.989 -75.293  1.00 87.67           C  
ATOM   4523  HA  ALA A 276     126.238  11.148 -76.331  1.00 87.67           H  
ATOM   4524  C   ALA A 276     127.082  10.216 -74.602  1.00 87.67           C  
ATOM   4525  CB  ALA A 276     125.731  12.353 -74.627  1.00 87.67           C  
ATOM   4526  HB1 ALA A 276     126.660  12.923 -74.657  1.00 87.67           H  
ATOM   4527  HB2 ALA A 276     125.420  12.220 -73.591  1.00 87.67           H  
ATOM   4528  HB3 ALA A 276     124.960  12.904 -75.165  1.00 87.67           H  
ATOM   4529  O   ALA A 276     128.221  10.221 -75.072  1.00 87.67           O  
ATOM   4530  N   LEU A 277     126.787   9.534 -73.490  1.00 89.07           N  
ATOM   4531  H   LEU A 277     125.840   9.572 -73.142  1.00 89.07           H  
ATOM   4532  CA  LEU A 277     127.756   8.678 -72.806  1.00 89.07           C  
ATOM   4533  HA  LEU A 277     128.701   9.213 -72.721  1.00 89.07           H  
ATOM   4534  C   LEU A 277     128.060   7.408 -73.607  1.00 89.07           C  
ATOM   4535  CB  LEU A 277     127.236   8.334 -71.403  1.00 89.07           C  
ATOM   4536  HB2 LEU A 277     127.808   7.491 -71.017  1.00 89.07           H  
ATOM   4537  HB3 LEU A 277     126.199   8.010 -71.491  1.00 89.07           H  
ATOM   4538  O   LEU A 277     129.222   7.022 -73.689  1.00 89.07           O  
ATOM   4539  CG  LEU A 277     127.325   9.482 -70.383  1.00 89.07           C  
ATOM   4540  HG  LEU A 277     126.824  10.369 -70.770  1.00 89.07           H  
ATOM   4541  CD1 LEU A 277     126.626   9.038 -69.100  1.00 89.07           C  
ATOM   4542 HD11 LEU A 277     126.626   9.853 -68.376  1.00 89.07           H  
ATOM   4543 HD12 LEU A 277     127.119   8.161 -68.682  1.00 89.07           H  
ATOM   4544 HD13 LEU A 277     125.593   8.792 -69.348  1.00 89.07           H  
ATOM   4545  CD2 LEU A 277     128.768   9.851 -70.021  1.00 89.07           C  
ATOM   4546 HD21 LEU A 277     128.760  10.625 -69.253  1.00 89.07           H  
ATOM   4547 HD22 LEU A 277     129.297   8.973 -69.651  1.00 89.07           H  
ATOM   4548 HD23 LEU A 277     129.280  10.244 -70.900  1.00 89.07           H  
ATOM   4549  N   GLU A 278     127.055   6.781 -74.221  1.00 87.73           N  
ATOM   4550  H   GLU A 278     126.120   7.146 -74.104  1.00 87.73           H  
ATOM   4551  CA  GLU A 278     127.222   5.632 -75.120  1.00 87.73           C  
ATOM   4552  HA  GLU A 278     127.812   4.868 -74.614  1.00 87.73           H  
ATOM   4553  C   GLU A 278     128.016   6.025 -76.377  1.00 87.73           C  
ATOM   4554  CB  GLU A 278     125.846   5.022 -75.482  1.00 87.73           C  
ATOM   4555  HB2 GLU A 278     125.159   5.819 -75.766  1.00 87.73           H  
ATOM   4556  HB3 GLU A 278     125.975   4.359 -76.338  1.00 87.73           H  
ATOM   4557  O   GLU A 278     128.908   5.289 -76.797  1.00 87.73           O  
ATOM   4558  CG  GLU A 278     125.249   4.192 -74.324  1.00 87.73           C  
ATOM   4559  HG2 GLU A 278     125.949   3.387 -74.100  1.00 87.73           H  
ATOM   4560  HG3 GLU A 278     125.181   4.814 -73.431  1.00 87.73           H  
ATOM   4561  CD  GLU A 278     123.862   3.565 -74.589  1.00 87.73           C  
ATOM   4562  OE1 GLU A 278     123.446   2.702 -73.761  1.00 87.73           O  
ATOM   4563  OE2 GLU A 278     123.192   3.922 -75.579  1.00 87.73           O  
ATOM   4564  N   GLU A 279     127.779   7.215 -76.931  1.00 86.49           N  
ATOM   4565  H   GLU A 279     126.991   7.749 -76.593  1.00 86.49           H  
ATOM   4566  CA  GLU A 279     128.520   7.757 -78.069  1.00 86.49           C  
ATOM   4567  HA  GLU A 279     128.520   7.007 -78.860  1.00 86.49           H  
ATOM   4568  C   GLU A 279     129.976   8.049 -77.694  1.00 86.49           C  
ATOM   4569  CB  GLU A 279     127.812   9.006 -78.614  1.00 86.49           C  
ATOM   4570  HB2 GLU A 279     126.786   8.741 -78.867  1.00 86.49           H  
ATOM   4571  HB3 GLU A 279     127.803   9.786 -77.852  1.00 86.49           H  
ATOM   4572  O   GLU A 279     130.883   7.575 -78.383  1.00 86.49           O  
ATOM   4573  CG  GLU A 279     128.506   9.529 -79.879  1.00 86.49           C  
ATOM   4574  HG2 GLU A 279     129.513   9.856 -79.621  1.00 86.49           H  
ATOM   4575  HG3 GLU A 279     128.595   8.711 -80.594  1.00 86.49           H  
ATOM   4576  CD  GLU A 279     127.778  10.700 -80.552  1.00 86.49           C  
ATOM   4577  OE1 GLU A 279     128.196  11.023 -81.692  1.00 86.49           O  
ATOM   4578  OE2 GLU A 279     126.863  11.296 -79.954  1.00 86.49           O  
ATOM   4579  N   LYS A 280     130.213   8.750 -76.574  1.00 85.37           N  
ATOM   4580  H   LYS A 280     129.417   9.124 -76.078  1.00 85.37           H  
ATOM   4581  CA  LYS A 280     131.560   8.998 -76.037  1.00 85.37           C  
ATOM   4582  HA  LYS A 280     132.128   9.574 -76.767  1.00 85.37           H  
ATOM   4583  C   LYS A 280     132.311   7.689 -75.819  1.00 85.37           C  
ATOM   4584  CB  LYS A 280     131.453   9.801 -74.731  1.00 85.37           C  
ATOM   4585  HB2 LYS A 280     130.849  10.690 -74.915  1.00 85.37           H  
ATOM   4586  HB3 LYS A 280     130.972   9.202 -73.958  1.00 85.37           H  
ATOM   4587  O   LYS A 280     133.476   7.572 -76.194  1.00 85.37           O  
ATOM   4588  CG  LYS A 280     132.843  10.243 -74.262  1.00 85.37           C  
ATOM   4589  HG2 LYS A 280     133.455   9.371 -74.034  1.00 85.37           H  
ATOM   4590  HG3 LYS A 280     133.311  10.801 -75.073  1.00 85.37           H  
ATOM   4591  CD  LYS A 280     132.772  11.136 -73.024  1.00 85.37           C  
ATOM   4592  HD2 LYS A 280     132.386  10.564 -72.180  1.00 85.37           H  
ATOM   4593  HD3 LYS A 280     132.122  11.986 -73.230  1.00 85.37           H  
ATOM   4594  CE  LYS A 280     134.196  11.620 -72.744  1.00 85.37           C  
ATOM   4595  HE2 LYS A 280     134.833  10.756 -72.558  1.00 85.37           H  
ATOM   4596  HE3 LYS A 280     134.580  12.087 -73.651  1.00 85.37           H  
ATOM   4597  NZ  LYS A 280     134.243  12.574 -71.615  1.00 85.37           N  
ATOM   4598  HZ1 LYS A 280     135.196  12.887 -71.502  1.00 85.37           H  
ATOM   4599  HZ2 LYS A 280     133.665  13.373 -71.832  1.00 85.37           H  
ATOM   4600  HZ3 LYS A 280     133.925  12.127 -70.767  1.00 85.37           H  
ATOM   4601  N   ARG A 281     131.620   6.680 -75.288  1.00 86.34           N  
ATOM   4602  H   ARG A 281     130.670   6.858 -74.995  1.00 86.34           H  
ATOM   4603  CA  ARG A 281     132.171   5.341 -75.115  1.00 86.34           C  
ATOM   4604  HA  ARG A 281     133.073   5.434 -74.510  1.00 86.34           H  
ATOM   4605  C   ARG A 281     132.585   4.717 -76.450  1.00 86.34           C  
ATOM   4606  CB  ARG A 281     131.155   4.471 -74.372  1.00 86.34           C  
ATOM   4607  HB2 ARG A 281     130.687   5.039 -73.568  1.00 86.34           H  
ATOM   4608  HB3 ARG A 281     130.379   4.126 -75.057  1.00 86.34           H  
ATOM   4609  O   ARG A 281     133.731   4.316 -76.613  1.00 86.34           O  
ATOM   4610  CG  ARG A 281     131.858   3.282 -73.745  1.00 86.34           C  
ATOM   4611  HG2 ARG A 281     132.494   3.657 -72.943  1.00 86.34           H  
ATOM   4612  HG3 ARG A 281     132.460   2.761 -74.489  1.00 86.34           H  
ATOM   4613  CD  ARG A 281     130.833   2.323 -73.160  1.00 86.34           C  
ATOM   4614  HD2 ARG A 281     130.141   2.032 -73.950  1.00 86.34           H  
ATOM   4615  HD3 ARG A 281     130.290   2.822 -72.358  1.00 86.34           H  
ATOM   4616  NE  ARG A 281     131.519   1.144 -72.639  1.00 86.34           N  
ATOM   4617  HE  ARG A 281     132.516   1.230 -72.497  1.00 86.34           H  
ATOM   4618  NH1 ARG A 281     129.694  -0.219 -72.423  1.00 86.34           N  
ATOM   4619 HH11 ARG A 281     129.331  -1.148 -72.259  1.00 86.34           H  
ATOM   4620 HH12 ARG A 281     129.143   0.526 -72.823  1.00 86.34           H  
ATOM   4621  NH2 ARG A 281     131.749  -0.943 -71.859  1.00 86.34           N  
ATOM   4622 HH21 ARG A 281     132.688  -0.641 -71.641  1.00 86.34           H  
ATOM   4623 HH22 ARG A 281     131.394  -1.793 -71.445  1.00 86.34           H  
ATOM   4624  CZ  ARG A 281     130.979  -0.003 -72.308  1.00 86.34           C  
ATOM   4625  N   SER A 282     131.675   4.708 -77.424  1.00 81.55           N  
ATOM   4626  H   SER A 282     130.748   5.035 -77.194  1.00 81.55           H  
ATOM   4627  CA  SER A 282     131.882   4.078 -78.736  1.00 81.55           C  
ATOM   4628  HA  SER A 282     132.212   3.051 -78.577  1.00 81.55           H  
ATOM   4629  C   SER A 282     132.939   4.765 -79.613  1.00 81.55           C  
ATOM   4630  CB  SER A 282     130.551   4.030 -79.493  1.00 81.55           C  
ATOM   4631  HB2 SER A 282     130.658   3.369 -80.353  1.00 81.55           H  
ATOM   4632  HB3 SER A 282     129.778   3.624 -78.841  1.00 81.55           H  
ATOM   4633  O   SER A 282     133.563   4.115 -80.451  1.00 81.55           O  
ATOM   4634  OG  SER A 282     130.169   5.319 -79.947  1.00 81.55           O  
ATOM   4635  HG  SER A 282     130.288   5.945 -79.229  1.00 81.55           H  
ATOM   4636  N   LYS A 283     133.140   6.082 -79.452  1.00 81.45           N  
ATOM   4637  H   LYS A 283     132.541   6.562 -78.795  1.00 81.45           H  
ATOM   4638  CA  LYS A 283     134.048   6.890 -80.285  1.00 81.45           C  
ATOM   4639  HA  LYS A 283     134.255   6.356 -81.212  1.00 81.45           H  
ATOM   4640  C   LYS A 283     135.409   7.142 -79.648  1.00 81.45           C  
ATOM   4641  CB  LYS A 283     133.393   8.233 -80.633  1.00 81.45           C  
ATOM   4642  HB2 LYS A 283     134.152   8.881 -81.073  1.00 81.45           H  
ATOM   4643  HB3 LYS A 283     133.030   8.711 -79.723  1.00 81.45           H  
ATOM   4644  O   LYS A 283     136.390   7.267 -80.378  1.00 81.45           O  
ATOM   4645  CG  LYS A 283     132.246   8.087 -81.639  1.00 81.45           C  
ATOM   4646  HG2 LYS A 283     132.610   7.564 -82.524  1.00 81.45           H  
ATOM   4647  HG3 LYS A 283     131.433   7.511 -81.195  1.00 81.45           H  
ATOM   4648  CD  LYS A 283     131.727   9.470 -82.048  1.00 81.45           C  
ATOM   4649  HD2 LYS A 283     131.311   9.966 -81.171  1.00 81.45           H  
ATOM   4650  HD3 LYS A 283     132.552  10.068 -82.435  1.00 81.45           H  
ATOM   4651  CE  LYS A 283     130.648   9.328 -83.122  1.00 81.45           C  
ATOM   4652  HE2 LYS A 283     129.861   8.683 -82.732  1.00 81.45           H  
ATOM   4653  HE3 LYS A 283     131.083   8.848 -83.999  1.00 81.45           H  
ATOM   4654  NZ  LYS A 283     130.069  10.643 -83.477  1.00 81.45           N  
ATOM   4655  HZ1 LYS A 283     129.373  10.561 -84.205  1.00 81.45           H  
ATOM   4656  HZ2 LYS A 283     129.530  10.974 -82.690  1.00 81.45           H  
ATOM   4657  HZ3 LYS A 283     130.767  11.339 -83.697  1.00 81.45           H  
ATOM   4658  N   GLU A 284     135.478   7.242 -78.323  1.00 83.16           N  
ATOM   4659  H   GLU A 284     134.630   7.156 -77.781  1.00 83.16           H  
ATOM   4660  CA  GLU A 284     136.709   7.603 -77.616  1.00 83.16           C  
ATOM   4661  HA  GLU A 284     137.472   7.903 -78.334  1.00 83.16           H  
ATOM   4662  C   GLU A 284     137.289   6.415 -76.857  1.00 83.16           C  
ATOM   4663  CB  GLU A 284     136.501   8.799 -76.672  1.00 83.16           C  
ATOM   4664  HB2 GLU A 284     137.448   8.999 -76.171  1.00 83.16           H  
ATOM   4665  HB3 GLU A 284     135.771   8.539 -75.906  1.00 83.16           H  
ATOM   4666  O   GLU A 284     138.376   5.956 -77.203  1.00 83.16           O  
ATOM   4667  CG  GLU A 284     136.056  10.082 -77.388  1.00 83.16           C  
ATOM   4668  HG2 GLU A 284     135.120   9.891 -77.913  1.00 83.16           H  
ATOM   4669  HG3 GLU A 284     136.812  10.348 -78.127  1.00 83.16           H  
ATOM   4670  CD  GLU A 284     135.845  11.265 -76.424  1.00 83.16           C  
ATOM   4671  OE1 GLU A 284     135.518  12.361 -76.928  1.00 83.16           O  
ATOM   4672  OE2 GLU A 284     135.970  11.097 -75.183  1.00 83.16           O  
ATOM   4673  N   THR A 285     136.585   5.897 -75.845  1.00 82.32           N  
ATOM   4674  H   THR A 285     135.653   6.234 -75.650  1.00 82.32           H  
ATOM   4675  CA  THR A 285     137.168   4.882 -74.954  1.00 82.32           C  
ATOM   4676  HA  THR A 285     138.186   5.192 -74.719  1.00 82.32           H  
ATOM   4677  C   THR A 285     137.299   3.532 -75.640  1.00 82.32           C  
ATOM   4678  CB  THR A 285     136.431   4.739 -73.612  1.00 82.32           C  
ATOM   4679  HB  THR A 285     136.881   3.918 -73.055  1.00 82.32           H  
ATOM   4680  O   THR A 285     138.371   2.938 -75.573  1.00 82.32           O  
ATOM   4681  CG2 THR A 285     136.553   6.013 -72.774  1.00 82.32           C  
ATOM   4682 HG21 THR A 285     136.029   6.835 -73.260  1.00 82.32           H  
ATOM   4683 HG22 THR A 285     136.118   5.833 -71.791  1.00 82.32           H  
ATOM   4684 HG23 THR A 285     137.605   6.270 -72.648  1.00 82.32           H  
ATOM   4685  OG1 THR A 285     135.061   4.481 -73.780  1.00 82.32           O  
ATOM   4686  HG1 THR A 285     134.860   3.632 -73.379  1.00 82.32           H  
ATOM   4687  N   GLU A 286     136.276   3.068 -76.359  1.00 79.61           N  
ATOM   4688  H   GLU A 286     135.417   3.598 -76.362  1.00 79.61           H  
ATOM   4689  CA  GLU A 286     136.281   1.766 -77.035  1.00 79.61           C  
ATOM   4690  HA  GLU A 286     136.564   1.019 -76.294  1.00 79.61           H  
ATOM   4691  C   GLU A 286     137.343   1.683 -78.154  1.00 79.61           C  
ATOM   4692  CB  GLU A 286     134.850   1.413 -77.492  1.00 79.61           C  
ATOM   4693  HB2 GLU A 286     134.188   1.504 -76.631  1.00 79.61           H  
ATOM   4694  HB3 GLU A 286     134.505   2.112 -78.254  1.00 79.61           H  
ATOM   4695  O   GLU A 286     138.120   0.722 -78.160  1.00 79.61           O  
ATOM   4696  CG  GLU A 286     134.720  -0.012 -78.041  1.00 79.61           C  
ATOM   4697  HG2 GLU A 286     135.390  -0.123 -78.894  1.00 79.61           H  
ATOM   4698  HG3 GLU A 286     135.042  -0.712 -77.270  1.00 79.61           H  
ATOM   4699  CD  GLU A 286     133.291  -0.368 -78.491  1.00 79.61           C  
ATOM   4700  OE1 GLU A 286     133.085  -1.566 -78.798  1.00 79.61           O  
ATOM   4701  OE2 GLU A 286     132.426   0.535 -78.565  1.00 79.61           O  
ATOM   4702  N   PRO A 287     137.493   2.674 -79.061  1.00 83.18           N  
ATOM   4703  CA  PRO A 287     138.529   2.635 -80.092  1.00 83.18           C  
ATOM   4704  HA  PRO A 287     138.498   1.661 -80.580  1.00 83.18           H  
ATOM   4705  C   PRO A 287     139.932   2.869 -79.535  1.00 83.18           C  
ATOM   4706  CB  PRO A 287     138.162   3.718 -81.114  1.00 83.18           C  
ATOM   4707  HB2 PRO A 287     138.351   3.389 -82.135  1.00 83.18           H  
ATOM   4708  HB3 PRO A 287     138.699   4.643 -80.904  1.00 83.18           H  
ATOM   4709  O   PRO A 287     140.879   2.282 -80.060  1.00 83.18           O  
ATOM   4710  CG  PRO A 287     136.676   3.937 -80.859  1.00 83.18           C  
ATOM   4711  HG2 PRO A 287     136.340   4.913 -81.206  1.00 83.18           H  
ATOM   4712  HG3 PRO A 287     136.096   3.146 -81.333  1.00 83.18           H  
ATOM   4713  CD  PRO A 287     136.604   3.787 -79.346  1.00 83.18           C  
ATOM   4714  HD2 PRO A 287     135.575   3.622 -79.028  1.00 83.18           H  
ATOM   4715  HD3 PRO A 287     136.988   4.691 -78.874  1.00 83.18           H  
ATOM   4716  N   LEU A 288     140.081   3.702 -78.495  1.00 84.33           N  
ATOM   4717  H   LEU A 288     139.270   4.172 -78.119  1.00 84.33           H  
ATOM   4718  CA  LEU A 288     141.360   3.907 -77.814  1.00 84.33           C  
ATOM   4719  HA  LEU A 288     142.110   4.163 -78.562  1.00 84.33           H  
ATOM   4720  C   LEU A 288     141.807   2.616 -77.135  1.00 84.33           C  
ATOM   4721  CB  LEU A 288     141.249   5.067 -76.809  1.00 84.33           C  
ATOM   4722  HB2 LEU A 288     140.475   4.822 -76.082  1.00 84.33           H  
ATOM   4723  HB3 LEU A 288     140.944   5.966 -77.344  1.00 84.33           H  
ATOM   4724  O   LEU A 288     142.902   2.148 -77.421  1.00 84.33           O  
ATOM   4725  CG  LEU A 288     142.550   5.373 -76.045  1.00 84.33           C  
ATOM   4726  HG  LEU A 288     142.889   4.472 -75.533  1.00 84.33           H  
ATOM   4727  CD1 LEU A 288     143.656   5.873 -76.977  1.00 84.33           C  
ATOM   4728 HD11 LEU A 288     143.949   5.082 -77.668  1.00 84.33           H  
ATOM   4729 HD12 LEU A 288     143.321   6.751 -77.528  1.00 84.33           H  
ATOM   4730 HD13 LEU A 288     144.535   6.131 -76.386  1.00 84.33           H  
ATOM   4731  CD2 LEU A 288     142.281   6.442 -74.987  1.00 84.33           C  
ATOM   4732 HD21 LEU A 288     141.951   7.366 -75.461  1.00 84.33           H  
ATOM   4733 HD22 LEU A 288     143.195   6.628 -74.422  1.00 84.33           H  
ATOM   4734 HD23 LEU A 288     141.513   6.090 -74.299  1.00 84.33           H  
ATOM   4735  N   LEU A 289     140.939   1.985 -76.337  1.00 82.30           N  
ATOM   4736  H   LEU A 289     140.045   2.418 -76.154  1.00 82.30           H  
ATOM   4737  CA  LEU A 289     141.201   0.670 -75.747  1.00 82.30           C  
ATOM   4738  HA  LEU A 289     142.058   0.744 -75.078  1.00 82.30           H  
ATOM   4739  C   LEU A 289     141.572  -0.338 -76.829  1.00 82.30           C  
ATOM   4740  CB  LEU A 289     139.967   0.185 -74.959  1.00 82.30           C  
ATOM   4741  HB2 LEU A 289     139.948  -0.905 -74.941  1.00 82.30           H  
ATOM   4742  HB3 LEU A 289     139.060   0.507 -75.470  1.00 82.30           H  
ATOM   4743  O   LEU A 289     142.572  -1.030 -76.694  1.00 82.30           O  
ATOM   4744  CG  LEU A 289     139.978   0.694 -73.510  1.00 82.30           C  
ATOM   4745  HG  LEU A 289     140.409   1.695 -73.487  1.00 82.30           H  
ATOM   4746  CD1 LEU A 289     138.572   0.773 -72.923  1.00 82.30           C  
ATOM   4747 HD11 LEU A 289     138.112  -0.214 -72.896  1.00 82.30           H  
ATOM   4748 HD12 LEU A 289     138.620   1.182 -71.913  1.00 82.30           H  
ATOM   4749 HD13 LEU A 289     137.951   1.436 -73.526  1.00 82.30           H  
ATOM   4750  CD2 LEU A 289     140.808  -0.238 -72.624  1.00 82.30           C  
ATOM   4751 HD21 LEU A 289     141.792  -0.398 -73.065  1.00 82.30           H  
ATOM   4752 HD22 LEU A 289     140.304  -1.195 -72.494  1.00 82.30           H  
ATOM   4753 HD23 LEU A 289     140.948   0.231 -71.650  1.00 82.30           H  
ATOM   4754  N   LYS A 290     140.828  -0.382 -77.938  1.00 80.55           N  
ATOM   4755  H   LYS A 290     139.994   0.187 -77.969  1.00 80.55           H  
ATOM   4756  CA  LYS A 290     141.123  -1.281 -79.060  1.00 80.55           C  
ATOM   4757  HA  LYS A 290     141.175  -2.297 -78.670  1.00 80.55           H  
ATOM   4758  C   LYS A 290     142.486  -0.999 -79.700  1.00 80.55           C  
ATOM   4759  CB  LYS A 290     139.969  -1.193 -80.062  1.00 80.55           C  
ATOM   4760  HB2 LYS A 290     139.996  -0.232 -80.576  1.00 80.55           H  
ATOM   4761  HB3 LYS A 290     139.034  -1.262 -79.505  1.00 80.55           H  
ATOM   4762  O   LYS A 290     143.218  -1.939 -79.987  1.00 80.55           O  
ATOM   4763  CG  LYS A 290     139.990  -2.331 -81.086  1.00 80.55           C  
ATOM   4764  HG2 LYS A 290     140.038  -3.285 -80.562  1.00 80.55           H  
ATOM   4765  HG3 LYS A 290     140.858  -2.233 -81.738  1.00 80.55           H  
ATOM   4766  CD  LYS A 290     138.704  -2.272 -81.916  1.00 80.55           C  
ATOM   4767  HD2 LYS A 290     137.850  -2.274 -81.239  1.00 80.55           H  
ATOM   4768  HD3 LYS A 290     138.691  -1.350 -82.498  1.00 80.55           H  
ATOM   4769  CE  LYS A 290     138.608  -3.483 -82.846  1.00 80.55           C  
ATOM   4770  HE2 LYS A 290     138.737  -4.384 -82.247  1.00 80.55           H  
ATOM   4771  HE3 LYS A 290     139.422  -3.441 -83.569  1.00 80.55           H  
ATOM   4772  NZ  LYS A 290     137.292  -3.511 -83.530  1.00 80.55           N  
ATOM   4773  HZ1 LYS A 290     137.213  -4.326 -84.121  1.00 80.55           H  
ATOM   4774  HZ2 LYS A 290     137.160  -2.677 -84.085  1.00 80.55           H  
ATOM   4775  HZ3 LYS A 290     136.553  -3.543 -82.843  1.00 80.55           H  
ATOM   4776  N   LYS A 291     142.851   0.271 -79.907  1.00 82.97           N  
ATOM   4777  H   LYS A 291     142.199   0.993 -79.633  1.00 82.97           H  
ATOM   4778  CA  LYS A 291     144.176   0.674 -80.407  1.00 82.97           C  
ATOM   4779  HA  LYS A 291     144.388   0.155 -81.342  1.00 82.97           H  
ATOM   4780  C   LYS A 291     145.285   0.260 -79.451  1.00 82.97           C  
ATOM   4781  CB  LYS A 291     144.252   2.193 -80.622  1.00 82.97           C  
ATOM   4782  HB2 LYS A 291     145.248   2.536 -80.343  1.00 82.97           H  
ATOM   4783  HB3 LYS A 291     143.540   2.707 -79.976  1.00 82.97           H  
ATOM   4784  O   LYS A 291     146.229  -0.381 -79.892  1.00 82.97           O  
ATOM   4785  CG  LYS A 291     144.020   2.588 -82.082  1.00 82.97           C  
ATOM   4786  HG2 LYS A 291     144.720   2.045 -82.718  1.00 82.97           H  
ATOM   4787  HG3 LYS A 291     142.999   2.346 -82.375  1.00 82.97           H  
ATOM   4788  CD  LYS A 291     144.269   4.092 -82.224  1.00 82.97           C  
ATOM   4789  HD2 LYS A 291     145.253   4.328 -81.818  1.00 82.97           H  
ATOM   4790  HD3 LYS A 291     143.515   4.631 -81.650  1.00 82.97           H  
ATOM   4791  CE  LYS A 291     144.219   4.523 -83.690  1.00 82.97           C  
ATOM   4792  HE2 LYS A 291     144.948   3.934 -84.246  1.00 82.97           H  
ATOM   4793  HE3 LYS A 291     143.227   4.307 -84.086  1.00 82.97           H  
ATOM   4794  NZ  LYS A 291     144.528   5.969 -83.810  1.00 82.97           N  
ATOM   4795  HZ1 LYS A 291     144.518   6.265 -84.776  1.00 82.97           H  
ATOM   4796  HZ2 LYS A 291     143.860   6.515 -83.286  1.00 82.97           H  
ATOM   4797  HZ3 LYS A 291     145.443   6.154 -83.425  1.00 82.97           H  
ATOM   4798  N   LEU A 292     145.146   0.594 -78.172  1.00 87.10           N  
ATOM   4799  H   LEU A 292     144.331   1.125 -77.898  1.00 87.10           H  
ATOM   4800  CA  LEU A 292     146.138   0.292 -77.149  1.00 87.10           C  
ATOM   4801  HA  LEU A 292     147.109   0.680 -77.457  1.00 87.10           H  
ATOM   4802  C   LEU A 292     146.297  -1.217 -76.963  1.00 87.10           C  
ATOM   4803  CB  LEU A 292     145.722   0.949 -75.830  1.00 87.10           C  
ATOM   4804  HB2 LEU A 292     144.746   0.564 -75.533  1.00 87.10           H  
ATOM   4805  HB3 LEU A 292     146.463   0.646 -75.091  1.00 87.10           H  
ATOM   4806  O   LEU A 292     147.417  -1.707 -76.880  1.00 87.10           O  
ATOM   4807  CG  LEU A 292     145.684   2.483 -75.821  1.00 87.10           C  
ATOM   4808  HG  LEU A 292     145.071   2.862 -76.638  1.00 87.10           H  
ATOM   4809  CD1 LEU A 292     145.086   2.953 -74.497  1.00 87.10           C  
ATOM   4810 HD11 LEU A 292     145.108   4.042 -74.445  1.00 87.10           H  
ATOM   4811 HD12 LEU A 292     145.683   2.556 -73.676  1.00 87.10           H  
ATOM   4812 HD13 LEU A 292     144.059   2.603 -74.400  1.00 87.10           H  
ATOM   4813  CD2 LEU A 292     147.074   3.069 -75.985  1.00 87.10           C  
ATOM   4814 HD21 LEU A 292     147.527   2.773 -76.931  1.00 87.10           H  
ATOM   4815 HD22 LEU A 292     147.718   2.753 -75.164  1.00 87.10           H  
ATOM   4816 HD23 LEU A 292     147.013   4.157 -75.968  1.00 87.10           H  
ATOM   4817  N   TYR A 293     145.196  -1.976 -76.986  1.00 85.21           N  
ATOM   4818  H   TYR A 293     144.294  -1.521 -76.996  1.00 85.21           H  
ATOM   4819  CA  TYR A 293     145.240  -3.436 -76.984  1.00 85.21           C  
ATOM   4820  HA  TYR A 293     145.843  -3.746 -76.131  1.00 85.21           H  
ATOM   4821  C   TYR A 293     145.966  -3.990 -78.218  1.00 85.21           C  
ATOM   4822  CB  TYR A 293     143.823  -4.034 -76.848  1.00 85.21           C  
ATOM   4823  HB2 TYR A 293     143.156  -3.537 -77.551  1.00 85.21           H  
ATOM   4824  HB3 TYR A 293     143.871  -5.082 -77.144  1.00 85.21           H  
ATOM   4825  O   TYR A 293     146.827  -4.850 -78.052  1.00 85.21           O  
ATOM   4826  CG  TYR A 293     143.222  -4.002 -75.447  1.00 85.21           C  
ATOM   4827  CD1 TYR A 293     143.973  -4.482 -74.360  1.00 85.21           C  
ATOM   4828  HD1 TYR A 293     144.973  -4.844 -74.544  1.00 85.21           H  
ATOM   4829  CD2 TYR A 293     141.905  -3.551 -75.227  1.00 85.21           C  
ATOM   4830  HD2 TYR A 293     141.312  -3.205 -76.061  1.00 85.21           H  
ATOM   4831  CE1 TYR A 293     143.445  -4.458 -73.054  1.00 85.21           C  
ATOM   4832  HE1 TYR A 293     144.040  -4.786 -72.215  1.00 85.21           H  
ATOM   4833  CE2 TYR A 293     141.363  -3.537 -73.926  1.00 85.21           C  
ATOM   4834  HE2 TYR A 293     140.358  -3.179 -73.756  1.00 85.21           H  
ATOM   4835  OH  TYR A 293     141.648  -3.924 -71.568  1.00 85.21           O  
ATOM   4836  HH  TYR A 293     142.357  -4.045 -70.932  1.00 85.21           H  
ATOM   4837  CZ  TYR A 293     142.140  -3.972 -72.835  1.00 85.21           C  
ATOM   4838  N   ASN A 294     145.693  -3.476 -79.422  1.00 82.56           N  
ATOM   4839  H   ASN A 294     144.949  -2.797 -79.499  1.00 82.56           H  
ATOM   4840  CA  ASN A 294     146.377  -3.904 -80.650  1.00 82.56           C  
ATOM   4841  HA  ASN A 294     146.296  -4.986 -80.748  1.00 82.56           H  
ATOM   4842  C   ASN A 294     147.875  -3.551 -80.646  1.00 82.56           C  
ATOM   4843  CB  ASN A 294     145.719  -3.234 -81.868  1.00 82.56           C  
ATOM   4844  HB2 ASN A 294     146.341  -3.427 -82.741  1.00 82.56           H  
ATOM   4845  HB3 ASN A 294     145.687  -2.156 -81.711  1.00 82.56           H  
ATOM   4846  O   ASN A 294     148.699  -4.337 -81.106  1.00 82.56           O  
ATOM   4847  CG  ASN A 294     144.325  -3.721 -82.205  1.00 82.56           C  
ATOM   4848  ND2 ASN A 294     143.656  -3.028 -83.098  1.00 82.56           N  
ATOM   4849 HD21 ASN A 294     142.751  -3.409 -83.334  1.00 82.56           H  
ATOM   4850 HD22 ASN A 294     144.073  -2.202 -83.502  1.00 82.56           H  
ATOM   4851  OD1 ASN A 294     143.809  -4.720 -81.743  1.00 82.56           O  
ATOM   4852  N   GLU A 295     148.239  -2.366 -80.152  1.00 83.99           N  
ATOM   4853  H   GLU A 295     147.520  -1.733 -79.831  1.00 83.99           H  
ATOM   4854  CA  GLU A 295     149.632  -1.921 -80.053  1.00 83.99           C  
ATOM   4855  HA  GLU A 295     150.121  -2.090 -81.012  1.00 83.99           H  
ATOM   4856  C   GLU A 295     150.383  -2.744 -79.002  1.00 83.99           C  
ATOM   4857  CB  GLU A 295     149.661  -0.414 -79.752  1.00 83.99           C  
ATOM   4858  HB2 GLU A 295     149.426  -0.245 -78.701  1.00 83.99           H  
ATOM   4859  HB3 GLU A 295     148.893   0.065 -80.359  1.00 83.99           H  
ATOM   4860  O   GLU A 295     151.491  -3.214 -79.264  1.00 83.99           O  
ATOM   4861  CG  GLU A 295     151.008   0.237 -80.105  1.00 83.99           C  
ATOM   4862  HG2 GLU A 295     151.220   0.047 -81.158  1.00 83.99           H  
ATOM   4863  HG3 GLU A 295     151.795  -0.235 -79.517  1.00 83.99           H  
ATOM   4864  CD  GLU A 295     151.022   1.759 -79.863  1.00 83.99           C  
ATOM   4865  OE1 GLU A 295     152.134   2.335 -79.779  1.00 83.99           O  
ATOM   4866  OE2 GLU A 295     149.936   2.369 -79.770  1.00 83.99           O  
ATOM   4867  N   ARG A 296     149.735  -3.030 -77.864  1.00 84.76           N  
ATOM   4868  H   ARG A 296     148.843  -2.583 -77.700  1.00 84.76           H  
ATOM   4869  CA  ARG A 296     150.259  -3.938 -76.838  1.00 84.76           C  
ATOM   4870  HA  ARG A 296     151.230  -3.566 -76.510  1.00 84.76           H  
ATOM   4871  C   ARG A 296     150.498  -5.319 -77.431  1.00 84.76           C  
ATOM   4872  CB  ARG A 296     149.304  -3.993 -75.632  1.00 84.76           C  
ATOM   4873  HB2 ARG A 296     148.408  -4.552 -75.902  1.00 84.76           H  
ATOM   4874  HB3 ARG A 296     149.014  -2.980 -75.354  1.00 84.76           H  
ATOM   4875  O   ARG A 296     151.571  -5.879 -77.238  1.00 84.76           O  
ATOM   4876  CG  ARG A 296     149.974  -4.634 -74.407  1.00 84.76           C  
ATOM   4877  HG2 ARG A 296     150.664  -3.905 -73.982  1.00 84.76           H  
ATOM   4878  HG3 ARG A 296     150.556  -5.506 -74.705  1.00 84.76           H  
ATOM   4879  CD  ARG A 296     148.967  -5.044 -73.323  1.00 84.76           C  
ATOM   4880  HD2 ARG A 296     149.455  -4.938 -72.354  1.00 84.76           H  
ATOM   4881  HD3 ARG A 296     148.119  -4.360 -73.352  1.00 84.76           H  
ATOM   4882  NE  ARG A 296     148.545  -6.453 -73.480  1.00 84.76           N  
ATOM   4883  HE  ARG A 296     149.289  -7.097 -73.709  1.00 84.76           H  
ATOM   4884  NH1 ARG A 296     146.334  -6.234 -72.928  1.00 84.76           N  
ATOM   4885 HH11 ARG A 296     145.408  -6.629 -72.847  1.00 84.76           H  
ATOM   4886 HH12 ARG A 296     146.524  -5.261 -72.733  1.00 84.76           H  
ATOM   4887  NH2 ARG A 296     147.132  -8.239 -73.475  1.00 84.76           N  
ATOM   4888 HH21 ARG A 296     146.197  -8.615 -73.412  1.00 84.76           H  
ATOM   4889 HH22 ARG A 296     147.892  -8.820 -73.797  1.00 84.76           H  
ATOM   4890  CZ  ARG A 296     147.344  -6.966 -73.292  1.00 84.76           C  
ATOM   4891  N   GLU A 297     149.541  -5.861 -78.184  1.00 79.46           N  
ATOM   4892  H   GLU A 297     148.671  -5.361 -78.293  1.00 79.46           H  
ATOM   4893  CA  GLU A 297     149.709  -7.141 -78.880  1.00 79.46           C  
ATOM   4894  HA  GLU A 297     149.978  -7.906 -78.152  1.00 79.46           H  
ATOM   4895  C   GLU A 297     150.853  -7.112 -79.901  1.00 79.46           C  
ATOM   4896  CB  GLU A 297     148.407  -7.575 -79.570  1.00 79.46           C  
ATOM   4897  HB2 GLU A 297     147.943  -6.723 -80.068  1.00 79.46           H  
ATOM   4898  HB3 GLU A 297     148.659  -8.320 -80.324  1.00 79.46           H  
ATOM   4899  O   GLU A 297     151.640  -8.057 -79.948  1.00 79.46           O  
ATOM   4900  CG  GLU A 297     147.419  -8.218 -78.587  1.00 79.46           C  
ATOM   4901  HG2 GLU A 297     147.051  -7.465 -77.891  1.00 79.46           H  
ATOM   4902  HG3 GLU A 297     147.955  -8.967 -78.004  1.00 79.46           H  
ATOM   4903  CD  GLU A 297     146.232  -8.901 -79.288  1.00 79.46           C  
ATOM   4904  OE1 GLU A 297     145.580  -9.721 -78.599  1.00 79.46           O  
ATOM   4905  OE2 GLU A 297     145.994  -8.633 -80.487  1.00 79.46           O  
ATOM   4906  N   ALA A 298     151.002  -6.034 -80.675  1.00 79.78           N  
ATOM   4907  H   ALA A 298     150.309  -5.301 -80.616  1.00 79.78           H  
ATOM   4908  CA  ALA A 298     152.077  -5.896 -81.656  1.00 79.78           C  
ATOM   4909  HA  ALA A 298     152.055  -6.767 -82.312  1.00 79.78           H  
ATOM   4910  C   ALA A 298     153.469  -5.848 -81.005  1.00 79.78           C  
ATOM   4911  CB  ALA A 298     151.812  -4.645 -82.502  1.00 79.78           C  
ATOM   4912  HB1 ALA A 298     150.833  -4.719 -82.975  1.00 79.78           H  
ATOM   4913  HB2 ALA A 298     151.837  -3.755 -81.872  1.00 79.78           H  
ATOM   4914  HB3 ALA A 298     152.578  -4.556 -83.273  1.00 79.78           H  
ATOM   4915  O   ALA A 298     154.404  -6.469 -81.513  1.00 79.78           O  
ATOM   4916  N   ILE A 299     153.613  -5.148 -79.876  1.00 80.01           N  
ATOM   4917  H   ILE A 299     152.820  -4.625 -79.534  1.00 80.01           H  
ATOM   4918  CA  ILE A 299     154.871  -5.089 -79.117  1.00 80.01           C  
ATOM   4919  HA  ILE A 299     155.691  -4.912 -79.813  1.00 80.01           H  
ATOM   4920  C   ILE A 299     155.165  -6.425 -78.445  1.00 80.01           C  
ATOM   4921  CB  ILE A 299     154.844  -3.924 -78.111  1.00 80.01           C  
ATOM   4922  HB  ILE A 299     153.930  -3.978 -77.520  1.00 80.01           H  
ATOM   4923  O   ILE A 299     156.291  -6.907 -78.539  1.00 80.01           O  
ATOM   4924  CG1 ILE A 299     154.837  -2.624 -78.941  1.00 80.01           C  
ATOM   4925 HG12 ILE A 299     153.913  -2.557 -79.515  1.00 80.01           H  
ATOM   4926 HG13 ILE A 299     155.668  -2.630 -79.647  1.00 80.01           H  
ATOM   4927  CG2 ILE A 299     156.045  -3.973 -77.143  1.00 80.01           C  
ATOM   4928 HG21 ILE A 299     156.039  -4.892 -76.558  1.00 80.01           H  
ATOM   4929 HG22 ILE A 299     156.978  -3.911 -77.704  1.00 80.01           H  
ATOM   4930 HG23 ILE A 299     156.000  -3.153 -76.427  1.00 80.01           H  
ATOM   4931  CD1 ILE A 299     154.948  -1.372 -78.094  1.00 80.01           C  
ATOM   4932 HD11 ILE A 299     154.621  -0.511 -78.677  1.00 80.01           H  
ATOM   4933 HD12 ILE A 299     154.329  -1.476 -77.203  1.00 80.01           H  
ATOM   4934 HD13 ILE A 299     155.989  -1.238 -77.801  1.00 80.01           H  
ATOM   4935  N   ILE A 300     154.158  -7.072 -77.851  1.00 78.73           N  
ATOM   4936  H   ILE A 300     153.260  -6.614 -77.792  1.00 78.73           H  
ATOM   4937  CA  ILE A 300     154.290  -8.442 -77.335  1.00 78.73           C  
ATOM   4938  HA  ILE A 300     155.055  -8.452 -76.558  1.00 78.73           H
[truncated: 438,543 more chars]
