# Supplementary material for: A novel structural maintenance of chromosomes (SMC)-related protein family specific to Archaea
Source: Front Microbiol. 2022 Aug 5;13:913088. doi: 10.3389/fmicb.2022.913088 (PMC9389158; doi:10.3389/fmicb.2022.913088)
Supplement: Supplementary file 4 [file Data_Sheet_4.ZIP › estimated_tertiary_structures/WP_013193648_ranked_0.pdb]

ATOM      1  N   MET A   1     -26.407 -32.537  17.828  1.00 88.32           N  
ATOM      2  H   MET A   1     -26.851 -31.684  17.518  1.00 88.32           H  
ATOM      3  H2  MET A   1     -27.021 -32.967  18.504  1.00 88.32           H  
ATOM      4  H3  MET A   1     -26.278 -33.142  17.029  1.00 88.32           H  
ATOM      5  CA  MET A   1     -25.103 -32.202  18.456  1.00 88.32           C  
ATOM      6  HA  MET A   1     -24.639 -33.109  18.844  1.00 88.32           H  
ATOM      7  C   MET A   1     -25.390 -31.281  19.633  1.00 88.32           C  
ATOM      8  CB  MET A   1     -24.135 -31.571  17.435  1.00 88.32           C  
ATOM      9  HB2 MET A   1     -23.181 -31.351  17.916  1.00 88.32           H  
ATOM     10  HB3 MET A   1     -24.556 -30.638  17.060  1.00 88.32           H  
ATOM     11  O   MET A   1     -26.418 -30.611  19.588  1.00 88.32           O  
ATOM     12  CG  MET A   1     -23.899 -32.547  16.268  1.00 88.32           C  
ATOM     13  HG2 MET A   1     -23.321 -33.391  16.646  1.00 88.32           H  
ATOM     14  HG3 MET A   1     -24.858 -32.933  15.923  1.00 88.32           H  
ATOM     15  SD  MET A   1     -23.071 -31.951  14.775  1.00 88.32           S  
ATOM     16  CE  MET A   1     -23.952 -30.427  14.392  1.00 88.32           C  
ATOM     17  HE1 MET A   1     -25.028 -30.582  14.476  1.00 88.32           H  
ATOM     18  HE2 MET A   1     -23.644 -29.650  15.092  1.00 88.32           H  
ATOM     19  HE3 MET A   1     -23.697 -30.099  13.385  1.00 88.32           H  
ATOM     20  N   ILE A   2     -24.568 -31.287  20.682  1.00 93.60           N  
ATOM     21  H   ILE A   2     -23.681 -31.768  20.630  1.00 93.60           H  
ATOM     22  CA  ILE A   2     -24.732 -30.381  21.831  1.00 93.60           C  
ATOM     23  HA  ILE A   2     -25.646 -29.799  21.712  1.00 93.60           H  
ATOM     24  C   ILE A   2     -23.562 -29.406  21.815  1.00 93.60           C  
ATOM     25  CB  ILE A   2     -24.850 -31.133  23.180  1.00 93.60           C  
ATOM     26  HB  ILE A   2     -23.954 -31.736  23.321  1.00 93.60           H  
ATOM     27  O   ILE A   2     -22.423 -29.823  21.615  1.00 93.60           O  
ATOM     28  CG1 ILE A   2     -26.082 -32.069  23.158  1.00 93.60           C  
ATOM     29 HG12 ILE A   2     -26.986 -31.473  23.036  1.00 93.60           H  
ATOM     30 HG13 ILE A   2     -26.005 -32.743  22.304  1.00 93.60           H  
ATOM     31  CG2 ILE A   2     -24.955 -30.134  24.352  1.00 93.60           C  
ATOM     32 HG21 ILE A   2     -25.029 -30.655  25.306  1.00 93.60           H  
ATOM     33 HG22 ILE A   2     -25.826 -29.491  24.228  1.00 93.60           H  
ATOM     34 HG23 ILE A   2     -24.063 -29.511  24.415  1.00 93.60           H  
ATOM     35  CD1 ILE A   2     -26.235 -32.948  24.407  1.00 93.60           C  
ATOM     36 HD11 ILE A   2     -25.305 -33.481  24.605  1.00 93.60           H  
ATOM     37 HD12 ILE A   2     -26.503 -32.341  25.272  1.00 93.60           H  
ATOM     38 HD13 ILE A   2     -27.032 -33.673  24.239  1.00 93.60           H  
ATOM     39  N   CYS A   3     -23.865 -28.131  22.005  1.00 95.59           N  
ATOM     40  H   CYS A   3     -24.830 -27.892  22.184  1.00 95.59           H  
ATOM     41  CA  CYS A   3     -22.893 -27.081  22.232  1.00 95.59           C  
ATOM     42  HA  CYS A   3     -21.890 -27.460  22.035  1.00 95.59           H  
ATOM     43  C   CYS A   3     -22.976 -26.653  23.697  1.00 95.59           C  
ATOM     44  CB  CYS A   3     -23.189 -25.938  21.258  1.00 95.59           C  
ATOM     45  HB2 CYS A   3     -22.935 -26.241  20.243  1.00 95.59           H  
ATOM     46  HB3 CYS A   3     -24.247 -25.682  21.299  1.00 95.59           H  
ATOM     47  O   CYS A   3     -24.083 -26.433  24.187  1.00 95.59           O  
ATOM     48  SG  CYS A   3     -22.218 -24.488  21.715  1.00 95.59           S  
ATOM     49  HG  CYS A   3     -21.026 -25.085  21.807  1.00 95.59           H  
ATOM     50  N   ASN A   4     -21.838 -26.524  24.377  1.00 97.73           N  
ATOM     51  H   ASN A   4     -20.967 -26.682  23.891  1.00 97.73           H  
ATOM     52  CA  ASN A   4     -21.762 -25.913  25.701  1.00 97.73           C  
ATOM     53  HA  ASN A   4     -22.770 -25.748  26.081  1.00 97.73           H  
ATOM     54  C   ASN A   4     -21.078 -24.551  25.594  1.00 97.73           C  
ATOM     55  CB  ASN A   4     -21.053 -26.833  26.700  1.00 97.73           C  
ATOM     56  HB2 ASN A   4     -19.996 -26.898  26.444  1.00 97.73           H  
ATOM     57  HB3 ASN A   4     -21.118 -26.398  27.698  1.00 97.73           H  
ATOM     58  O   ASN A   4     -20.043 -24.422  24.938  1.00 97.73           O  
ATOM     59  CG  ASN A   4     -21.659 -28.218  26.745  1.00 97.73           C  
ATOM     60  ND2 ASN A   4     -20.864 -29.229  26.477  1.00 97.73           N  
ATOM     61 HD21 ASN A   4     -19.905 -29.034  26.228  1.00 97.73           H  
ATOM     62 HD22 ASN A   4     -21.268 -30.155  26.483  1.00 97.73           H  
ATOM     63  OD1 ASN A   4     -22.844 -28.410  26.987  1.00 97.73           O  
ATOM     64  N   LEU A   5     -21.676 -23.558  26.240  1.00 97.84           N  
ATOM     65  H   LEU A   5     -22.501 -23.780  26.780  1.00 97.84           H  
ATOM     66  CA  LEU A   5     -21.185 -22.197  26.350  1.00 97.84           C  
ATOM     67  HA  LEU A   5     -20.223 -22.110  25.844  1.00 97.84           H  
ATOM     68  C   LEU A   5     -21.006 -21.875  27.832  1.00 97.84           C  
ATOM     69  CB  LEU A   5     -22.192 -21.253  25.676  1.00 97.84           C  
ATOM     70  HB2 LEU A   5     -22.318 -21.543  24.633  1.00 97.84           H  
ATOM     71  HB3 LEU A   5     -23.148 -21.380  26.183  1.00 97.84           H  
ATOM     72  O   LEU A   5     -21.995 -21.699  28.548  1.00 97.84           O  
ATOM     73  CG  LEU A   5     -21.792 -19.769  25.750  1.00 97.84           C  
ATOM     74  HG  LEU A   5     -21.495 -19.507  26.766  1.00 97.84           H  
ATOM     75  CD1 LEU A   5     -20.647 -19.442  24.796  1.00 97.84           C  
ATOM     76 HD11 LEU A   5     -20.948 -19.672  23.774  1.00 97.84           H  
ATOM     77 HD12 LEU A   5     -20.402 -18.382  24.851  1.00 97.84           H  
ATOM     78 HD13 LEU A   5     -19.760 -20.019  25.059  1.00 97.84           H  
ATOM     79  CD2 LEU A   5     -22.993 -18.905  25.365  1.00 97.84           C  
ATOM     80 HD21 LEU A   5     -22.709 -17.853  25.347  1.00 97.84           H  
ATOM     81 HD22 LEU A   5     -23.788 -19.043  26.099  1.00 97.84           H  
ATOM     82 HD23 LEU A   5     -23.351 -19.203  24.380  1.00 97.84           H  
ATOM     83  N   ASP A   6     -19.758 -21.758  28.262  1.00 97.93           N  
ATOM     84  H   ASP A   6     -19.004 -21.897  27.604  1.00 97.93           H  
ATOM     85  CA  ASP A   6     -19.411 -21.345  29.615  1.00 97.93           C  
ATOM     86  HA  ASP A   6     -20.281 -21.452  30.263  1.00 97.93           H  
ATOM     87  C   ASP A   6     -19.005 -19.873  29.584  1.00 97.93           C  
ATOM     88  CB  ASP A   6     -18.318 -22.238  30.212  1.00 97.93           C  
ATOM     89  HB2 ASP A   6     -18.161 -21.944  31.250  1.00 97.93           H  
ATOM     90  HB3 ASP A   6     -17.384 -22.061  29.680  1.00 97.93           H  
ATOM     91  O   ASP A   6     -18.066 -19.472  28.890  1.00 97.93           O  
ATOM     92  CG  ASP A   6     -18.655 -23.735  30.175  1.00 97.93           C  
ATOM     93  OD1 ASP A   6     -19.816 -24.110  30.467  1.00 97.93           O  
ATOM     94  OD2 ASP A   6     -17.724 -24.516  29.869  1.00 97.93           O  
ATOM     95  N   LEU A   7     -19.742 -19.052  30.323  1.00 97.39           N  
ATOM     96  H   LEU A   7     -20.499 -19.455  30.857  1.00 97.39           H  
ATOM     97  CA  LEU A   7     -19.526 -17.619  30.431  1.00 97.39           C  
ATOM     98  HA  LEU A   7     -18.729 -17.311  29.753  1.00 97.39           H  
ATOM     99  C   LEU A   7     -19.089 -17.290  31.842  1.00 97.39           C  
ATOM    100  CB  LEU A   7     -20.803 -16.845  30.074  1.00 97.39           C  
ATOM    101  HB2 LEU A   7     -21.574 -17.095  30.802  1.00 97.39           H  
ATOM    102  HB3 LEU A   7     -20.595 -15.778  30.151  1.00 97.39           H  
ATOM    103  O   LEU A   7     -19.779 -17.602  32.813  1.00 97.39           O  
ATOM    104  CG  LEU A   7     -21.350 -17.154  28.677  1.00 97.39           C  
ATOM    105  HG  LEU A   7     -21.618 -18.208  28.608  1.00 97.39           H  
ATOM    106  CD1 LEU A   7     -22.600 -16.325  28.436  1.00 97.39           C  
ATOM    107 HD11 LEU A   7     -22.351 -15.264  28.455  1.00 97.39           H  
ATOM    108 HD12 LEU A   7     -23.342 -16.543  29.203  1.00 97.39           H  
ATOM    109 HD13 LEU A   7     -23.009 -16.595  27.462  1.00 97.39           H  
ATOM    110  CD2 LEU A   7     -20.365 -16.795  27.573  1.00 97.39           C  
ATOM    111 HD21 LEU A   7     -20.092 -15.742  27.649  1.00 97.39           H  
ATOM    112 HD22 LEU A   7     -20.816 -16.976  26.597  1.00 97.39           H  
ATOM    113 HD23 LEU A   7     -19.477 -17.420  27.668  1.00 97.39           H  
ATOM    114  N   LYS A   8     -17.970 -16.591  31.948  1.00 97.20           N  
ATOM    115  H   LYS A   8     -17.436 -16.407  31.111  1.00 97.20           H  
ATOM    116  CA  LYS A   8     -17.493 -16.044  33.200  1.00 97.20           C  
ATOM    117  HA  LYS A   8     -18.224 -16.249  33.982  1.00 97.20           H  
ATOM    118  C   LYS A   8     -17.358 -14.543  33.070  1.00 97.20           C  
ATOM    119  CB  LYS A   8     -16.208 -16.755  33.594  1.00 97.20           C  
ATOM    120  HB2 LYS A   8     -16.396 -17.828  33.640  1.00 97.20           H  
ATOM    121  HB3 LYS A   8     -15.443 -16.560  32.841  1.00 97.20           H  
ATOM    122  O   LYS A   8     -16.565 -14.063  32.266  1.00 97.20           O  
ATOM    123  CG  LYS A   8     -15.726 -16.263  34.955  1.00 97.20           C  
ATOM    124  HG2 LYS A   8     -15.442 -15.214  34.874  1.00 97.20           H  
ATOM    125  HG3 LYS A   8     -16.518 -16.377  35.695  1.00 97.20           H  
ATOM    126  CD  LYS A   8     -14.509 -17.073  35.376  1.00 97.20           C  
ATOM    127  HD2 LYS A   8     -13.732 -16.972  34.618  1.00 97.20           H  
ATOM    128  HD3 LYS A   8     -14.790 -18.122  35.473  1.00 97.20           H  
ATOM    129  CE  LYS A   8     -14.012 -16.536  36.710  1.00 97.20           C  
ATOM    130  HE2 LYS A   8     -13.757 -15.483  36.587  1.00 97.20           H  
ATOM    131  HE3 LYS A   8     -14.824 -16.598  37.435  1.00 97.20           H  
ATOM    132  NZ  LYS A   8     -12.847 -17.329  37.150  1.00 97.20           N  
ATOM    133  HZ1 LYS A   8     -12.127 -17.275  36.443  1.00 97.20           H  
ATOM    134  HZ2 LYS A   8     -13.127 -18.294  37.255  1.00 97.20           H  
ATOM    135  HZ3 LYS A   8     -12.491 -16.972  38.026  1.00 97.20           H  
ATOM    136  N   ASP A   9     -18.127 -13.829  33.887  1.00 95.05           N  
ATOM    137  H   ASP A   9     -18.765 -14.327  34.491  1.00 95.05           H  
ATOM    138  CA  ASP A   9     -17.992 -12.381  34.044  1.00 95.05           C  
ATOM    139  HA  ASP A   9     -18.801 -12.047  34.693  1.00 95.05           H  
ATOM    140  C   ASP A   9     -18.177 -11.581  32.732  1.00 95.05           C  
ATOM    141  CB  ASP A   9     -16.685 -12.102  34.801  1.00 95.05           C  
ATOM    142  HB2 ASP A   9     -16.569 -11.020  34.858  1.00 95.05           H  
ATOM    143  HB3 ASP A   9     -15.835 -12.502  34.248  1.00 95.05           H  
ATOM    144  O   ASP A   9     -17.480 -10.603  32.470  1.00 95.05           O  
ATOM    145  CG  ASP A   9     -16.702 -12.686  36.221  1.00 95.05           C  
ATOM    146  OD1 ASP A   9     -17.679 -12.385  36.952  1.00 95.05           O  
ATOM    147  OD2 ASP A   9     -15.751 -13.390  36.626  1.00 95.05           O  
ATOM    148  N   VAL A  10     -19.153 -11.982  31.909  1.00 92.35           N  
ATOM    149  H   VAL A  10     -19.741 -12.734  32.237  1.00 92.35           H  
ATOM    150  CA  VAL A  10     -19.487 -11.357  30.615  1.00 92.35           C  
ATOM    151  HA  VAL A  10     -18.631 -10.779  30.267  1.00 92.35           H  
ATOM    152  C   VAL A  10     -20.678 -10.409  30.776  1.00 92.35           C  
ATOM    153  CB  VAL A  10     -19.791 -12.424  29.544  1.00 92.35           C  
ATOM    154  HB  VAL A  10     -20.627 -13.037  29.883  1.00 92.35           H  
ATOM    155  O   VAL A  10     -21.797 -10.834  31.070  1.00 92.35           O  
ATOM    156  CG1 VAL A  10     -20.165 -11.797  28.192  1.00 92.35           C  
ATOM    157 HG11 VAL A  10     -21.095 -11.234  28.276  1.00 92.35           H  
ATOM    158 HG12 VAL A  10     -20.312 -12.582  27.450  1.00 92.35           H  
ATOM    159 HG13 VAL A  10     -19.369 -11.134  27.855  1.00 92.35           H  
ATOM    160  CG2 VAL A  10     -18.596 -13.350  29.296  1.00 92.35           C  
ATOM    161 HG21 VAL A  10     -18.901 -14.172  28.648  1.00 92.35           H  
ATOM    162 HG22 VAL A  10     -17.793 -12.803  28.804  1.00 92.35           H  
ATOM    163 HG23 VAL A  10     -18.228 -13.777  30.229  1.00 92.35           H  
ATOM    164  N   GLY A  11     -20.478  -9.115  30.529  1.00 86.60           N  
ATOM    165  H   GLY A  11     -19.553  -8.839  30.234  1.00 86.60           H  
ATOM    166  CA  GLY A  11     -21.526  -8.095  30.555  1.00 86.60           C  
ATOM    167  HA2 GLY A  11     -21.069  -7.115  30.419  1.00 86.60           H  
ATOM    168  HA3 GLY A  11     -22.216  -8.273  29.730  1.00 86.60           H  
ATOM    169  C   GLY A  11     -22.294  -8.089  31.880  1.00 86.60           C  
ATOM    170  O   GLY A  11     -21.720  -7.853  32.934  1.00 86.60           O  
ATOM    171  N   GLY A  12     -23.603  -8.352  31.851  1.00 87.67           N  
ATOM    172  H   GLY A  12     -24.021  -8.601  30.966  1.00 87.67           H  
ATOM    173  CA  GLY A  12     -24.444  -8.453  33.050  1.00 87.67           C  
ATOM    174  HA2 GLY A  12     -24.174  -7.661  33.749  1.00 87.67           H  
ATOM    175  HA3 GLY A  12     -25.484  -8.306  32.756  1.00 87.67           H  
ATOM    176  C   GLY A  12     -24.361  -9.793  33.798  1.00 87.67           C  
ATOM    177  O   GLY A  12     -24.903  -9.891  34.897  1.00 87.67           O  
ATOM    178  N   LEU A  13     -23.707 -10.816  33.238  1.00 90.31           N  
ATOM    179  H   LEU A  13     -23.182 -10.655  32.390  1.00 90.31           H  
ATOM    180  CA  LEU A  13     -23.579 -12.146  33.840  1.00 90.31           C  
ATOM    181  HA  LEU A  13     -24.421 -12.328  34.508  1.00 90.31           H  
ATOM    182  C   LEU A  13     -22.295 -12.227  34.670  1.00 90.31           C  
ATOM    183  CB  LEU A  13     -23.594 -13.227  32.745  1.00 90.31           C  
ATOM    184  HB2 LEU A  13     -23.393 -14.194  33.205  1.00 90.31           H  
ATOM    185  HB3 LEU A  13     -22.781 -13.029  32.046  1.00 90.31           H  
ATOM    186  O   LEU A  13     -21.194 -12.201  34.127  1.00 90.31           O  
ATOM    187  CG  LEU A  13     -24.912 -13.325  31.961  1.00 90.31           C  
ATOM    188  HG  LEU A  13     -25.177 -12.346  31.561  1.00 90.31           H  
ATOM    189  CD1 LEU A  13     -24.735 -14.286  30.789  1.00 90.31           C  
ATOM    190 HD11 LEU A  13     -24.481 -15.279  31.159  1.00 90.31           H  
ATOM    191 HD12 LEU A  13     -23.938 -13.930  30.136  1.00 90.31           H  
ATOM    192 HD13 LEU A  13     -25.664 -14.335  30.222  1.00 90.31           H  
ATOM    193  CD2 LEU A  13     -26.069 -13.828  32.827  1.00 90.31           C  
ATOM    194 HD21 LEU A  13     -26.313 -13.095  33.595  1.00 90.31           H  
ATOM    195 HD22 LEU A  13     -25.796 -14.769  33.306  1.00 90.31           H  
ATOM    196 HD23 LEU A  13     -26.954 -13.991  32.213  1.00 90.31           H  
ATOM    197  N   ARG A  14     -22.439 -12.326  35.994  1.00 89.65           N  
ATOM    198  H   ARG A  14     -23.380 -12.396  36.354  1.00 89.65           H  
ATOM    199  CA  ARG A  14     -21.319 -12.412  36.943  1.00 89.65           C  
ATOM    200  HA  ARG A  14     -20.414 -12.053  36.453  1.00 89.65           H  
ATOM    201  C   ARG A  14     -21.058 -13.856  37.361  1.00 89.65           C  
ATOM    202  CB  ARG A  14     -21.605 -11.501  38.142  1.00 89.65           C  
ATOM    203  HB2 ARG A  14     -22.443 -11.904  38.712  1.00 89.65           H  
ATOM    204  HB3 ARG A  14     -21.875 -10.512  37.772  1.00 89.65           H  
ATOM    205  O   ARG A  14     -22.006 -14.612  37.569  1.00 89.65           O  
ATOM    206  CG  ARG A  14     -20.378 -11.366  39.051  1.00 89.65           C  
ATOM    207  HG2 ARG A  14     -19.550 -10.952  38.476  1.00 89.65           H  
ATOM    208  HG3 ARG A  14     -20.089 -12.342  39.442  1.00 89.65           H  
ATOM    209  CD  ARG A  14     -20.682 -10.448  40.231  1.00 89.65           C  
ATOM    210  HD2 ARG A  14     -21.489 -10.882  40.821  1.00 89.65           H  
ATOM    211  HD3 ARG A  14     -20.996  -9.480  39.838  1.00 89.65           H  
ATOM    212  NE  ARG A  14     -19.482 -10.278  41.063  1.00 89.65           N  
ATOM    213  HE  ARG A  14     -18.643 -10.714  40.708  1.00 89.65           H  
ATOM    214  NH1 ARG A  14     -20.345  -8.745  42.533  1.00 89.65           N  
ATOM    215 HH11 ARG A  14     -21.201  -8.782  41.999  1.00 89.65           H  
ATOM    216 HH12 ARG A  14     -20.159  -7.967  43.151  1.00 89.65           H  
ATOM    217  NH2 ARG A  14     -18.176  -9.266  42.621  1.00 89.65           N  
ATOM    218 HH21 ARG A  14     -18.038  -8.492  43.255  1.00 89.65           H  
ATOM    219 HH22 ARG A  14     -17.371  -9.622  42.125  1.00 89.65           H  
ATOM    220  CZ  ARG A  14     -19.344  -9.444  42.074  1.00 89.65           C  
ATOM    221  N   GLY A  15     -19.789 -14.203  37.574  1.00 92.90           N  
ATOM    222  H   GLY A  15     -19.063 -13.537  37.349  1.00 92.90           H  
ATOM    223  CA  GLY A  15     -19.379 -15.558  37.936  1.00 92.90           C  
ATOM    224  HA2 GLY A  15     -19.959 -15.898  38.795  1.00 92.90           H  
ATOM    225  HA3 GLY A  15     -18.322 -15.555  38.201  1.00 92.90           H  
ATOM    226  C   GLY A  15     -19.581 -16.548  36.790  1.00 92.90           C  
ATOM    227  O   GLY A  15     -19.766 -16.144  35.645  1.00 92.90           O  
ATOM    228  N   GLU A  16     -19.531 -17.841  37.101  1.00 94.88           N  
ATOM    229  H   GLU A  16     -19.436 -18.117  38.068  1.00 94.88           H  
ATOM    230  CA  GLU A  16     -19.652 -18.923  36.118  1.00 94.88           C  
ATOM    231  HA  GLU A  16     -19.145 -18.631  35.198  1.00 94.88           H  
ATOM    232  C   GLU A  16     -21.122 -19.193  35.771  1.00 94.88           C  
ATOM    233  CB  GLU A  16     -18.960 -20.191  36.648  1.00 94.88           C  
ATOM    234  HB2 GLU A  16     -19.372 -20.440  37.626  1.00 94.88           H  
ATOM    235  HB3 GLU A  16     -19.156 -21.014  35.961  1.00 94.88           H  
ATOM    236  O   GLU A  16     -21.938 -19.491  36.645  1.00 94.88           O  
ATOM    237  CG  GLU A  16     -17.438 -19.991  36.763  1.00 94.88           C  
ATOM    238  HG2 GLU A  16     -17.036 -19.801  35.768  1.00 94.88           H  
ATOM    239  HG3 GLU A  16     -17.239 -19.107  37.369  1.00 94.88           H  
ATOM    240  CD  GLU A  16     -16.686 -21.175  37.395  1.00 94.88           C  
ATOM    241  OE1 GLU A  16     -15.463 -20.992  37.616  1.00 94.88           O  
ATOM    242  OE2 GLU A  16     -17.318 -22.205  37.721  1.00 94.88           O  
ATOM    243  N   ASN A  17     -21.450 -19.077  34.487  1.00 95.82           N  
ATOM    244  H   ASN A  17     -20.726 -18.813  33.834  1.00 95.82           H  
ATOM    245  CA  ASN A  17     -22.775 -19.284  33.921  1.00 95.82           C  
ATOM    246  HA  ASN A  17     -23.434 -19.736  34.662  1.00 95.82           H  
ATOM    247  C   ASN A  17     -22.642 -20.232  32.728  1.00 95.82           C  
ATOM    248  CB  ASN A  17     -23.370 -17.935  33.481  1.00 95.82           C  
ATOM    249  HB2 ASN A  17     -22.701 -17.454  32.767  1.00 95.82           H  
ATOM    250  HB3 ASN A  17     -24.325 -18.122  32.990  1.00 95.82           H  
ATOM    251  O   ASN A  17     -22.039 -19.869  31.720  1.00 95.82           O  
ATOM    252  CG  ASN A  17     -23.630 -16.980  34.625  1.00 95.82           C  
ATOM    253  ND2 ASN A  17     -22.643 -16.227  35.052  1.00 95.82           N  
ATOM    254 HD21 ASN A  17     -21.704 -16.393  34.718  1.00 95.82           H  
ATOM    255 HD22 ASN A  17     -22.790 -15.717  35.912  1.00 95.82           H  
ATOM    256  OD1 ASN A  17     -24.736 -16.880  35.127  1.00 95.82           O  
ATOM    257  N   ASN A  18     -23.222 -21.424  32.834  1.00 96.37           N  
ATOM    258  H   ASN A  18     -23.753 -21.643  33.665  1.00 96.37           H  
ATOM    259  CA  ASN A  18     -23.050 -22.477  31.837  1.00 96.37           C  
ATOM    260  HA  ASN A  18     -22.328 -22.159  31.085  1.00 96.37           H  
ATOM    261  C   ASN A  18     -24.377 -22.744  31.133  1.00 96.37           C  
ATOM    262  CB  ASN A  18     -22.470 -23.735  32.497  1.00 96.37           C  
ATOM    263  HB2 ASN A  18     -23.210 -24.155  33.179  1.00 96.37           H  
ATOM    264  HB3 ASN A  18     -22.247 -24.471  31.724  1.00 96.37           H  
ATOM    265  O   ASN A  18     -25.410 -22.946  31.777  1.00 96.37           O  
ATOM    266  CG  ASN A  18     -21.180 -23.466  33.258  1.00 96.37           C  
ATOM    267  ND2 ASN A  18     -20.922 -24.222  34.298  1.00 96.37           N  
ATOM    268 HD21 ASN A  18     -20.034 -24.020  34.736  1.00 96.37           H  
ATOM    269 HD22 ASN A  18     -21.470 -25.053  34.469  1.00 96.37           H  
ATOM    270  OD1 ASN A  18     -20.428 -22.540  33.020  1.00 96.37           O  
ATOM    271  N   PHE A  19     -24.336 -22.763  29.809  1.00 96.51           N  
ATOM    272  H   PHE A  19     -23.446 -22.587  29.363  1.00 96.51           H  
ATOM    273  CA  PHE A  19     -25.497 -22.916  28.946  1.00 96.51           C  
ATOM    274  HA  PHE A  19     -26.370 -23.183  29.542  1.00 96.51           H  
ATOM    275  C   PHE A  19     -25.249 -24.030  27.934  1.00 96.51           C  
ATOM    276  CB  PHE A  19     -25.766 -21.580  28.249  1.00 96.51           C  
ATOM    277  HB2 PHE A  19     -24.889 -21.316  27.659  1.00 96.51           H  
ATOM    278  HB3 PHE A  19     -26.586 -21.708  27.542  1.00 96.51           H  
ATOM    279  O   PHE A  19     -24.138 -24.180  27.434  1.00 96.51           O  
ATOM    280  CG  PHE A  19     -26.078 -20.436  29.196  1.00 96.51           C  
ATOM    281  CD1 PHE A  19     -27.334 -20.337  29.827  1.00 96.51           C  
ATOM    282  HD1 PHE A  19     -28.093 -21.083  29.643  1.00 96.51           H  
ATOM    283  CD2 PHE A  19     -25.077 -19.492  29.490  1.00 96.51           C  
ATOM    284  HD2 PHE A  19     -24.095 -19.588  29.051  1.00 96.51           H  
ATOM    285  CE1 PHE A  19     -27.594 -19.291  30.731  1.00 96.51           C  
ATOM    286  HE1 PHE A  19     -28.550 -19.233  31.230  1.00 96.51           H  
ATOM    287  CE2 PHE A  19     -25.336 -18.450  30.396  1.00 96.51           C  
ATOM    288  HE2 PHE A  19     -24.552 -17.749  30.642  1.00 96.51           H  
ATOM    289  CZ  PHE A  19     -26.593 -18.346  31.016  1.00 96.51           C  
ATOM    290  HZ  PHE A  19     -26.779 -17.558  31.730  1.00 96.51           H  
ATOM    291  N   SER A  20     -26.292 -24.780  27.586  1.00 96.40           N  
ATOM    292  H   SER A  20     -27.196 -24.598  27.999  1.00 96.40           H  
ATOM    293  CA  SER A  20     -26.210 -25.812  26.552  1.00 96.40           C  
ATOM    294  HA  SER A  20     -25.223 -25.766  26.092  1.00 96.40           H  
ATOM    295  C   SER A  20     -27.239 -25.559  25.459  1.00 96.40           C  
ATOM    296  CB  SER A  20     -26.359 -27.222  27.130  1.00 96.40           C  
ATOM    297  HB2 SER A  20     -26.301 -27.949  26.321  1.00 96.40           H  
ATOM    298  HB3 SER A  20     -27.336 -27.308  27.607  1.00 96.40           H  
ATOM    299  O   SER A  20     -28.382 -25.200  25.740  1.00 96.40           O  
ATOM    300  OG  SER A  20     -25.351 -27.513  28.081  1.00 96.40           O  
ATOM    301  HG  SER A  20     -24.510 -27.642  27.638  1.00 96.40           H  
ATOM    302  N   PHE A  21     -26.831 -25.776  24.213  1.00 96.91           N  
ATOM    303  H   PHE A  21     -25.871 -26.062  24.082  1.00 96.91           H  
ATOM    304  CA  PHE A  21     -27.654 -25.614  23.019  1.00 96.91           C  
ATOM    305  HA  PHE A  21     -28.678 -25.384  23.312  1.00 96.91           H  
ATOM    306  C   PHE A  21     -27.669 -26.913  22.227  1.00 96.91           C  
ATOM    307  CB  PHE A  21     -27.132 -24.456  22.158  1.00 96.91           C  
ATOM    308  HB2 PHE A  21     -27.780 -24.341  21.289  1.00 96.91           H  
ATOM    309  HB3 PHE A  21     -26.135 -24.700  21.793  1.00 96.91           H  
ATOM    310  O   PHE A  21     -26.661 -27.612  22.122  1.00 96.91           O  
ATOM    311  CG  PHE A  21     -27.068 -23.141  22.901  1.00 96.91           C  
ATOM    312  CD1 PHE A  21     -28.186 -22.291  22.922  1.00 96.91           C  
ATOM    313  HD1 PHE A  21     -29.071 -22.560  22.364  1.00 96.91           H  
ATOM    314  CD2 PHE A  21     -25.918 -22.806  23.639  1.00 96.91           C  
ATOM    315  HD2 PHE A  21     -25.057 -23.459  23.638  1.00 96.91           H  
ATOM    316  CE1 PHE A  21     -28.174 -21.120  23.695  1.00 96.91           C  
ATOM    317  HE1 PHE A  21     -29.047 -20.486  23.743  1.00 96.91           H  
ATOM    318  CE2 PHE A  21     -25.910 -21.646  24.427  1.00 96.91           C  
ATOM    319  HE2 PHE A  21     -25.046 -21.410  25.030  1.00 96.91           H  
ATOM    320  CZ  PHE A  21     -27.040 -20.815  24.465  1.00 96.91           C  
ATOM    321  HZ  PHE A  21     -27.047 -19.966  25.132  1.00 96.91           H  
ATOM    322  N   GLU A  22     -28.806 -27.224  21.622  1.00 96.08           N  
ATOM    323  H   GLU A  22     -29.596 -26.603  21.728  1.00 96.08           H  
ATOM    324  CA  GLU A  22     -28.962 -28.378  20.753  1.00 96.08           C  
ATOM    325  HA  GLU A  22     -28.115 -29.052  20.886  1.00 96.08           H  
ATOM    326  C   GLU A  22     -28.983 -27.939  19.290  1.00 96.08           C  
ATOM    327  CB  GLU A  22     -30.218 -29.170  21.120  1.00 96.08           C  
ATOM    328  HB2 GLU A  22     -30.344 -29.949  20.368  1.00 96.08           H  
ATOM    329  HB3 GLU A  22     -31.085 -28.510  21.087  1.00 96.08           H  
ATOM    330  O   GLU A  22     -29.741 -27.059  18.878  1.00 96.08           O  
ATOM    331  CG  GLU A  22     -30.123 -29.827  22.510  1.00 96.08           C  
ATOM    332  HG2 GLU A  22     -29.220 -30.436  22.546  1.00 96.08           H  
ATOM    333  HG3 GLU A  22     -30.046 -29.051  23.271  1.00 96.08           H  
ATOM    334  CD  GLU A  22     -31.336 -30.722  22.813  1.00 96.08           C  
ATOM    335  OE1 GLU A  22     -31.561 -31.088  23.983  1.00 96.08           O  
ATOM    336  OE2 GLU A  22     -32.065 -31.099  21.863  1.00 96.08           O  
ATOM    337  N   SER A  23     -28.150 -28.582  18.482  1.00 95.41           N  
ATOM    338  H   SER A  23     -27.525 -29.263  18.887  1.00 95.41           H  
ATOM    339  CA  SER A  23     -28.213 -28.448  17.031  1.00 95.41           C  
ATOM    340  HA  SER A  23     -28.333 -27.395  16.780  1.00 95.41           H  
ATOM    341  C   SER A  23     -29.434 -29.200  16.498  1.00 95.41           C  
ATOM    342  CB  SER A  23     -26.901 -28.916  16.410  1.00 95.41           C  
ATOM    343  HB2 SER A  23     -26.160 -28.119  16.480  1.00 95.41           H  
ATOM    344  HB3 SER A  23     -26.546 -29.796  16.947  1.00 95.41           H  
ATOM    345  O   SER A  23     -29.860 -30.206  17.076  1.00 95.41           O  
ATOM    346  OG  SER A  23     -27.089 -29.262  15.069  1.00 95.41           O  
ATOM    347  HG  SER A  23     -26.464 -28.808  14.498  1.00 95.41           H  
ATOM    348  N   GLY A  24     -30.010 -28.707  15.402  1.00 94.32           N  
ATOM    349  H   GLY A  24     -29.604 -27.891  14.968  1.00 94.32           H  
ATOM    350  CA  GLY A  24     -31.240 -29.264  14.847  1.00 94.32           C  
ATOM    351  HA2 GLY A  24     -31.221 -29.162  13.762  1.00 94.32           H  
ATOM    352  HA3 GLY A  24     -31.287 -30.332  15.062  1.00 94.32           H  
ATOM    353  C   GLY A  24     -32.512 -28.623  15.402  1.00 94.32           C  
ATOM    354  O   GLY A  24     -33.607 -29.077  15.079  1.00 94.32           O  
ATOM    355  N   LYS A  25     -32.383 -27.605  16.265  1.00 92.07           N  
ATOM    356  H   LYS A  25     -31.450 -27.286  16.481  1.00 92.07           H  
ATOM    357  CA  LYS A  25     -33.495 -26.937  16.949  1.00 92.07           C  
ATOM    358  HA  LYS A  25     -34.415 -27.131  16.396  1.00 92.07           H  
ATOM    359  C   LYS A  25     -33.303 -25.421  16.997  1.00 92.07           C  
ATOM    360  CB  LYS A  25     -33.639 -27.498  18.375  1.00 92.07           C  
ATOM    361  HB2 LYS A  25     -34.399 -26.922  18.902  1.00 92.07           H  
ATOM    362  HB3 LYS A  25     -32.695 -27.369  18.904  1.00 92.07           H  
ATOM    363  O   LYS A  25     -32.183 -24.913  16.974  1.00 92.07           O  
ATOM    364  CG  LYS A  25     -34.042 -28.982  18.409  1.00 92.07           C  
ATOM    365  HG2 LYS A  25     -34.972 -29.121  17.857  1.00 92.07           H  
ATOM    366  HG3 LYS A  25     -33.259 -29.591  17.957  1.00 92.07           H  
ATOM    367  CD  LYS A  25     -34.235 -29.424  19.861  1.00 92.07           C  
ATOM    368  HD2 LYS A  25     -35.001 -28.807  20.330  1.00 92.07           H  
ATOM    369  HD3 LYS A  25     -33.297 -29.271  20.394  1.00 92.07           H  
ATOM    370  CE  LYS A  25     -34.634 -30.897  19.953  1.00 92.07           C  
ATOM    371  HE2 LYS A  25     -35.609 -31.035  19.486  1.00 92.07           H  
ATOM    372  HE3 LYS A  25     -33.891 -31.484  19.412  1.00 92.07           H  
ATOM    373  NZ  LYS A  25     -34.653 -31.317  21.373  1.00 92.07           N  
ATOM    374  HZ1 LYS A  25     -35.199 -30.694  21.951  1.00 92.07           H  
ATOM    375  HZ2 LYS A  25     -33.710 -31.233  21.724  1.00 92.07           H  
ATOM    376  HZ3 LYS A  25     -34.908 -32.286  21.503  1.00 92.07           H  
ATOM    377  N   ALA A  26     -34.420 -24.704  17.110  1.00 92.96           N  
ATOM    378  H   ALA A  26     -35.299 -25.200  17.137  1.00 92.96           H  
ATOM    379  CA  ALA A  26     -34.430 -23.295  17.487  1.00 92.96           C  
ATOM    380  HA  ALA A  26     -33.537 -22.803  17.100  1.00 92.96           H  
ATOM    381  C   ALA A  26     -34.404 -23.186  19.018  1.00 92.96           C  
ATOM    382  CB  ALA A  26     -35.653 -22.612  16.860  1.00 92.96           C  
ATOM    383  HB1 ALA A  26     -35.567 -22.636  15.773  1.00 92.96           H  
ATOM    384  HB2 ALA A  26     -35.689 -21.571  17.181  1.00 92.96           H  
ATOM    385  HB3 ALA A  26     -36.570 -23.114  17.165  1.00 92.96           H  
ATOM    386  O   ALA A  26     -35.446 -23.314  19.661  1.00 92.96           O  
ATOM    387  N   ASN A  27     -33.213 -22.967  19.573  1.00 96.65           N  
ATOM    388  H   ASN A  27     -32.426 -22.822  18.956  1.00 96.65           H  
ATOM    389  CA  ASN A  27     -32.966 -22.799  21.001  1.00 96.65           C  
ATOM    390  HA  ASN A  27     -33.517 -23.559  21.556  1.00 96.65           H  
ATOM    391  C   ASN A  27     -33.451 -21.415  21.440  1.00 96.65           C  
ATOM    392  CB  ASN A  27     -31.466 -22.956  21.300  1.00 96.65           C  
ATOM    393  HB2 ASN A  27     -31.327 -22.882  22.379  1.00 96.65           H  
ATOM    394  HB3 ASN A  27     -30.908 -22.149  20.825  1.00 96.65           H  
ATOM    395  O   ASN A  27     -32.964 -20.392  20.949  1.00 96.65           O  
ATOM    396  CG  ASN A  27     -30.884 -24.281  20.853  1.00 96.65           C  
ATOM    397  ND2 ASN A  27     -30.415 -24.371  19.630  1.00 96.65           N  
ATOM    398 HD21 ASN A  27     -30.503 -23.588  18.999  1.00 96.65           H  
ATOM    399 HD22 ASN A  27     -30.148 -25.293  19.317  1.00 96.65           H  
ATOM    400  OD1 ASN A  27     -30.837 -25.241  21.598  1.00 96.65           O  
ATOM    401  N   LYS A  28     -34.413 -21.372  22.357  1.00 94.85           N  
ATOM    402  H   LYS A  28     -34.746 -22.251  22.728  1.00 94.85           H  
ATOM    403  CA  LYS A  28     -35.056 -20.139  22.818  1.00 94.85           C  
ATOM    404  HA  LYS A  28     -34.850 -19.329  22.119  1.00 94.85           H  
ATOM    405  C   LYS A  28     -34.506 -19.749  24.177  1.00 94.85           C  
ATOM    406  CB  LYS A  28     -36.570 -20.338  22.892  1.00 94.85           C  
ATOM    407  HB2 LYS A  28     -37.030 -19.446  23.317  1.00 94.85           H  
ATOM    408  HB3 LYS A  28     -36.774 -21.182  23.552  1.00 94.85           H  
ATOM    409  O   LYS A  28     -34.802 -20.399  25.170  1.00 94.85           O  
ATOM    410  CG  LYS A  28     -37.173 -20.606  21.513  1.00 94.85           C  
ATOM    411  HG2 LYS A  28     -37.152 -19.696  20.914  1.00 94.85           H  
ATOM    412  HG3 LYS A  28     -36.598 -21.379  21.002  1.00 94.85           H  
ATOM    413  CD  LYS A  28     -38.606 -21.102  21.677  1.00 94.85           C  
ATOM    414  HD2 LYS A  28     -39.242 -20.296  22.042  1.00 94.85           H  
ATOM    415  HD3 LYS A  28     -38.612 -21.930  22.385  1.00 94.85           H  
ATOM    416  CE  LYS A  28     -39.076 -21.600  20.316  1.00 94.85           C  
ATOM    417  HE2 LYS A  28     -38.310 -22.269  19.923  1.00 94.85           H  
ATOM    418  HE3 LYS A  28     -39.151 -20.747  19.641  1.00 94.85           H  
ATOM    419  NZ  LYS A  28     -40.362 -22.321  20.433  1.00 94.85           N  
ATOM    420  HZ1 LYS A  28     -40.648 -22.659  19.526  1.00 94.85           H  
ATOM    421  HZ2 LYS A  28     -41.070 -21.721  20.831  1.00 94.85           H  
ATOM    422  HZ3 LYS A  28     -40.223 -23.118  21.038  1.00 94.85           H  
ATOM    423  N   ILE A  29     -33.762 -18.656  24.216  1.00 94.67           N  
ATOM    424  H   ILE A  29     -33.599 -18.177  23.341  1.00 94.67           H  
ATOM    425  CA  ILE A  29     -33.339 -17.982  25.437  1.00 94.67           C  
ATOM    426  HA  ILE A  29     -33.100 -18.724  26.198  1.00 94.67           H  
ATOM    427  C   ILE A  29     -34.523 -17.138  25.923  1.00 94.67           C  
ATOM    428  CB  ILE A  29     -32.076 -17.136  25.167  1.00 94.67           C  
ATOM    429  HB  ILE A  29     -32.323 -16.361  24.441  1.00 94.67           H  
ATOM    430  O   ILE A  29     -34.817 -16.076  25.371  1.00 94.67           O  
ATOM    431  CG1 ILE A  29     -30.926 -17.988  24.581  1.00 94.67           C  
ATOM    432 HG12 ILE A  29     -31.271 -18.546  23.711  1.00 94.67           H  
ATOM    433 HG13 ILE A  29     -30.584 -18.703  25.329  1.00 94.67           H  
ATOM    434  CG2 ILE A  29     -31.610 -16.456  26.463  1.00 94.67           C  
ATOM    435 HG21 ILE A  29     -31.125 -17.200  27.095  1.00 94.67           H  
ATOM    436 HG22 ILE A  29     -32.448 -16.012  27.000  1.00 94.67           H  
ATOM    437 HG23 ILE A  29     -30.900 -15.660  26.239  1.00 94.67           H  
ATOM    438  CD1 ILE A  29     -29.736 -17.142  24.125  1.00 94.67           C  
ATOM    439 HD11 ILE A  29     -29.341 -16.548  24.950  1.00 94.67           H  
ATOM    440 HD12 ILE A  29     -30.043 -16.476  23.319  1.00 94.67           H  
ATOM    441 HD13 ILE A  29     -28.944 -17.801  23.770  1.00 94.67           H  
ATOM    442  N   LEU A  30     -35.225 -17.632  26.936  1.00 92.47           N  
ATOM    443  H   LEU A  30     -34.913 -18.505  27.337  1.00 92.47           H  
ATOM    444  CA  LEU A  30     -36.353 -16.972  27.584  1.00 92.47           C  
ATOM    445  HA  LEU A  30     -36.768 -16.221  26.911  1.00 92.47           H  
ATOM    446  C   LEU A  30     -35.890 -16.258  28.853  1.00 92.47           C  
ATOM    447  CB  LEU A  30     -37.451 -17.999  27.907  1.00 92.47           C  
ATOM    448  HB2 LEU A  30     -37.066 -18.687  28.659  1.00 92.47           H  
ATOM    449  HB3 LEU A  30     -38.296 -17.469  28.347  1.00 92.47           H  
ATOM    450  O   LEU A  30     -35.006 -16.735  29.560  1.00 92.47           O  
ATOM    451  CG  LEU A  30     -37.954 -18.825  26.712  1.00 92.47           C  
ATOM    452  HG  LEU A  30     -37.161 -19.485  26.359  1.00 92.47           H  
ATOM    453  CD1 LEU A  30     -39.127 -19.691  27.157  1.00 92.47           C  
ATOM    454 HD11 LEU A  30     -39.442 -20.340  26.340  1.00 92.47           H  
ATOM    455 HD12 LEU A  30     -39.958 -19.055  27.462  1.00 92.47           H  
ATOM    456 HD13 LEU A  30     -38.818 -20.278  28.022  1.00 92.47           H  
ATOM    457  CD2 LEU A  30     -38.428 -17.961  25.545  1.00 92.47           C  
ATOM    458 HD21 LEU A  30     -37.556 -17.470  25.114  1.00 92.47           H  
ATOM    459 HD22 LEU A  30     -39.137 -17.213  25.901  1.00 92.47           H  
ATOM    460 HD23 LEU A  30     -38.895 -18.586  24.782  1.00 92.47           H  
ATOM    461  N   GLY A  31     -36.494 -15.111  29.147  1.00 88.23           N  
ATOM    462  H   GLY A  31     -37.195 -14.757  28.513  1.00 88.23           H  
ATOM    463  CA  GLY A  31     -36.199 -14.353  30.358  1.00 88.23           C  
ATOM    464  HA2 GLY A  31     -36.600 -14.878  31.225  1.00 88.23           H  
ATOM    465  HA3 GLY A  31     -35.119 -14.288  30.492  1.00 88.23           H  
ATOM    466  C   GLY A  31     -36.766 -12.940  30.318  1.00 88.23           C  
ATOM    467  O   GLY A  31     -36.969 -12.365  29.241  1.00 88.23           O  
ATOM    468  N   SER A  32     -36.956 -12.351  31.495  1.00 85.12           N  
ATOM    469  H   SER A  32     -36.871 -12.924  32.323  1.00 85.12           H  
ATOM    470  CA  SER A  32     -37.359 -10.949  31.656  1.00 85.12           C  
ATOM    471  HA  SER A  32     -38.277 -10.785  31.092  1.00 85.12           H  
ATOM    472  C   SER A  32     -36.298  -9.968  31.127  1.00 85.12           C  
ATOM    473  CB  SER A  32     -37.668 -10.681  33.132  1.00 85.12           C  
ATOM    474  HB2 SER A  32     -37.891  -9.624  33.278  1.00 85.12           H  
ATOM    475  HB3 SER A  32     -36.810 -10.948  33.750  1.00 85.12           H  
ATOM    476  O   SER A  32     -35.187 -10.348  30.744  1.00 85.12           O  
ATOM    477  OG  SER A  32     -38.793 -11.435  33.525  1.00 85.12           O  
ATOM    478  HG  SER A  32     -38.588 -12.371  33.475  1.00 85.12           H  
ATOM    479  N   ASN A  33     -36.614  -8.675  31.066  1.00 82.35           N  
ATOM    480  H   ASN A  33     -37.532  -8.378  31.362  1.00 82.35           H  
ATOM    481  CA  ASN A  33     -35.610  -7.658  30.732  1.00 82.35           C  
ATOM    482  HA  ASN A  33     -35.148  -7.933  29.784  1.00 82.35           H  
ATOM    483  C   ASN A  33     -34.479  -7.628  31.773  1.00 82.35           C  
ATOM    484  CB  ASN A  33     -36.292  -6.290  30.554  1.00 82.35           C  
ATOM    485  HB2 ASN A  33     -35.538  -5.503  30.533  1.00 82.35           H  
ATOM    486  HB3 ASN A  33     -36.964  -6.098  31.391  1.00 82.35           H  
ATOM    487  O   ASN A  33     -34.702  -7.901  32.948  1.00 82.35           O  
ATOM    488  CG  ASN A  33     -37.058  -6.211  29.246  1.00 82.35           C  
ATOM    489  ND2 ASN A  33     -38.028  -5.337  29.136  1.00 82.35           N  
ATOM    490 HD21 ASN A  33     -38.504  -5.325  28.246  1.00 82.35           H  
ATOM    491 HD22 ASN A  33     -38.289  -4.730  29.900  1.00 82.35           H  
ATOM    492  OD1 ASN A  33     -36.782  -6.936  28.309  1.00 82.35           O  
ATOM    493  N   ALA A  34     -33.264  -7.291  31.328  1.00 79.44           N  
ATOM    494  H   ALA A  34     -33.175  -7.042  30.353  1.00 79.44           H  
ATOM    495  CA  ALA A  34     -32.072  -7.127  32.170  1.00 79.44           C  
ATOM    496  HA  ALA A  34     -31.251  -6.908  31.487  1.00 79.44           H  
ATOM    497  C   ALA A  34     -31.590  -8.367  32.964  1.00 79.44           C  
ATOM    498  CB  ALA A  34     -32.240  -5.871  33.040  1.00 79.44           C  
ATOM    499  HB1 ALA A  34     -32.999  -6.041  33.803  1.00 79.44           H  
ATOM    500  HB2 ALA A  34     -31.296  -5.639  33.534  1.00 79.44           H  
ATOM    501  HB3 ALA A  34     -32.529  -5.021  32.422  1.00 79.44           H  
ATOM    502  O   ALA A  34     -30.719  -8.235  33.815  1.00 79.44           O  
ATOM    503  N   VAL A  35     -32.071  -9.578  32.654  1.00 85.81           N  
ATOM    504  H   VAL A  35     -32.888  -9.628  32.061  1.00 85.81           H  
ATOM    505  CA  VAL A  35     -31.612 -10.828  33.307  1.00 85.81           C  
ATOM    506  HA  VAL A  35     -31.370 -10.595  34.344  1.00 85.81           H  
ATOM    507  C   VAL A  35     -30.324 -11.421  32.709  1.00 85.81           C  
ATOM    508  CB  VAL A  35     -32.727 -11.893  33.355  1.00 85.81           C  
ATOM    509  HB  VAL A  35     -32.383 -12.736  33.954  1.00 85.81           H  
ATOM    510  O   VAL A  35     -29.855 -12.452  33.171  1.00 85.81           O  
ATOM    511  CG1 VAL A  35     -33.998 -11.354  34.020  1.00 85.81           C  
ATOM    512 HG11 VAL A  35     -34.431 -10.540  33.439  1.00 85.81           H  
ATOM    513 HG12 VAL A  35     -34.728 -12.158  34.107  1.00 85.81           H  
ATOM    514 HG13 VAL A  35     -33.761 -10.999  35.023  1.00 85.81           H  
ATOM    515  CG2 VAL A  35     -33.066 -12.416  31.956  1.00 85.81           C  
ATOM    516 HG21 VAL A  35     -33.942 -13.062  32.010  1.00 85.81           H  
ATOM    517 HG22 VAL A  35     -32.229 -13.006  31.583  1.00 85.81           H  
ATOM    518 HG23 VAL A  35     -33.239 -11.593  31.263  1.00 85.81           H  
ATOM    519  N   GLY A  36     -29.757 -10.801  31.665  1.00 88.50           N  
ATOM    520  H   GLY A  36     -30.137  -9.900  31.410  1.00 88.50           H  
ATOM    521  CA  GLY A  36     -28.490 -11.230  31.048  1.00 88.50           C  
ATOM    522  HA2 GLY A  36     -27.969 -11.914  31.718  1.00 88.50           H  
ATOM    523  HA3 GLY A  36     -27.852 -10.354  30.932  1.00 88.50           H  
ATOM    524  C   GLY A  36     -28.587 -11.914  29.677  1.00 88.50           C  
ATOM    525  O   GLY A  36     -27.559 -12.340  29.160  1.00 88.50           O  
ATOM    526  N   LYS A  37     -29.768 -11.972  29.035  1.00 91.10           N  
ATOM    527  H   LYS A  37     -30.585 -11.669  29.546  1.00 91.10           H  
ATOM    528  CA  LYS A  37     -29.948 -12.580  27.692  1.00 91.10           C  
ATOM    529  HA  LYS A  37     -29.738 -13.647  27.760  1.00 91.10           H  
ATOM    530  C   LYS A  37     -28.977 -12.026  26.637  1.00 91.10           C  
ATOM    531  CB  LYS A  37     -31.385 -12.394  27.174  1.00 91.10           C  
ATOM    532  HB2 LYS A  37     -31.447 -12.869  26.195  1.00 91.10           H  
ATOM    533  HB3 LYS A  37     -31.581 -11.330  27.042  1.00 91.10           H  
ATOM    534  O   LYS A  37     -28.262 -12.785  25.993  1.00 91.10           O  
ATOM    535  CG  LYS A  37     -32.473 -12.998  28.075  1.00 91.10           C  
ATOM    536  HG2 LYS A  37     -32.563 -12.410  28.988  1.00 91.10           H  
ATOM    537  HG3 LYS A  37     -32.191 -14.016  28.343  1.00 91.10           H  
ATOM    538  CD  LYS A  37     -33.832 -13.044  27.356  1.00 91.10           C  
ATOM    539  HD2 LYS A  37     -33.727 -13.672  26.471  1.00 91.10           H  
ATOM    540  HD3 LYS A  37     -34.568 -13.524  28.000  1.00 91.10           H  
ATOM    541  CE  LYS A  37     -34.360 -11.675  26.901  1.00 91.10           C  
ATOM    542  HE2 LYS A  37     -33.563 -11.123  26.402  1.00 91.10           H  
ATOM    543  HE3 LYS A  37     -35.126 -11.854  26.146  1.00 91.10           H  
ATOM    544  NZ  LYS A  37     -34.949 -10.887  28.008  1.00 91.10           N  
ATOM    545  HZ1 LYS A  37     -34.327 -10.767  28.795  1.00 91.10           H  
ATOM    546  HZ2 LYS A  37     -35.759 -11.370  28.369  1.00 91.10           H  
ATOM    547  HZ3 LYS A  37     -35.263  -9.987  27.673  1.00 91.10           H  
ATOM    548  N   THR A  38     -28.899 -10.702  26.507  1.00 89.54           N  
ATOM    549  H   THR A  38     -29.596 -10.124  26.955  1.00 89.54           H  
ATOM    550  CA  THR A  38     -27.990 -10.046  25.554  1.00 89.54           C  
ATOM    551  HA  THR A  38     -28.162 -10.455  24.558  1.00 89.54           H  
ATOM    552  C   THR A  38     -26.522 -10.286  25.908  1.00 89.54           C  
ATOM    553  CB  THR A  38     -28.283  -8.542  25.498  1.00 89.54           C  
ATOM    554  HB  THR A  38     -28.111  -8.114  26.486  1.00 89.54           H  
ATOM    555  O   THR A  38     -25.700 -10.432  25.014  1.00 89.54           O  
ATOM    556  CG2 THR A  38     -27.440  -7.774  24.484  1.00 89.54           C  
ATOM    557 HG21 THR A  38     -27.531  -8.238  23.502  1.00 89.54           H  
ATOM    558 HG22 THR A  38     -27.793  -6.744  24.422  1.00 89.54           H  
ATOM    559 HG23 THR A  38     -26.393  -7.771  24.785  1.00 89.54           H  
ATOM    560  OG1 THR A  38     -29.637  -8.363  25.167  1.00 89.54           O  
ATOM    561  HG1 THR A  38     -29.743  -8.592  24.241  1.00 89.54           H  
ATOM    562  N   SER A  39     -26.168 -10.383  27.194  1.00 92.07           N  
ATOM    563  H   SER A  39     -26.880 -10.330  27.909  1.00 92.07           H  
ATOM    564  CA  SER A  39     -24.796 -10.713  27.614  1.00 92.07           C  
ATOM    565  HA  SER A  39     -24.098 -10.061  27.089  1.00 92.07           H  
ATOM    566  C   SER A  39     -24.414 -12.145  27.255  1.00 92.07           C  
ATOM    567  CB  SER A  39     -24.619 -10.494  29.114  1.00 92.07           C  
ATOM    568  HB2 SER A  39     -23.582 -10.697  29.383  1.00 92.07           H  
ATOM    569  HB3 SER A  39     -25.274 -11.164  29.671  1.00 92.07           H  
ATOM    570  O   SER A  39     -23.304 -12.367  26.779  1.00 92.07           O  
ATOM    571  OG  SER A  39     -24.941  -9.149  29.416  1.00 92.07           O  
ATOM    572  HG  SER A  39     -24.517  -8.599  28.753  1.00 92.07           H  
ATOM    573  N   LEU A  40     -25.349 -13.091  27.394  1.00 94.95           N  
ATOM    574  H   LEU A  40     -26.231 -12.851  27.823  1.00 94.95           H  
ATOM    575  CA  LEU A  40     -25.171 -14.455  26.903  1.00 94.95           C  
ATOM    576  HA  LEU A  40     -24.291 -14.870  27.395  1.00 94.95           H  
ATOM    577  C   LEU A  40     -24.884 -14.448  25.401  1.00 94.95           C  
ATOM    578  CB  LEU A  40     -26.397 -15.304  27.292  1.00 94.95           C  
ATOM    579  HB2 LEU A  40     -26.490 -15.272  28.378  1.00 94.95           H  
ATOM    580  HB3 LEU A  40     -27.301 -14.857  26.879  1.00 94.95           H  
ATOM    581  O   LEU A  40     -23.899 -15.033  24.950  1.00 94.95           O  
ATOM    582  CG  LEU A  40     -26.360 -16.786  26.869  1.00 94.95           C  
ATOM    583  HG  LEU A  40     -25.445 -17.253  27.232  1.00 94.95           H  
ATOM    584  CD1 LEU A  40     -27.554 -17.494  27.510  1.00 94.95           C  
ATOM    585 HD11 LEU A  40     -27.514 -17.370  28.592  1.00 94.95           H  
ATOM    586 HD12 LEU A  40     -27.507 -18.562  27.294  1.00 94.95           H  
ATOM    587 HD13 LEU A  40     -28.490 -17.083  27.132  1.00 94.95           H  
ATOM    588  CD2 LEU A  40     -26.467 -16.978  25.351  1.00 94.95           C  
ATOM    589 HD21 LEU A  40     -27.056 -16.179  24.901  1.00 94.95           H  
ATOM    590 HD22 LEU A  40     -26.948 -17.926  25.113  1.00 94.95           H  
ATOM    591 HD23 LEU A  40     -25.471 -17.003  24.909  1.00 94.95           H  
ATOM    592  N   ILE A  41     -25.720 -13.746  24.632  1.00 94.68           N  
ATOM    593  H   ILE A  41     -26.522 -13.307  25.063  1.00 94.68           H  
ATOM    594  CA  ILE A  41     -25.570 -13.700  23.181  1.00 94.68           C  
ATOM    595  HA  ILE A  41     -25.501 -14.727  22.823  1.00 94.68           H  
ATOM    596  C   ILE A  41     -24.253 -13.035  22.782  1.00 94.68           C  
ATOM    597  CB  ILE A  41     -26.795 -13.053  22.512  1.00 94.68           C  
ATOM    598  HB  ILE A  41     -27.019 -12.089  22.967  1.00 94.68           H  
ATOM    599  O   ILE A  41     -23.550 -13.578  21.938  1.00 94.68           O  
ATOM    600  CG1 ILE A  41     -27.998 -14.010  22.660  1.00 94.68           C  
ATOM    601 HG12 ILE A  41     -27.779 -14.944  22.143  1.00 94.68           H  
ATOM    602 HG13 ILE A  41     -28.146 -14.243  23.715  1.00 94.68           H  
ATOM    603  CG2 ILE A  41     -26.456 -12.863  21.032  1.00 94.68           C  
ATOM    604 HG21 ILE A  41     -26.028 -13.795  20.663  1.00 94.68           H  
ATOM    605 HG22 ILE A  41     -27.345 -12.620  20.450  1.00 94.68           H  
ATOM    606 HG23 ILE A  41     -25.720 -12.071  20.897  1.00 94.68           H  
ATOM    607  CD1 ILE A  41     -29.324 -13.467  22.135  1.00 94.68           C  
ATOM    608 HD11 ILE A  41     -30.084 -14.233  22.282  1.00 94.68           H  
ATOM    609 HD12 ILE A  41     -29.587 -12.572  22.699  1.00 94.68           H  
ATOM    610 HD13 ILE A  41     -29.280 -13.261  21.065  1.00 94.68           H  
ATOM    611  N   LYS A  42     -23.874 -11.915  23.404  1.00 93.32           N  
ATOM    612  H   LYS A  42     -24.506 -11.503  24.077  1.00 93.32           H  
ATOM    613  CA  LYS A  42     -22.572 -11.277  23.170  1.00 93.32           C  
ATOM    614  HA  LYS A  42     -22.498 -10.972  22.127  1.00 93.32           H  
ATOM    615  C   LYS A  42     -21.412 -12.237  23.420  1.00 93.32           C  
ATOM    616  CB  LYS A  42     -22.413 -10.049  24.066  1.00 93.32           C  
ATOM    617  HB2 LYS A  42     -22.717 -10.298  25.083  1.00 93.32           H  
ATOM    618  HB3 LYS A  42     -21.357  -9.780  24.090  1.00 93.32           H  
ATOM    619  O   LYS A  42     -20.497 -12.272  22.609  1.00 93.32           O  
ATOM    620  CG  LYS A  42     -23.199  -8.834  23.562  1.00 93.32           C  
ATOM    621  HG2 LYS A  42     -24.263  -9.054  23.472  1.00 93.32           H  
ATOM    622  HG3 LYS A  42     -22.816  -8.538  22.585  1.00 93.32           H  
ATOM    623  CD  LYS A  42     -22.972  -7.703  24.566  1.00 93.32           C  
ATOM    624  HD2 LYS A  42     -21.897  -7.597  24.708  1.00 93.32           H  
ATOM    625  HD3 LYS A  42     -23.422  -7.962  25.524  1.00 93.32           H  
ATOM    626  CE  LYS A  42     -23.536  -6.373  24.076  1.00 93.32           C  
ATOM    627  HE2 LYS A  42     -23.399  -6.320  22.996  1.00 93.32           H  
ATOM    628  HE3 LYS A  42     -24.603  -6.316  24.290  1.00 93.32           H  
ATOM    629  NZ  LYS A  42     -22.780  -5.271  24.717  1.00 93.32           N  
ATOM    630  HZ1 LYS A  42     -23.103  -4.361  24.419  1.00 93.32           H  
ATOM    631  HZ2 LYS A  42     -22.767  -5.341  25.725  1.00 93.32           H  
ATOM    632  HZ3 LYS A  42     -21.812  -5.358  24.445  1.00 93.32           H  
ATOM    633  N   GLY A  43     -21.470 -13.034  24.490  1.00 95.04           N  
ATOM    634  H   GLY A  43     -22.246 -12.935  25.129  1.00 95.04           H  
ATOM    635  CA  GLY A  43     -20.473 -14.070  24.761  1.00 95.04           C  
ATOM    636  HA2 GLY A  43     -19.496 -13.608  24.895  1.00 95.04           H  
ATOM    637  HA3 GLY A  43     -20.747 -14.596  25.676  1.00 95.04           H  
ATOM    638  C   GLY A  43     -20.378 -15.095  23.627  1.00 95.04           C  
ATOM    639  O   GLY A  43     -19.299 -15.352  23.112  1.00 95.04           O  
ATOM    640  N   MET A  44     -21.509 -15.626  23.159  1.00 96.26           N  
ATOM    641  H   MET A  44     -22.382 -15.377  23.602  1.00 96.26           H  
ATOM    642  CA  MET A  44     -21.514 -16.547  22.015  1.00 96.26           C  
ATOM    643  HA  MET A  44     -20.846 -17.380  22.235  1.00 96.26           H  
ATOM    644  C   MET A  44     -21.012 -15.888  20.721  1.00 96.26           C  
ATOM    645  CB  MET A  44     -22.931 -17.094  21.819  1.00 96.26           C  
ATOM    646  HB2 MET A  44     -23.615 -16.277  21.587  1.00 96.26           H  
ATOM    647  HB3 MET A  44     -23.259 -17.563  22.747  1.00 96.26           H  
ATOM    648  O   MET A  44     -20.272 -16.495  19.954  1.00 96.26           O  
ATOM    649  CG  MET A  44     -22.984 -18.122  20.683  1.00 96.26           C  
ATOM    650  HG2 MET A  44     -22.254 -18.909  20.876  1.00 96.26           H  
ATOM    651  HG3 MET A  44     -22.708 -17.629  19.751  1.00 96.26           H  
ATOM    652  SD  MET A  44     -24.605 -18.882  20.425  1.00 96.26           S  
ATOM    653  CE  MET A  44     -24.706 -19.897  21.922  1.00 96.26           C  
ATOM    654  HE1 MET A  44     -25.525 -20.610  21.826  1.00 96.26           H  
ATOM    655  HE2 MET A  44     -24.895 -19.259  22.785  1.00 96.26           H  
ATOM    656  HE3 MET A  44     -23.775 -20.447  22.062  1.00 96.26           H  
ATOM    657  N   VAL A  45     -21.416 -14.648  20.453  1.00 95.96           N  
ATOM    658  H   VAL A  45     -22.032 -14.191  21.110  1.00 95.96           H  
ATOM    659  CA  VAL A  45     -21.008 -13.926  19.245  1.00 95.96           C  
ATOM    660  HA  VAL A  45     -21.171 -14.574  18.384  1.00 95.96           H  
ATOM    661  C   VAL A  45     -19.513 -13.623  19.271  1.00 95.96           C  
ATOM    662  CB  VAL A  45     -21.852 -12.652  19.054  1.00 95.96           C  
ATOM    663  HB  VAL A  45     -21.849 -12.077  19.980  1.00 95.96           H  
ATOM    664  O   VAL A  45     -18.877 -13.733  18.226  1.00 95.96           O  
ATOM    665  CG1 VAL A  45     -21.316 -11.760  17.926  1.00 95.96           C  
ATOM    666 HG11 VAL A  45     -21.178 -12.345  17.017  1.00 95.96           H  
ATOM    667 HG12 VAL A  45     -20.355 -11.333  18.211  1.00 95.96           H  
ATOM    668 HG13 VAL A  45     -22.005 -10.936  17.737  1.00 95.96           H  
ATOM    669  CG2 VAL A  45     -23.304 -13.016  18.709  1.00 95.96           C  
ATOM    670 HG21 VAL A  45     -23.333 -13.568  17.771  1.00 95.96           H  
ATOM    671 HG22 VAL A  45     -23.737 -13.648  19.485  1.00 95.96           H  
ATOM    672 HG23 VAL A  45     -23.904 -12.110  18.622  1.00 95.96           H  
ATOM    673  N   SER A  46     -18.930 -13.279  20.422  1.00 94.91           N  
ATOM    674  H   SER A  46     -19.480 -13.233  21.268  1.00 94.91           H  
ATOM    675  CA  SER A  46     -17.509 -12.928  20.514  1.00 94.91           C  
ATOM    676  HA  SER A  46     -17.305 -12.141  19.789  1.00 94.91           H  
ATOM    677  C   SER A  46     -16.607 -14.104  20.151  1.00 94.91           C  
ATOM    678  CB  SER A  46     -17.161 -12.365  21.895  1.00 94.91           C  
ATOM    679  HB2 SER A  46     -16.136 -11.995  21.877  1.00 94.91           H  
ATOM    680  HB3 SER A  46     -17.828 -11.532  22.118  1.00 94.91           H  
ATOM    681  O   SER A  46     -15.789 -13.978  19.242  1.00 94.91           O  
ATOM    682  OG  SER A  46     -17.280 -13.322  22.920  1.00 94.91           O  
ATOM    683  HG  SER A  46     -16.929 -12.920  23.718  1.00 94.91           H  
ATOM    684  N   VAL A  47     -16.822 -15.271  20.761  1.00 95.49           N  
ATOM    685  H   VAL A  47     -17.492 -15.287  21.516  1.00 95.49           H  
ATOM    686  CA  VAL A  47     -16.007 -16.468  20.498  1.00 95.49           C  
ATOM    687  HA  VAL A  47     -14.966 -16.184  20.648  1.00 95.49           H  
ATOM    688  C   VAL A  47     -16.125 -16.956  19.046  1.00 95.49           C  
ATOM    689  CB  VAL A  47     -16.316 -17.554  21.541  1.00 95.49           C  
ATOM    690  HB  VAL A  47     -16.281 -17.077  22.520  1.00 95.49           H  
ATOM    691  O   VAL A  47     -15.151 -17.425  18.474  1.00 95.49           O  
ATOM    692  CG1 VAL A  47     -17.712 -18.141  21.364  1.00 95.49           C  
ATOM    693 HG11 VAL A  47     -18.438 -17.332  21.281  1.00 95.49           H  
ATOM    694 HG12 VAL A  47     -17.973 -18.703  22.261  1.00 95.49           H  
ATOM    695 HG13 VAL A  47     -17.748 -18.778  20.480  1.00 95.49           H  
ATOM    696  CG2 VAL A  47     -15.283 -18.679  21.566  1.00 95.49           C  
ATOM    697 HG21 VAL A  47     -15.223 -19.165  20.592  1.00 95.49           H  
ATOM    698 HG22 VAL A  47     -14.308 -18.269  21.830  1.00 95.49           H  
ATOM    699 HG23 VAL A  47     -15.552 -19.420  22.318  1.00 95.49           H  
ATOM    700  N   LEU A  48     -17.284 -16.763  18.406  1.00 96.63           N  
ATOM    701  H   LEU A  48     -18.055 -16.383  18.936  1.00 96.63           H  
ATOM    702  CA  LEU A  48     -17.516 -17.143  17.006  1.00 96.63           C  
ATOM    703  HA  LEU A  48     -16.988 -18.074  16.799  1.00 96.63           H  
ATOM    704  C   LEU A  48     -16.998 -16.124  15.978  1.00 96.63           C  
ATOM    705  CB  LEU A  48     -19.026 -17.357  16.808  1.00 96.63           C  
ATOM    706  HB2 LEU A  48     -19.545 -16.459  17.142  1.00 96.63           H  
ATOM    707  HB3 LEU A  48     -19.229 -17.476  15.743  1.00 96.63           H  
ATOM    708  O   LEU A  48     -16.873 -16.458  14.798  1.00 96.63           O  
ATOM    709  CG  LEU A  48     -19.600 -18.575  17.550  1.00 96.63           C  
ATOM    710  HG  LEU A  48     -19.368 -18.521  18.613  1.00 96.63           H  
ATOM    711  CD1 LEU A  48     -21.118 -18.578  17.385  1.00 96.63           C  
ATOM    712 HD11 LEU A  48     -21.525 -17.645  17.774  1.00 96.63           H  
ATOM    713 HD12 LEU A  48     -21.542 -19.411  17.947  1.00 96.63           H  
ATOM    714 HD13 LEU A  48     -21.366 -18.671  16.328  1.00 96.63           H  
ATOM    715  CD2 LEU A  48     -19.049 -19.887  16.992  1.00 96.63           C  
ATOM    716 HD21 LEU A  48     -18.011 -20.009  17.302  1.00 96.63           H  
ATOM    717 HD22 LEU A  48     -19.094 -19.881  15.903  1.00 96.63           H  
ATOM    718 HD23 LEU A  48     -19.622 -20.730  17.378  1.00 96.63           H  
ATOM    719  N   SER A  49     -16.745 -14.876  16.383  1.00 95.95           N  
ATOM    720  H   SER A  49     -16.813 -14.675  17.371  1.00 95.95           H  
ATOM    721  CA  SER A  49     -16.422 -13.779  15.459  1.00 95.95           C  
ATOM    722  HA  SER A  49     -16.536 -14.136  14.435  1.00 95.95           H  
ATOM    723  C   SER A  49     -14.999 -13.251  15.560  1.00 95.95           C  
ATOM    724  CB  SER A  49     -17.391 -12.612  15.619  1.00 95.95           C  
ATOM    725  HB2 SER A  49     -17.104 -11.843  14.900  1.00 95.95           H  
ATOM    726  HB3 SER A  49     -18.408 -12.942  15.405  1.00 95.95           H  
ATOM    727  O   SER A  49     -14.497 -12.699  14.582  1.00 95.95           O  
ATOM    728  OG  SER A  49     -17.341 -12.059  16.914  1.00 95.95           O  
ATOM    729  HG  SER A  49     -17.800 -12.674  17.491  1.00 95.95           H  
ATOM    730  N   ILE A  50     -14.342 -13.387  16.708  1.00 94.24           N  
ATOM    731  H   ILE A  50     -14.790 -13.843  17.490  1.00 94.24           H  
ATOM    732  CA  ILE A  50     -12.994 -12.854  16.898  1.00 94.24           C  
ATOM    733  HA  ILE A  50     -12.974 -11.851  16.472  1.00 94.24           H  
ATOM    734  C   ILE A  50     -11.993 -13.746  16.151  1.00 94.24           C  
ATOM    735  CB  ILE A  50     -12.681 -12.709  18.397  1.00 94.24           C  
ATOM    736  HB  ILE A  50     -12.914 -13.649  18.897  1.00 94.24           H  
ATOM    737  O   ILE A  50     -11.956 -14.945  16.411  1.00 94.24           O  
ATOM    738  CG1 ILE A  50     -13.581 -11.589  18.964  1.00 94.24           C  
ATOM    739 HG12 ILE A  50     -14.615 -11.732  18.653  1.00 94.24           H  
ATOM    740 HG13 ILE A  50     -13.240 -10.630  18.573  1.00 94.24           H  
ATOM    741  CG2 ILE A  50     -11.196 -12.375  18.639  1.00 94.24           C  
ATOM    742 HG21 ILE A  50     -10.559 -13.175  18.261  1.00 94.24           H  
ATOM    743 HG22 ILE A  50     -10.928 -11.438  18.150  1.00 94.24           H  
ATOM    744 HG23 ILE A  50     -10.994 -12.293  19.707  1.00 94.24           H  
ATOM    745  CD1 ILE A  50     -13.569 -11.513  20.484  1.00 94.24           C  
ATOM    746 HD11 ILE A  50     -14.322 -10.799  20.816  1.00 94.24           H  
ATOM    747 HD12 ILE A  50     -12.590 -11.161  20.811  1.00 94.24           H  
ATOM    748 HD13 ILE A  50     -13.783 -12.492  20.913  1.00 94.24           H  
ATOM    749  N   PRO A  51     -11.191 -13.196  15.222  1.00 91.50           N  
ATOM    750  CA  PRO A  51     -10.207 -13.979  14.480  1.00 91.50           C  
ATOM    751  HA  PRO A  51     -10.693 -14.854  14.048  1.00 91.50           H  
ATOM    752  C   PRO A  51      -9.046 -14.444  15.376  1.00 91.50           C  
ATOM    753  CB  PRO A  51      -9.734 -13.049  13.359  1.00 91.50           C  
ATOM    754  HB2 PRO A  51      -8.703 -13.242  13.061  1.00 91.50           H  
ATOM    755  HB3 PRO A  51     -10.401 -13.151  12.502  1.00 91.50           H  
ATOM    756  O   PRO A  51      -8.783 -13.800  16.392  1.00 91.50           O  
ATOM    757  CG  PRO A  51      -9.897 -11.657  13.967  1.00 91.50           C  
ATOM    758  HG2 PRO A  51     -10.018 -10.889  13.203  1.00 91.50           H  
ATOM    759  HG3 PRO A  51      -9.047 -11.437  14.613  1.00 91.50           H  
ATOM    760  CD  PRO A  51     -11.142 -11.795  14.830  1.00 91.50           C  
ATOM    761  HD2 PRO A  51     -11.061 -11.137  15.696  1.00 91.50           H  
ATOM    762  HD3 PRO A  51     -12.028 -11.547  14.246  1.00 91.50           H  
ATOM    763  N   PRO A  52      -8.244 -15.445  14.955  1.00 90.07           N  
ATOM    764  CA  PRO A  52      -7.060 -15.916  15.692  1.00 90.07           C  
ATOM    765  HA  PRO A  52      -7.389 -16.429  16.596  1.00 90.07           H  
ATOM    766  C   PRO A  52      -6.041 -14.837  16.071  1.00 90.07           C  
ATOM    767  CB  PRO A  52      -6.380 -16.916  14.754  1.00 90.07           C  
ATOM    768  HB2 PRO A  52      -5.715 -16.402  14.060  1.00 90.07           H  
ATOM    769  HB3 PRO A  52      -5.841 -17.685  15.308  1.00 90.07           H  
ATOM    770  O   PRO A  52      -5.263 -15.004  17.006  1.00 90.07           O  
ATOM    771  CG  PRO A  52      -7.554 -17.497  13.989  1.00 90.07           C  
ATOM    772  HG2 PRO A  52      -7.259 -17.940  13.038  1.00 90.07           H  
ATOM    773  HG3 PRO A  52      -8.015 -18.237  14.643  1.00 90.07           H  
ATOM    774  CD  PRO A  52      -8.499 -16.313  13.812  1.00 90.07           C  
ATOM    775  HD2 PRO A  52      -9.527 -16.673  13.800  1.00 90.07           H  
ATOM    776  HD3 PRO A  52      -8.268 -15.786  12.886  1.00 90.07           H  
ATOM    777  N   SER A  53      -6.014 -13.726  15.330  1.00 86.94           N  
ATOM    778  H   SER A  53      -6.724 -13.612  14.620  1.00 86.94           H  
ATOM    779  CA  SER A  53      -5.167 -12.567  15.620  1.00 86.94           C  
ATOM    780  HA  SER A  53      -4.148 -12.910  15.797  1.00 86.94           H  
ATOM    781  C   SER A  53      -5.606 -11.777  16.861  1.00 86.94           C  
ATOM    782  CB  SER A  53      -5.169 -11.618  14.413  1.00 86.94           C  
ATOM    783  HB2 SER A  53      -4.711 -12.116  13.559  1.00 86.94           H  
ATOM    784  HB3 SER A  53      -4.597 -10.721  14.650  1.00 86.94           H  
ATOM    785  O   SER A  53      -4.890 -10.862  17.264  1.00 86.94           O  
ATOM    786  OG  SER A  53      -6.503 -11.263  14.092  1.00 86.94           O  
ATOM    787  HG  SER A  53      -6.557 -10.384  13.710  1.00 86.94           H  
ATOM    788  N   GLY A  54      -6.798 -12.036  17.410  1.00 84.76           N  
ATOM    789  H   GLY A  54      -7.326 -12.826  17.069  1.00 84.76           H  
ATOM    790  CA  GLY A  54      -7.424 -11.255  18.481  1.00 84.76           C  
ATOM    791  HA2 GLY A  54      -6.704 -11.118  19.287  1.00 84.76           H  
ATOM    792  HA3 GLY A  54      -8.273 -11.815  18.875  1.00 84.76           H  
ATOM    793  C   GLY A  54      -7.926  -9.871  18.050  1.00 84.76           C  
ATOM    794  O   GLY A  54      -8.569  -9.180  18.833  1.00 84.76           O  
ATOM    795  N   THR A  55      -7.656  -9.454  16.808  1.00 84.56           N  
ATOM    796  H   THR A  55      -7.196 -10.108  16.192  1.00 84.56           H  
ATOM    797  CA  THR A  55      -7.966  -8.111  16.296  1.00 84.56           C  
ATOM    798  HA  THR A  55      -8.547  -7.566  17.040  1.00 84.56           H  
ATOM    799  C   THR A  55      -8.784  -8.199  15.012  1.00 84.56           C  
ATOM    800  CB  THR A  55      -6.685  -7.301  16.025  1.00 84.56           C  
ATOM    801  HB  THR A  55      -6.119  -7.775  15.223  1.00 84.56           H  
ATOM    802  O   THR A  55      -8.361  -8.852  14.057  1.00 84.56           O  
ATOM    803  CG2 THR A  55      -6.997  -5.857  15.622  1.00 84.56           C  
ATOM    804 HG21 THR A  55      -7.464  -5.840  14.637  1.00 84.56           H  
ATOM    805 HG22 THR A  55      -7.661  -5.394  16.351  1.00 84.56           H  
ATOM    806 HG23 THR A  55      -6.072  -5.283  15.566  1.00 84.56           H  
ATOM    807  OG1 THR A  55      -5.856  -7.227  17.161  1.00 84.56           O  
ATOM    808  HG1 THR A  55      -5.468  -8.091  17.317  1.00 84.56           H  
ATOM    809  N   PHE A  56      -9.914  -7.488  14.964  1.00 84.31           N  
ATOM    810  H   PHE A  56     -10.217  -7.009  15.800  1.00 84.31           H  
ATOM    811  CA  PHE A  56     -10.730  -7.328  13.756  1.00 84.31           C  
ATOM    812  HA  PHE A  56     -10.974  -8.314  13.361  1.00 84.31           H  
ATOM    813  C   PHE A  56      -9.969  -6.556  12.672  1.00 84.31           C  
ATOM    814  CB  PHE A  56     -12.039  -6.611  14.108  1.00 84.31           C  
ATOM    815  HB2 PHE A  56     -11.813  -5.614  14.486  1.00 84.31           H  
ATOM    816  HB3 PHE A  56     -12.625  -6.493  13.196  1.00 84.31           H  
ATOM    817  O   PHE A  56      -9.458  -5.467  12.931  1.00 84.31           O  
ATOM    818  CG  PHE A  56     -12.884  -7.357  15.120  1.00 84.31           C  
ATOM    819  CD1 PHE A  56     -13.552  -8.530  14.728  1.00 84.31           C  
ATOM    820  HD1 PHE A  56     -13.473  -8.877  13.708  1.00 84.31           H  
ATOM    821  CD2 PHE A  56     -12.976  -6.910  16.452  1.00 84.31           C  
ATOM    822  HD2 PHE A  56     -12.462  -6.013  16.763  1.00 84.31           H  
ATOM    823  CE1 PHE A  56     -14.314  -9.254  15.659  1.00 84.31           C  
ATOM    824  HE1 PHE A  56     -14.822 -10.159  15.359  1.00 84.31           H  
ATOM    825  CE2 PHE A  56     -13.740  -7.635  17.385  1.00 84.31           C  
ATOM    826  HE2 PHE A  56     -13.810  -7.301  18.409  1.00 84.31           H  
ATOM    827  CZ  PHE A  56     -14.423  -8.796  16.982  1.00 84.31           C  
ATOM    828  HZ  PHE A  56     -15.023  -9.346  17.692  1.00 84.31           H  
ATOM    829  N   LEU A  57      -9.912  -7.110  11.459  1.00 79.45           N  
ATOM    830  H   LEU A  57     -10.478  -7.928  11.288  1.00 79.45           H  
ATOM    831  CA  LEU A  57      -9.177  -6.526  10.333  1.00 79.45           C  
ATOM    832  HA  LEU A  57      -8.409  -5.848  10.705  1.00 79.45           H  
ATOM    833  C   LEU A  57     -10.088  -5.690   9.436  1.00 79.45           C  
ATOM    834  CB  LEU A  57      -8.507  -7.644   9.513  1.00 79.45           C  
ATOM    835  HB2 LEU A  57      -9.275  -8.361   9.223  1.00 79.45           H  
ATOM    836  HB3 LEU A  57      -8.101  -7.207   8.601  1.00 79.45           H  
ATOM    837  O   LEU A  57      -9.657  -4.650   8.941  1.00 79.45           O  
ATOM    838  CG  LEU A  57      -7.374  -8.393  10.237  1.00 79.45           C  
ATOM    839  HG  LEU A  57      -7.743  -8.803  11.177  1.00 79.45           H  
ATOM    840  CD1 LEU A  57      -6.899  -9.554   9.360  1.00 79.45           C  
ATOM    841 HD11 LEU A  57      -6.122 -10.112   9.882  1.00 79.45           H  
ATOM    842 HD12 LEU A  57      -6.507  -9.176   8.416  1.00 79.45           H  
ATOM    843 HD13 LEU A  57      -7.736 -10.224   9.165  1.00 79.45           H  
ATOM    844  CD2 LEU A  57      -6.167  -7.493  10.521  1.00 79.45           C  
ATOM    845 HD21 LEU A  57      -6.447  -6.717  11.233  1.00 79.45           H  
ATOM    846 HD22 LEU A  57      -5.364  -8.083  10.962  1.00 79.45           H  
ATOM    847 HD23 LEU A  57      -5.817  -7.029   9.599  1.00 79.45           H  
ATOM    848  N   LYS A  58     -11.332  -6.138   9.215  1.00 82.30           N  
ATOM    849  H   LYS A  58     -11.583  -7.039   9.597  1.00 82.30           H  
ATOM    850  CA  LYS A  58     -12.276  -5.462   8.308  1.00 82.30           C  
ATOM    851  HA  LYS A  58     -11.815  -4.551   7.924  1.00 82.30           H  
ATOM    852  C   LYS A  58     -13.562  -4.988   8.980  1.00 82.30           C  
ATOM    853  CB  LYS A  58     -12.595  -6.363   7.101  1.00 82.30           C  
ATOM    854  HB2 LYS A  58     -13.066  -7.285   7.441  1.00 82.30           H  
ATOM    855  HB3 LYS A  58     -13.313  -5.836   6.472  1.00 82.30           H  
ATOM    856  O   LYS A  58     -14.163  -4.037   8.487  1.00 82.30           O  
ATOM    857  CG  LYS A  58     -11.354  -6.693   6.251  1.00 82.30           C  
ATOM    858  HG2 LYS A  58     -10.817  -5.768   6.041  1.00 82.30           H  
ATOM    859  HG3 LYS A  58     -10.696  -7.361   6.806  1.00 82.30           H  
ATOM    860  CD  LYS A  58     -11.741  -7.352   4.915  1.00 82.30           C  
ATOM    861  HD2 LYS A  58     -12.218  -8.313   5.109  1.00 82.30           H  
ATOM    862  HD3 LYS A  58     -12.447  -6.699   4.402  1.00 82.30           H  
ATOM    863  CE  LYS A  58     -10.494  -7.545   4.033  1.00 82.30           C  
ATOM    864  HE2 LYS A  58      -9.891  -6.641   4.102  1.00 82.30           H  
ATOM    865  HE3 LYS A  58      -9.902  -8.365   4.439  1.00 82.30           H  
ATOM    866  NZ  LYS A  58     -10.829  -7.787   2.600  1.00 82.30           N  
ATOM    867  HZ1 LYS A  58     -10.000  -7.881   2.031  1.00 82.30           H  
ATOM    868  HZ2 LYS A  58     -11.410  -8.603   2.470  1.00 82.30           H  
ATOM    869  HZ3 LYS A  58     -11.307  -6.985   2.214  1.00 82.30           H  
ATOM    870  N   TYR A  59     -13.995  -5.622  10.073  1.00 88.23           N  
ATOM    871  H   TYR A  59     -13.465  -6.421  10.390  1.00 88.23           H  
ATOM    872  CA  TYR A  59     -15.333  -5.396  10.652  1.00 88.23           C  
ATOM    873  HA  TYR A  59     -15.818  -4.587  10.106  1.00 88.23           H  
ATOM    874  C   TYR A  59     -15.304  -4.907  12.109  1.00 88.23           C  
ATOM    875  CB  TYR A  59     -16.214  -6.637  10.440  1.00 88.23           C  
ATOM    876  HB2 TYR A  59     -17.245  -6.384  10.686  1.00 88.23           H  
ATOM    877  HB3 TYR A  59     -15.886  -7.405  11.140  1.00 88.23           H  
ATOM    878  O   TYR A  59     -16.196  -5.221  12.896  1.00 88.23           O  
ATOM    879  CG  TYR A  59     -16.199  -7.208   9.031  1.00 88.23           C  
ATOM    880  CD1 TYR A  59     -16.419  -6.390   7.905  1.00 88.23           C  
ATOM    881  HD1 TYR A  59     -16.631  -5.340   8.043  1.00 88.23           H  
ATOM    882  CD2 TYR A  59     -15.939  -8.573   8.851  1.00 88.23           C  
ATOM    883  HD2 TYR A  59     -15.788  -9.194   9.722  1.00 88.23           H  
ATOM    884  CE1 TYR A  59     -16.350  -6.939   6.608  1.00 88.23           C  
ATOM    885  HE1 TYR A  59     -16.519  -6.303   5.751  1.00 88.23           H  
ATOM    886  CE2 TYR A  59     -15.865  -9.130   7.565  1.00 88.23           C  
ATOM    887  HE2 TYR A  59     -15.630 -10.177   7.439  1.00 88.23           H  
ATOM    888  OH  TYR A  59     -16.012  -8.870   5.198  1.00 88.23           O  
ATOM    889  HH  TYR A  59     -16.113  -8.208   4.510  1.00 88.23           H  
ATOM    890  CZ  TYR A  59     -16.071  -8.314   6.438  1.00 88.23           C  
ATOM    891  N   GLY A  60     -14.280  -4.124  12.471  1.00 87.89           N  
ATOM    892  H   GLY A  60     -13.590  -3.888  11.771  1.00 87.89           H  
ATOM    893  CA  GLY A  60     -14.145  -3.529  13.807  1.00 87.89           C  
ATOM    894  HA2 GLY A  60     -14.019  -4.322  14.544  1.00 87.89           H  
ATOM    895  HA3 GLY A  60     -13.266  -2.885  13.825  1.00 87.89           H  
ATOM    896  C   GLY A  60     -15.359  -2.686  14.213  1.00 87.89           C  
ATOM    897  O   GLY A  60     -15.894  -2.887  15.300  1.00 87.89           O  
ATOM    898  N   ASP A  61     -15.860  -1.842  13.308  1.00 86.71           N  
ATOM    899  H   ASP A  61     -15.276  -1.569  12.531  1.00 86.71           H  
ATOM    900  CA  ASP A  61     -17.058  -1.018  13.533  1.00 86.71           C  
ATOM    901  HA  ASP A  61     -16.883  -0.344  14.372  1.00 86.71           H  
ATOM    902  C   ASP A  61     -18.308  -1.864  13.827  1.00 86.71           C  
ATOM    903  CB  ASP A  61     -17.369  -0.188  12.273  1.00 86.71           C  
ATOM    904  HB2 ASP A  61     -17.559  -0.871  11.446  1.00 86.71           H  
ATOM    905  HB3 ASP A  61     -18.289   0.368  12.451  1.00 86.71           H  
ATOM    906  O   ASP A  61     -19.185  -1.466  14.592  1.00 86.71           O  
ATOM    907  CG  ASP A  61     -16.297   0.811  11.829  1.00 86.71           C  
ATOM    908  OD1 ASP A  61     -15.215   0.855  12.446  1.00 86.71           O  
ATOM    909  OD2 ASP A  61     -16.580   1.478  10.805  1.00 86.71           O  
ATOM    910  N   ASP A  62     -18.427  -3.042  13.207  1.00 89.77           N  
ATOM    911  H   ASP A  62     -17.657  -3.362  12.637  1.00 89.77           H  
ATOM    912  CA  ASP A  62     -19.558  -3.940  13.438  1.00 89.77           C  
ATOM    913  HA  ASP A  62     -20.470  -3.345  13.489  1.00 89.77           H  
ATOM    914  C   ASP A  62     -19.429  -4.657  14.791  1.00 89.77           C  
ATOM    915  CB  ASP A  62     -19.712  -4.909  12.255  1.00 89.77           C  
ATOM    916  HB2 ASP A  62     -20.521  -5.606  12.475  1.00 89.77           H  
ATOM    917  HB3 ASP A  62     -18.796  -5.486  12.132  1.00 89.77           H  
ATOM    918  O   ASP A  62     -20.432  -4.846  15.480  1.00 89.77           O  
ATOM    919  CG  ASP A  62     -20.052  -4.166  10.953  1.00 89.77           C  
ATOM    920  OD1 ASP A  62     -21.136  -3.529  10.893  1.00 89.77           O  
ATOM    921  OD2 ASP A  62     -19.259  -4.221   9.987  1.00 89.77           O  
ATOM    922  N   ALA A  63     -18.207  -4.985  15.223  1.00 90.39           N  
ATOM    923  H   ALA A  63     -17.416  -4.783  14.629  1.00 90.39           H  
ATOM    924  CA  ALA A  63     -17.950  -5.510  16.565  1.00 90.39           C  
ATOM    925  HA  ALA A  63     -18.590  -6.377  16.727  1.00 90.39           H  
ATOM    926  C   ALA A  63     -18.273  -4.479  17.661  1.00 90.39           C  
ATOM    927  CB  ALA A  63     -16.490  -5.962  16.652  1.00 90.39           C  
ATOM    928  HB1 ALA A  63     -15.820  -5.105  16.576  1.00 90.39           H  
ATOM    929  HB2 ALA A  63     -16.261  -6.661  15.848  1.00 90.39           H  
ATOM    930  HB3 ALA A  63     -16.322  -6.453  17.611  1.00 90.39           H  
ATOM    931  O   ALA A  63     -18.850  -4.841  18.690  1.00 90.39           O  
ATOM    932  N   GLU A  64     -17.949  -3.206  17.424  1.00 86.65           N  
ATOM    933  H   GLU A  64     -17.418  -2.995  16.591  1.00 86.65           H  
ATOM    934  CA  GLU A  64     -18.285  -2.084  18.308  1.00 86.65           C  
ATOM    935  HA  GLU A  64     -17.917  -2.293  19.313  1.00 86.65           H  
ATOM    936  C   GLU A  64     -19.805  -1.883  18.404  1.00 86.65           C  
ATOM    937  CB  GLU A  64     -17.570  -0.828  17.795  1.00 86.65           C  
ATOM    938  HB2 GLU A  64     -17.986  -0.548  16.827  1.00 86.65           H  
ATOM    939  HB3 GLU A  64     -16.515  -1.066  17.659  1.00 86.65           H  
ATOM    940  O   GLU A  64     -20.368  -1.898  19.499  1.00 86.65           O  
ATOM    941  CG  GLU A  64     -17.686   0.361  18.757  1.00 86.65           C  
ATOM    942  HG2 GLU A  64     -18.738   0.541  18.977  1.00 86.65           H  
ATOM    943  HG3 GLU A  64     -17.178   0.115  19.690  1.00 86.65           H  
ATOM    944  CD  GLU A  64     -17.066   1.622  18.141  1.00 86.65           C  
ATOM    945  OE1 GLU A  64     -17.723   2.683  18.212  1.00 86.65           O  
ATOM    946  OE2 GLU A  64     -15.964   1.505  17.558  1.00 86.65           O  
ATOM    947  N   ARG A  65     -20.515  -1.830  17.265  1.00 85.63           N  
ATOM    948  H   ARG A  65     -19.994  -1.806  16.400  1.00 85.63           H  
ATOM    949  CA  ARG A  65     -21.992  -1.725  17.226  1.00 85.63           C  
ATOM    950  HA  ARG A  65     -22.294  -0.785  17.688  1.00 85.63           H  
ATOM    951  C   ARG A  65     -22.700  -2.836  17.999  1.00 85.63           C  
ATOM    952  CB  ARG A  65     -22.478  -1.788  15.775  1.00 85.63           C  
ATOM    953  HB2 ARG A  65     -21.969  -2.607  15.267  1.00 85.63           H  
ATOM    954  HB3 ARG A  65     -23.547  -2.000  15.767  1.00 85.63           H  
ATOM    955  O   ARG A  65     -23.730  -2.599  18.635  1.00 85.63           O  
ATOM    956  CG  ARG A  65     -22.257  -0.483  15.012  1.00 85.63           C  
ATOM    957  HG2 ARG A  65     -21.220  -0.160  15.101  1.00 85.63           H  
ATOM    958  HG3 ARG A  65     -22.901   0.295  15.423  1.00 85.63           H  
ATOM    959  CD  ARG A  65     -22.609  -0.728  13.543  1.00 85.63           C  
ATOM    960  HD2 ARG A  65     -22.044  -1.596  13.203  1.00 85.63           H  
ATOM    961  HD3 ARG A  65     -23.673  -0.946  13.460  1.00 85.63           H  
ATOM    962  NE  ARG A  65     -22.267   0.441  12.722  1.00 85.63           N  
ATOM    963  HE  ARG A  65     -22.192   1.319  13.216  1.00 85.63           H  
ATOM    964  NH1 ARG A  65     -21.773  -0.688  10.767  1.00 85.63           N  
ATOM    965 HH11 ARG A  65     -21.847  -1.581  11.233  1.00 85.63           H  
ATOM    966 HH12 ARG A  65     -21.171  -0.712   9.956  1.00 85.63           H  
ATOM    967  NH2 ARG A  65     -21.382   1.505  10.935  1.00 85.63           N  
ATOM    968 HH21 ARG A  65     -21.238   2.305  11.534  1.00 85.63           H  
ATOM    969 HH22 ARG A  65     -20.824   1.443  10.095  1.00 85.63           H  
ATOM    970  CZ  ARG A  65     -21.826   0.407  11.481  1.00 85.63           C  
ATOM    971  N   LEU A  66     -22.176  -4.057  17.915  1.00 89.31           N  
ATOM    972  H   LEU A  66     -21.355  -4.173  17.340  1.00 89.31           H  
ATOM    973  CA  LEU A  66     -22.718  -5.226  18.613  1.00 89.31           C  
ATOM    974  HA  LEU A  66     -23.803  -5.132  18.661  1.00 89.31           H  
ATOM    975  C   LEU A  66     -22.256  -5.302  20.082  1.00 89.31           C  
ATOM    976  CB  LEU A  66     -22.380  -6.488  17.797  1.00 89.31           C  
ATOM    977  HB2 LEU A  66     -21.297  -6.546  17.686  1.00 89.31           H  
ATOM    978  HB3 LEU A  66     -22.707  -7.364  18.357  1.00 89.31           H  
ATOM    979  O   LEU A  66     -22.738  -6.145  20.841  1.00 89.31           O  
ATOM    980  CG  LEU A  66     -23.023  -6.534  16.393  1.00 89.31           C  
ATOM    981  HG  LEU A  66     -22.730  -5.662  15.808  1.00 89.31           H  
ATOM    982  CD1 LEU A  66     -22.560  -7.788  15.653  1.00 89.31           C  
ATOM    983 HD11 LEU A  66     -23.059  -7.868  14.687  1.00 89.31           H  
ATOM    984 HD12 LEU A  66     -22.761  -8.679  16.247  1.00 89.31           H  
ATOM    985 HD13 LEU A  66     -21.490  -7.698  15.469  1.00 89.31           H  
ATOM    986  CD2 LEU A  66     -24.550  -6.549  16.428  1.00 89.31           C  
ATOM    987 HD21 LEU A  66     -24.925  -5.609  16.833  1.00 89.31           H  
ATOM    988 HD22 LEU A  66     -24.881  -7.384  17.045  1.00 89.31           H  
ATOM    989 HD23 LEU A  66     -24.937  -6.678  15.417  1.00 89.31           H  
ATOM    990  N   GLY A  67     -21.361  -4.406  20.510  1.00 85.78           N  
ATOM    991  H   GLY A  67     -21.022  -3.712  19.860  1.00 85.78           H  
ATOM    992  CA  GLY A  67     -20.820  -4.341  21.864  1.00 85.78           C  
ATOM    993  HA2 GLY A  67     -21.636  -4.207  22.575  1.00 85.78           H  
ATOM    994  HA3 GLY A  67     -20.161  -3.475  21.923  1.00 85.78           H  
ATOM    995  C   GLY A  67     -20.001  -5.575  22.239  1.00 85.78           C  
ATOM    996  O   GLY A  67     -20.095  -6.031  23.381  1.00 85.78           O  
ATOM    997  N   ILE A  68     -19.283  -6.127  21.257  1.00 87.25           N  
ATOM    998  H   ILE A  68     -19.333  -5.669  20.358  1.00 87.25           H  
ATOM    999  CA  ILE A  68     -18.280  -7.194  21.392  1.00 87.25           C  
ATOM   1000  HA  ILE A  68     -18.549  -7.850  22.220  1.00 87.25           H  
ATOM   1001  C   ILE A  68     -16.904  -6.600  21.725  1.00 87.25           C  
ATOM   1002  CB  ILE A  68     -18.231  -8.019  20.081  1.00 87.25           C  
ATOM   1003  HB  ILE A  68     -17.938  -7.349  19.272  1.00 87.25           H  
ATOM   1004  O   ILE A  68     -16.087  -7.254  22.365  1.00 87.25           O  
ATOM   1005  CG1 ILE A  68     -19.609  -8.605  19.697  1.00 87.25           C  
ATOM   1006 HG12 ILE A  68     -19.504  -9.167  18.769  1.00 87.25           H  
ATOM   1007 HG13 ILE A  68     -20.299  -7.787  19.492  1.00 87.25           H  
ATOM   1008  CG2 ILE A  68     -17.176  -9.136  20.137  1.00 87.25           C  
ATOM   1009 HG21 ILE A  68     -17.268  -9.791  19.270  1.00 87.25           H  
ATOM   1010 HG22 ILE A  68     -16.174  -8.707  20.129  1.00 87.25           H  
ATOM   1011 HG23 ILE A  68     -17.293  -9.711  21.056  1.00 87.25           H  
ATOM   1012  CD1 ILE A  68     -20.250  -9.513  20.753  1.00 87.25           C  
ATOM   1013 HD11 ILE A  68     -19.617 -10.383  20.933  1.00 87.25           H  
ATOM   1014 HD12 ILE A  68     -21.220  -9.848  20.388  1.00 87.25           H  
ATOM   1015 HD13 ILE A  68     -20.404  -8.970  21.686  1.00 87.25           H  
ATOM   1016  N   LYS A  69     -16.676  -5.345  21.325  1.00 79.88           N  
ATOM   1017  H   LYS A  69     -17.421  -4.871  20.835  1.00 79.88           H  
ATOM   1018  CA  LYS A  69     -15.493  -4.532  21.616  1.00 79.88           C  
ATOM   1019  HA  LYS A  69     -14.934  -4.973  22.440  1.00 79.88           H  
ATOM   1020  C   LYS A  69     -15.953  -3.123  22.027  1.00 79.88           C  
ATOM   1021  CB  LYS A  69     -14.624  -4.507  20.346  1.00 79.88           C  
ATOM   1022  HB2 LYS A  69     -15.174  -3.970  19.573  1.00 79.88           H  
ATOM   1023  HB3 LYS A  69     -14.460  -5.527  20.000  1.00 79.88           H  
ATOM   1024  O   LYS A  69     -16.987  -2.676  21.533  1.00 79.88           O  
ATOM   1025  CG  LYS A  69     -13.257  -3.844  20.560  1.00 79.88           C  
ATOM   1026  HG2 LYS A  69     -13.375  -2.941  21.160  1.00 79.88           H  
ATOM   1027  HG3 LYS A  69     -12.603  -4.523  21.107  1.00 79.88           H  
ATOM   1028  CD  LYS A  69     -12.604  -3.450  19.231  1.00 79.88           C  
ATOM   1029  HD2 LYS A  69     -13.350  -2.971  18.596  1.00 79.88           H  
ATOM   1030  HD3 LYS A  69     -12.213  -4.337  18.734  1.00 79.88           H  
ATOM   1031  CE  LYS A  69     -11.485  -2.444  19.518  1.00 79.88           C  
ATOM   1032  HE2 LYS A  69     -10.704  -2.930  20.102  1.00 79.88           H  
ATOM   1033  HE3 LYS A  69     -11.908  -1.647  20.129  1.00 79.88           H  
ATOM   1034  NZ  LYS A  69     -10.937  -1.861  18.271  1.00 79.88           N  
ATOM   1035  HZ1 LYS A  69     -10.255  -1.150  18.495  1.00 79.88           H  
ATOM   1036  HZ2 LYS A  69     -10.517  -2.565  17.681  1.00 79.88           H  
ATOM   1037  HZ3 LYS A  69     -11.681  -1.396  17.769  1.00 79.88           H  
ATOM   1038  N   GLY A  70     -15.204  -2.448  22.899  1.00 68.47           N  
ATOM   1039  H   GLY A  70     -14.395  -2.895  23.306  1.00 68.47           H  
ATOM   1040  CA  GLY A  70     -15.384  -1.018  23.173  1.00 68.47           C  
ATOM   1041  HA2 GLY A  70     -16.444  -0.804  23.311  1.00 68.47           H  
ATOM   1042  HA3 GLY A  70     -14.874  -0.754  24.099  1.00 68.47           H  
ATOM   1043  C   GLY A  70     -14.846  -0.122  22.047  1.00 68.47           C  
ATOM   1044  O   GLY A  70     -14.034  -0.559  21.222  1.00 68.47           O  
ATOM   1045  N   ASP A  71     -15.296   1.132  22.026  1.00 65.05           N  
ATOM   1046  H   ASP A  71     -15.933   1.433  22.750  1.00 65.05           H  
ATOM   1047  CA  ASP A  71     -14.790   2.165  21.114  1.00 65.05           C  
ATOM   1048  HA  ASP A  71     -14.598   1.694  20.150  1.00 65.05           H  
ATOM   1049  C   ASP A  71     -13.438   2.743  21.600  1.00 65.05           C  
ATOM   1050  CB  ASP A  71     -15.894   3.211  20.851  1.00 65.05           C  
ATOM   1051  HB2 ASP A  71     -15.614   3.791  19.972  1.00 65.05           H  
ATOM   1052  HB3 ASP A  71     -16.818   2.678  20.625  1.00 65.05           H  
ATOM   1053  O   ASP A  71     -12.968   2.423  22.694  1.00 65.05           O  
ATOM   1054  CG  ASP A  71     -16.182   4.189  21.987  1.00 65.05           C  
ATOM   1055  OD1 ASP A  71     -15.200   4.718  22.543  1.00 65.05           O  
ATOM   1056  OD2 ASP A  71     -17.365   4.461  22.278  1.00 65.05           O  
ATOM   1057  N   GLU A  72     -12.768   3.576  20.793  1.00 59.16           N  
ATOM   1058  H   GLU A  72     -13.195   3.831  19.915  1.00 59.16           H  
ATOM   1059  CA  GLU A  72     -11.450   4.149  21.144  1.00 59.16           C  
ATOM   1060  HA  GLU A  72     -10.753   3.333  21.336  1.00 59.16           H  
ATOM   1061  C   GLU A  72     -11.454   5.027  22.412  1.00 59.16           C  
ATOM   1062  CB  GLU A  72     -10.907   5.003  19.984  1.00 59.16           C  
ATOM   1063  HB2 GLU A  72     -11.643   5.767  19.732  1.00 59.16           H  
ATOM   1064  HB3 GLU A  72     -10.002   5.503  20.329  1.00 59.16           H  
ATOM   1065  O   GLU A  72     -10.416   5.182  23.060  1.00 59.16           O  
ATOM   1066  CG  GLU A  72     -10.546   4.202  18.724  1.00 59.16           C  
ATOM   1067  HG2 GLU A  72     -11.455   3.770  18.305  1.00 59.16           H  
ATOM   1068  HG3 GLU A  72      -9.887   3.384  19.014  1.00 59.16           H  
ATOM   1069  CD  GLU A  72      -9.844   5.054  17.646  1.00 59.16           C  
ATOM   1070  OE1 GLU A  72      -9.308   4.438  16.696  1.00 59.16           O  
ATOM   1071  OE2 GLU A  72      -9.804   6.302  17.778  1.00 59.16           O  
ATOM   1072  N   LEU A  73     -12.597   5.624  22.758  1.00 53.43           N  
ATOM   1073  H   LEU A  73     -13.438   5.326  22.285  1.00 53.43           H  
ATOM   1074  CA  LEU A  73     -12.781   6.526  23.899  1.00 53.43           C  
ATOM   1075  HA  LEU A  73     -11.826   6.980  24.160  1.00 53.43           H  
ATOM   1076  C   LEU A  73     -13.272   5.780  25.153  1.00 53.43           C  
ATOM   1077  CB  LEU A  73     -13.778   7.630  23.490  1.00 53.43           C  
ATOM   1078  HB2 LEU A  73     -13.989   8.251  24.361  1.00 53.43           H  
ATOM   1079  HB3 LEU A  73     -14.715   7.153  23.202  1.00 53.43           H  
ATOM   1080  O   LEU A  73     -12.981   6.211  26.270  1.00 53.43           O  
ATOM   1081  CG  LEU A  73     -13.305   8.532  22.334  1.00 53.43           C  
ATOM   1082  HG  LEU A  73     -12.961   7.926  21.496  1.00 53.43           H  
ATOM   1083  CD1 LEU A  73     -14.458   9.407  21.837  1.00 53.43           C  
ATOM   1084 HD11 LEU A  73     -14.830  10.034  22.647  1.00 53.43           H  
ATOM   1085 HD12 LEU A  73     -15.263   8.758  21.490  1.00 53.43           H  
ATOM   1086 HD13 LEU A  73     -14.121  10.021  21.002  1.00 53.43           H  
ATOM   1087  CD2 LEU A  73     -12.168   9.461  22.774  1.00 53.43           C  
ATOM   1088 HD21 LEU A  73     -11.883  10.107  21.944  1.00 53.43           H  
ATOM   1089 HD22 LEU A  73     -11.303   8.859  23.053  1.00 53.43           H  
ATOM   1090 HD23 LEU A  73     -12.485  10.062  23.627  1.00 53.43           H  
ATOM   1091  N   SER A  74     -13.961   4.657  24.959  1.00 54.42           N  
ATOM   1092  H   SER A  74     -14.209   4.468  23.999  1.00 54.42           H  
ATOM   1093  CA  SER A  74     -14.652   3.842  25.956  1.00 54.42           C  
ATOM   1094  HA  SER A  74     -14.337   4.148  26.954  1.00 54.42           H  
ATOM   1095  C   SER A  74     -14.292   2.359  25.796  1.00 54.42           C  
ATOM   1096  CB  SER A  74     -16.168   4.067  25.855  1.00 54.42           C  
ATOM   1097  HB2 SER A  74     -16.681   3.293  26.424  1.00 54.42           H  
ATOM   1098  HB3 SER A  74     -16.490   3.998  24.816  1.00 54.42           H  
ATOM   1099  O   SER A  74     -15.161   1.487  25.749  1.00 54.42           O  
ATOM   1100  OG  SER A  74     -16.545   5.318  26.400  1.00 54.42           O  
ATOM   1101  HG  SER A  74     -17.480   5.244  26.602  1.00 54.42           H  
ATOM   1102  N   VAL A  75     -12.992   2.044  25.750  1.00 53.99           N  
ATOM   1103  H   VAL A  75     -12.341   2.810  25.651  1.00 53.99           H  
ATOM   1104  CA  VAL A  75     -12.495   0.666  25.546  1.00 53.99           C  
ATOM   1105  HA  VAL A  75     -12.855   0.333  24.573  1.00 53.99           H  
ATOM   1106  C   VAL A  75     -13.042  -0.316  26.600  1.00 53.99           C  
ATOM   1107  CB  VAL A  75     -10.950   0.618  25.521  1.00 53.99           C  
ATOM   1108  HB  VAL A  75     -10.570   0.769  26.531  1.00 53.99           H  
ATOM   1109  O   VAL A  75     -13.263  -1.486  26.295  1.00 53.99           O  
ATOM   1110  CG1 VAL A  75     -10.459  -0.736  25.000  1.00 53.99           C  
ATOM   1111 HG11 VAL A  75     -10.886  -0.937  24.017  1.00 53.99           H  
ATOM   1112 HG12 VAL A  75     -10.754  -1.532  25.684  1.00 53.99           H  
ATOM   1113 HG13 VAL A  75      -9.372  -0.733  24.924  1.00 53.99           H  
ATOM   1114  CG2 VAL A  75     -10.322   1.685  24.609  1.00 53.99           C  
ATOM   1115 HG21 VAL A  75      -9.237   1.584  24.609  1.00 53.99           H  
ATOM   1116 HG22 VAL A  75     -10.693   1.568  23.591  1.00 53.99           H  
ATOM   1117 HG23 VAL A  75     -10.567   2.688  24.959  1.00 53.99           H  
ATOM   1118  N   HIS A  76     -13.328   0.183  27.811  1.00 48.92           N  
ATOM   1119  H   HIS A  76     -13.126   1.160  27.962  1.00 48.92           H  
ATOM   1120  CA  HIS A  76     -13.879  -0.576  28.943  1.00 48.92           C  
ATOM   1121  HA  HIS A  76     -13.436  -1.572  28.944  1.00 48.92           H  
ATOM   1122  C   HIS A  76     -15.378  -0.858  28.885  1.00 48.92           C  
ATOM   1123  CB  HIS A  76     -13.513   0.122  30.260  1.00 48.92           C  
ATOM   1124  HB2 HIS A  76     -13.830  -0.504  31.094  1.00 48.92           H  
ATOM   1125  HB3 HIS A  76     -14.053   1.066  30.324  1.00 48.92           H  
ATOM   1126  O   HIS A  76     -15.898  -1.611  29.713  1.00 48.92           O  
ATOM   1127  CG  HIS A  76     -12.042   0.388  30.410  1.00 48.92           C  
ATOM   1128  CD2 HIS A  76     -11.443   1.603  30.582  1.00 48.92           C  
ATOM   1129  HD2 HIS A  76     -11.947   2.555  30.660  1.00 48.92           H  
ATOM   1130  ND1 HIS A  76     -11.046  -0.550  30.352  1.00 48.92           N  
ATOM   1131  HD1 HIS A  76     -11.179  -1.513  30.076  1.00 48.92           H  
ATOM   1132  CE1 HIS A  76      -9.873   0.077  30.505  1.00 48.92           C  
ATOM   1133  HE1 HIS A  76      -8.899  -0.390  30.496  1.00 48.92           H  
ATOM   1134  NE2 HIS A  76     -10.064   1.395  30.617  1.00 48.92           N  
ATOM   1135  N   GLU A  77     -16.106  -0.271  27.938  1.00 52.47           N  
ATOM   1136  H   GLU A  77     -15.658   0.278  27.219  1.00 52.47           H  
ATOM   1137  CA  GLU A  77     -17.542  -0.485  27.861  1.00 52.47           C  
ATOM   1138  HA  GLU A  77     -17.919  -0.546  28.881  1.00 52.47           H  
ATOM   1139  C   GLU A  77     -17.891  -1.822  27.185  1.00 52.47           C  
ATOM   1140  CB  GLU A  77     -18.263   0.713  27.223  1.00 52.47           C  
ATOM   1141  HB2 GLU A  77     -17.777   0.990  26.287  1.00 52.47           H  
ATOM   1142  HB3 GLU A  77     -19.285   0.404  27.004  1.00 52.47           H  
ATOM   1143  O   GLU A  77     -17.523  -2.121  26.052  1.00 52.47           O  
ATOM   1144  CG  GLU A  77     -18.314   1.918  28.184  1.00 52.47           C  
ATOM   1145  HG2 GLU A  77     -18.750   1.586  29.126  1.00 52.47           H  
ATOM   1146  HG3 GLU A  77     -17.297   2.253  28.390  1.00 52.47           H  
ATOM   1147  CD  GLU A  77     -19.147   3.100  27.655  1.00 52.47           C  
ATOM   1148  OE1 GLU A  77     -19.136   4.162  28.320  1.00 52.47           O  
ATOM   1149  OE2 GLU A  77     -19.845   2.936  26.632  1.00 52.47           O  
ATOM   1150  N   GLY A  78     -18.717  -2.614  27.874  1.00 62.07           N  
ATOM   1151  H   GLY A  78     -18.837  -2.391  28.852  1.00 62.07           H  
ATOM   1152  CA  GLY A  78     -19.770  -3.392  27.217  1.00 62.07           C  
ATOM   1153  HA2 GLY A  78     -20.701  -3.218  27.757  1.00 62.07           H  
ATOM   1154  HA3 GLY A  78     -19.901  -3.004  26.207  1.00 62.07           H  
ATOM   1155  C   GLY A  78     -19.584  -4.905  27.089  1.00 62.07           C  
ATOM   1156  O   GLY A  78     -20.608  -5.581  26.912  1.00 62.07           O  
ATOM   1157  N   PHE A  79     -18.362  -5.442  27.214  1.00 85.09           N  
ATOM   1158  H   PHE A  79     -17.577  -4.811  27.293  1.00 85.09           H  
ATOM   1159  CA  PHE A  79     -18.120  -6.895  27.164  1.00 85.09           C  
ATOM   1160  HA  PHE A  79     -19.050  -7.388  26.883  1.00 85.09           H  
ATOM   1161  C   PHE A  79     -17.731  -7.512  28.514  1.00 85.09           C  
ATOM   1162  CB  PHE A  79     -17.113  -7.262  26.066  1.00 85.09           C  
ATOM   1163  HB2 PHE A  79     -17.407  -6.779  25.134  1.00 85.09           H  
ATOM   1164  HB3 PHE A  79     -16.123  -6.895  26.334  1.00 85.09           H  
ATOM   1165  O   PHE A  79     -18.338  -8.507  28.908  1.00 85.09           O  
ATOM   1166  CG  PHE A  79     -17.063  -8.763  25.840  1.00 85.09           C  
ATOM   1167  CD1 PHE A  79     -16.110  -9.551  26.511  1.00 85.09           C  
ATOM   1168  HD1 PHE A  79     -15.376  -9.082  27.149  1.00 85.09           H  
ATOM   1169  CD2 PHE A  79     -18.033  -9.382  25.028  1.00 85.09           C  
ATOM   1170  HD2 PHE A  79     -18.764  -8.778  24.511  1.00 85.09           H  
ATOM   1171  CE1 PHE A  79     -16.128 -10.951  26.377  1.00 85.09           C  
ATOM   1172  HE1 PHE A  79     -15.396 -11.553  26.894  1.00 85.09           H  
ATOM   1173  CE2 PHE A  79     -18.057 -10.782  24.901  1.00 85.09           C  
ATOM   1174  HE2 PHE A  79     -18.807 -11.255  24.285  1.00 85.09           H  
ATOM   1175  CZ  PHE A  79     -17.109 -11.563  25.582  1.00 85.09           C  
ATOM   1176  HZ  PHE A  79     -17.139 -12.641  25.515  1.00 85.09           H  
ATOM   1177  N   VAL A  80     -16.776  -6.931  29.250  1.00 86.18           N  
ATOM   1178  H   VAL A  80     -16.321  -6.099  28.904  1.00 86.18           H  
ATOM   1179  CA  VAL A  80     -16.393  -7.424  30.586  1.00 86.18           C  
ATOM   1180  HA  VAL A  80     -16.487  -8.510  30.572  1.00 86.18           H  
ATOM   1181  C   VAL A  80     -17.376  -6.926  31.641  1.00 86.18           C  
ATOM   1182  CB  VAL A  80     -14.926  -7.100  30.947  1.00 86.18           C  
ATOM   1183  HB  VAL A  80     -14.804  -6.022  31.051  1.00 86.18           H  
ATOM   1184  O   VAL A  80     -17.831  -5.783  31.591  1.00 86.18           O  
ATOM   1185  CG1 VAL A  80     -14.520  -7.777  32.263  1.00 86.18           C  
ATOM   1186 HG11 VAL A  80     -13.441  -7.718  32.406  1.00 86.18           H  
ATOM   1187 HG12 VAL A  80     -14.989  -7.266  33.104  1.00 86.18           H  
ATOM   1188 HG13 VAL A  80     -14.821  -8.824  32.265  1.00 86.18           H  
ATOM   1189  CG2 VAL A  80     -13.973  -7.594  29.851  1.00 86.18           C  
ATOM   1190 HG21 VAL A  80     -12.939  -7.460  30.168  1.00 86.18           H  
ATOM   1191 HG22 VAL A  80     -14.117  -7.026  28.932  1.00 86.18           H  
ATOM   1192 HG23 VAL A  80     -14.135  -8.654  29.656  1.00 86.18           H  
ATOM   1193  N   ASN A  81     -17.755  -7.789  32.587  1.00 86.29           N  
ATOM   1194  H   ASN A  81     -17.378  -8.726  32.579  1.00 86.29           H  
ATOM   1195  CA  ASN A  81     -18.570  -7.371  33.719  1.00 86.29           C  
ATOM   1196  HA  ASN A  81     -19.491  -6.938  33.329  1.00 86.29           H  
ATOM   1197  C   ASN A  81     -17.832  -6.289  34.508  1.00 86.29           C  
ATOM   1198  CB  ASN A  81     -18.917  -8.576  34.611  1.00 86.29           C  
ATOM   1199  HB2 ASN A  81     -18.001  -8.997  35.025  1.00 86.29           H  
ATOM   1200  HB3 ASN A  81     -19.407  -9.341  34.008  1.00 86.29           H  
ATOM   1201  O   ASN A  81     -16.678  -6.465  34.884  1.00 86.29           O  
ATOM   1202  CG  ASN A  81     -19.837  -8.199  35.759  1.00 86.29           C  
ATOM   1203  ND2 ASN A  81     -21.128  -8.260  35.563  1.00 86.29           N  
ATOM   1204 HD21 ASN A  81     -21.733  -7.927  36.301  1.00 86.29           H  
ATOM   1205 HD22 ASN A  81     -21.447  -8.416  34.618  1.00 86.29           H  
ATOM   1206  OD1 ASN A  81     -19.438  -7.801  36.839  1.00 86.29           O  
ATOM   1207  N   ILE A  82     -18.537  -5.206  34.832  1.00 78.06           N  
ATOM   1208  H   ILE A  82     -19.459  -5.104  34.432  1.00 78.06           H  
ATOM   1209  CA  ILE A  82     -17.976  -4.060  35.557  1.00 78.06           C  
ATOM   1210  HA  ILE A  82     -17.127  -3.688  34.984  1.00 78.06           H  
ATOM   1211  C   ILE A  82     -17.432  -4.401  36.952  1.00 78.06           C  
ATOM   1212  CB  ILE A  82     -19.018  -2.923  35.673  1.00 78.06           C  
ATOM   1213  HB  ILE A  82     -18.539  -2.085  36.180  1.00 78.06           H  
ATOM   1214  O   ILE A  82     -16.977  -3.508  37.633  1.00 78.06           O  
ATOM   1215  CG1 ILE A  82     -20.237  -3.367  36.518  1.00 78.06           C  
ATOM   1216 HG12 ILE A  82     -20.825  -4.097  35.962  1.00 78.06           H  
ATOM   1217 HG13 ILE A  82     -19.893  -3.844  37.436  1.00 78.06           H  
ATOM   1218  CG2 ILE A  82     -19.441  -2.424  34.280  1.00 78.06           C  
ATOM   1219 HG21 ILE A  82     -20.035  -3.173  33.757  1.00 78.06           H  
ATOM   1220 HG22 ILE A  82     -18.551  -2.207  33.689  1.00 78.06           H  
ATOM   1221 HG23 ILE A  82     -20.014  -1.501  34.367  1.00 78.06           H  
ATOM   1222  CD1 ILE A  82     -21.147  -2.209  36.937  1.00 78.06           C  
ATOM   1223 HD11 ILE A  82     -21.971  -2.597  37.537  1.00 78.06           H  
ATOM   1224 HD12 ILE A  82     -21.563  -1.715  36.059  1.00 78.06           H  
ATOM   1225 HD13 ILE A  82     -20.581  -1.489  37.528  1.00 78.06           H  
ATOM   1226  N   TYR A  83     -17.540  -5.633  37.452  1.00 80.31           N  
ATOM   1227  H   TYR A  83     -17.939  -6.353  36.866  1.00 80.31           H  
ATOM   1228  CA  TYR A  83     -16.998  -6.041  38.751  1.00 80.31           C  
ATOM   1229  HA  TYR A  83     -16.540  -5.178  39.234  1.00 80.31           H  
ATOM   1230  C   TYR A  83     -15.881  -7.081  38.634  1.00 80.31           C  
ATOM   1231  CB  TYR A  83     -18.134  -6.540  39.653  1.00 80.31           C  
ATOM   1232  HB2 TYR A  83     -17.725  -6.751  40.642  1.00 80.31           H  
ATOM   1233  HB3 TYR A  83     -18.512  -7.481  39.252  1.00 80.31           H  
ATOM   1234  O   TYR A  83     -15.563  -7.732  39.638  1.00 80.31           O  
ATOM   1235  CG  TYR A  83     -19.278  -5.566  39.834  1.00 80.31           C  
ATOM   1236  CD1 TYR A  83     -19.041  -4.323  40.449  1.00 80.31           C  
ATOM   1237  HD1 TYR A  83     -18.037  -4.050  40.741  1.00 80.31           H  
ATOM   1238  CD2 TYR A  83     -20.568  -5.891  39.372  1.00 80.31           C  
ATOM   1239  HD2 TYR A  83     -20.726  -6.819  38.843  1.00 80.31           H  
ATOM   1240  CE1 TYR A  83     -20.092  -3.405  40.615  1.00 80.31           C  
ATOM   1241  HE1 TYR A  83     -19.888  -2.437  41.048  1.00 80.31           H  
ATOM   1242  CE2 TYR A  83     -21.629  -4.982  39.551  1.00 80.31           C  
ATOM   1243  HE2 TYR A  83     -22.615  -5.204  39.171  1.00 80.31           H  
ATOM   1244  OH  TYR A  83     -22.404  -2.849  40.329  1.00 80.31           O  
ATOM   1245  HH  TYR A  83     -22.053  -1.983  40.550  1.00 80.31           H  
ATOM   1246  CZ  TYR A  83     -21.388  -3.737  40.170  1.00 80.31           C  
ATOM   1247  N   SER A  84     -15.327  -7.267  37.434  1.00 83.58           N  
ATOM   1248  H   SER A  84     -15.620  -6.691  36.658  1.00 83.58           H  
ATOM   1249  CA  SER A  84     -14.439  -8.381  37.116  1.00 83.58           C  
ATOM   1250  HA  SER A  84     -14.065  -8.818  38.042  1.00 83.58           H  
ATOM   1251  C   SER A  84     -13.228  -7.922  36.306  1.00 83.58           C  
ATOM   1252  CB  SER A  84     -15.233  -9.465  36.384  1.00 83.58           C  
ATOM   1253  HB2 SER A  84     -15.595  -9.069  35.436  1.00 83.58           H  
ATOM   1254  HB3 SER A  84     -14.586 -10.322  36.194  1.00 83.58           H  
ATOM   1255  O   SER A  84     -13.339  -7.089  35.414  1.00 83.58           O  
ATOM   1256  OG  SER A  84     -16.332  -9.861  37.206  1.00 83.58           O  
ATOM   1257  HG  SER A  84     -16.677 -10.711  36.924  1.00 83.58           H  
ATOM   1258  N   ASP A  85     -12.060  -8.490  36.618  1.00 86.03           N  
ATOM   1259  H   ASP A  85     -12.019  -9.105  37.418  1.00 86.03           H  
ATOM   1260  CA  ASP A  85     -10.779  -8.118  35.990  1.00 86.03           C  
ATOM   1261  HA  ASP A  85     -10.727  -7.034  35.898  1.00 86.03           H  
ATOM   1262  C   ASP A  85     -10.606  -8.714  34.582  1.00 86.03           C  
ATOM   1263  CB  ASP A  85      -9.618  -8.587  36.883  1.00 86.03           C  
ATOM   1264  HB2 ASP A  85      -8.676  -8.300  36.414  1.00 86.03           H  
ATOM   1265  HB3 ASP A  85      -9.640  -9.675  36.938  1.00 86.03           H  
ATOM   1266  O   ASP A  85      -9.669  -8.385  33.864  1.00 86.03           O  
ATOM   1267  CG  ASP A  85      -9.632  -8.008  38.304  1.00 86.03           C  
ATOM   1268  OD1 ASP A  85      -9.760  -6.774  38.467  1.00 86.03           O  
ATOM   1269  OD2 ASP A  85      -9.499  -8.817  39.255  1.00 86.03           O  
ATOM   1270  N   SER A  86     -11.480  -9.640  34.196  1.00 90.63           N  
ATOM   1271  H   SER A  86     -12.263  -9.837  34.803  1.00 90.63           H  
ATOM   1272  CA  SER A  86     -11.522 -10.240  32.865  1.00 90.63           C  
ATOM   1273  HA  SER A  86     -11.375  -9.458  32.120  1.00 90.63           H  
ATOM   1274  C   SER A  86     -12.887 -10.872  32.630  1.00 90.63           C  
ATOM   1275  CB  SER A  86     -10.418 -11.295  32.691  1.00 90.63           C  
ATOM   1276  HB2 SER A  86      -9.446 -10.802  32.706  1.00 90.63           H  
ATOM   1277  HB3 SER A  86     -10.533 -11.794  31.728  1.00 90.63           H  
ATOM   1278  O   SER A  86     -13.592 -11.219  33.580  1.00 90.63           O  
ATOM   1279  OG  SER A  86     -10.471 -12.252  33.735  1.00 90.63           O  
ATOM   1280  HG  SER A  86     -10.417 -11.738  34.544  1.00 90.63           H  
ATOM   1281  N   ALA A  87     -13.234 -11.038  31.360  1.00 93.39           N  
ATOM   1282  H   ALA A  87     -12.597 -10.706  30.651  1.00 93.39           H  
ATOM   1283  CA  ALA A  87     -14.297 -11.924  30.924  1.00 93.39           C  
ATOM   1284  HA  ALA A  87     -14.862 -12.274  31.788  1.00 93.39           H  
ATOM   1285  C   ALA A  87     -13.688 -13.129  30.219  1.00 93.39           C  
ATOM   1286  CB  ALA A  87     -15.255 -11.180  30.005  1.00 93.39           C  
ATOM   1287  HB1 ALA A  87     -15.715 -10.367  30.567  1.00 93.39           H  
ATOM   1288  HB2 ALA A  87     -16.039 -11.860  29.673  1.00 93.39           H  
ATOM   1289  HB3 ALA A  87     -14.721 -10.792  29.138  1.00 93.39           H  
ATOM   1290  O   ALA A  87     -12.715 -12.999  29.474  1.00 93.39           O  
ATOM   1291  N   GLN A  88     -14.296 -14.291  30.425  1.00 96.85           N  
ATOM   1292  H   GLN A  88     -15.110 -14.307  31.022  1.00 96.85           H  
ATOM   1293  CA  GLN A  88     -13.935 -15.508  29.717  1.00 96.85           C  
ATOM   1294  HA  GLN A  88     -13.266 -15.249  28.897  1.00 96.85           H  
ATOM   1295  C   GLN A  88     -15.179 -16.143  29.106  1.00 96.85           C  
ATOM   1296  CB  GLN A  88     -13.153 -16.445  30.645  1.00 96.85           C  
ATOM   1297  HB2 GLN A  88     -13.740 -16.661  31.538  1.00 96.85           H  
ATOM   1298  HB3 GLN A  88     -12.238 -15.939  30.951  1.00 96.85           H  
ATOM   1299  O   GLN A  88     -16.217 -16.278  29.754  1.00 96.85           O  
ATOM   1300  CG  GLN A  88     -12.786 -17.769  29.966  1.00 96.85           C  
ATOM   1301  HG2 GLN A  88     -13.685 -18.359  29.791  1.00 96.85           H  
ATOM   1302  HG3 GLN A  88     -12.312 -17.566  29.006  1.00 96.85           H  
ATOM   1303  CD  GLN A  88     -11.836 -18.579  30.833  1.00 96.85           C  
ATOM   1304  NE2 GLN A  88     -10.548 -18.470  30.600  1.00 96.85           N  
ATOM   1305 HE21 GLN A  88     -10.233 -17.850  29.868  1.00 96.85           H  
ATOM   1306 HE22 GLN A  88      -9.891 -18.984  31.168  1.00 96.85           H  
ATOM   1307  OE1 GLN A  88     -12.225 -19.320  31.728  1.00 96.85           O  
ATOM   1308  N   VAL A  89     -15.044 -16.557  27.854  1.00 97.65           N  
ATOM   1309  H   VAL A  89     -14.166 -16.374  27.390  1.00 97.65           H  
ATOM   1310  CA  VAL A  89     -16.022 -17.347  27.119  1.00 97.65           C  
ATOM   1311  HA  VAL A  89     -16.870 -17.589  27.760  1.00 97.65           H  
ATOM   1312  C   VAL A  89     -15.350 -18.630  26.682  1.00 97.65           C  
ATOM   1313  CB  VAL A  89     -16.535 -16.599  25.882  1.00 97.65           C  
ATOM   1314  HB  VAL A  89     -15.704 -16.391  25.208  1.00 97.65           H  
ATOM   1315  O   VAL A  89     -14.284 -18.578  26.075  1.00 97.65           O  
ATOM   1316  CG1 VAL A  89     -17.555 -17.460  25.132  1.00 97.65           C  
ATOM   1317 HG11 VAL A  89     -18.370 -17.755  25.793  1.00 97.65           H  
ATOM   1318 HG12 VAL A  89     -17.079 -18.356  24.732  1.00 97.65           H  
ATOM   1319 HG13 VAL A  89     -17.948 -16.907  24.279  1.00 97.65           H  
ATOM   1320  CG2 VAL A  89     -17.174 -15.265  26.267  1.00 97.65           C  
ATOM   1321 HG21 VAL A  89     -17.619 -14.820  25.377  1.00 97.65           H  
ATOM   1322 HG22 VAL A  89     -16.415 -14.592  26.666  1.00 97.65           H  
ATOM   1323 HG23 VAL A  89     -17.940 -15.433  27.023  1.00 97.65           H  
ATOM   1324  N   LYS A  90     -15.989 -19.766  26.939  1.00 97.93           N  
ATOM   1325  H   LYS A  90     -16.833 -19.731  27.493  1.00 97.93           H  
ATOM   1326  CA  LYS A  90     -15.607 -21.048  26.352  1.00 97.93           C  
ATOM   1327  HA  LYS A  90     -14.785 -20.900  25.651  1.00 97.93           H  
ATOM   1328  C   LYS A  90     -16.774 -21.611  25.574  1.00 97.93           C  
ATOM   1329  CB  LYS A  90     -15.131 -22.034  27.416  1.00 97.93           C  
ATOM   1330  HB2 LYS A  90     -15.946 -22.275  28.098  1.00 97.93           H  
ATOM   1331  HB3 LYS A  90     -14.818 -22.950  26.916  1.00 97.93           H  
ATOM   1332  O   LYS A  90     -17.877 -21.709  26.105  1.00 97.93           O  
ATOM   1333  CG  LYS A  90     -13.952 -21.456  28.194  1.00 97.93           C  
ATOM   1334  HG2 LYS A  90     -13.196 -21.126  27.482  1.00 97.93           H  
ATOM   1335  HG3 LYS A  90     -14.275 -20.606  28.795  1.00 97.93           H  
ATOM   1336  CD  LYS A  90     -13.358 -22.516  29.107  1.00 97.93           C  
ATOM   1337  HD2 LYS A  90     -13.100 -23.396  28.517  1.00 97.93           H  
ATOM   1338  HD3 LYS A  90     -14.084 -22.785  29.874  1.00 97.93           H  
ATOM   1339  CE  LYS A  90     -12.100 -21.928  29.731  1.00 97.93           C  
ATOM   1340  HE2 LYS A  90     -12.374 -21.039  30.298  1.00 97.93           H  
ATOM   1341  HE3 LYS A  90     -11.428 -21.630  28.926  1.00 97.93           H  
ATOM   1342  NZ  LYS A  90     -11.455 -22.928  30.599  1.00 97.93           N  
ATOM   1343  HZ1 LYS A  90     -12.092 -23.192  31.337  1.00 97.93           H  
ATOM   1344  HZ2 LYS A  90     -10.601 -22.543  30.977  1.00 97.93           H  
ATOM   1345  HZ3 LYS A  90     -11.238 -23.737  30.035  1.00 97.93           H  
ATOM   1346  N   LEU A  91     -16.529 -21.976  24.326  1.00 97.90           N  
ATOM   1347  H   LEU A  91     -15.586 -21.882  23.979  1.00 97.90           H  
ATOM   1348  CA  LEU A  91     -17.502 -22.627  23.465  1.00 97.90           C  
ATOM   1349  HA  LEU A  91     -18.439 -22.766  24.005  1.00 97.90           H  
ATOM   1350  C   LEU A  91     -16.956 -23.987  23.065  1.00 97.90           C  
ATOM   1351  CB  LEU A  91     -17.768 -21.739  22.247  1.00 97.90           C  
ATOM   1352  HB2 LEU A  91     -18.007 -20.739  22.610  1.00 97.90           H  
ATOM   1353  HB3 LEU A  91     -16.855 -21.679  21.656  1.00 97.90           H  
ATOM   1354  O   LEU A  91     -15.878 -24.082  22.487  1.00 97.90           O  
ATOM   1355  CG  LEU A  91     -18.925 -22.239  21.366  1.00 97.90           C  
ATOM   1356  HG  LEU A  91     -18.903 -23.326  21.290  1.00 97.90           H  
ATOM   1357  CD1 LEU A  91     -20.271 -21.793  21.933  1.00 97.90           C  
ATOM   1358 HD11 LEU A  91     -21.071 -22.080  21.250  1.00 97.90           H  
ATOM   1359 HD12 LEU A  91     -20.278 -20.706  22.012  1.00 97.90           H  
ATOM   1360 HD13 LEU A  91     -20.435 -22.242  22.913  1.00 97.90           H  
ATOM   1361  CD2 LEU A  91     -18.830 -21.658  19.960  1.00 97.90           C  
ATOM   1362 HD21 LEU A  91     -18.986 -20.580  19.984  1.00 97.90           H  
ATOM   1363 HD22 LEU A  91     -17.844 -21.863  19.544  1.00 97.90           H  
ATOM   1364 HD23 LEU A  91     -19.585 -22.119  19.323  1.00 97.90           H  
ATOM   1365  N   SER A  92     -17.717 -25.038  23.341  1.00 96.70           N  
ATOM   1366  H   SER A  92     -18.587 -24.890  23.832  1.00 96.70           H  
ATOM   1367  CA  SER A  92     -17.377 -26.391  22.909  1.00 96.70           C  
ATOM   1368  HA  SER A  92     -16.528 -26.332  22.228  1.00 96.70           H  
ATOM   1369  C   SER A  92     -18.526 -27.018  22.133  1.00 96.70           C  
ATOM   1370  CB  SER A  92     -16.925 -27.259  24.086  1.00 96.70           C  
ATOM   1371  HB2 SER A  92     -16.704 -28.263  23.723  1.00 96.70           H  
ATOM   1372  HB3 SER A  92     -16.013 -26.839  24.510  1.00 96.70           H  
ATOM   1373  O   SER A  92     -19.680 -26.974  22.563  1.00 96.70           O  
ATOM   1374  OG  SER A  92     -17.919 -27.327  25.092  1.00 96.70           O  
ATOM   1375  HG  SER A  92     -17.921 -26.473  25.531  1.00 96.70           H  
ATOM   1376  N   TYR A  93     -18.224 -27.588  20.970  1.00 94.69           N  
ATOM   1377  H   TYR A  93     -17.264 -27.553  20.659  1.00 94.69           H  
ATOM   1378  CA  TYR A  93     -19.153 -28.384  20.169  1.00 94.69           C  
ATOM   1379  HA  TYR A  93     -19.752 -28.990  20.848  1.00 94.69           H  
ATOM   1380  C   TYR A  93     -18.367 -29.335  19.262  1.00 94.69           C  
ATOM   1381  CB  TYR A  93     -20.115 -27.493  19.361  1.00 94.69           C  
ATOM   1382  HB2 TYR A  93     -20.666 -26.856  20.054  1.00 94.69           H  
ATOM   1383  HB3 TYR A  93     -20.846 -28.135  18.871  1.00 94.69           H  
ATOM   1384  O   TYR A  93     -17.296 -29.002  18.764  1.00 94.69           O  
ATOM   1385  CG  TYR A  93     -19.470 -26.601  18.317  1.00 94.69           C  
ATOM   1386  CD1 TYR A  93     -18.829 -25.409  18.710  1.00 94.69           C  
ATOM   1387  HD1 TYR A  93     -18.782 -25.135  19.753  1.00 94.69           H  
ATOM   1388  CD2 TYR A  93     -19.495 -26.970  16.957  1.00 94.69           C  
ATOM   1389  HD2 TYR A  93     -19.946 -27.902  16.649  1.00 94.69           H  
ATOM   1390  CE1 TYR A  93     -18.192 -24.597  17.754  1.00 94.69           C  
ATOM   1391  HE1 TYR A  93     -17.656 -23.711  18.061  1.00 94.69           H  
ATOM   1392  CE2 TYR A  93     -18.894 -26.136  15.995  1.00 94.69           C  
ATOM   1393  HE2 TYR A  93     -18.886 -26.417  14.952  1.00 94.69           H  
ATOM   1394  OH  TYR A  93     -17.646 -24.163  15.458  1.00 94.69           O  
ATOM   1395  HH  TYR A  93     -17.064 -23.512  15.857  1.00 94.69           H  
ATOM   1396  CZ  TYR A  93     -18.232 -24.956  16.392  1.00 94.69           C  
ATOM   1397  N   ASP A  94     -18.892 -30.541  19.053  1.00 88.26           N  
ATOM   1398  H   ASP A  94     -19.800 -30.740  19.446  1.00 88.26           H  
ATOM   1399  CA  ASP A  94     -18.224 -31.619  18.314  1.00 88.26           C  
ATOM   1400  HA  ASP A  94     -18.781 -32.533  18.522  1.00 88.26           H  
ATOM   1401  C   ASP A  94     -16.796 -31.917  18.811  1.00 88.26           C  
ATOM   1402  CB  ASP A  94     -18.326 -31.390  16.794  1.00 88.26           C  
ATOM   1403  HB2 ASP A  94     -17.841 -30.451  16.526  1.00 88.26           H  
ATOM   1404  HB3 ASP A  94     -17.806 -32.199  16.280  1.00 88.26           H  
ATOM   1405  O   ASP A  94     -16.627 -32.585  19.829  1.00 88.26           O  
ATOM   1406  CG  ASP A  94     -19.775 -31.376  16.306  1.00 88.26           C  
ATOM   1407  OD1 ASP A  94     -20.600 -32.121  16.894  1.00 88.26           O  
ATOM   1408  OD2 ASP A  94     -20.052 -30.630  15.344  1.00 88.26           O  
ATOM   1409  N   SER A  95     -15.769 -31.478  18.080  1.00 88.13           N  
ATOM   1410  H   SER A  95     -15.998 -30.881  17.298  1.00 88.13           H  
ATOM   1411  CA  SER A  95     -14.348 -31.585  18.461  1.00 88.13           C  
ATOM   1412  HA  SER A  95     -14.272 -32.041  19.448  1.00 88.13           H  
ATOM   1413  C   SER A  95     -13.667 -30.219  18.584  1.00 88.13           C  
ATOM   1414  CB  SER A  95     -13.589 -32.473  17.467  1.00 88.13           C  
ATOM   1415  HB2 SER A  95     -13.603 -32.011  16.480  1.00 88.13           H  
ATOM   1416  HB3 SER A  95     -12.555 -32.593  17.792  1.00 88.13           H  
ATOM   1417  O   SER A  95     -12.446 -30.160  18.692  1.00 88.13           O  
ATOM   1418  OG  SER A  95     -14.211 -33.742  17.408  1.00 88.13           O  
ATOM   1419  HG  SER A  95     -15.031 -33.647  17.896  1.00 88.13           H  
ATOM   1420  N   ILE A  96     -14.449 -29.141  18.529  1.00 91.88           N  
ATOM   1421  H   ILE A  96     -15.451 -29.266  18.548  1.00 91.88           H  
ATOM   1422  CA  ILE A  96     -13.993 -27.758  18.625  1.00 91.88           C  
ATOM   1423  HA  ILE A  96     -12.934 -27.705  18.374  1.00 91.88           H  
ATOM   1424  C   ILE A  96     -14.161 -27.308  20.076  1.00 91.88           C  
ATOM   1425  CB  ILE A  96     -14.763 -26.869  17.618  1.00 91.88           C  
ATOM   1426  HB  ILE A  96     -15.832 -26.964  17.811  1.00 91.88           H  
ATOM   1427  O   ILE A  96     -15.225 -27.494  20.673  1.00 91.88           O  
ATOM   1428  CG1 ILE A  96     -14.472 -27.339  16.170  1.00 91.88           C  
ATOM   1429 HG12 ILE A  96     -13.427 -27.136  15.934  1.00 91.88           H  
ATOM   1430 HG13 ILE A  96     -14.626 -28.416  16.093  1.00 91.88           H  
ATOM   1431  CG2 ILE A  96     -14.373 -25.392  17.793  1.00 91.88           C  
ATOM   1432 HG21 ILE A  96     -14.917 -24.755  17.095  1.00 91.88           H  
ATOM   1433 HG22 ILE A  96     -14.619 -25.035  18.793  1.00 91.88           H  
ATOM   1434 HG23 ILE A  96     -13.306 -25.245  17.627  1.00 91.88           H  
ATOM   1435  CD1 ILE A  96     -15.354 -26.698  15.095  1.00 91.88           C  
ATOM   1436 HD11 ILE A  96     -16.401 -26.919  15.304  1.00 91.88           H  
ATOM   1437 HD12 ILE A  96     -15.198 -25.619  15.057  1.00 91.88           H  
ATOM   1438 HD13 ILE A  96     -15.096 -27.117  14.123  1.00 91.88           H  
ATOM   1439  N   GLU A  97     -13.103 -26.728  20.631  1.00 94.79           N  
ATOM   1440  H   GLU A  97     -12.277 -26.590  20.066  1.00 94.79           H  
ATOM   1441  CA  GLU A  97     -13.093 -26.050  21.925  1.00 94.79           C  
ATOM   1442  HA  GLU A  97     -14.116 -25.840  22.237  1.00 94.79           H  
ATOM   1443  C   GLU A  97     -12.365 -24.719  21.738  1.00 94.79           C  
ATOM   1444  CB  GLU A  97     -12.437 -26.940  22.997  1.00 94.79           C  
ATOM   1445  HB2 GLU A  97     -12.963 -27.894  23.017  1.00 94.79           H  
ATOM   1446  HB3 GLU A  97     -11.396 -27.125  22.733  1.00 94.79           H  
ATOM   1447  O   GLU A  97     -11.146 -24.689  21.581  1.00 94.79           O  
ATOM   1448  CG  GLU A  97     -12.512 -26.313  24.403  1.00 94.79           C  
ATOM   1449  HG2 GLU A  97     -11.998 -25.352  24.391  1.00 94.79           H  
ATOM   1450  HG3 GLU A  97     -13.559 -26.126  24.639  1.00 94.79           H  
ATOM   1451  CD  GLU A  97     -11.898 -27.188  25.517  1.00 94.79           C  
ATOM   1452  OE1 GLU A  97     -11.895 -26.723  26.684  1.00 94.79           O  
ATOM   1453  OE2 GLU A  97     -11.459 -28.329  25.235  1.00 94.79           O  
ATOM   1454  N   ASP A  98     -13.127 -23.630  21.730  1.00 96.51           N  
ATOM   1455  H   ASP A  98     -14.122 -23.732  21.871  1.00 96.51           H  
ATOM   1456  CA  ASP A  98     -12.611 -22.274  21.589  1.00 96.51           C  
ATOM   1457  HA  ASP A  98     -11.555 -22.305  21.323  1.00 96.51           H  
ATOM   1458  C   ASP A  98     -12.748 -21.532  22.912  1.00 96.51           C  
ATOM   1459  CB  ASP A  98     -13.350 -21.521  20.478  1.00 96.51           C  
ATOM   1460  HB2 ASP A  98     -13.144 -20.456  20.588  1.00 96.51           H  
ATOM   1461  HB3 ASP A  98     -14.424 -21.670  20.585  1.00 96.51           H  
ATOM   1462  O   ASP A  98     -13.794 -21.576  23.565  1.00 96.51           O  
ATOM   1463  CG  ASP A  98     -12.887 -21.934  19.084  1.00 96.51           C  
ATOM   1464  OD1 ASP A  98     -11.663 -21.836  18.848  1.00 96.51           O  
ATOM   1465  OD2 ASP A  98     -13.772 -22.277  18.268  1.00 96.51           O  
ATOM   1466  N   THR A  99     -11.694 -20.815  23.295  1.00 97.33           N  
ATOM   1467  H   THR A  99     -10.885 -20.784  22.691  1.00 97.33           H  
ATOM   1468  CA  THR A  99     -11.704 -19.938  24.464  1.00 97.33           C  
ATOM   1469  HA  THR A  99     -12.711 -19.921  24.880  1.00 97.33           H  
ATOM   1470  C   THR A  99     -11.354 -18.521  24.046  1.00 97.33           C  
ATOM   1471  CB  THR A  99     -10.779 -20.441  25.581  1.00 97.33           C  
ATOM   1472  HB  THR A  99      -9.754 -20.496  25.217  1.00 97.33           H  
ATOM   1473  O   THR A  99     -10.398 -18.283  23.314  1.00 97.33           O  
ATOM   1474  CG2 THR A  99     -10.839 -19.544  26.821  1.00 97.33           C  
ATOM   1475 HG21 THR A  99     -11.872 -19.370  27.123  1.00 97.33           H  
ATOM   1476 HG22 THR A  99     -10.285 -20.015  27.633  1.00 97.33           H  
ATOM   1477 HG23 THR A  99     -10.366 -18.587  26.601  1.00 97.33           H  
ATOM   1478  OG1 THR A  99     -11.196 -21.726  25.996  1.00 97.33           O  
ATOM   1479  HG1 THR A  99     -11.130 -22.292  25.224  1.00 97.33           H  
ATOM   1480  N   TYR A 100     -12.129 -17.569  24.547  1.00 96.26           N  
ATOM   1481  H   TYR A 100     -12.905 -17.851  25.128  1.00 96.26           H  
ATOM   1482  CA  TYR A 100     -11.846 -16.151  24.449  1.00 96.26           C  
ATOM   1483  HA  TYR A 100     -10.899 -16.001  23.930  1.00 96.26           H  
ATOM   1484  C   TYR A 100     -11.730 -15.575  25.854  1.00 96.26           C  
ATOM   1485  CB  TYR A 100     -12.950 -15.464  23.645  1.00 96.26           C  
ATOM   1486  HB2 TYR A 100     -13.912 -15.723  24.088  1.00 96.26           H  
ATOM   1487  HB3 TYR A 100     -12.951 -15.855  22.627  1.00 96.26           H  
ATOM   1488  O   TYR A 100     -12.682 -15.650  26.630  1.00 96.26           O  
ATOM   1489  CG  TYR A 100     -12.822 -13.956  23.594  1.00 96.26           C  
ATOM   1490  CD1 TYR A 100     -13.922 -13.151  23.946  1.00 96.26           C  
ATOM   1491  HD1 TYR A 100     -14.846 -13.616  24.256  1.00 96.26           H  
ATOM   1492  CD2 TYR A 100     -11.606 -13.357  23.210  1.00 96.26           C  
ATOM   1493  HD2 TYR A 100     -10.752 -13.963  22.947  1.00 96.26           H  
ATOM   1494  CE1 TYR A 100     -13.817 -11.749  23.882  1.00 96.26           C  
ATOM   1495  HE1 TYR A 100     -14.653 -11.108  24.120  1.00 96.26           H  
ATOM   1496  CE2 TYR A 100     -11.494 -11.958  23.158  1.00 96.26           C  
ATOM   1497  HE2 TYR A 100     -10.567 -11.505  22.840  1.00 96.26           H  
ATOM   1498  OH  TYR A 100     -12.527  -9.804  23.362  1.00 96.26           O  
ATOM   1499  HH  TYR A 100     -11.655  -9.515  23.084  1.00 96.26           H  
ATOM   1500  CZ  TYR A 100     -12.606 -11.153  23.479  1.00 96.26           C  
ATOM   1501  N   THR A 101     -10.577 -14.998  26.179  1.00 94.88           N  
ATOM   1502  H   THR A 101      -9.855 -14.947  25.474  1.00 94.88           H  
ATOM   1503  CA  THR A 101     -10.359 -14.305  27.452  1.00 94.88           C  
ATOM   1504  HA  THR A 101     -11.304 -14.248  27.992  1.00 94.88           H  
ATOM   1505  C   THR A 101      -9.893 -12.884  27.172  1.00 94.88           C  
ATOM   1506  CB  THR A 101      -9.368 -15.051  28.360  1.00 94.88           C  
ATOM   1507  HB  THR A 101      -8.371 -15.013  27.921  1.00 94.88           H  
ATOM   1508  O   THR A 101      -8.904 -12.686  26.463  1.00 94.88           O  
ATOM   1509  CG2 THR A 101      -9.333 -14.425  29.755  1.00 94.88           C  
ATOM   1510 HG21 THR A 101      -9.018 -13.383  29.694  1.00 94.88           H  
ATOM   1511 HG22 THR A 101     -10.324 -14.468  30.206  1.00 94.88           H  
ATOM   1512 HG23 THR A 101      -8.626 -14.970  30.381  1.00 94.88           H  
ATOM   1513  OG1 THR A 101      -9.732 -16.408  28.549  1.00 94.88           O  
ATOM   1514  HG1 THR A 101      -9.303 -16.915  27.857  1.00 94.88           H  
ATOM   1515  N   VAL A 102     -10.586 -11.897  27.738  1.00 89.73           N  
ATOM   1516  H   VAL A 102     -11.360 -12.132  28.344  1.00 89.73           H  
ATOM   1517  CA  VAL A 102     -10.309 -10.473  27.513  1.00 89.73           C  
ATOM   1518  HA  VAL A 102      -9.288 -10.387  27.140  1.00 89.73           H  
ATOM   1519  C   VAL A 102     -10.377  -9.681  28.812  1.00 89.73           C  
ATOM   1520  CB  VAL A 102     -11.234  -9.906  26.422  1.00 89.73           C  
ATOM   1521  HB  VAL A 102     -11.164 -10.596  25.581  1.00 89.73           H  
ATOM   1522  O   VAL A 102     -11.231  -9.933  29.663  1.00 89.73           O  
ATOM   1523  CG1 VAL A 102     -12.702  -9.836  26.852  1.00 89.73           C  
ATOM   1524 HG11 VAL A 102     -13.310  -9.545  25.995  1.00 89.73           H  
ATOM   1525 HG12 VAL A 102     -12.824  -9.094  27.641  1.00 89.73           H  
ATOM   1526 HG13 VAL A 102     -13.033 -10.812  27.207  1.00 89.73           H  
ATOM   1527  CG2 VAL A 102     -10.794  -8.535  25.901  1.00 89.73           C  
ATOM   1528 HG21 VAL A 102     -11.493  -8.174  25.146  1.00 89.73           H  
ATOM   1529 HG22 VAL A 102     -10.769  -7.808  26.713  1.00 89.73           H  
ATOM   1530 HG23 VAL A 102      -9.804  -8.609  25.452  1.00 89.73           H  
ATOM   1531  N   GLU A 103      -9.466  -8.731  28.968  1.00 85.84           N  
ATOM   1532  H   GLU A 103      -8.788  -8.590  28.233  1.00 85.84           H  
ATOM   1533  CA  GLU A 103      -9.463  -7.770  30.073  1.00 85.84           C  
ATOM   1534  HA  GLU A 103      -9.854  -8.259  30.965  1.00 85.84           H  
ATOM   1535  C   GLU A 103     -10.366  -6.562  29.753  1.00 85.84           C  
ATOM   1536  CB  GLU A 103      -8.022  -7.332  30.388  1.00 85.84           C  
ATOM   1537  HB2 GLU A 103      -8.038  -6.566  31.163  1.00 85.84           H  
ATOM   1538  HB3 GLU A 103      -7.577  -6.913  29.486  1.00 85.84           H  
ATOM   1539  O   GLU A 103     -10.651  -6.294  28.582  1.00 85.84           O  
ATOM   1540  CG  GLU A 103      -7.167  -8.512  30.876  1.00 85.84           C  
ATOM   1541  HG2 GLU A 103      -7.704  -9.021  31.677  1.00 85.84           H  
ATOM   1542  HG3 GLU A 103      -7.060  -9.209  30.045  1.00 85.84           H  
ATOM   1543  CD  GLU A 103      -5.757  -8.136  31.374  1.00 85.84           C  
ATOM   1544  OE1 GLU A 103      -5.175  -8.934  32.150  1.00 85.84           O  
ATOM   1545  OE2 GLU A 103      -5.215  -7.089  30.964  1.00 85.84           O  
ATOM   1546  N   PRO A 104     -10.828  -5.797  30.762  1.00 77.10           N  
ATOM   1547  CA  PRO A 104     -11.628  -4.599  30.537  1.00 77.10           C  
ATOM   1548  HA  PRO A 104     -12.607  -4.893  30.158  1.00 77.10           H  
ATOM   1549  C   PRO A 104     -10.994  -3.619  29.553  1.00 77.10           C  
ATOM   1550  CB  PRO A 104     -11.785  -3.947  31.914  1.00 77.10           C  
ATOM   1551  HB2 PRO A 104     -12.727  -3.405  31.999  1.00 77.10           H  
ATOM   1552  HB3 PRO A 104     -10.946  -3.281  32.116  1.00 77.10           H  
ATOM   1553  O   PRO A 104     -11.703  -2.897  28.881  1.00 77.10           O  
ATOM   1554  CG  PRO A 104     -11.724  -5.130  32.872  1.00 77.10           C  
ATOM   1555  HG2 PRO A 104     -11.366  -4.835  33.859  1.00 77.10           H  
ATOM   1556  HG3 PRO A 104     -12.712  -5.585  32.948  1.00 77.10           H  
ATOM   1557  CD  PRO A 104     -10.755  -6.089  32.183  1.00 77.10           C  
ATOM   1558  HD2 PRO A 104     -11.077  -7.113  32.373  1.00 77.10           H  
ATOM   1559  HD3 PRO A 104      -9.742  -5.923  32.551  1.00 77.10           H  
ATOM   1560  N   ASP A 105      -9.672  -3.543  29.445  1.00 73.40           N  
ATOM   1561  H   ASP A 105      -9.100  -4.231  29.914  1.00 73.40           H  
ATOM   1562  CA  ASP A 105      -8.982  -2.625  28.529  1.00 73.40           C  
ATOM   1563  HA  ASP A 105      -9.545  -1.694  28.476  1.00 73.40           H  
ATOM   1564  C   ASP A 105      -8.896  -3.121  27.073  1.00 73.40           C  
ATOM   1565  CB  ASP A 105      -7.609  -2.298  29.122  1.00 73.40           C  
ATOM   1566  HB2 ASP A 105      -7.718  -2.026  30.172  1.00 73.40           H  
ATOM   1567  HB3 ASP A 105      -7.189  -1.443  28.592  1.00 73.40           H  
ATOM   1568  O   ASP A 105      -8.186  -2.531  26.258  1.00 73.40           O  
ATOM   1569  CG  ASP A 105      -6.626  -3.457  29.055  1.00 73.40           C  
ATOM   1570  OD1 ASP A 105      -7.021  -4.577  28.662  1.00 73.40           O  
ATOM   1571  OD2 ASP A 105      -5.454  -3.190  29.384  1.00 73.40           O  
ATOM   1572  N   GLY A 106      -9.601  -4.204  26.743  1.00 78.83           N  
ATOM   1573  H   GLY A 106     -10.117  -4.672  27.475  1.00 78.83           H  
ATOM   1574  CA  GLY A 106      -9.593  -4.814  25.420  1.00 78.83           C  
ATOM   1575  HA2 GLY A 106     -10.493  -5.419  25.313  1.00 78.83           H  
ATOM   1576  HA3 GLY A 106      -9.608  -4.030  24.663  1.00 78.83           H  
ATOM   1577  C   GLY A 106      -8.386  -5.714  25.153  1.00 78.83           C  
ATOM   1578  O   GLY A 106      -8.290  -6.256  24.049  1.00 78.83           O  
ATOM   1579  N   THR A 107      -7.481  -5.919  26.122  1.00 82.26           N  
ATOM   1580  H   THR A 107      -7.566  -5.423  26.998  1.00 82.26           H  
ATOM   1581  CA  THR A 107      -6.382  -6.885  25.978  1.00 82.26           C  
ATOM   1582  HA  THR A 107      -5.803  -6.617  25.094  1.00 82.26           H  
ATOM   1583  C   THR A 107      -6.940  -8.282  25.819  1.00 82.26           C  
ATOM   1584  CB  THR A 107      -5.425  -6.939  27.175  1.00 82.26           C  
ATOM   1585  HB  THR A 107      -5.920  -7.359  28.051  1.00 82.26           H  
ATOM   1586  O   THR A 107      -7.556  -8.830  26.732  1.00 82.26           O  
ATOM   1587  CG2 THR A 107      -4.164  -7.749  26.864  1.00 82.26           C  
ATOM   1588 HG21 THR A 107      -3.496  -7.697  27.723  1.00 82.26           H  
ATOM   1589 HG22 THR A 107      -4.419  -8.794  26.688  1.00 82.26           H  
ATOM   1590 HG23 THR A 107      -3.661  -7.337  25.990  1.00 82.26           H  
ATOM   1591  OG1 THR A 107      -4.981  -5.666  27.477  1.00 82.26           O  
ATOM   1592  HG1 THR A 107      -5.621  -5.315  28.101  1.00 82.26           H  
ATOM   1593  N   VAL A 108      -6.669  -8.897  24.674  1.00 86.87           N  
ATOM   1594  H   VAL A 108      -6.199  -8.378  23.945  1.00 86.87           H  
ATOM   1595  CA  VAL A 108      -6.979 -10.305  24.446  1.00 86.87           C  
ATOM   1596  HA  VAL A 108      -7.925 -10.543  24.933  1.00 86.87           H  
ATOM   1597  C   VAL A 108      -5.885 -11.153  25.095  1.00 86.87           C  
ATOM   1598  CB  VAL A 108      -7.156 -10.585  22.944  1.00 86.87           C  
ATOM   1599  HB  VAL A 108      -6.223 -10.388  22.416  1.00 86.87           H  
ATOM   1600  O   VAL A 108      -4.752 -11.185  24.618  1.00 86.87           O  
ATOM   1601  CG1 VAL A 108      -7.554 -12.046  22.712  1.00 86.87           C  
ATOM   1602 HG11 VAL A 108      -6.730 -12.702  22.993  1.00 86.87           H  
ATOM   1603 HG12 VAL A 108      -8.429 -12.302  23.309  1.00 86.87           H  
ATOM   1604 HG13 VAL A 108      -7.776 -12.211  21.657  1.00 86.87           H  
ATOM   1605  CG2 VAL A 108      -8.248  -9.678  22.355  1.00 86.87           C  
ATOM   1606 HG21 VAL A 108      -9.148  -9.726  22.968  1.00 86.87           H  
ATOM   1607 HG22 VAL A 108      -8.484  -9.987  21.337  1.00 86.87           H  
ATOM   1608 HG23 VAL A 108      -7.903  -8.645  22.324  1.00 86.87           H  
ATOM   1609  N   ILE A 109      -6.221 -11.824  26.199  1.00 88.76           N  
ATOM   1610  H   ILE A 109      -7.177 -11.746  26.516  1.00 88.76           H  
ATOM   1611  CA  ILE A 109      -5.343 -12.787  26.886  1.00 88.76           C  
ATOM   1612  HA  ILE A 109      -4.332 -12.383  26.933  1.00 88.76           H  
ATOM   1613  C   ILE A 109      -5.285 -14.095  26.093  1.00 88.76           C  
ATOM   1614  CB  ILE A 109      -5.849 -13.050  28.327  1.00 88.76           C  
ATOM   1615  HB  ILE A 109      -6.898 -13.338  28.274  1.00 88.76           H  
ATOM   1616  O   ILE A 109      -4.225 -14.702  25.954  1.00 88.76           O  
ATOM   1617  CG1 ILE A 109      -5.742 -11.787  29.209  1.00 88.76           C  
ATOM   1618 HG12 ILE A 109      -6.097 -10.916  28.659  1.00 88.76           H  
ATOM   1619 HG13 ILE A 109      -4.695 -11.614  29.458  1.00 88.76           H  
ATOM   1620  CG2 ILE A 109      -5.059 -14.207  28.979  1.00 88.76           C  
ATOM   1621 HG21 ILE A 109      -3.992 -13.986  28.954  1.00 88.76           H  
ATOM   1622 HG22 ILE A 109      -5.366 -14.369  30.013  1.00 88.76           H  
ATOM   1623 HG23 ILE A 109      -5.241 -15.142  28.449  1.00 88.76           H  
ATOM   1624  CD1 ILE A 109      -6.559 -11.877  30.508  1.00 88.76           C  
ATOM   1625 HD11 ILE A 109      -6.224 -11.103  31.199  1.00 88.76           H  
ATOM   1626 HD12 ILE A 109      -7.614 -11.716  30.290  1.00 88.76           H  
ATOM   1627 HD13 ILE A 109      -6.436 -12.837  31.010  1.00 88.76           H  
ATOM   1628  N   GLU A 110      -6.435 -14.528  25.583  1.00 94.29           N  
ATOM   1629  H   GLU A 110      -7.256 -13.951  25.700  1.00 94.29           H  
ATOM   1630  CA  GLU A 110      -6.590 -15.756  24.811  1.00 94.29           C  
ATOM   1631  HA  GLU A 110      -5.633 -16.033  24.370  1.00 94.29           H  
ATOM   1632  C   GLU A 110      -7.596 -15.503  23.692  1.00 94.29           C  
ATOM   1633  CB  GLU A 110      -7.038 -16.883  25.748  1.00 94.29           C  
ATOM   1634  HB2 GLU A 110      -6.352 -16.910  26.595  1.00 94.29           H  
ATOM   1635  HB3 GLU A 110      -8.039 -16.666  26.120  1.00 94.29           H  
ATOM   1636  O   GLU A 110      -8.683 -14.980  23.949  1.00 94.29           O  
ATOM   1637  CG  GLU A 110      -7.030 -18.263  25.077  1.00 94.29           C  
ATOM   1638  HG2 GLU A 110      -7.794 -18.288  24.300  1.00 94.29           H  
ATOM   1639  HG3 GLU A 110      -6.058 -18.415  24.608  1.00 94.29           H  
ATOM   1640  CD  GLU A 110      -7.289 -19.390  26.090  1.00 94.29           C  
ATOM   1641  OE1 GLU A 110      -6.976 -20.555  25.760  1.00 94.29           O  
ATOM   1642  OE2 GLU A 110      -7.775 -19.088  27.210  1.00 94.29           O  
ATOM   1643  N   SER A 111      -7.212 -15.824  22.457  1.00 93.18           N  
ATOM   1644  H   SER A 111      -6.363 -16.358  22.334  1.00 93.18           H  
ATOM   1645  CA  SER A 111      -8.022 -15.581  21.264  1.00 93.18           C  
ATOM   1646  HA  SER A 111      -8.811 -14.876  21.524  1.00 93.18           H  
ATOM   1647  C   SER A 111      -8.625 -16.889  20.746  1.00 93.18           C  
ATOM   1648  CB  SER A 111      -7.183 -14.933  20.162  1.00 93.18           C  
ATOM   1649  HB2 SER A 111      -6.489 -15.660  19.738  1.00 93.18           H  
ATOM   1650  HB3 SER A 111      -6.613 -14.106  20.584  1.00 93.18           H  
ATOM   1651  O   SER A 111      -7.895 -17.879  20.667  1.00 93.18           O  
ATOM   1652  OG  SER A 111      -8.029 -14.426  19.153  1.00 93.18           O  
ATOM   1653  HG  SER A 111      -8.362 -15.143  18.608  1.00 93.18           H  
ATOM   1654  N   PRO A 112      -9.903 -16.890  20.336  1.00 94.49           N  
ATOM   1655  CA  PRO A 112     -10.545 -18.039  19.703  1.00 94.49           C  
ATOM   1656  HA  PRO A 112     -10.258 -18.967  20.196  1.00 94.49           H  
ATOM   1657  C   PRO A 112     -10.192 -18.139  18.206  1.00 94.49           C  
ATOM   1658  CB  PRO A 112     -12.035 -17.781  19.926  1.00 94.49           C  
ATOM   1659  HB2 PRO A 112     -12.664 -18.304  19.205  1.00 94.49           H  
ATOM   1660  HB3 PRO A 112     -12.292 -18.067  20.945  1.00 94.49           H  
ATOM   1661  O   PRO A 112      -9.613 -17.205  17.640  1.00 94.49           O  
ATOM   1662  CG  PRO A 112     -12.126 -16.263  19.776  1.00 94.49           C  
ATOM   1663  HG2 PRO A 112     -12.117 -16.002  18.718  1.00 94.49           H  
ATOM   1664  HG3 PRO A 112     -13.001 -15.837  20.266  1.00 94.49           H  
ATOM   1665  CD  PRO A 112     -10.844 -15.784  20.442  1.00 94.49           C  
ATOM   1666  HD2 PRO A 112     -10.476 -14.888  19.941  1.00 94.49           H  
ATOM   1667  HD3 PRO A 112     -11.031 -15.583  21.497  1.00 94.49           H  
ATOM   1668  N   ASP A 113     -10.591 -19.236  17.551  1.00 93.93           N  
ATOM   1669  H   ASP A 113     -11.000 -20.002  18.067  1.00 93.93           H  
ATOM   1670  CA  ASP A 113     -10.502 -19.425  16.089  1.00 93.93           C  
ATOM   1671  HA  ASP A 113      -9.717 -18.762  15.726  1.00 93.93           H  
ATOM   1672  C   ASP A 113     -11.791 -18.982  15.356  1.00 93.93           C  
ATOM   1673  CB  ASP A 113     -10.055 -20.866  15.767  1.00 93.93           C  
ATOM   1674  HB2 ASP A 113     -10.879 -21.549  15.975  1.00 93.93           H  
ATOM   1675  HB3 ASP A 113      -9.232 -21.128  16.431  1.00 93.93           H  
ATOM   1676  O   ASP A 113     -12.358 -19.685  14.518  1.00 93.93           O  
ATOM   1677  CG  ASP A 113      -9.566 -21.077  14.320  1.00 93.93           C  
ATOM   1678  OD1 ASP A 113      -9.137 -20.094  13.669  1.00 93.93           O  
ATOM   1679  OD2 ASP A 113      -9.512 -22.249  13.877  1.00 93.93           O  
ATOM   1680  N   GLY A 114     -12.306 -17.800  15.710  1.00 94.40           N  
ATOM   1681  H   GLY A 114     -11.788 -17.235  16.369  1.00 94.40           H  
ATOM   1682  CA  GLY A 114     -13.533 -17.241  15.141  1.00 94.40           C  
ATOM   1683  HA2 GLY A 114     -14.273 -18.035  15.048  1.00 94.40           H  
ATOM   1684  HA3 GLY A 114     -13.932 -16.497  15.830  1.00 94.40           H  
ATOM   1685  C   GLY A 114     -13.342 -16.587  13.766  1.00 94.40           C  
ATOM   1686  O   GLY A 114     -12.238 -16.448  13.237  1.00 94.40           O  
ATOM   1687  N   ASN A 115     -14.445 -16.136  13.160  1.00 93.91           N  
ATOM   1688  H   ASN A 115     -15.328 -16.260  13.635  1.00 93.91           H  
ATOM   1689  CA  ASN A 115     -14.427 -15.467  11.856  1.00 93.91           C  
ATOM   1690  HA  ASN A 115     -13.401 -15.197  11.608  1.00 93.91           H  
ATOM   1691  C   ASN A 115     -15.250 -14.178  11.875  1.00 93.91           C  
ATOM   1692  CB  ASN A 115     -14.926 -16.456  10.791  1.00 93.91           C  
ATOM   1693  HB2 ASN A 115     -15.989 -16.643  10.937  1.00 93.91           H  
ATOM   1694  HB3 ASN A 115     -14.393 -17.397  10.929  1.00 93.91           H  
ATOM   1695  O   ASN A 115     -16.470 -14.216  12.031  1.00 93.91           O  
ATOM   1696  CG  ASN A 115     -14.707 -15.972   9.368  1.00 93.91           C  
ATOM   1697  ND2 ASN A 115     -14.279 -16.854   8.497  1.00 93.91           N  
ATOM   1698 HD21 ASN A 115     -14.011 -16.516   7.584  1.00 93.91           H  
ATOM   1699 HD22 ASN A 115     -14.039 -17.779   8.825  1.00 93.91           H  
ATOM   1700  OD1 ASN A 115     -14.923 -14.825   9.001  1.00 93.91           O  
ATOM   1701  N   GLU A 116     -14.609 -13.036  11.614  1.00 93.06           N  
ATOM   1702  H   GLU A 116     -13.601 -13.064  11.556  1.00 93.06           H  
ATOM   1703  CA  GLU A 116     -15.247 -11.715  11.696  1.00 93.06           C  
ATOM   1704  HA  GLU A 116     -15.638 -11.593  12.706  1.00 93.06           H  
ATOM   1705  C   GLU A 116     -16.465 -11.561  10.763  1.00 93.06           C  
ATOM   1706  CB  GLU A 116     -14.191 -10.608  11.498  1.00 93.06           C  
ATOM   1707  HB2 GLU A 116     -14.681  -9.640  11.603  1.00 93.06           H  
ATOM   1708  HB3 GLU A 116     -13.454 -10.695  12.297  1.00 93.06           H  
ATOM   1709  O   GLU A 116     -17.380 -10.791  11.061  1.00 93.06           O  
ATOM   1710  CG  GLU A 116     -13.444 -10.670  10.152  1.00 93.06           C  
ATOM   1711  HG2 GLU A 116     -12.812 -11.559  10.147  1.00 93.06           H  
ATOM   1712  HG3 GLU A 116     -14.168 -10.791   9.346  1.00 93.06           H  
ATOM   1713  CD  GLU A 116     -12.561  -9.439   9.855  1.00 93.06           C  
ATOM   1714  OE1 GLU A 116     -12.151  -9.299   8.682  1.00 93.06           O  
ATOM   1715  OE2 GLU A 116     -12.275  -8.619  10.762  1.00 93.06           O  
ATOM   1716  N   LYS A 117     -16.567 -12.360   9.686  1.00 91.90           N  
ATOM   1717  H   LYS A 117     -15.824 -13.028   9.532  1.00 91.90           H  
ATOM   1718  CA  LYS A 117     -17.771 -12.417   8.832  1.00 91.90           C  
ATOM   1719  HA  LYS A 117     -17.964 -11.416   8.444  1.00 91.90           H  
ATOM   1720  C   LYS A 117     -19.026 -12.834   9.605  1.00 91.90           C  
ATOM   1721  CB  LYS A 117     -17.562 -13.387   7.657  1.00 91.90           C  
ATOM   1722  HB2 LYS A 117     -17.307 -14.372   8.048  1.00 91.90           H  
ATOM   1723  HB3 LYS A 117     -18.501 -13.477   7.113  1.00 91.90           H  
ATOM   1724  O   LYS A 117     -20.138 -12.552   9.150  1.00 91.90           O  
ATOM   1725  CG  LYS A 117     -16.482 -12.924   6.670  1.00 91.90           C  
ATOM   1726  HG2 LYS A 117     -15.527 -12.820   7.185  1.00 91.90           H  
ATOM   1727  HG3 LYS A 117     -16.768 -11.957   6.255  1.00 91.90           H  
ATOM   1728  CD  LYS A 117     -16.333 -13.940   5.529  1.00 91.90           C  
ATOM   1729  HD2 LYS A 117     -17.285 -14.032   5.006  1.00 91.90           H  
ATOM   1730  HD3 LYS A 117     -16.063 -14.908   5.949  1.00 91.90           H  
ATOM   1731  CE  LYS A 117     -15.246 -13.478   4.553  1.00 91.90           C  
ATOM   1732  HE2 LYS A 117     -14.302 -13.422   5.096  1.00 91.90           H  
ATOM   1733  HE3 LYS A 117     -15.489 -12.472   4.211  1.00 91.90           H  
ATOM   1734  NZ  LYS A 117     -15.126 -14.400   3.394  1.00 91.90           N  
ATOM   1735  HZ1 LYS A 117     -14.953 -15.344   3.709  1.00 91.90           H  
ATOM   1736  HZ2 LYS A 117     -14.375 -14.111   2.784  1.00 91.90           H  
ATOM   1737  HZ3 LYS A 117     -15.977 -14.394   2.851  1.00 91.90           H  
ATOM   1738  N   PHE A 118     -18.889 -13.497  10.755  1.00 95.55           N  
ATOM   1739  H   PHE A 118     -17.957 -13.702  11.086  1.00 95.55           H  
ATOM   1740  CA  PHE A 118     -20.012 -13.878  11.610  1.00 95.55           C  
ATOM   1741  HA  PHE A 118     -20.698 -14.488  11.022  1.00 95.55           H  
ATOM   1742  C   PHE A 118     -20.797 -12.652  12.098  1.00 95.55           C  
ATOM   1743  CB  PHE A 118     -19.511 -14.734  12.782  1.00 95.55           C  
ATOM   1744  HB2 PHE A 118     -18.859 -15.521  12.402  1.00 95.55           H  
ATOM   1745  HB3 PHE A 118     -18.914 -14.116  13.453  1.00 95.55           H  
ATOM   1746  O   PHE A 118     -22.024 -12.707  12.120  1.00 95.55           O  
ATOM   1747  CG  PHE A 118     -20.633 -15.395  13.558  1.00 95.55           C  
ATOM   1748  CD1 PHE A 118     -21.009 -14.915  14.827  1.00 95.55           C  
ATOM   1749  HD1 PHE A 118     -20.479 -14.089  15.277  1.00 95.55           H  
ATOM   1750  CD2 PHE A 118     -21.316 -16.492  13.001  1.00 95.55           C  
ATOM   1751  HD2 PHE A 118     -21.015 -16.887  12.042  1.00 95.55           H  
ATOM   1752  CE1 PHE A 118     -22.072 -15.521  15.520  1.00 95.55           C  
ATOM   1753  HE1 PHE A 118     -22.350 -15.165  16.501  1.00 95.55           H  
ATOM   1754  CE2 PHE A 118     -22.379 -17.093  13.693  1.00 95.55           C  
ATOM   1755  HE2 PHE A 118     -22.891 -17.941  13.262  1.00 95.55           H  
ATOM   1756  CZ  PHE A 118     -22.765 -16.601  14.950  1.00 95.55           C  
ATOM   1757  HZ  PHE A 118     -23.574 -17.069  15.491  1.00 95.55           H  
ATOM   1758  N   LEU A 119     -20.131 -11.515  12.351  1.00 94.11           N  
ATOM   1759  H   LEU A 119     -19.127 -11.511  12.242  1.00 94.11           H  
ATOM   1760  CA  LEU A 119     -20.773 -10.254  12.764  1.00 94.11           C  
ATOM   1761  HA  LEU A 119     -21.314 -10.410  13.698  1.00 94.11           H  
ATOM   1762  C   LEU A 119     -21.787  -9.742  11.729  1.00 94.11           C  
ATOM   1763  CB  LEU A 119     -19.696  -9.169  12.970  1.00 94.11           C  
ATOM   1764  HB2 LEU A 119     -20.184  -8.236  13.251  1.00 94.11           H  
ATOM   1765  HB3 LEU A 119     -19.194  -8.999  12.018  1.00 94.11           H  
ATOM   1766  O   LEU A 119     -22.811  -9.162  12.078  1.00 94.11           O  
ATOM   1767  CG  LEU A 119     -18.630  -9.495  14.027  1.00 94.11           C  
ATOM   1768  HG  LEU A 119     -18.206 -10.474  13.803  1.00 94.11           H  
ATOM   1769  CD1 LEU A 119     -17.506  -8.470  13.955  1.00 94.11           C  
ATOM   1770 HD11 LEU A 119     -16.776  -8.670  14.739  1.00 94.11           H  
ATOM   1771 HD12 LEU A 119     -17.900  -7.461  14.077  1.00 94.11           H  
ATOM   1772 HD13 LEU A 119     -17.005  -8.539  12.989  1.00 94.11           H  
ATOM   1773  CD2 LEU A 119     -19.187  -9.499  15.452  1.00 94.11           C  
ATOM   1774 HD21 LEU A 119     -20.019 -10.198  15.542  1.00 94.11           H  
ATOM   1775 HD22 LEU A 119     -19.502  -8.493  15.728  1.00 94.11           H  
ATOM   1776 HD23 LEU A 119     -18.401  -9.800  16.145  1.00 94.11           H  
ATOM   1777  N   LEU A 120     -21.508  -9.976  10.444  1.00 90.67           N  
ATOM   1778  H   LEU A 120     -20.635 -10.443  10.241  1.00 90.67           H  
ATOM   1779  CA  LEU A 120     -22.342  -9.521   9.331  1.00 90.67           C  
ATOM   1780  HA  LEU A 120     -22.894  -8.631   9.632  1.00 90.67           H  
ATOM   1781  C   LEU A 120     -23.384 -10.558   8.907  1.00 90.67           C  
ATOM   1782  CB  LEU A 120     -21.423  -9.174   8.150  1.00 90.67           C  
ATOM   1783  HB2 LEU A 120     -22.044  -8.952   7.282  1.00 90.67           H  
ATOM   1784  HB3 LEU A 120     -20.815 -10.046   7.910  1.00 90.67           H  
ATOM   1785  O   LEU A 120     -24.465 -10.195   8.440  1.00 90.67           O  
ATOM   1786  CG  LEU A 120     -20.491  -7.975   8.403  1.00 90.67           C  
ATOM   1787  HG  LEU A 120     -19.872  -8.155   9.282  1.00 90.67           H  
ATOM   1788  CD1 LEU A 120     -19.572  -7.827   7.193  1.00 90.67           C  
ATOM   1789 HD11 LEU A 120     -19.030  -6.884   7.265  1.00 90.67           H  
ATOM   1790 HD12 LEU A 120     -20.132  -7.853   6.258  1.00 90.67           H  
ATOM   1791 HD13 LEU A 120     -18.847  -8.641   7.196  1.00 90.67           H  
ATOM   1792  CD2 LEU A 120     -21.286  -6.685   8.611  1.00 90.67           C  
ATOM   1793 HD21 LEU A 120     -22.021  -6.551   7.817  1.00 90.67           H  
ATOM   1794 HD22 LEU A 120     -21.782  -6.707   9.582  1.00 90.67           H  
ATOM   1795 HD23 LEU A 120     -20.600  -5.838   8.615  1.00 90.67           H  
ATOM   1796  N   THR A 121     -23.054 -11.844   9.036  1.00 91.53           N  
ATOM   1797  H   THR A 121     -22.156 -12.052   9.449  1.00 91.53           H  
ATOM   1798  CA  THR A 121     -23.829 -12.942   8.439  1.00 91.53           C  
ATOM   1799  HA  THR A 121     -24.579 -12.529   7.764  1.00 91.53           H  
ATOM   1800  C   THR A 121     -24.601 -13.773   9.459  1.00 91.53           C  
ATOM   1801  CB  THR A 121     -22.928 -13.856   7.595  1.00 91.53           C  
ATOM   1802  HB  THR A 121     -23.562 -14.618   7.141  1.00 91.53           H  
ATOM   1803  O   THR A 121     -25.728 -14.166   9.190  1.00 91.53           O  
ATOM   1804  CG2 THR A 121     -22.187 -13.118   6.481  1.00 91.53           C  
ATOM   1805 HG21 THR A 121     -22.890 -12.493   5.929  1.00 91.53           H  
ATOM   1806 HG22 THR A 121     -21.407 -12.477   6.891  1.00 91.53           H  
ATOM   1807 HG23 THR A 121     -21.736 -13.845   5.805  1.00 91.53           H  
ATOM   1808  OG1 THR A 121     -21.943 -14.485   8.376  1.00 91.53           O  
ATOM   1809  HG1 THR A 121     -21.287 -13.821   8.600  1.00 91.53           H  
ATOM   1810  N   GLY A 122     -24.032 -14.041  10.633  1.00 93.48           N  
ATOM   1811  H   GLY A 122     -23.142 -13.620  10.854  1.00 93.48           H  
ATOM   1812  CA  GLY A 122     -24.592 -14.968  11.618  1.00 93.48           C  
ATOM   1813  HA2 GLY A 122     -23.763 -15.478  12.107  1.00 93.48           H  
ATOM   1814  HA3 GLY A 122     -25.201 -15.719  11.116  1.00 93.48           H  
ATOM   1815  C   GLY A 122     -25.431 -14.319  12.715  1.00 93.48           C  
ATOM   1816  O   GLY A 122     -26.021 -15.046  13.510  1.00 93.48           O  
ATOM   1817  N   VAL A 123     -25.475 -12.984  12.784  1.00 95.04           N  
ATOM   1818  H   VAL A 123     -24.945 -12.462  12.101  1.00 95.04           H  
ATOM   1819  CA  VAL A 123     -25.985 -12.244  13.948  1.00 95.04           C  
ATOM   1820  HA  VAL A 123     -26.449 -12.940  14.646  1.00 95.04           H  
ATOM   1821  C   VAL A 123     -27.043 -11.224  13.549  1.00 95.04           C  
ATOM   1822  CB  VAL A 123     -24.821 -11.559  14.690  1.00 95.04           C  
ATOM   1823  HB  VAL A 123     -24.317 -10.859  14.025  1.00 95.04           H  
ATOM   1824  O   VAL A 123     -26.734 -10.188  12.964  1.00 95.04           O  
ATOM   1825  CG1 VAL A 123     -25.312 -10.798  15.925  1.00 95.04           C  
ATOM   1826 HG11 VAL A 123     -25.862  -9.915  15.601  1.00 95.04           H  
ATOM   1827 HG12 VAL A 123     -24.462 -10.454  16.514  1.00 95.04           H  
ATOM   1828 HG13 VAL A 123     -25.940 -11.437  16.545  1.00 95.04           H  
ATOM   1829  CG2 VAL A 123     -23.799 -12.594  15.158  1.00 95.04           C  
ATOM   1830 HG21 VAL A 123     -24.292 -13.352  15.767  1.00 95.04           H  
ATOM   1831 HG22 VAL A 123     -23.328 -13.081  14.304  1.00 95.04           H  
ATOM   1832 HG23 VAL A 123     -23.014 -12.098  15.728  1.00 95.04           H  
ATOM   1833  N   VAL A 124     -28.292 -11.489  13.927  1.00 94.43           N  
ATOM   1834  H   VAL A 124     -28.472 -12.372  14.383  1.00 94.43           H  
ATOM   1835  CA  VAL A 124     -29.427 -10.587  13.732  1.00 94.43           C  
ATOM   1836  HA  VAL A 124     -29.136  -9.809  13.027  1.00 94.43           H  
ATOM   1837  C   VAL A 124     -29.776  -9.922  15.060  1.00 94.43           C  
ATOM   1838  CB  VAL A 124     -30.651 -11.308  13.136  1.00 94.43           C  
ATOM   1839  HB  VAL A 124     -31.180 -11.850  13.920  1.00 94.43           H  
ATOM   1840  O   VAL A 124     -30.403 -10.523  15.929  1.00 94.43           O  
ATOM   1841  CG1 VAL A 124     -31.598 -10.256  12.554  1.00 94.43           C  
ATOM   1842 HG11 VAL A 124     -32.478 -10.743  12.133  1.00 94.43           H  
ATOM   1843 HG12 VAL A 124     -31.888  -9.557  13.337  1.00 94.43           H  
ATOM   1844 HG13 VAL A 124     -31.104  -9.700  11.757  1.00 94.43           H  
ATOM   1845  CG2 VAL A 124     -30.324 -12.330  12.043  1.00 94.43           C  
ATOM   1846 HG21 VAL A 124     -29.714 -13.133  12.458  1.00 94.43           H  
ATOM   1847 HG22 VAL A 124     -29.782 -11.860  11.223  1.00 94.43           H  
ATOM   1848 HG23 VAL A 124     -31.249 -12.769  11.668  1.00 94.43           H  
ATOM   1849  N   MET A 125     -29.364  -8.668  15.218  1.00 92.09           N  
ATOM   1850  H   MET A 125     -28.863  -8.243  14.451  1.00 92.09           H  
ATOM   1851  CA  MET A 125     -29.627  -7.841  16.404  1.00 92.09           C  
ATOM   1852  HA  MET A 125     -30.406  -8.295  17.016  1.00 92.09           H  
ATOM   1853  C   MET A 125     -30.099  -6.461  15.968  1.00 92.09           C  
ATOM   1854  CB  MET A 125     -28.356  -7.687  17.252  1.00 92.09           C  
ATOM   1855  HB2 MET A 125     -27.594  -7.170  16.669  1.00 92.09           H  
ATOM   1856  HB3 MET A 125     -28.586  -7.084  18.131  1.00 92.09           H  
ATOM   1857  O   MET A 125     -29.794  -6.045  14.848  1.00 92.09           O  
ATOM   1858  CG  MET A 125     -27.786  -9.022  17.724  1.00 92.09           C  
ATOM   1859  HG2 MET A 125     -28.550  -9.566  18.281  1.00 92.09           H  
ATOM   1860  HG3 MET A 125     -27.548  -9.635  16.855  1.00 92.09           H  
ATOM   1861  SD  MET A 125     -26.294  -8.854  18.738  1.00 92.09           S  
ATOM   1862  CE  MET A 125     -26.837  -9.656  20.250  1.00 92.09           C  
ATOM   1863  HE1 MET A 125     -27.300 -10.607  19.988  1.00 92.09           H  
ATOM   1864  HE2 MET A 125     -27.573  -9.023  20.747  1.00 92.09           H  
ATOM   1865  HE3 MET A 125     -25.988  -9.808  20.916  1.00 92.09           H  
ATOM   1866  N   ASP A 126     -30.767  -5.715  16.848  1.00 88.47           N  
ATOM   1867  H   ASP A 126     -31.016  -6.102  17.747  1.00 88.47           H  
ATOM   1868  CA  ASP A 126     -31.220  -4.358  16.518  1.00 88.47           C  
ATOM   1869  HA  ASP A 126     -31.939  -4.437  15.703  1.00 88.47           H  
ATOM   1870  C   ASP A 126     -30.073  -3.461  16.024  1.00 88.47           C  
ATOM   1871  CB  ASP A 126     -31.938  -3.722  17.714  1.00 88.47           C  
ATOM   1872  HB2 ASP A 126     -32.662  -4.430  18.116  1.00 88.47           H  
ATOM   1873  HB3 ASP A 126     -31.217  -3.481  18.495  1.00 88.47           H  
ATOM   1874  O   ASP A 126     -30.208  -2.803  14.998  1.00 88.47           O  
ATOM   1875  CG  ASP A 126     -32.684  -2.463  17.262  1.00 88.47           C  
ATOM   1876  OD1 ASP A 126     -33.523  -2.605  16.341  1.00 88.47           O  
ATOM   1877  OD2 ASP A 126     -32.431  -1.367  17.794  1.00 88.47           O  
ATOM   1878  N   ASN A 127     -28.905  -3.525  16.672  1.00 87.17           N  
ATOM   1879  H   ASN A 127     -28.879  -4.056  17.531  1.00 87.17           H  
ATOM   1880  CA  ASN A 127     -27.712  -2.746  16.310  1.00 87.17           C  
ATOM   1881  HA  ASN A 127     -28.030  -1.756  15.982  1.00 87.17           H  
ATOM   1882  C   ASN A 127     -26.889  -3.337  15.154  1.00 87.17           C  
ATOM   1883  CB  ASN A 127     -26.837  -2.564  17.557  1.00 87.17           C  
ATOM   1884  HB2 ASN A 127     -25.913  -2.061  17.273  1.00 87.17           H  
ATOM   1885  HB3 ASN A 127     -26.573  -3.537  17.973  1.00 87.17           H  
ATOM   1886  O   ASN A 127     -25.897  -2.738  14.739  1.00 87.17           O  
ATOM   1887  CG  ASN A 127     -27.480  -1.714  18.632  1.00 87.17           C  
ATOM   1888  ND2 ASN A 127     -26.941  -1.757  19.824  1.00 87.17           N  
ATOM   1889 HD21 ASN A 127     -26.038  -2.196  19.933  1.00 87.17           H  
ATOM   1890 HD22 ASN A 127     -27.334  -1.130  20.511  1.00 87.17           H  
ATOM   1891  OD1 ASN A 127     -28.447  -1.005  18.421  1.00 87.17           O  
ATOM   1892  N   SER A 128     -27.266  -4.503  14.619  1.00 89.60           N  
ATOM   1893  H   SER A 128     -28.142  -4.908  14.916  1.00 89.60           H  
ATOM   1894  CA  SER A 128     -26.551  -5.086  13.481  1.00 89.60           C  
ATOM   1895  HA  SER A 128     -25.494  -5.132  13.742  1.00 89.60           H  
ATOM   1896  C   SER A 128     -26.690  -4.193  12.246  1.00 89.60           C  
ATOM   1897  CB  SER A 128     -27.010  -6.516  13.178  1.00 89.60           C  
ATOM   1898  HB2 SER A 128     -26.337  -6.960  12.446  1.00 89.60           H  
ATOM   1899  HB3 SER A 128     -26.974  -7.117  14.087  1.00 89.60           H  
ATOM   1900  O   SER A 128     -27.745  -3.606  11.989  1.00 89.60           O  
ATOM   1901  OG  SER A 128     -28.321  -6.518  12.654  1.00 89.60           O  
ATOM   1902  HG  SER A 128     -28.921  -6.248  13.353  1.00 89.60           H  
ATOM   1903  N   ARG A 129     -25.627  -4.109  11.440  1.00 89.09           N  
ATOM   1904  H   ARG A 129     -24.777  -4.569  11.733  1.00 89.09           H  
ATOM   1905  CA  ARG A 129     -25.573  -3.239  10.254  1.00 89.09           C  
ATOM   1906  HA  ARG A 129     -25.626  -2.201  10.583  1.00 89.09           H  
ATOM   1907  C   ARG A 129     -26.740  -3.458   9.295  1.00 89.09           C  
ATOM   1908  CB  ARG A 129     -24.231  -3.480   9.561  1.00 89.09           C  
ATOM   1909  HB2 ARG A 129     -24.152  -4.525   9.261  1.00 89.09           H  
ATOM   1910  HB3 ARG A 129     -23.451  -3.271  10.292  1.00 89.09           H  
ATOM   1911  O   ARG A 129     -27.301  -2.491   8.788  1.00 89.09           O  
ATOM   1912  CG  ARG A 129     -24.001  -2.582   8.340  1.00 89.09           C  
ATOM   1913  HG2 ARG A 129     -24.079  -1.536   8.637  1.00 89.09           H  
ATOM   1914  HG3 ARG A 129     -24.739  -2.798   7.568  1.00 89.09           H  
ATOM   1915  CD  ARG A 129     -22.603  -2.855   7.788  1.00 89.09           C  
ATOM   1916  HD2 ARG A 129     -21.866  -2.664   8.569  1.00 89.09           H  
ATOM   1917  HD3 ARG A 129     -22.533  -3.906   7.508  1.00 89.09           H  
ATOM   1918  NE  ARG A 129     -22.305  -2.013   6.617  1.00 89.09           N  
ATOM   1919  HE  ARG A 129     -23.029  -1.386   6.296  1.00 89.09           H  
ATOM   1920  NH1 ARG A 129     -20.225  -2.907   6.229  1.00 89.09           N  
ATOM   1921 HH11 ARG A 129     -19.526  -3.204   5.564  1.00 89.09           H  
ATOM   1922 HH12 ARG A 129     -20.262  -3.399   7.110  1.00 89.09           H  
ATOM   1923  NH2 ARG A 129     -21.040  -1.355   4.845  1.00 89.09           N  
ATOM   1924 HH21 ARG A 129     -21.774  -0.729   4.545  1.00 89.09           H  
ATOM   1925 HH22 ARG A 129     -20.157  -1.408   4.356  1.00 89.09           H  
ATOM   1926  CZ  ARG A 129     -21.195  -2.096   5.905  1.00 89.09           C  
ATOM   1927  N   VAL A 130     -27.119  -4.716   9.064  1.00 89.53           N  
ATOM   1928  H   VAL A 130     -26.631  -5.450   9.558  1.00 89.53           H  
ATOM   1929  CA  VAL A 130     -28.234  -5.073   8.176  1.00 89.53           C  
ATOM   1930  HA  VAL A 130     -28.078  -4.599   7.208  1.00 89.53           H  
ATOM   1931  C   VAL A 130     -29.560  -4.548   8.722  1.00 89.53           C  
ATOM   1932  CB  VAL A 130     -28.296  -6.597   7.967  1.00 89.53           C  
ATOM   1933  HB  VAL A 130     -28.295  -7.094   8.937  1.00 89.53           H  
ATOM   1934  O   VAL A 130     -30.310  -3.906   7.984  1.00 89.53           O  
ATOM   1935  CG1 VAL A 130     -29.571  -7.000   7.218  1.00 89.53           C  
ATOM   1936 HG11 VAL A 130     -29.684  -6.396   6.318  1.00 89.53           H  
ATOM   1937 HG12 VAL A 130     -30.441  -6.854   7.858  1.00 89.53           H  
ATOM   1938 HG13 VAL A 130     -29.536  -8.059   6.961  1.00 89.53           H  
ATOM   1939  CG2 VAL A 130     -27.072  -7.069   7.171  1.00 89.53           C  
ATOM   1940 HG21 VAL A 130     -27.109  -8.150   7.039  1.00 89.53           H  
ATOM   1941 HG22 VAL A 130     -27.055  -6.595   6.189  1.00 89.53           H  
ATOM   1942 HG23 VAL A 130     -26.154  -6.830   7.708  1.00 89.53           H  
ATOM   1943  N   VAL A 131     -29.843  -4.783  10.007  1.00 88.08           N  
ATOM   1944  H   VAL A 131     -29.171  -5.271  10.581  1.00 88.08           H  
ATOM   1945  CA  VAL A 131     -31.086  -4.323  10.642  1.00 88.08           C  
ATOM   1946  HA  VAL A 131     -31.929  -4.662  10.040  1.00 88.08           H  
ATOM   1947  C   VAL A 131     -31.140  -2.796  10.665  1.00 88.08           C  
ATOM   1948  CB  VAL A 131     -31.245  -4.919  12.053  1.00 88.08           C  
ATOM   1949  HB  VAL A 131     -30.362  -4.684  12.646  1.00 88.08           H  
ATOM   1950  O   VAL A 131     -32.134  -2.226  10.219  1.00 88.08           O  
ATOM   1951  CG1 VAL A 131     -32.484  -4.359  12.760  1.00 88.08           C  
ATOM   1952 HG11 VAL A 131     -32.663  -4.915  13.681  1.00 88.08           H  
ATOM   1953 HG12 VAL A 131     -32.317  -3.315  13.028  1.00 88.08           H  
ATOM   1954 HG13 VAL A 131     -33.355  -4.446  12.111  1.00 88.08           H  
ATOM   1955  CG2 VAL A 131     -31.430  -6.442  11.984  1.00 88.08           C  
ATOM   1956 HG21 VAL A 131     -31.437  -6.859  12.991  1.00 88.08           H  
ATOM   1957 HG22 VAL A 131     -32.379  -6.681  11.504  1.00 88.08           H  
ATOM   1958 HG23 VAL A 131     -30.617  -6.911  11.429  1.00 88.08           H  
ATOM   1959  N   GLN A 132     -30.063  -2.126  11.080  1.00 86.79           N  
ATOM   1960  H   GLN A 132     -29.282  -2.654  11.443  1.00 86.79           H  
ATOM   1961  CA  GLN A 132     -29.964  -0.663  11.087  1.00 86.79           C  
ATOM   1962  HA  GLN A 132     -30.752  -0.254  11.720  1.00 86.79           H  
ATOM   1963  C   GLN A 132     -30.153  -0.068   9.687  1.00 86.79           C  
ATOM   1964  CB  GLN A 132     -28.599  -0.247  11.659  1.00 86.79           C  
ATOM   1965  HB2 GLN A 132     -27.812  -0.808  11.154  1.00 86.79           H  
ATOM   1966  HB3 GLN A 132     -28.430   0.811  11.458  1.00 86.79           H  
ATOM   1967  O   GLN A 132     -30.925   0.877   9.517  1.00 86.79           O  
ATOM   1968  CG  GLN A 132     -28.490  -0.491  13.172  1.00 86.79           C  
ATOM   1969  HG2 GLN A 132     -27.458  -0.329  13.484  1.00 86.79           H  
ATOM   1970  HG3 GLN A 132     -28.733  -1.531  13.391  1.00 86.79           H  
ATOM   1971  CD  GLN A 132     -29.379   0.441  13.993  1.00 86.79           C  
ATOM   1972  NE2 GLN A 132     -30.039  -0.041  15.019  1.00 86.79           N  
ATOM   1973 HE21 GLN A 132     -30.483   0.601  15.660  1.00 86.79           H  
ATOM   1974 HE22 GLN A 132     -30.033  -1.032  15.213  1.00 86.79           H  
ATOM   1975  OE1 GLN A 132     -29.501   1.620  13.712  1.00 86.79           O  
ATOM   1976  N   GLN A 133     -29.524  -0.648   8.659  1.00 87.22           N  
ATOM   1977  H   GLN A 133     -28.886  -1.410   8.843  1.00 87.22           H  
ATOM   1978  CA  GLN A 133     -29.679  -0.183   7.282  1.00 87.22           C  
ATOM   1979  HA  GLN A 133     -29.460   0.884   7.262  1.00 87.22           H  
ATOM   1980  C   GLN A 133     -31.112  -0.363   6.765  1.00 87.22           C  
ATOM   1981  CB  GLN A 133     -28.667  -0.896   6.375  1.00 87.22           C  
ATOM   1982  HB2 GLN A 133     -28.873  -1.966   6.355  1.00 87.22           H  
ATOM   1983  HB3 GLN A 133     -27.663  -0.731   6.766  1.00 87.22           H  
ATOM   1984  O   GLN A 133     -31.622   0.517   6.077  1.00 87.22           O  
ATOM   1985  CG  GLN A 133     -28.748  -0.325   4.953  1.00 87.22           C  
ATOM   1986  HG2 GLN A 133     -29.726  -0.541   4.524  1.00 87.22           H  
ATOM   1987  HG3 GLN A 133     -28.626   0.758   4.995  1.00 87.22           H  
ATOM   1988  CD  GLN A 133     -27.709  -0.880   3.999  1.00 87.22           C  
ATOM   1989  NE2 GLN A 133     -27.740  -0.410   2.773  1.00 87.22           N  
ATOM   1990 HE21 GLN A 133     -27.087  -0.764   2.088  1.00 87.22           H  
ATOM   1991 HE22 GLN A 133     -28.429   0.285   2.520  1.00 87.22           H  
ATOM   1992  OE1 GLN A 133     -26.878  -1.711   4.323  1.00 87.22           O  
ATOM   1993  N   LEU A 134     -31.788  -1.466   7.096  1.00 85.35           N  
ATOM   1994  H   LEU A 134     -31.320  -2.176   7.642  1.00 85.35           H  
ATOM   1995  CA  LEU A 134     -33.186  -1.673   6.705  1.00 85.35           C  
ATOM   1996  HA  LEU A 134     -33.294  -1.426   5.649  1.00 85.35           H  
ATOM   1997  C   LEU A 134     -34.139  -0.734   7.460  1.00 85.35           C  
ATOM   1998  CB  LEU A 134     -33.565  -3.149   6.924  1.00 85.35           C  
ATOM   1999  HB2 LEU A 134     -33.259  -3.443   7.928  1.00 85.35           H  
ATOM   2000  HB3 LEU A 134     -34.648  -3.252   6.862  1.00 85.35           H  
ATOM   2001  O   LEU A 134     -35.076  -0.192   6.863  1.00 85.35           O  
ATOM   2002  CG  LEU A 134     -32.932  -4.106   5.901  1.00 85.35           C  
ATOM   2003  HG  LEU A 134     -31.864  -3.902   5.822  1.00 85.35           H  
ATOM   2004  CD1 LEU A 134     -33.094  -5.552   6.346  1.00 85.35           C  
ATOM   2005 HD11 LEU A 134     -32.640  -6.222   5.617  1.00 85.35           H  
ATOM   2006 HD12 LEU A 134     -34.150  -5.797   6.461  1.00 85.35           H  
ATOM   2007 HD13 LEU A 134     -32.574  -5.676   7.295  1.00 85.35           H  
ATOM   2008  CD2 LEU A 134     -33.581  -3.974   4.520  1.00 85.35           C  
ATOM   2009 HD21 LEU A 134     -33.117  -4.687   3.839  1.00 85.35           H  
ATOM   2010 HD22 LEU A 134     -34.648  -4.187   4.585  1.00 85.35           H  
ATOM   2011 HD23 LEU A 134     -33.433  -2.968   4.127  1.00 85.35           H  
ATOM   2012  N   LYS A 135     -33.914  -0.530   8.764  1.00 82.26           N  
ATOM   2013  H   LYS A 135     -33.139  -1.019   9.190  1.00 82.26           H  
ATOM   2014  CA  LYS A 135     -34.753   0.320   9.619  1.00 82.26           C  
ATOM   2015  HA  LYS A 135     -35.801   0.086   9.436  1.00 82.26           H  
ATOM   2016  C   LYS A 135     -34.600   1.803   9.282  1.00 82.26           C  
ATOM   2017  CB  LYS A 135     -34.464   0.045  11.108  1.00 82.26           C  
ATOM   2018  HB2 LYS A 135     -34.928   0.835  11.698  1.00 82.26           H  
ATOM   2019  HB3 LYS A 135     -33.390   0.073  11.293  1.00 82.26           H  
ATOM   2020  O   LYS A 135     -35.616   2.455   9.039  1.00 82.26           O  
ATOM   2021  CG  LYS A 135     -35.037  -1.305  11.575  1.00 82.26           C  
ATOM   2022  HG2 LYS A 135     -34.498  -2.126  11.103  1.00 82.26           H  
ATOM   2023  HG3 LYS A 135     -36.080  -1.365  11.263  1.00 82.26           H  
ATOM   2024  CD  LYS A 135     -34.968  -1.457  13.104  1.00 82.26           C  
ATOM   2025  HD2 LYS A 135     -33.929  -1.424  13.431  1.00 82.26           H  
ATOM   2026  HD3 LYS A 135     -35.500  -0.625  13.565  1.00 82.26           H  
ATOM   2027  CE  LYS A 135     -35.602  -2.783  13.552  1.00 82.26           C  
ATOM   2028  HE2 LYS A 135     -34.947  -3.600  13.250  1.00 82.26           H  
ATOM   2029  HE3 LYS A 135     -36.557  -2.919  13.046  1.00 82.26           H  
ATOM   2030  NZ  LYS A 135     -35.806  -2.834  15.021  1.00 82.26           N  
ATOM   2031  HZ1 LYS A 135     -36.175  -3.721  15.334  1.00 82.26           H  
ATOM   2032  HZ2 LYS A 135     -34.923  -2.715  15.496  1.00 82.26           H  
ATOM   2033  HZ3 LYS A 135     -36.404  -2.097  15.365  1.00 82.26           H  
ATOM   2034  N   TYR A 136     -33.364   2.296   9.215  1.00 76.12           N  
ATOM   2035  H   TYR A 136     -32.601   1.666   9.419  1.00 76.12           H  
ATOM   2036  CA  TYR A 136     -33.041   3.728   9.193  1.00 76.12           C  
ATOM   2037  HA  TYR A 136     -33.964   4.308   9.226  1.00 76.12           H  
ATOM   2038  C   TYR A 136     -32.273   4.195   7.949  1.00 76.12           C  
ATOM   2039  CB  TYR A 136     -32.228   4.062  10.452  1.00 76.12           C  
ATOM   2040  HB2 TYR A 136     -31.236   3.621  10.353  1.00 76.12           H  
ATOM   2041  HB3 TYR A 136     -32.096   5.143  10.509  1.00 76.12           H  
ATOM   2042  O   TYR A 136     -32.134   5.397   7.744  1.00 76.12           O  
ATOM   2043  CG  TYR A 136     -32.849   3.592  11.753  1.00 76.12           C  
ATOM   2044  CD1 TYR A 136     -34.042   4.172  12.223  1.00 76.12           C  
ATOM   2045  HD1 TYR A 136     -34.515   4.961  11.658  1.00 76.12           H  
ATOM   2046  CD2 TYR A 136     -32.229   2.570  12.494  1.00 76.12           C  
ATOM   2047  HD2 TYR A 136     -31.306   2.136  12.139  1.00 76.12           H  
ATOM   2048  CE1 TYR A 136     -34.605   3.735  13.438  1.00 76.12           C  
ATOM   2049  HE1 TYR A 136     -35.512   4.182  13.820  1.00 76.12           H  
ATOM   2050  CE2 TYR A 136     -32.784   2.135  13.711  1.00 76.12           C  
ATOM   2051  HE2 TYR A 136     -32.287   1.366  14.285  1.00 76.12           H  
ATOM   2052  OH  TYR A 136     -34.516   2.312  15.365  1.00 76.12           O  
ATOM   2053  HH  TYR A 136     -33.952   1.684  15.823  1.00 76.12           H  
ATOM   2054  CZ  TYR A 136     -33.972   2.722  14.190  1.00 76.12           C  
ATOM   2055  N   GLY A 137     -31.758   3.285   7.119  1.00 66.19           N  
ATOM   2056  H   GLY A 137     -31.925   2.304   7.289  1.00 66.19           H  
ATOM   2057  CA  GLY A 137     -30.978   3.656   5.939  1.00 66.19           C  
ATOM   2058  HA2 GLY A 137     -30.499   2.769   5.525  1.00 66.19           H  
ATOM   2059  HA3 GLY A 137     -30.199   4.357   6.237  1.00 66.19           H  
ATOM   2060  C   GLY A 137     -31.834   4.291   4.840  1.00 66.19           C  
ATOM   2061  O   GLY A 137     -32.847   3.729   4.426  1.00 66.19           O  
ATOM   2062  N   GLU A 138     -31.392   5.438   4.313  1.00 57.52           N  
ATOM   2063  H   GLU A 138     -30.647   5.929   4.786  1.00 57.52           H  
ATOM   2064  CA  GLU A 138     -32.069   6.128   3.201  1.00 57.52           C  
ATOM   2065  HA  GLU A 138     -33.134   6.199   3.423  1.00 57.52           H  
ATOM   2066  C   GLU A 138     -31.944   5.366   1.869  1.00 57.52           C  
ATOM   2067  CB  GLU A 138     -31.518   7.557   3.049  1.00 57.52           C  
ATOM   2068  HB2 GLU A 138     -30.438   7.509   2.905  1.00 57.52           H  
ATOM   2069  HB3 GLU A 138     -31.968   8.001   2.161  1.00 57.52           H  
ATOM   2070  O   GLU A 138     -32.824   5.455   1.013  1.00 57.52           O  
ATOM   2071  CG  GLU A 138     -31.843   8.452   4.258  1.00 57.52           C  
ATOM   2072  HG2 GLU A 138     -32.915   8.394   4.449  1.00 57.52           H  
ATOM   2073  HG3 GLU A 138     -31.323   8.064   5.134  1.00 57.52           H  
ATOM   2074  CD  GLU A 138     -31.448   9.926   4.052  1.00 57.52           C  
ATOM   2075  OE1 GLU A 138     -31.918  10.763   4.855  1.00 57.52           O  
ATOM   2076  OE2 GLU A 138     -30.692  10.214   3.095  1.00 57.52           O  
ATOM   2077  N   ASN A 139     -30.889   4.557   1.705  1.00 66.61           N  
ATOM   2078  H   ASN A 139     -30.243   4.476   2.478  1.00 66.61           H  
ATOM   2079  CA  ASN A 139     -30.613   3.828   0.471  1.00 66.61           C  
ATOM   2080  HA  ASN A 139     -31.372   4.086  -0.268  1.00 66.61           H  
ATOM   2081  C   ASN A 139     -30.690   2.312   0.684  1.00 66.61           C  
ATOM   2082  CB  ASN A 139     -29.256   4.288  -0.098  1.00 66.61           C  
ATOM   2083  HB2 ASN A 139     -28.979   3.654  -0.940  1.00 66.61           H  
ATOM   2084  HB3 ASN A 139     -28.491   4.192   0.672  1.00 66.61           H  
ATOM   2085  O   ASN A 139     -29.907   1.725   1.433  1.00 66.61           O  
ATOM   2086  CG  ASN A 139     -29.288   5.724  -0.599  1.00 66.61           C  
ATOM   2087  ND2 ASN A 139     -28.151   6.363  -0.728  1.00 66.61           N  
ATOM   2088 HD21 ASN A 139     -27.284   5.960  -0.404  1.00 66.61           H  
ATOM   2089 HD22 ASN A 139     -28.236   7.339  -0.974  1.00 66.61           H  
ATOM   2090  OD1 ASN A 139     -30.316   6.277  -0.934  1.00 66.61           O  
ATOM   2091  N   SER A 140     -31.571   1.653  -0.075  1.00 79.81           N  
ATOM   2092  H   SER A 140     -32.225   2.206  -0.610  1.00 79.81           H  
ATOM   2093  CA  SER A 140     -31.686   0.188  -0.171  1.00 79.81           C  
ATOM   2094  HA  SER A 140     -31.726  -0.217   0.840  1.00 79.81           H  
ATOM   2095  C   SER A 140     -30.483  -0.478  -0.863  1.00 79.81           C  
ATOM   2096  CB  SER A 140     -32.992  -0.189  -0.891  1.00 79.81           C  
ATOM   2097  HB2 SER A 140     -33.101  -1.274  -0.901  1.00 79.81           H  
ATOM   2098  HB3 SER A 140     -32.956   0.159  -1.924  1.00 79.81           H  
ATOM   2099  O   SER A 140     -30.647  -1.513  -1.494  1.00 79.81           O  
ATOM   2100  OG  SER A 140     -34.107   0.394  -0.238  1.00 79.81           O  
ATOM   2101  HG  SER A 140     -33.887   0.501   0.690  1.00 79.81           H  
ATOM   2102  N   HIS A 141     -29.291   0.122  -0.811  1.00 85.99           N  
ATOM   2103  H   HIS A 141     -29.186   0.887  -0.160  1.00 85.99           H  
ATOM   2104  CA  HIS A 141     -28.099  -0.312  -1.535  1.00 85.99           C  
ATOM   2105  HA  HIS A 141     -28.405  -0.852  -2.431  1.00 85.99           H  
ATOM   2106  C   HIS A 141     -27.249  -1.251  -0.674  1.00 85.99           C  
ATOM   2107  CB  HIS A 141     -27.314   0.922  -1.992  1.00 85.99           C  
ATOM   2108  HB2 HIS A 141     -28.019   1.679  -2.334  1.00 85.99           H  
ATOM   2109  HB3 HIS A 141     -26.753   1.345  -1.158  1.00 85.99           H  
ATOM   2110  O   HIS A 141     -26.593  -0.829   0.277  1.00 85.99           O  
ATOM   2111  CG  HIS A 141     -26.377   0.631  -3.133  1.00 85.99           C  
ATOM   2112  CD2 HIS A 141     -26.502   1.114  -4.406  1.00 85.99           C  
ATOM   2113  HD2 HIS A 141     -27.288   1.758  -4.771  1.00 85.99           H  
ATOM   2114  ND1 HIS A 141     -25.233  -0.137  -3.101  1.00 85.99           N  
ATOM   2115  HD1 HIS A 141     -24.798  -0.527  -2.277  1.00 85.99           H  
ATOM   2116  CE1 HIS A 141     -24.694  -0.123  -4.335  1.00 85.99           C  
ATOM   2117  HE1 HIS A 141     -23.777  -0.612  -4.627  1.00 85.99           H  
ATOM   2118  NE2 HIS A 141     -25.415   0.662  -5.146  1.00 85.99           N  
ATOM   2119  N   PHE A 142     -27.223  -2.528  -1.029  1.00 86.21           N  
ATOM   2120  H   PHE A 142     -27.726  -2.806  -1.860  1.00 86.21           H  
ATOM   2121  CA  PHE A 142     -26.530  -3.581  -0.288  1.00 86.21           C  
ATOM   2122  HA  PHE A 142     -26.159  -3.179   0.655  1.00 86.21           H  
ATOM   2123  C   PHE A 142     -25.289  -4.111  -1.020  1.00 86.21           C  
ATOM   2124  CB  PHE A 142     -27.529  -4.672   0.071  1.00 86.21           C  
ATOM   2125  HB2 PHE A 142     -26.954  -5.529   0.423  1.00 86.21           H  
ATOM   2126  HB3 PHE A 142     -28.074  -4.968  -0.826  1.00 86.21           H  
ATOM   2127  O   PHE A 142     -24.732  -5.142  -0.651  1.00 86.21           O  
ATOM   2128  CG  PHE A 142     -28.500  -4.307   1.171  1.00 86.21           C  
ATOM   2129  CD1 PHE A 142     -28.218  -4.643   2.508  1.00 86.21           C  
ATOM   2130  HD1 PHE A 142     -27.313  -5.175   2.759  1.00 86.21           H  
ATOM   2131  CD2 PHE A 142     -29.682  -3.620   0.856  1.00 86.21           C  
ATOM   2132  HD2 PHE A 142     -29.899  -3.388  -0.176  1.00 86.21           H  
ATOM   2133  CE1 PHE A 142     -29.107  -4.264   3.527  1.00 86.21           C  
ATOM   2134  HE1 PHE A 142     -28.883  -4.498   4.558  1.00 86.21           H  
ATOM   2135  CE2 PHE A 142     -30.572  -3.237   1.872  1.00 86.21           C  
ATOM   2136  HE2 PHE A 142     -31.478  -2.700   1.631  1.00 86.21           H  
ATOM   2137  CZ  PHE A 142     -30.272  -3.546   3.209  1.00 86.21           C  
ATOM   2138  HZ  PHE A 142     -30.931  -3.215   3.998  1.00 86.21           H  
ATOM   2139  N   GLY A 143     -24.799  -3.367  -2.018  1.00 82.67           N  
ATOM   2140  H   GLY A 143     -25.392  -2.641  -2.394  1.00 82.67           H  
ATOM   2141  CA  GLY A 143     -23.560  -3.693  -2.729  1.00 82.67           C  
ATOM   2142  HA2 GLY A 143     -23.310  -2.880  -3.410  1.00 82.67           H  
ATOM   2143  HA3 GLY A 143     -23.713  -4.598  -3.317  1.00 82.67           H  
ATOM   2144  C   GLY A 143     -22.360  -3.938  -1.812  1.00 82.67           C  
ATOM   2145  O   GLY A 143     -21.525  -4.763  -2.154  1.00 82.67           O  
ATOM   2146  N   TRP A 144     -22.318  -3.319  -0.623  1.00 84.65           N  
ATOM   2147  H   TRP A 144     -23.082  -2.711  -0.366  1.00 84.65           H  
ATOM   2148  CA  TRP A 144     -21.237  -3.510   0.346  1.00 84.65           C  
ATOM   2149  HA  TRP A 144     -20.302  -3.190  -0.115  1.00 84.65           H  
ATOM   2150  C   TRP A 144     -21.043  -4.973   0.756  1.00 84.65           C  
ATOM   2151  CB  TRP A 144     -21.472  -2.641   1.588  1.00 84.65           C  
ATOM   2152  HB2 TRP A 144     -20.587  -2.715   2.220  1.00 84.65           H  
ATOM   2153  HB3 TRP A 144     -21.559  -1.600   1.277  1.00 84.65           H  
ATOM   2154  O   TRP A 144     -19.903  -5.382   0.912  1.00 84.65           O  
ATOM   2155  CG  TRP A 144     -22.666  -3.007   2.419  1.00 84.65           C  
ATOM   2156  CD1 TRP A 144     -23.876  -2.407   2.372  1.00 84.65           C  
ATOM   2157  HD1 TRP A 144     -24.137  -1.568   1.744  1.00 84.65           H  
ATOM   2158  CD2 TRP A 144     -22.783  -4.055   3.437  1.00 84.65           C  
ATOM   2159  CE2 TRP A 144     -24.117  -4.054   3.935  1.00 84.65           C  
ATOM   2160  CE3 TRP A 144     -21.903  -5.008   3.992  1.00 84.65           C  
ATOM   2161  HE3 TRP A 144     -20.880  -5.053   3.648  1.00 84.65           H  
ATOM   2162  NE1 TRP A 144     -24.726  -3.021   3.267  1.00 84.65           N  
ATOM   2163  HE1 TRP A 144     -25.645  -2.670   3.496  1.00 84.65           H  
ATOM   2164  CH2 TRP A 144     -23.668  -5.893   5.436  1.00 84.65           C  
ATOM   2165  HH2 TRP A 144     -23.989  -6.594   6.193  1.00 84.65           H  
ATOM   2166  CZ2 TRP A 144     -24.566  -4.947   4.917  1.00 84.65           C  
ATOM   2167  HZ2 TRP A 144     -25.585  -4.898   5.272  1.00 84.65           H  
ATOM   2168  CZ3 TRP A 144     -22.341  -5.914   4.975  1.00 84.65           C  
ATOM   2169  HZ3 TRP A 144     -21.644  -6.634   5.379  1.00 84.65           H  
ATOM   2170  N   PHE A 145     -22.097  -5.788   0.901  1.00 82.28           N  
ATOM   2171  H   PHE A 145     -23.033  -5.447   0.732  1.00 82.28           H  
ATOM   2172  CA  PHE A 145     -21.890  -7.182   1.305  1.00 82.28           C  
ATOM   2173  HA  PHE A 145     -21.046  -7.215   1.994  1.00 82.28           H  
ATOM   2174  C   PHE A 145     -21.514  -8.065   0.119  1.00 82.28           C  
ATOM   2175  CB  PHE A 145     -23.083  -7.743   2.078  1.00 82.28           C  
ATOM   2176  HB2 PHE A 145     -22.699  -8.576   2.667  1.00 82.28           H  
ATOM   2177  HB3 PHE A 145     -23.443  -6.994   2.783  1.00 82.28           H  
ATOM   2178  O   PHE A 145     -20.734  -8.998   0.282  1.00 82.28           O  
ATOM   2179  CG  PHE A 145     -24.251  -8.246   1.254  1.00 82.28           C  
ATOM   2180  CD1 PHE A 145     -25.456  -7.527   1.244  1.00 82.28           C  
ATOM   2181  HD1 PHE A 145     -25.535  -6.609   1.808  1.00 82.28           H  
ATOM   2182  CD2 PHE A 145     -24.166  -9.472   0.562  1.00 82.28           C  
ATOM   2183  HD2 PHE A 145     -23.256 -10.052   0.591  1.00 82.28           H  
ATOM   2184  CE1 PHE A 145     -26.570  -8.036   0.552  1.00 82.28           C  
ATOM   2185  HE1 PHE A 145     -27.528  -7.539   0.598  1.00 82.28           H  
ATOM   2186  CE2 PHE A 145     -25.268  -9.956  -0.160  1.00 82.28           C  
ATOM   2187  HE2 PHE A 145     -25.205 -10.898  -0.684  1.00 82.28           H  
ATOM   2188  CZ  PHE A 145     -26.473  -9.245  -0.150  1.00 82.28           C  
ATOM   2189  HZ  PHE A 145     -27.342  -9.656  -0.643  1.00 82.28           H  
ATOM   2190  N   ILE A 146     -22.039  -7.767  -1.076  1.00 81.12           N  
ATOM   2191  H   ILE A 146     -22.685  -6.992  -1.133  1.00 81.12           H  
ATOM   2192  CA  ILE A 146     -21.607  -8.423  -2.314  1.00 81.12           C  
ATOM   2193  HA  ILE A 146     -21.766  -9.497  -2.229  1.00 81.12           H  
ATOM   2194  C   ILE A 146     -20.102  -8.213  -2.478  1.00 81.12           C  
ATOM   2195  CB  ILE A 146     -22.408  -7.875  -3.519  1.00 81.12           C  
ATOM   2196  HB  ILE A 146     -22.320  -6.789  -3.528  1.00 81.12           H  
ATOM   2197  O   ILE A 146     -19.372  -9.158  -2.737  1.00 81.12           O  
ATOM   2198  CG1 ILE A 146     -23.914  -8.201  -3.422  1.00 81.12           C  
ATOM   2199 HG12 ILE A 146     -24.428  -7.711  -4.249  1.00 81.12           H  
ATOM   2200 HG13 ILE A 146     -24.317  -7.782  -2.500  1.00 81.12           H  
ATOM   2201  CG2 ILE A 146     -21.841  -8.377  -4.853  1.00 81.12           C  
ATOM   2202 HG21 ILE A 146     -21.746  -9.463  -4.845  1.00 81.12           H  
ATOM   2203 HG22 ILE A 146     -22.492  -8.075  -5.673  1.00 81.12           H  
ATOM   2204 HG23 ILE A 146     -20.856  -7.938  -5.011  1.00 81.12           H  
ATOM   2205  CD1 ILE A 146     -24.247  -9.699  -3.466  1.00 81.12           C  
ATOM   2206 HD11 ILE A 146     -25.325  -9.835  -3.369  1.00 81.12           H  
ATOM   2207 HD12 ILE A 146     -23.759 -10.230  -2.649  1.00 81.12           H  
ATOM   2208 HD13 ILE A 146     -23.929 -10.123  -4.418  1.00 81.12           H  
ATOM   2209  N   ASN A 147     -19.641  -6.997  -2.233  1.00 81.78           N  
ATOM   2210  H   ASN A 147     -20.321  -6.270  -2.060  1.00 81.78           H  
ATOM   2211  CA  ASN A 147     -18.251  -6.572  -2.263  1.00 81.78           C  
ATOM   2212  HA  ASN A 147     -17.802  -6.815  -3.226  1.00 81.78           H  
ATOM   2213  C   ASN A 147     -17.386  -7.260  -1.189  1.00 81.78           C  
ATOM   2214  CB  ASN A 147     -18.337  -5.045  -2.138  1.00 81.78           C  
ATOM   2215  HB2 ASN A 147     -17.472  -4.628  -1.623  1.00 81.78           H  
ATOM   2216  HB3 ASN A 147     -19.161  -4.749  -1.490  1.00 81.78           H  
ATOM   2217  O   ASN A 147     -16.462  -8.013  -1.514  1.00 81.78           O  
ATOM   2218  CG  ASN A 147     -18.535  -4.389  -3.488  1.00 81.78           C  
ATOM   2219  ND2 ASN A 147     -18.006  -3.209  -3.669  1.00 81.78           N  
ATOM   2220 HD21 ASN A 147     -17.229  -2.984  -3.064  1.00 81.78           H  
ATOM   2221 HD22 ASN A 147     -17.974  -2.852  -4.613  1.00 81.78           H  
ATOM   2222  OD1 ASN A 147     -19.207  -4.910  -4.370  1.00 81.78           O  
ATOM   2223  N   GLN A 148     -17.776  -7.104   0.078  1.00 80.99           N  
ATOM   2224  H   GLN A 148     -18.523  -6.447   0.254  1.00 80.99           H  
ATOM   2225  CA  GLN A 148     -16.997  -7.543   1.238  1.00 80.99           C  
ATOM   2226  HA  GLN A 148     -15.959  -7.242   1.093  1.00 80.99           H  
ATOM   2227  C   GLN A 148     -16.977  -9.065   1.422  1.00 80.99           C  
ATOM   2228  CB  GLN A 148     -17.535  -6.834   2.498  1.00 80.99           C  
ATOM   2229  HB2 GLN A 148     -17.085  -7.289   3.380  1.00 80.99           H  
ATOM   2230  HB3 GLN A 148     -18.615  -6.967   2.565  1.00 80.99           H  
ATOM   2231  O   GLN A 148     -15.982  -9.612   1.901  1.00 80.99           O  
ATOM   2232  CG  GLN A 148     -17.176  -5.336   2.503  1.00 80.99           C  
ATOM   2233  HG2 GLN A 148     -17.536  -4.851   1.596  1.00 80.99           H  
ATOM   2234  HG3 GLN A 148     -16.089  -5.256   2.496  1.00 80.99           H  
ATOM   2235  CD  GLN A 148     -17.685  -4.548   3.708  1.00 80.99           C  
ATOM   2236  NE2 GLN A 148     -17.118  -3.388   3.955  1.00 80.99           N  
ATOM   2237 HE21 GLN A 148     -17.208  -3.013   4.889  1.00 80.99           H  
ATOM   2238 HE22 GLN A 148     -16.347  -3.105   3.367  1.00 80.99           H  
ATOM   2239  OE1 GLN A 148     -18.574  -4.927   4.457  1.00 80.99           O  
ATOM   2240  N   LEU A 149     -18.050  -9.774   1.054  1.00 75.86           N  
ATOM   2241  H   LEU A 149     -18.848  -9.286   0.673  1.00 75.86           H  
ATOM   2242  CA  LEU A 149     -18.160 -11.215   1.305  1.00 75.86           C  
ATOM   2243  HA  LEU A 149     -17.494 -11.474   2.128  1.00 75.86           H  
ATOM   2244  C   LEU A 149     -17.702 -12.089   0.129  1.00 75.86           C  
ATOM   2245  CB  LEU A 149     -19.584 -11.576   1.756  1.00 75.86           C  
ATOM   2246  HB2 LEU A 149     -19.589 -12.644   1.972  1.00 75.86           H  
ATOM   2247  HB3 LEU A 149     -20.277 -11.402   0.933  1.00 75.86           H  
ATOM   2248  O   LEU A 149     -17.264 -13.215   0.371  1.00 75.86           O  
ATOM   2249  CG  LEU A 149     -20.083 -10.847   3.016  1.00 75.86           C  
ATOM   2250  HG  LEU A 149     -20.109  -9.770   2.845  1.00 75.86           H  
ATOM   2251  CD1 LEU A 149     -21.492 -11.321   3.348  1.00 75.86           C  
ATOM   2252 HD11 LEU A 149     -22.152 -11.135   2.501  1.00 75.86           H  
ATOM   2253 HD12 LEU A 149     -21.478 -12.386   3.582  1.00 75.86           H  
ATOM   2254 HD13 LEU A 149     -21.839 -10.775   4.225  1.00 75.86           H  
ATOM   2255  CD2 LEU A 149     -19.219 -11.138   4.247  1.00 75.86           C  
ATOM   2256 HD21 LEU A 149     -19.154 -12.212   4.422  1.00 75.86           H  
ATOM   2257 HD22 LEU A 149     -19.651 -10.657   5.124  1.00 75.86           H  
ATOM   2258 HD23 LEU A 149     -18.220 -10.726   4.107  1.00 75.86           H  
ATOM   2259  N   SER A 150     -17.754 -11.590  -1.116  1.00 75.02           N  
ATOM   2260  H   SER A 150     -18.089 -10.645  -1.240  1.00 75.02           H  
ATOM   2261  CA  SER A 150     -17.404 -12.363  -2.325  1.00 75.02           C  
ATOM   2262  HA  SER A 150     -17.649 -13.407  -2.134  1.00 75.02           H  
ATOM   2263  C   SER A 150     -15.922 -12.337  -2.707  1.00 75.02           C  
ATOM   2264  CB  SER A 150     -18.251 -11.921  -3.518  1.00 75.02           C  
ATOM   2265  HB2 SER A 150     -19.285 -11.815  -3.189  1.00 75.02           H  
ATOM   2266  HB3 SER A 150     -18.192 -12.675  -4.303  1.00 75.02           H  
ATOM   2267  O   SER A 150     -15.561 -12.899  -3.736  1.00 75.02           O  
ATOM   2268  OG  SER A 150     -17.804 -10.687  -4.029  1.00 75.02           O  
ATOM   2269  HG  SER A 150     -18.317 -10.005  -3.590  1.00 75.02           H  
ATOM   2270  N   PHE A 151     -15.067 -11.696  -1.903  1.00 74.81           N  
ATOM   2271  H   PHE A 151     -15.452 -11.275  -1.070  1.00 74.81           H  
ATOM   2272  CA  PHE A 151     -13.683 -11.337  -2.256  1.00 74.81           C  
ATOM   2273  HA  PHE A 151     -13.268 -10.811  -1.396  1.00 74.81           H  
ATOM   2274  C   PHE A 151     -13.555 -10.345  -3.424  1.00 74.81           C  
ATOM   2275  CB  PHE A 151     -12.800 -12.579  -2.485  1.00 74.81           C  
ATOM   2276  HB2 PHE A 151     -11.777 -12.243  -2.657  1.00 74.81           H  
ATOM   2277  HB3 PHE A 151     -13.104 -13.090  -3.398  1.00 74.81           H  
ATOM   2278  O   PHE A 151     -12.430 -10.033  -3.810  1.00 74.81           O  
ATOM   2279  CG  PHE A 151     -12.758 -13.573  -1.346  1.00 74.81           C  
ATOM   2280  CD1 PHE A 151     -11.906 -13.334  -0.253  1.00 74.81           C  
ATOM   2281  HD1 PHE A 151     -11.321 -12.427  -0.219  1.00 74.81           H  
ATOM   2282  CD2 PHE A 151     -13.512 -14.760  -1.399  1.00 74.81           C  
ATOM   2283  HD2 PHE A 151     -14.159 -14.950  -2.243  1.00 74.81           H  
ATOM   2284  CE1 PHE A 151     -11.789 -14.286   0.774  1.00 74.81           C  
ATOM   2285  HE1 PHE A 151     -11.104 -14.115   1.592  1.00 74.81           H  
ATOM   2286  CE2 PHE A 151     -13.399 -15.712  -0.369  1.00 74.81           C  
ATOM   2287  HE2 PHE A 151     -13.955 -16.635  -0.429  1.00 74.81           H  
ATOM   2288  CZ  PHE A 151     -12.529 -15.479   0.712  1.00 74.81           C  
ATOM   2289  HZ  PHE A 151     -12.408 -16.231   1.477  1.00 74.81           H  
ATOM   2290  N   ALA A 152     -14.660  -9.815  -3.964  1.00 81.95           N  
ATOM   2291  H   ALA A 152     -15.568 -10.119  -3.642  1.00 81.95           H  
ATOM   2292  CA  ALA A 152     -14.620  -8.797  -5.010  1.00 81.95           C  
ATOM   2293  HA  ALA A 152     -14.154  -9.224  -5.898  1.00 81.95           H  
ATOM   2294  C   ALA A 152     -13.777  -7.584  -4.592  1.00 81.95           C  
ATOM   2295  CB  ALA A 152     -16.049  -8.398  -5.375  1.00 81.95           C  
ATOM   2296  HB1 ALA A 152     -16.024  -7.571  -6.085  1.00 81.95           H  
ATOM   2297  HB2 ALA A 152     -16.589  -8.085  -4.481  1.00 81.95           H  
ATOM   2298  HB3 ALA A 152     -16.557  -9.244  -5.837  1.00 81.95           H  
ATOM   2299  O   ALA A 152     -12.969  -7.124  -5.391  1.00 81.95           O  
ATOM   2300  N   ASP A 153     -13.859  -7.146  -3.333  1.00 81.98           N  
ATOM   2301  H   ASP A 153     -14.599  -7.491  -2.738  1.00 81.98           H  
ATOM   2302  CA  ASP A 153     -13.041  -6.031  -2.829  1.00 81.98           C  
ATOM   2303  HA  ASP A 153     -13.306  -5.121  -3.369  1.00 81.98           H  
ATOM   2304  C   ASP A 153     -11.539  -6.237  -3.042  1.00 81.98           C  
ATOM   2305  CB  ASP A 153     -13.321  -5.816  -1.333  1.00 81.98           C  
ATOM   2306  HB2 ASP A 153     -12.560  -5.152  -0.924  1.00 81.98           H  
ATOM   2307  HB3 ASP A 153     -13.256  -6.769  -0.809  1.00 81.98           H  
ATOM   2308  O   ASP A 153     -10.840  -5.308  -3.432  1.00 81.98           O  
ATOM   2309  CG  ASP A 153     -14.683  -5.177  -1.079  1.00 81.98           C  
ATOM   2310  OD1 ASP A 153     -15.301  -4.705  -2.055  1.00 81.98           O  
ATOM   2311  OD2 ASP A 153     -15.136  -5.205   0.088  1.00 81.98           O  
ATOM   2312  N   ASN A 154     -11.039  -7.467  -2.891  1.00 85.10           N  
ATOM   2313  H   ASN A 154     -11.670  -8.225  -2.674  1.00 85.10           H  
ATOM   2314  CA  ASN A 154      -9.622  -7.754  -3.113  1.00 85.10           C  
ATOM   2315  HA  ASN A 154      -9.022  -7.068  -2.515  1.00 85.10           H  
ATOM   2316  C   ASN A 154      -9.228  -7.544  -4.590  1.00 85.10           C  
ATOM   2317  CB  ASN A 154      -9.314  -9.200  -2.691  1.00 85.10           C  
ATOM   2318  HB2 ASN A 154      -9.909  -9.884  -3.296  1.00 85.10           H  
ATOM   2319  HB3 ASN A 154      -8.266  -9.390  -2.921  1.00 85.10           H  
ATOM   2320  O   ASN A 154      -8.112  -7.123  -4.887  1.00 85.10           O  
ATOM   2321  CG  ASN A 154      -9.518  -9.551  -1.223  1.00 85.10           C  
ATOM   2322  ND2 ASN A 154      -9.235 -10.788  -0.888  1.00 85.10           N  
ATOM   2323 HD21 ASN A 154      -8.845 -11.404  -1.587  1.00 85.10           H  
ATOM   2324 HD22 ASN A 154      -9.229 -10.998   0.100  1.00 85.10           H  
ATOM   2325  OD1 ASN A 154      -9.931  -8.796  -0.352  1.00 85.10           O  
ATOM   2326  N   TYR A 155     -10.135  -7.834  -5.530  1.00 90.55           N  
ATOM   2327  H   TYR A 155     -11.063  -8.102  -5.233  1.00 90.55           H  
ATOM   2328  CA  TYR A 155      -9.907  -7.587  -6.955  1.00 90.55           C  
ATOM   2329  HA  TYR A 155      -8.881  -7.864  -7.199  1.00 90.55           H  
ATOM   2330  C   TYR A 155     -10.070  -6.109  -7.320  1.00 90.55           C  
ATOM   2331  CB  TYR A 155     -10.839  -8.453  -7.804  1.00 90.55           C  
ATOM   2332  HB2 TYR A 155     -11.875  -8.239  -7.541  1.00 90.55           H  
ATOM   2333  HB3 TYR A 155     -10.701  -8.162  -8.845  1.00 90.55           H  
ATOM   2334  O   TYR A 155      -9.376  -5.626  -8.210  1.00 90.55           O  
ATOM   2335  CG  TYR A 155     -10.580  -9.941  -7.711  1.00 90.55           C  
ATOM   2336  CD1 TYR A 155      -9.418 -10.491  -8.288  1.00 90.55           C  
ATOM   2337  HD1 TYR A 155      -8.709  -9.848  -8.787  1.00 90.55           H  
ATOM   2338  CD2 TYR A 155     -11.510 -10.780  -7.070  1.00 90.55           C  
ATOM   2339  HD2 TYR A 155     -12.397 -10.357  -6.621  1.00 90.55           H  
ATOM   2340  CE1 TYR A 155      -9.191 -11.880  -8.228  1.00 90.55           C  
ATOM   2341  HE1 TYR A 155      -8.312 -12.314  -8.682  1.00 90.55           H  
ATOM   2342  CE2 TYR A 155     -11.295 -12.168  -7.019  1.00 90.55           C  
ATOM   2343  HE2 TYR A 155     -12.025 -12.808  -6.546  1.00 90.55           H  
ATOM   2344  OH  TYR A 155      -9.946 -14.065  -7.578  1.00 90.55           O  
ATOM   2345  HH  TYR A 155     -10.728 -14.510  -7.245  1.00 90.55           H  
ATOM   2346  CZ  TYR A 155     -10.134 -12.720  -7.600  1.00 90.55           C  
ATOM   2347  N   GLU A 156     -10.935  -5.371  -6.624  1.00 89.76           N  
ATOM   2348  H   GLU A 156     -11.487  -5.816  -5.905  1.00 89.76           H  
ATOM   2349  CA  GLU A 156     -11.028  -3.915  -6.768  1.00 89.76           C  
ATOM   2350  HA  GLU A 156     -11.145  -3.679  -7.826  1.00 89.76           H  
ATOM   2351  C   GLU A 156      -9.741  -3.227  -6.286  1.00 89.76           C  
ATOM   2352  CB  GLU A 156     -12.276  -3.410  -6.026  1.00 89.76           C  
ATOM   2353  HB2 GLU A 156     -12.165  -3.562  -4.953  1.00 89.76           H  
ATOM   2354  HB3 GLU A 156     -13.123  -4.001  -6.374  1.00 89.76           H  
ATOM   2355  O   GLU A 156      -9.188  -2.376  -6.985  1.00 89.76           O  
ATOM   2356  CG  GLU A 156     -12.558  -1.926  -6.305  1.00 89.76           C  
ATOM   2357  HG2 GLU A 156     -12.464  -1.756  -7.377  1.00 89.76           H  
ATOM   2358  HG3 GLU A 156     -11.797  -1.326  -5.806  1.00 89.76           H  
ATOM   2359  CD  GLU A 156     -13.955  -1.443  -5.862  1.00 89.76           C  
ATOM   2360  OE1 GLU A 156     -14.244  -0.253  -6.118  1.00 89.76           O  
ATOM   2361  OE2 GLU A 156     -14.782  -2.241  -5.358  1.00 89.76           O  
ATOM   2362  N   GLU A 157      -9.199  -3.647  -5.139  1.00 90.23           N  
ATOM   2363  H   GLU A 157      -9.721  -4.303  -4.575  1.00 90.23           H  
ATOM   2364  CA  GLU A 157      -7.889  -3.210  -4.643  1.00 90.23           C  
ATOM   2365  HA  GLU A 157      -7.897  -2.130  -4.495  1.00 90.23           H  
ATOM   2366  C   GLU A 157      -6.772  -3.525  -5.648  1.00 90.23           C  
ATOM   2367  CB  GLU A 157      -7.584  -3.884  -3.296  1.00 90.23           C  
ATOM   2368  HB2 GLU A 157      -7.768  -4.955  -3.386  1.00 90.23           H  
ATOM   2369  HB3 GLU A 157      -6.528  -3.736  -3.068  1.00 90.23           H  
ATOM   2370  O   GLU A 157      -5.973  -2.646  -5.984  1.00 90.23           O  
ATOM   2371  CG  GLU A 157      -8.409  -3.319  -2.127  1.00 90.23           C  
ATOM   2372  HG2 GLU A 157      -8.123  -2.278  -1.977  1.00 90.23           H  
ATOM   2373  HG3 GLU A 157      -9.467  -3.334  -2.389  1.00 90.23           H  
ATOM   2374  CD  GLU A 157      -8.200  -4.099  -0.813  1.00 90.23           C  
ATOM   2375  OE1 GLU A 157      -8.985  -3.870   0.136  1.00 90.23           O  
ATOM   2376  OE2 GLU A 157      -7.262  -4.928  -0.743  1.00 90.23           O  
ATOM   2377  N   LEU A 158      -6.752  -4.747  -6.192  1.00 92.98           N  
ATOM   2378  H   LEU A 158      -7.407  -5.429  -5.838  1.00 92.98           H  
ATOM   2379  CA  LEU A 158      -5.785  -5.167  -7.209  1.00 92.98           C  
ATOM   2380  HA  LEU A 158      -4.786  -5.023  -6.798  1.00 92.98           H  
ATOM   2381  C   LEU A 158      -5.888  -4.331  -8.494  1.00 92.98           C  
ATOM   2382  CB  LEU A 158      -6.009  -6.661  -7.493  1.00 92.98           C  
ATOM   2383  HB2 LEU A 158      -7.010  -6.786  -7.905  1.00 92.98           H  
ATOM   2384  HB3 LEU A 158      -5.964  -7.205  -6.550  1.00 92.98           H  
ATOM   2385  O   LEU A 158      -4.865  -3.915  -9.041  1.00 92.98           O  
ATOM   2386  CG  LEU A 158      -5.003  -7.290  -8.472  1.00 92.98           C  
ATOM   2387  HG  LEU A 158      -5.034  -6.769  -9.429  1.00 92.98           H  
ATOM   2388  CD1 LEU A 158      -3.576  -7.248  -7.920  1.00 92.98           C  
ATOM   2389 HD11 LEU A 158      -2.914  -7.833  -8.558  1.00 92.98           H  
ATOM   2390 HD12 LEU A 158      -3.218  -6.219  -7.902  1.00 92.98           H  
ATOM   2391 HD13 LEU A 158      -3.554  -7.660  -6.911  1.00 92.98           H  
ATOM   2392  CD2 LEU A 158      -5.408  -8.747  -8.706  1.00 92.98           C  
ATOM   2393 HD21 LEU A 158      -5.385  -9.296  -7.764  1.00 92.98           H  
ATOM   2394 HD22 LEU A 158      -4.729  -9.219  -9.416  1.00 92.98           H  
ATOM   2395 HD23 LEU A 158      -6.416  -8.783  -9.119  1.00 92.98           H  
ATOM   2396  N   TYR A 159      -7.109  -4.051  -8.960  1.00 95.57           N  
ATOM   2397  H   TYR A 159      -7.903  -4.438  -8.472  1.00 95.57           H  
ATOM   2398  CA  TYR A 159      -7.365  -3.188 -10.114  1.00 95.57           C  
ATOM   2399  HA  TYR A 159      -6.872  -3.606 -10.992  1.00 95.57           H  
ATOM   2400  C   TYR A 159      -6.804  -1.780  -9.888  1.00 95.57           C  
ATOM   2401  CB  TYR A 159      -8.879  -3.130 -10.378  1.00 95.57           C  
ATOM   2402  HB2 TYR A 159      -9.223  -4.121 -10.676  1.00 95.57           H  
ATOM   2403  HB3 TYR A 159      -9.402  -2.875  -9.456  1.00 95.57           H  
ATOM   2404  O   TYR A 159      -6.091  -1.243 -10.741  1.00 95.57           O  
ATOM   2405  CG  TYR A 159      -9.281  -2.123 -11.438  1.00 95.57           C  
ATOM   2406  CD1 TYR A 159      -9.504  -0.776 -11.091  1.00 95.57           C  
ATOM   2407  HD1 TYR A 159      -9.427  -0.467 -10.059  1.00 95.57           H  
ATOM   2408  CD2 TYR A 159      -9.426  -2.534 -12.773  1.00 95.57           C  
ATOM   2409  HD2 TYR A 159      -9.274  -3.572 -13.030  1.00 95.57           H  
ATOM   2410  CE1 TYR A 159      -9.823   0.170 -12.080  1.00 95.57           C  
ATOM   2411  HE1 TYR A 159      -9.973   1.201 -11.794  1.00 95.57           H  
ATOM   2412  CE2 TYR A 159      -9.784  -1.600 -13.764  1.00 95.57           C  
ATOM   2413  HE2 TYR A 159      -9.937  -1.929 -14.781  1.00 95.57           H  
ATOM   2414  OH  TYR A 159     -10.246   0.677 -14.383  1.00 95.57           O  
ATOM   2415  HH  TYR A 159     -10.445   1.516 -13.963  1.00 95.57           H  
ATOM   2416  CZ  TYR A 159      -9.960  -0.243 -13.422  1.00 95.57           C  
ATOM   2417  N   ASN A 160      -7.097  -1.189  -8.728  1.00 93.74           N  
ATOM   2418  H   ASN A 160      -7.683  -1.687  -8.073  1.00 93.74           H  
ATOM   2419  CA  ASN A 160      -6.644   0.155  -8.380  1.00 93.74           C  
ATOM   2420  HA  ASN A 160      -6.934   0.844  -9.174  1.00 93.74           H  
ATOM   2421  C   ASN A 160      -5.115   0.223  -8.274  1.00 93.74           C  
ATOM   2422  CB  ASN A 160      -7.336   0.580  -7.074  1.00 93.74           C  
ATOM   2423  HB2 ASN A 160      -6.866   1.485  -6.691  1.00 93.74           H  
ATOM   2424  HB3 ASN A 160      -7.220  -0.205  -6.327  1.00 93.74           H  
ATOM   2425  O   ASN A 160      -4.501   1.167  -8.780  1.00 93.74           O  
ATOM   2426  CG  ASN A 160      -8.812   0.885  -7.271  1.00 93.74           C  
ATOM   2427  ND2 ASN A 160      -9.637   0.612  -6.290  1.00 93.74           N  
ATOM   2428 HD21 ASN A 160     -10.622   0.722  -6.485  1.00 93.74           H  
ATOM   2429 HD22 ASN A 160      -9.328   0.037  -5.520  1.00 93.74           H  
ATOM   2430  OD1 ASN A 160      -9.230   1.403  -8.296  1.00 93.74           O  
ATOM   2431  N   LEU A 161      -4.492  -0.806  -7.693  1.00 94.49           N  
ATOM   2432  H   LEU A 161      -5.055  -1.531  -7.270  1.00 94.49           H  
ATOM   2433  CA  LEU A 161      -3.041  -0.928  -7.607  1.00 94.49           C  
ATOM   2434  HA  LEU A 161      -2.659  -0.036  -7.109  1.00 94.49           H  
ATOM   2435  C   LEU A 161      -2.400  -0.997  -9.001  1.00 94.49           C  
ATOM   2436  CB  LEU A 161      -2.710  -2.163  -6.751  1.00 94.49           C  
ATOM   2437  HB2 LEU A 161      -3.089  -3.053  -7.253  1.00 94.49           H  
ATOM   2438  HB3 LEU A 161      -3.226  -2.078  -5.794  1.00 94.49           H  
ATOM   2439  O   LEU A 161      -1.498  -0.213  -9.305  1.00 94.49           O  
ATOM   2440  CG  LEU A 161      -1.208  -2.349  -6.485  1.00 94.49           C  
ATOM   2441  HG  LEU A 161      -0.678  -2.412  -7.435  1.00 94.49           H  
ATOM   2442  CD1 LEU A 161      -0.633  -1.195  -5.658  1.00 94.49           C  
ATOM   2443 HD11 LEU A 161      -1.236  -1.039  -4.764  1.00 94.49           H  
ATOM   2444 HD12 LEU A 161      -0.615  -0.281  -6.252  1.00 94.49           H  
ATOM   2445 HD13 LEU A 161       0.389  -1.422  -5.355  1.00 94.49           H  
ATOM   2446  CD2 LEU A 161      -0.976  -3.657  -5.729  1.00 94.49           C  
ATOM   2447 HD21 LEU A 161       0.091  -3.804  -5.562  1.00 94.49           H  
ATOM   2448 HD22 LEU A 161      -1.491  -3.628  -4.769  1.00 94.49           H  
ATOM   2449 HD23 LEU A 161      -1.360  -4.493  -6.314  1.00 94.49           H  
ATOM   2450  N   ALA A 162      -2.899  -1.876  -9.876  1.00 96.39           N  
ATOM   2451  H   ALA A 162      -3.643  -2.490  -9.574  1.00 96.39           H  
ATOM   2452  CA  ALA A 162      -2.418  -1.993 -11.252  1.00 96.39           C  
ATOM   2453  HA  ALA A 162      -1.358  -2.243 -11.229  1.00 96.39           H  
ATOM   2454  C   ALA A 162      -2.569  -0.667 -12.017  1.00 96.39           C  
ATOM   2455  CB  ALA A 162      -3.174  -3.135 -11.944  1.00 96.39           C  
ATOM   2456  HB1 ALA A 162      -4.240  -2.915 -11.986  1.00 96.39           H  
ATOM   2457  HB2 ALA A 162      -2.795  -3.268 -12.957  1.00 96.39           H  
ATOM   2458  HB3 ALA A 162      -3.030  -4.063 -11.390  1.00 96.39           H  
ATOM   2459  O   ALA A 162      -1.638  -0.218 -12.688  1.00 96.39           O  
ATOM   2460  N   GLN A 163      -3.708   0.014 -11.860  1.00 97.18           N  
ATOM   2461  H   GLN A 163      -4.438  -0.403 -11.300  1.00 97.18           H  
ATOM   2462  CA  GLN A 163      -3.965   1.304 -12.496  1.00 97.18           C  
ATOM   2463  HA  GLN A 163      -3.818   1.174 -13.568  1.00 97.18           H  
ATOM   2464  C   GLN A 163      -2.995   2.403 -12.033  1.00 97.18           C  
ATOM   2465  CB  GLN A 163      -5.428   1.699 -12.242  1.00 97.18           C  
ATOM   2466  HB2 GLN A 163      -5.590   1.819 -11.171  1.00 97.18           H  
ATOM   2467  HB3 GLN A 163      -6.076   0.896 -12.592  1.00 97.18           H  
ATOM   2468  O   GLN A 163      -2.577   3.224 -12.856  1.00 97.18           O  
ATOM   2469  CG  GLN A 163      -5.840   2.997 -12.949  1.00 97.18           C  
ATOM   2470  HG2 GLN A 163      -6.893   3.187 -12.739  1.00 97.18           H  
ATOM   2471  HG3 GLN A 163      -5.268   3.835 -12.551  1.00 97.18           H  
ATOM   2472  CD  GLN A 163      -5.656   2.918 -14.458  1.00 97.18           C  
ATOM   2473  NE2 GLN A 163      -4.632   3.517 -15.018  1.00 97.18           N  
ATOM   2474 HE21 GLN A 163      -3.915   3.948 -14.453  1.00 97.18           H  
ATOM   2475 HE22 GLN A 163      -4.507   3.442 -16.018  1.00 97.18           H  
ATOM   2476  OE1 GLN A 163      -6.431   2.305 -15.172  1.00 97.18           O  
ATOM   2477  N   SER A 164      -2.618   2.419 -10.751  1.00 96.39           N  
ATOM   2478  H   SER A 164      -3.021   1.743 -10.119  1.00 96.39           H  
ATOM   2479  CA  SER A 164      -1.613   3.353 -10.230  1.00 96.39           C  
ATOM   2480  HA  SER A 164      -1.934   4.372 -10.447  1.00 96.39           H  
ATOM   2481  C   SER A 164      -0.257   3.136 -10.906  1.00 96.39           C  
ATOM   2482  CB  SER A 164      -1.487   3.212  -8.711  1.00 96.39           C  
ATOM   2483  HB2 SER A 164      -0.997   2.273  -8.454  1.00 96.39           H  
ATOM   2484  HB3 SER A 164      -2.483   3.219  -8.268  1.00 96.39           H  
ATOM   2485  O   SER A 164       0.313   4.077 -11.457  1.00 96.39           O  
ATOM   2486  OG  SER A 164      -0.753   4.301  -8.188  1.00 96.39           O  
ATOM   2487  HG  SER A 164       0.172   4.243  -8.439  1.00 96.39           H  
ATOM   2488  N   TYR A 165       0.218   1.887 -10.970  1.00 96.72           N  
ATOM   2489  H   TYR A 165      -0.291   1.146 -10.510  1.00 96.72           H  
ATOM   2490  CA  TYR A 165       1.488   1.561 -11.628  1.00 96.72           C  
ATOM   2491  HA  TYR A 165       2.272   2.173 -11.180  1.00 96.72           H  
ATOM   2492  C   TYR A 165       1.487   1.879 -13.129  1.00 96.72           C  
ATOM   2493  CB  TYR A 165       1.830   0.084 -11.402  1.00 96.72           C  
ATOM   2494  HB2 TYR A 165       0.958  -0.530 -11.623  1.00 96.72           H  
ATOM   2495  HB3 TYR A 165       2.615  -0.198 -12.103  1.00 96.72           H  
ATOM   2496  O   TYR A 165       2.479   2.400 -13.646  1.00 96.72           O  
ATOM   2497  CG  TYR A 165       2.349  -0.228 -10.015  1.00 96.72           C  
ATOM   2498  CD1 TYR A 165       3.582   0.313  -9.599  1.00 96.72           C  
ATOM   2499  HD1 TYR A 165       4.131   0.970 -10.257  1.00 96.72           H  
ATOM   2500  CD2 TYR A 165       1.632  -1.081  -9.156  1.00 96.72           C  
ATOM   2501  HD2 TYR A 165       0.695  -1.513  -9.476  1.00 96.72           H  
ATOM   2502  CE1 TYR A 165       4.090   0.020  -8.320  1.00 96.72           C  
ATOM   2503  HE1 TYR A 165       5.024   0.454  -7.995  1.00 96.72           H  
ATOM   2504  CE2 TYR A 165       2.146  -1.389  -7.883  1.00 96.72           C  
ATOM   2505  HE2 TYR A 165       1.621  -2.061  -7.222  1.00 96.72           H  
ATOM   2506  OH  TYR A 165       3.847  -1.126  -6.222  1.00 96.72           O  
ATOM   2507  HH  TYR A 165       4.651  -0.642  -6.020  1.00 96.72           H  
ATOM   2508  CZ  TYR A 165       3.368  -0.832  -7.458  1.00 96.72           C  
ATOM   2509  N   ILE A 166       0.377   1.626 -13.834  1.00 97.40           N  
ATOM   2510  H   ILE A 166      -0.381   1.145 -13.371  1.00 97.40           H  
ATOM   2511  CA  ILE A 166       0.228   1.985 -15.256  1.00 97.40           C  
ATOM   2512  HA  ILE A 166       1.001   1.472 -15.828  1.00 97.40           H  
ATOM   2513  C   ILE A 166       0.440   3.487 -15.461  1.00 97.40           C  
ATOM   2514  CB  ILE A 166      -1.155   1.539 -15.792  1.00 97.40           C  
ATOM   2515  HB  ILE A 166      -1.916   1.831 -15.069  1.00 97.40           H  
ATOM   2516  O   ILE A 166       1.155   3.891 -16.386  1.00 97.40           O  
ATOM   2517  CG1 ILE A 166      -1.184   0.005 -15.948  1.00 97.40           C  
ATOM   2518 HG12 ILE A 166      -0.543  -0.294 -16.777  1.00 97.40           H  
ATOM   2519 HG13 ILE A 166      -0.779  -0.444 -15.041  1.00 97.40           H  
ATOM   2520  CG2 ILE A 166      -1.503   2.204 -17.140  1.00 97.40           C  
ATOM   2521 HG21 ILE A 166      -2.453   1.828 -17.521  1.00 97.40           H  
ATOM   2522 HG22 ILE A 166      -0.728   1.988 -17.876  1.00 97.40           H  
ATOM   2523 HG23 ILE A 166      -1.608   3.283 -17.027  1.00 97.40           H  
ATOM   2524  CD1 ILE A 166      -2.588  -0.575 -16.166  1.00 97.40           C  
ATOM   2525 HD11 ILE A 166      -3.260  -0.228 -15.382  1.00 97.40           H  
ATOM   2526 HD12 ILE A 166      -2.978  -0.291 -17.143  1.00 97.40           H  
ATOM   2527 HD13 ILE A 166      -2.536  -1.663 -16.125  1.00 97.40           H  
ATOM   2528  N   ASN A 167      -0.154   4.322 -14.605  1.00 95.52           N  
ATOM   2529  H   ASN A 167      -0.686   3.931 -13.841  1.00 95.52           H  
ATOM   2530  CA  ASN A 167      -0.029   5.776 -14.706  1.00 95.52           C  
ATOM   2531  HA  ASN A 167      -0.329   6.088 -15.706  1.00 95.52           H  
ATOM   2532  C   ASN A 167       1.430   6.221 -14.515  1.00 95.52           C  
ATOM   2533  CB  ASN A 167      -0.964   6.437 -13.681  1.00 95.52           C  
ATOM   2534  HB2 ASN A 167      -0.757   6.041 -12.687  1.00 95.52           H  
ATOM   2535  HB3 ASN A 167      -0.765   7.508 -13.655  1.00 95.52           H  
ATOM   2536  O   ASN A 167       1.958   6.986 -15.332  1.00 95.52           O  
ATOM   2537  CG  ASN A 167      -2.438   6.253 -13.993  1.00 95.52           C  
ATOM   2538  ND2 ASN A 167      -3.292   6.462 -13.020  1.00 95.52           N  
ATOM   2539 HD21 ASN A 167      -4.271   6.324 -13.227  1.00 95.52           H  
ATOM   2540 HD22 ASN A 167      -2.947   6.625 -12.085  1.00 95.52           H  
ATOM   2541  OD1 ASN A 167      -2.853   5.959 -15.103  1.00 95.52           O  
ATOM   2542  N   ASP A 168       2.102   5.684 -13.496  1.00 93.28           N  
ATOM   2543  H   ASP A 168       1.598   5.109 -12.836  1.00 93.28           H  
ATOM   2544  CA  ASP A 168       3.497   6.002 -13.191  1.00 93.28           C  
ATOM   2545  HA  ASP A 168       3.589   7.078 -13.043  1.00 93.28           H  
ATOM   2546  C   ASP A 168       4.432   5.608 -14.339  1.00 93.28           C  
ATOM   2547  CB  ASP A 168       3.923   5.301 -11.893  1.00 93.28           C  
ATOM   2548  HB2 ASP A 168       3.703   4.236 -11.965  1.00 93.28           H  
ATOM   2549  HB3 ASP A 168       5.002   5.412 -11.780  1.00 93.28           H  
ATOM   2550  O   ASP A 168       5.220   6.430 -14.819  1.00 93.28           O  
ATOM   2551  CG  ASP A 168       3.259   5.877 -10.639  1.00 93.28           C  
ATOM   2552  OD1 ASP A 168       2.728   7.008 -10.726  1.00 93.28           O  
ATOM   2553  OD2 ASP A 168       3.350   5.191  -9.601  1.00 93.28           O  
ATOM   2554  N   ILE A 169       4.311   4.380 -14.850  1.00 95.21           N  
ATOM   2555  H   ILE A 169       3.636   3.758 -14.428  1.00 95.21           H  
ATOM   2556  CA  ILE A 169       5.150   3.877 -15.946  1.00 95.21           C  
ATOM   2557  HA  ILE A 169       6.196   4.037 -15.684  1.00 95.21           H  
ATOM   2558  C   ILE A 169       4.888   4.655 -17.240  1.00 95.21           C  
ATOM   2559  CB  ILE A 169       4.934   2.360 -16.131  1.00 95.21           C  
ATOM   2560  HB  ILE A 169       3.869   2.175 -16.268  1.00 95.21           H  
ATOM   2561  O   ILE A 169       5.830   5.011 -17.955  1.00 95.21           O  
ATOM   2562  CG1 ILE A 169       5.432   1.590 -14.887  1.00 95.21           C  
ATOM   2563 HG12 ILE A 169       6.520   1.529 -14.899  1.00 95.21           H  
ATOM   2564 HG13 ILE A 169       5.139   2.109 -13.974  1.00 95.21           H  
ATOM   2565  CG2 ILE A 169       5.692   1.855 -17.374  1.00 95.21           C  
ATOM   2566 HG21 ILE A 169       5.624   0.770 -17.454  1.00 95.21           H  
ATOM   2567 HG22 ILE A 169       6.744   2.132 -17.303  1.00 95.21           H  
ATOM   2568 HG23 ILE A 169       5.266   2.275 -18.285  1.00 95.21           H  
ATOM   2569  CD1 ILE A 169       4.839   0.184 -14.811  1.00 95.21           C  
ATOM   2570 HD11 ILE A 169       5.138  -0.418 -15.669  1.00 95.21           H  
ATOM   2571 HD12 ILE A 169       5.172  -0.305 -13.896  1.00 95.21           H  
ATOM   2572 HD13 ILE A 169       3.752   0.266 -14.792  1.00 95.21           H  
ATOM   2573  N   THR A 170       3.631   4.998 -17.532  1.00 95.96           N  
ATOM   2574  H   THR A 170       2.896   4.678 -16.917  1.00 95.96           H  
ATOM   2575  CA  THR A 170       3.270   5.800 -18.713  1.00 95.96           C  
ATOM   2576  HA  THR A 170       3.619   5.278 -19.605  1.00 95.96           H  
ATOM   2577  C   THR A 170       3.935   7.179 -18.686  1.00 95.96           C  
ATOM   2578  CB  THR A 170       1.746   5.945 -18.822  1.00 95.96           C  
ATOM   2579  HB  THR A 170       1.344   6.408 -17.920  1.00 95.96           H  
ATOM   2580  O   THR A 170       4.431   7.661 -19.716  1.00 95.96           O  
ATOM   2581  CG2 THR A 170       1.316   6.760 -20.044  1.00 95.96           C  
ATOM   2582 HG21 THR A 170       1.615   7.802 -19.930  1.00 95.96           H  
ATOM   2583 HG22 THR A 170       0.231   6.720 -20.133  1.00 95.96           H  
ATOM   2584 HG23 THR A 170       1.762   6.341 -20.946  1.00 95.96           H  
ATOM   2585  OG1 THR A 170       1.180   4.673 -18.989  1.00 95.96           O  
ATOM   2586  HG1 THR A 170       1.096   4.275 -18.119  1.00 95.96           H  
ATOM   2587  N   SER A 171       4.009   7.809 -17.510  1.00 93.06           N  
ATOM   2588  H   SER A 171       3.579   7.377 -16.704  1.00 93.06           H  
ATOM   2589  CA  SER A 171       4.689   9.096 -17.338  1.00 93.06           C  
ATOM   2590  HA  SER A 171       4.281   9.788 -18.075  1.00 93.06           H  
ATOM   2591  C   SER A 171       6.202   8.988 -17.605  1.00 93.06           C  
ATOM   2592  CB  SER A 171       4.375   9.680 -15.954  1.00 93.06           C  
ATOM   2593  HB2 SER A 171       3.322   9.532 -15.716  1.00 93.06           H  
ATOM   2594  HB3 SER A 171       4.571  10.752 -15.980  1.00 93.06           H  
ATOM   2595  O   SER A 171       6.747   9.767 -18.400  1.00 93.06           O  
ATOM   2596  OG  SER A 171       5.177   9.116 -14.942  1.00 93.06           O  
ATOM   2597  HG  SER A 171       4.933   8.203 -14.777  1.00 93.06           H  
ATOM   2598  N   LYS A 172       6.866   7.958 -17.055  1.00 92.21           N  
ATOM   2599  H   LYS A 172       6.356   7.377 -16.405  1.00 92.21           H  
ATOM   2600  CA  LYS A 172       8.300   7.678 -17.259  1.00 92.21           C  
ATOM   2601  HA  LYS A 172       8.881   8.559 -16.983  1.00 92.21           H  
ATOM   2602  C   LYS A 172       8.614   7.382 -18.725  1.00 92.21           C  
ATOM   2603  CB  LYS A 172       8.744   6.507 -16.364  1.00 92.21           C  
ATOM   2604  HB2 LYS A 172       9.765   6.235 -16.630  1.00 92.21           H  
ATOM   2605  HB3 LYS A 172       8.104   5.643 -16.545  1.00 92.21           H  
ATOM   2606  O   LYS A 172       9.497   8.008 -19.317  1.00 92.21           O  
ATOM   2607  CG  LYS A 172       8.719   6.857 -14.868  1.00 92.21           C  
ATOM   2608  HG2 LYS A 172       7.708   7.130 -14.565  1.00 92.21           H  
ATOM   2609  HG3 LYS A 172       9.380   7.704 -14.686  1.00 92.21           H  
ATOM   2610  CD  LYS A 172       9.190   5.660 -14.032  1.00 92.21           C  
ATOM   2611  HD2 LYS A 172       8.556   4.800 -14.244  1.00 92.21           H  
ATOM   2612  HD3 LYS A 172      10.218   5.425 -14.310  1.00 92.21           H  
ATOM   2613  CE  LYS A 172       9.144   5.978 -12.533  1.00 92.21           C  
ATOM   2614  HE2 LYS A 172       8.119   6.223 -12.256  1.00 92.21           H  
ATOM   2615  HE3 LYS A 172       9.762   6.857 -12.346  1.00 92.21           H  
ATOM   2616  NZ  LYS A 172       9.635   4.835 -11.724  1.00 92.21           N  
ATOM   2617  HZ1 LYS A 172       9.048   4.024 -11.860  1.00 92.21           H  
ATOM   2618  HZ2 LYS A 172       9.629   5.065 -10.741  1.00 92.21           H  
ATOM   2619  HZ3 LYS A 172      10.579   4.595 -11.991  1.00 92.21           H  
ATOM   2620  N   LYS A 173       7.816   6.521 -19.363  1.00 93.53           N  
ATOM   2621  H   LYS A 173       7.130   6.036 -18.802  1.00 93.53           H  
ATOM   2622  CA  LYS A 173       7.910   6.197 -20.795  1.00 93.53           C  
ATOM   2623  HA  LYS A 173       8.887   5.754 -20.990  1.00 93.53           H  
ATOM   2624  C   LYS A 173       7.790   7.442 -21.677  1.00 93.53           C  
ATOM   2625  CB  LYS A 173       6.823   5.159 -21.110  1.00 93.53           C  
ATOM   2626  HB2 LYS A 173       5.845   5.586 -20.887  1.00 93.53           H  
ATOM   2627  HB3 LYS A 173       6.968   4.295 -20.461  1.00 93.53           H  
ATOM   2628  O   LYS A 173       8.536   7.595 -22.644  1.00 93.53           O  
ATOM   2629  CG  LYS A 173       6.839   4.682 -22.569  1.00 93.53           C  
ATOM   2630  HG2 LYS A 173       7.807   4.238 -22.799  1.00 93.53           H  
ATOM   2631  HG3 LYS A 173       6.657   5.528 -23.231  1.00 93.53           H  
ATOM   2632  CD  LYS A 173       5.741   3.636 -22.788  1.00 93.53           C  
ATOM   2633  HD2 LYS A 173       5.981   2.744 -22.208  1.00 93.53           H  
ATOM   2634  HD3 LYS A 173       4.792   4.035 -22.432  1.00 93.53           H  
ATOM   2635  CE  LYS A 173       5.602   3.266 -24.267  1.00 93.53           C  
ATOM   2636  HE2 LYS A 173       5.352   4.162 -24.834  1.00 93.53           H  
ATOM   2637  HE3 LYS A 173       6.556   2.871 -24.618  1.00 93.53           H  
ATOM   2638  NZ  LYS A 173       4.551   2.234 -24.443  1.00 93.53           N  
ATOM   2639  HZ1 LYS A 173       4.928   1.351 -24.128  1.00 93.53           H  
ATOM   2640  HZ2 LYS A 173       3.722   2.417 -23.896  1.00 93.53           H  
ATOM   2641  HZ3 LYS A 173       4.309   2.082 -25.412  1.00 93.53           H  
ATOM   2642  N   THR A 174       6.884   8.363 -21.348  1.00 93.73           N  
ATOM   2643  H   THR A 174       6.283   8.173 -20.559  1.00 93.73           H  
ATOM   2644  CA  THR A 174       6.720   9.625 -22.092  1.00 93.73           C  
ATOM   2645  HA  THR A 174       6.560   9.390 -23.144  1.00 93.73           H  
ATOM   2646  C   THR A 174       7.972  10.502 -22.005  1.00 93.73           C  
ATOM   2647  CB  THR A 174       5.488  10.393 -21.595  1.00 93.73           C  
ATOM   2648  HB  THR A 174       5.588  10.627 -20.536  1.00 93.73           H  
ATOM   2649  O   THR A 174       8.401  11.064 -23.017  1.00 93.73           O  
ATOM   2650  CG2 THR A 174       5.256  11.690 -22.376  1.00 93.73           C  
ATOM   2651 HG21 THR A 174       6.055  12.402 -22.166  1.00 93.73           H  
ATOM   2652 HG22 THR A 174       4.306  12.126 -22.065  1.00 93.73           H  
ATOM   2653 HG23 THR A 174       5.217  11.477 -23.445  1.00 93.73           H  
ATOM   2654  OG1 THR A 174       4.344   9.600 -21.791  1.00 93.73           O  
ATOM   2655  HG1 THR A 174       4.292   8.955 -21.081  1.00 93.73           H  
ATOM   2656  N   SER A 175       8.589  10.597 -20.823  1.00 90.66           N  
ATOM   2657  H   SER A 175       8.196  10.103 -20.035  1.00 90.66           H  
ATOM   2658  CA  SER A 175       9.855  11.316 -20.626  1.00 90.66           C  
ATOM   2659  HA  SER A 175       9.736  12.346 -20.962  1.00 90.66           H  
ATOM   2660  C   SER A 175      11.003  10.692 -21.432  1.00 90.66           C  
ATOM   2661  CB  SER A 175      10.200  11.344 -19.134  1.00 90.66           C  
ATOM   2662  HB2 SER A 175       9.364  11.762 -18.573  1.00 90.66           H  
ATOM   2663  HB3 SER A 175      10.395  10.333 -18.776  1.00 90.66           H  
ATOM   2664  O   SER A 175      11.691  11.390 -22.185  1.00 90.66           O  
ATOM   2665  OG  SER A 175      11.345  12.143 -18.931  1.00 90.66           O  
ATOM   2666  HG  SER A 175      11.599  12.070 -18.008  1.00 90.66           H  
ATOM   2667  N   LEU A 176      11.154   9.364 -21.371  1.00 91.53           N  
ATOM   2668  H   LEU A 176      10.582   8.844 -20.721  1.00 91.53           H  
ATOM   2669  CA  LEU A 176      12.167   8.632 -22.138  1.00 91.53           C  
ATOM   2670  HA  LEU A 176      13.150   9.045 -21.911  1.00 91.53           H  
ATOM   2671  C   LEU A 176      11.992   8.786 -23.650  1.00 91.53           C  
ATOM   2672  CB  LEU A 176      12.136   7.143 -21.762  1.00 91.53           C  
ATOM   2673  HB2 LEU A 176      11.103   6.794 -21.787  1.00 91.53           H  
ATOM   2674  HB3 LEU A 176      12.689   6.589 -22.521  1.00 91.53           H  
ATOM   2675  O   LEU A 176      12.967   9.027 -24.359  1.00 91.53           O  
ATOM   2676  CG  LEU A 176      12.743   6.792 -20.395  1.00 91.53           C  
ATOM   2677  HG  LEU A 176      12.172   7.274 -19.601  1.00 91.53           H  
ATOM   2678  CD1 LEU A 176      12.672   5.280 -20.228  1.00 91.53           C  
ATOM   2679 HD11 LEU A 176      11.638   4.944 -20.302  1.00 91.53           H  
ATOM   2680 HD12 LEU A 176      13.076   5.002 -19.255  1.00 91.53           H  
ATOM   2681 HD13 LEU A 176      13.261   4.784 -21.000  1.00 91.53           H  
ATOM   2682  CD2 LEU A 176      14.210   7.202 -20.288  1.00 91.53           C  
ATOM   2683 HD21 LEU A 176      14.602   6.868 -19.328  1.00 91.53           H  
ATOM   2684 HD22 LEU A 176      14.800   6.743 -21.082  1.00 91.53           H  
ATOM   2685 HD23 LEU A 176      14.303   8.288 -20.329  1.00 91.53           H  
ATOM   2686  N   ASN A 177      10.760   8.731 -24.158  1.00 92.54           N  
ATOM   2687  H   ASN A 177      10.001   8.469 -23.546  1.00 92.54           H  
ATOM   2688  CA  ASN A 177      10.498   8.938 -25.583  1.00 92.54           C  
ATOM   2689  HA  ASN A 177      11.110   8.239 -26.153  1.00 92.54           H  
ATOM   2690  C   ASN A 177      10.905  10.344 -26.055  1.00 92.54           C  
ATOM   2691  CB  ASN A 177       9.017   8.652 -25.869  1.00 92.54           C  
ATOM   2692  HB2 ASN A 177       8.395   9.092 -25.090  1.00 92.54           H  
ATOM   2693  HB3 ASN A 177       8.739   9.099 -26.823  1.00 92.54           H  
ATOM   2694  O   ASN A 177      11.480  10.485 -27.138  1.00 92.54           O  
ATOM   2695  CG  ASN A 177       8.733   7.166 -25.986  1.00 92.54           C  
ATOM   2696  ND2 ASN A 177       7.582   6.718 -25.552  1.00 92.54           N  
ATOM   2697 HD21 ASN A 177       7.470   5.715 -25.603  1.00 92.54           H  
ATOM   2698 HD22 ASN A 177       6.973   7.318 -25.014  1.00 92.54           H  
ATOM   2699  OD1 ASN A 177       9.513   6.395 -26.515  1.00 92.54           O  
ATOM   2700  N   LYS A 178      10.676  11.385 -25.239  1.00 91.28           N  
ATOM   2701  H   LYS A 178      10.223  11.206 -24.355  1.00 91.28           H  
ATOM   2702  CA  LYS A 178      11.146  12.748 -25.546  1.00 91.28           C  
ATOM   2703  HA  LYS A 178      10.776  13.039 -26.529  1.00 91.28           H  
ATOM   2704  C   LYS A 178      12.672  12.793 -25.629  1.00 91.28           C  
ATOM   2705  CB  LYS A 178      10.625  13.753 -24.508  1.00 91.28           C  
ATOM   2706  HB2 LYS A 178      11.158  14.695 -24.636  1.00 91.28           H  
ATOM   2707  HB3 LYS A 178      10.830  13.384 -23.503  1.00 91.28           H  
ATOM   2708  O   LYS A 178      13.205  13.280 -26.627  1.00 91.28           O  
ATOM   2709  CG  LYS A 178       9.123  14.026 -24.662  1.00 91.28           C  
ATOM   2710  HG2 LYS A 178       8.938  14.485 -25.633  1.00 91.28           H  
ATOM   2711  HG3 LYS A 178       8.567  13.090 -24.607  1.00 91.28           H  
ATOM   2712  CD  LYS A 178       8.645  14.967 -23.551  1.00 91.28           C  
ATOM   2713  HD2 LYS A 178       9.182  15.913 -23.624  1.00 91.28           H  
ATOM   2714  HD3 LYS A 178       8.862  14.509 -22.586  1.00 91.28           H  
ATOM   2715  CE  LYS A 178       7.138  15.214 -23.668  1.00 91.28           C  
ATOM   2716  HE2 LYS A 178       6.931  15.672 -24.636  1.00 91.28           H  
ATOM   2717  HE3 LYS A 178       6.630  14.250 -23.640  1.00 91.28           H  
ATOM   2718  NZ  LYS A 178       6.645  16.081 -22.568  1.00 91.28           N  
ATOM   2719  HZ1 LYS A 178       5.648  16.220 -22.640  1.00 91.28           H  
ATOM   2720  HZ2 LYS A 178       7.101  16.982 -22.587  1.00 91.28           H  
ATOM   2721  HZ3 LYS A 178       6.834  15.652 -21.674  1.00 91.28           H  
ATOM   2722  N   ARG A 179      13.368  12.213 -24.646  1.00 89.76           N  
ATOM   2723  H   ARG A 179      12.846  11.810 -23.881  1.00 89.76           H  
ATOM   2724  CA  ARG A 179      14.839  12.105 -24.627  1.00 89.76           C  
ATOM   2725  HA  ARG A 179      15.284  13.099 -24.669  1.00 89.76           H  
ATOM   2726  C   ARG A 179      15.369  11.357 -25.855  1.00 89.76           C  
ATOM   2727  CB  ARG A 179      15.283  11.425 -23.321  1.00 89.76           C  
ATOM   2728  HB2 ARG A 179      14.727  10.498 -23.183  1.00 89.76           H  
ATOM   2729  HB3 ARG A 179      16.339  11.170 -23.404  1.00 89.76           H  
ATOM   2730  O   ARG A 179      16.209  11.886 -26.578  1.00 89.76           O  
ATOM   2731  CG  ARG A 179      15.085  12.329 -22.089  1.00 89.76           C  
ATOM   2732  HG2 ARG A 179      14.082  12.754 -22.097  1.00 89.76           H  
ATOM   2733  HG3 ARG A 179      15.804  13.147 -22.128  1.00 89.76           H  
ATOM   2734  CD  ARG A 179      15.260  11.564 -20.770  1.00 89.76           C  
ATOM   2735  HD2 ARG A 179      15.134  12.259 -19.939  1.00 89.76           H  
ATOM   2736  HD3 ARG A 179      14.484  10.802 -20.701  1.00 89.76           H  
ATOM   2737  NE  ARG A 179      16.585  10.936 -20.683  1.00 89.76           N  
ATOM   2738  HE  ARG A 179      17.285  11.231 -21.349  1.00 89.76           H  
ATOM   2739  NH1 ARG A 179      16.205   9.455 -18.931  1.00 89.76           N  
ATOM   2740 HH11 ARG A 179      15.293   9.835 -18.721  1.00 89.76           H  
ATOM   2741 HH12 ARG A 179      16.500   8.657 -18.388  1.00 89.76           H  
ATOM   2742  NH2 ARG A 179      18.108   9.432 -20.094  1.00 89.76           N  
ATOM   2743 HH21 ARG A 179      18.668   9.741 -20.875  1.00 89.76           H  
ATOM   2744 HH22 ARG A 179      18.357   8.547 -19.677  1.00 89.76           H  
ATOM   2745  CZ  ARG A 179      16.946   9.948 -19.887  1.00 89.76           C  
ATOM   2746  N   LYS A 180      14.801  10.191 -26.175  1.00 90.53           N  
ATOM   2747  H   LYS A 180      14.132   9.808 -25.522  1.00 90.53           H  
ATOM   2748  CA  LYS A 180      15.160   9.392 -27.357  1.00 90.53           C  
ATOM   2749  HA  LYS A 180      16.213   9.120 -27.287  1.00 90.53           H  
ATOM   2750  C   LYS A 180      14.993  10.172 -28.661  1.00 90.53           C  
ATOM   2751  CB  LYS A 180      14.321   8.104 -27.353  1.00 90.53           C  
ATOM   2752  HB2 LYS A 180      13.262   8.353 -27.414  1.00 90.53           H  
ATOM   2753  HB3 LYS A 180      14.493   7.582 -26.411  1.00 90.53           H  
ATOM   2754  O   LYS A 180      15.873  10.142 -29.520  1.00 90.53           O  
ATOM   2755  CG  LYS A 180      14.686   7.166 -28.513  1.00 90.53           C  
ATOM   2756  HG2 LYS A 180      14.378   7.614 -29.457  1.00 90.53           H  
ATOM   2757  HG3 LYS A 180      15.765   7.011 -28.528  1.00 90.53           H  
ATOM   2758  CD  LYS A 180      13.992   5.811 -28.349  1.00 90.53           C  
ATOM   2759  HD2 LYS A 180      12.914   5.950 -28.265  1.00 90.53           H  
ATOM   2760  HD3 LYS A 180      14.361   5.345 -27.435  1.00 90.53           H  
ATOM   2761  CE  LYS A 180      14.310   4.900 -29.539  1.00 90.53           C  
ATOM   2762  HE2 LYS A 180      15.392   4.892 -29.674  1.00 90.53           H  
ATOM   2763  HE3 LYS A 180      13.840   5.295 -30.440  1.00 90.53           H  
ATOM   2764  NZ  LYS A 180      13.872   3.512 -29.274  1.00 90.53           N  
ATOM   2765  HZ1 LYS A 180      14.121   2.879 -30.021  1.00 90.53           H  
ATOM   2766  HZ2 LYS A 180      14.438   3.190 -28.502  1.00 90.53           H  
ATOM   2767  HZ3 LYS A 180      12.904   3.432 -28.996  1.00 90.53           H  
ATOM   2768  N   SER A 181      13.888  10.905 -28.811  1.00 91.67           N  
ATOM   2769  H   SER A 181      13.176  10.852 -28.096  1.00 91.67           H  
ATOM   2770  CA  SER A 181      13.648  11.715 -30.010  1.00 91.67           C  
ATOM   2771  HA  SER A 181      13.746  11.061 -30.877  1.00 91.67           H  
ATOM   2772  C   SER A 181      14.687  12.829 -30.178  1.00 91.67           C  
ATOM   2773  CB  SER A 181      12.217  12.261 -30.010  1.00 91.67           C  
ATOM   2774  HB2 SER A 181      11.524  11.451 -29.779  1.00 91.67           H  
ATOM   2775  HB3 SER A 181      11.984  12.633 -31.008  1.00 91.67           H  
ATOM   2776  O   SER A 181      15.209  13.015 -31.278  1.00 91.67           O  
ATOM   2777  OG  SER A 181      12.029  13.311 -29.082  1.00 91.67           O  
ATOM   2778  HG  SER A 181      12.421  13.092 -28.234  1.00 91.67           H  
ATOM   2779  N   LYS A 182      15.068  13.498 -29.080  1.00 91.76           N  
ATOM   2780  H   LYS A 182      14.599  13.302 -28.208  1.00 91.76           H  
ATOM   2781  CA  LYS A 182      16.089  14.548 -29.095  1.00 91.76           C  
ATOM   2782  HA  LYS A 182      15.845  15.207 -29.929  1.00 91.76           H  
ATOM   2783  C   LYS A 182      17.487  14.002 -29.391  1.00 91.76           C  
ATOM   2784  CB  LYS A 182      16.027  15.327 -27.765  1.00 91.76           C  
ATOM   2785  HB2 LYS A 182      15.005  15.667 -27.601  1.00 91.76           H  
ATOM   2786  HB3 LYS A 182      16.280  14.655 -26.945  1.00 91.76           H  
ATOM   2787  O   LYS A 182      18.223  14.602 -30.169  1.00 91.76           O  
ATOM   2788  CG  LYS A 182      16.963  16.550 -27.720  1.00 91.76           C  
ATOM   2789  HG2 LYS A 182      16.950  16.972 -26.715  1.00 91.76           H  
ATOM   2790  HG3 LYS A 182      17.985  16.243 -27.945  1.00 91.76           H  
ATOM   2791  CD  LYS A 182      16.505  17.625 -28.717  1.00 91.76           C  
ATOM   2792  HD2 LYS A 182      15.572  18.069 -28.370  1.00 91.76           H  
ATOM   2793  HD3 LYS A 182      16.315  17.161 -29.685  1.00 91.76           H  
ATOM   2794  CE  LYS A 182      17.541  18.720 -28.964  1.00 91.76           C  
ATOM   2795  HE2 LYS A 182      17.645  19.347 -28.078  1.00 91.76           H  
ATOM   2796  HE3 LYS A 182      18.497  18.237 -29.164  1.00 91.76           H  
ATOM   2797  NZ  LYS A 182      17.138  19.517 -30.153  1.00 91.76           N  
ATOM   2798  HZ1 LYS A 182      16.839  18.904 -30.898  1.00 91.76           H  
ATOM   2799  HZ2 LYS A 182      17.894  20.067 -30.536  1.00 91.76           H  
ATOM   2800  HZ3 LYS A 182      16.332  20.101 -29.981  1.00 91.76           H  
ATOM   2801  N   ALA A 183      17.832  12.838 -28.842  1.00 90.12           N  
ATOM   2802  H   ALA A 183      17.210  12.420 -28.166  1.00 90.12           H  
ATOM   2803  CA  ALA A 183      19.092  12.165 -29.146  1.00 90.12           C  
ATOM   2804  HA  ALA A 183      19.921  12.832 -28.911  1.00 90.12           H  
ATOM   2805  C   ALA A 183      19.206  11.785 -30.631  1.00 90.12           C  
ATOM   2806  CB  ALA A 183      19.198  10.926 -28.259  1.00 90.12           C  
ATOM   2807  HB1 ALA A 183      19.221  11.222 -27.210  1.00 90.12           H  
ATOM   2808  HB2 ALA A 183      18.353  10.259 -28.427  1.00 90.12           H  
ATOM   2809  HB3 ALA A 183      20.117  10.397 -28.507  1.00 90.12           H  
ATOM   2810  O   ALA A 183      20.264  11.952 -31.234  1.00 90.12           O  
ATOM   2811  N   LYS A 184      18.107  11.326 -31.243  1.00 91.81           N  
ATOM   2812  H   LYS A 184      17.283  11.173 -30.678  1.00 91.81           H  
ATOM   2813  CA  LYS A 184      18.059  10.990 -32.673  1.00 91.81           C  
ATOM   2814  HA  LYS A 184      18.875  10.300 -32.888  1.00 91.81           H  
ATOM   2815  C   LYS A 184      18.281  12.212 -33.571  1.00 91.81           C  
ATOM   2816  CB  LYS A 184      16.724  10.294 -32.967  1.00 91.81           C  
ATOM   2817  HB2 LYS A 184      16.599   9.465 -32.271  1.00 91.81           H  
ATOM   2818  HB3 LYS A 184      15.905  10.999 -32.817  1.00 91.81           H  
ATOM   2819  O   LYS A 184      18.964  12.101 -34.586  1.00 91.81           O  
ATOM   2820  CG  LYS A 184      16.671   9.750 -34.400  1.00 91.81           C  
ATOM   2821  HG2 LYS A 184      16.768  10.572 -35.110  1.00 91.81           H  
ATOM   2822  HG3 LYS A 184      17.496   9.054 -34.550  1.00 91.81           H  
ATOM   2823  CD  LYS A 184      15.345   9.032 -34.665  1.00 91.81           C  
ATOM   2824  HD2 LYS A 184      14.522   9.732 -34.518  1.00 91.81           H  
ATOM   2825  HD3 LYS A 184      15.243   8.200 -33.969  1.00 91.81           H  
ATOM   2826  CE  LYS A 184      15.344   8.515 -36.107  1.00 91.81           C  
ATOM   2827  HE2 LYS A 184      15.483   9.362 -36.778  1.00 91.81           H  
ATOM   2828  HE3 LYS A 184      16.199   7.851 -36.234  1.00 91.81           H  
ATOM   2829  NZ  LYS A 184      14.085   7.800 -36.432  1.00 91.81           N  
ATOM   2830  HZ1 LYS A 184      13.968   7.005 -35.820  1.00 91.81           H  
ATOM   2831  HZ2 LYS A 184      13.292   8.416 -36.326  1.00 91.81           H  
ATOM   2832  HZ3 LYS A 184      14.113   7.465 -37.384  1.00 91.81           H  
ATOM   2833  N   GLU A 185      17.718  13.363 -33.206  1.00 93.63           N  
ATOM   2834  H   GLU A 185      17.145  13.374 -32.374  1.00 93.63           H  
ATOM   2835  CA  GLU A 185      17.934  14.632 -33.917  1.00 93.63           C  
ATOM   2836  HA  GLU A 185      17.640  14.517 -34.960  1.00 93.63           H  
ATOM   2837  C   GLU A 185      19.418  15.030 -33.897  1.00 93.63           C  
ATOM   2838  CB  GLU A 185      17.050  15.713 -33.273  1.00 93.63           C  
ATOM   2839  HB2 GLU A 185      17.407  15.888 -32.259  1.00 93.63           H  
ATOM   2840  HB3 GLU A 185      16.025  15.344 -33.216  1.00 93.63           H  
ATOM   2841  O   GLU A 185      20.012  15.254 -34.952  1.00 93.63           O  
ATOM   2842  CG  GLU A 185      17.044  17.044 -34.041  1.00 93.63           C  
ATOM   2843  HG2 GLU A 185      18.073  17.355 -34.223  1.00 93.63           H  
ATOM   2844  HG3 GLU A 185      16.561  16.888 -35.006  1.00 93.63           H  
ATOM   2845  CD  GLU A 185      16.327  18.172 -33.275  1.00 93.63           C  
ATOM   2846  OE1 GLU A 185      16.219  19.287 -33.820  1.00 93.63           O  
ATOM   2847  OE2 GLU A 185      15.951  17.981 -32.091  1.00 93.63           O  
ATOM   2848  N   LEU A 186      20.034  15.012 -32.712  1.00 94.34           N  
ATOM   2849  H   LEU A 186      19.481  14.808 -31.891  1.00 94.34           H  
ATOM   2850  CA  LEU A 186      21.453  15.326 -32.527  1.00 94.34           C  
ATOM   2851  HA  LEU A 186      21.664  16.312 -32.941  1.00 94.34           H  
ATOM   2852  C   LEU A 186      22.376  14.327 -33.247  1.00 94.34           C  
ATOM   2853  CB  LEU A 186      21.755  15.325 -31.023  1.00 94.34           C  
ATOM   2854  HB2 LEU A 186      21.405  14.378 -30.613  1.00 94.34           H  
ATOM   2855  HB3 LEU A 186      22.837  15.384 -30.904  1.00 94.34           H  
ATOM   2856  O   LEU A 186      23.400  14.717 -33.799  1.00 94.34           O  
ATOM   2857  CG  LEU A 186      21.135  16.467 -30.203  1.00 94.34           C  
ATOM   2858  HG  LEU A 186      20.074  16.565 -30.430  1.00 94.34           H  
ATOM   2859  CD1 LEU A 186      21.289  16.145 -28.715  1.00 94.34           C  
ATOM   2860 HD11 LEU A 186      22.341  15.984 -28.482  1.00 94.34           H  
ATOM   2861 HD12 LEU A 186      20.731  15.240 -28.474  1.00 94.34           H  
ATOM   2862 HD13 LEU A 186      20.902  16.963 -28.108  1.00 94.34           H  
ATOM   2863  CD2 LEU A 186      21.829  17.801 -30.475  1.00 94.34           C  
ATOM   2864 HD21 LEU A 186      22.896  17.721 -30.268  1.00 94.34           H  
ATOM   2865 HD22 LEU A 186      21.394  18.585 -29.856  1.00 94.34           H  
ATOM   2866 HD23 LEU A 186      21.704  18.080 -31.521  1.00 94.34           H  
ATOM   2867  N   ALA A 187      22.019  13.040 -33.292  1.00 92.58           N  
ATOM   2868  H   ALA A 187      21.214  12.743 -32.760  1.00 92.58           H  
ATOM   2869  CA  ALA A 187      22.787  12.034 -34.027  1.00 92.58           C  
ATOM   2870  HA  ALA A 187      23.823  12.069 -33.689  1.00 92.58           H  
ATOM   2871  C   ALA A 187      22.801  12.299 -35.545  1.00 92.58           C  
ATOM   2872  CB  ALA A 187      22.221  10.649 -33.698  1.00 92.58           C  
ATOM   2873  HB1 ALA A 187      22.810   9.886 -34.207  1.00 92.58           H  
ATOM   2874  HB2 ALA A 187      22.271  10.477 -32.623  1.00 92.58           H  
ATOM   2875  HB3 ALA A 187      21.185  10.579 -34.027  1.00 92.58           H  
ATOM   2876  O   ALA A 187      23.828  12.106 -36.194  1.00 92.58           O  
ATOM   2877  N   SER A 188      21.689  12.788 -36.108  1.00 94.32           N  
ATOM   2878  H   SER A 188      20.886  12.951 -35.518  1.00 94.32           H  
ATOM   2879  CA  SER A 188      21.632  13.197 -37.518  1.00 94.32           C  
ATOM   2880  HA  SER A 188      22.048  12.395 -38.128  1.00 94.32           H  
ATOM   2881  C   SER A 188      22.454  14.460 -37.791  1.00 94.32           C  
ATOM   2882  CB  SER A 188      20.178  13.429 -37.935  1.00 94.32           C  
ATOM   2883  HB2 SER A 188      19.605  12.521 -37.748  1.00 94.32           H  
ATOM   2884  HB3 SER A 188      19.750  14.243 -37.349  1.00 94.32           H  
ATOM   2885  O   SER A 188      23.065  14.582 -38.852  1.00 94.32           O  
ATOM   2886  OG  SER A 188      20.109  13.751 -39.315  1.00 94.32           O  
ATOM   2887  HG  SER A 188      20.719  13.161 -39.764  1.00 94.32           H  
ATOM   2888  N   GLU A 189      22.482  15.400 -36.846  1.00 94.67           N  
ATOM   2889  H   GLU A 189      21.925  15.273 -36.013  1.00 94.67           H  
ATOM   2890  CA  GLU A 189      23.349  16.581 -36.906  1.00 94.67           C  
ATOM   2891  HA  GLU A 189      23.167  17.114 -37.839  1.00 94.67           H  
ATOM   2892  C   GLU A 189      24.830  16.174 -36.894  1.00 94.67           C  
ATOM   2893  CB  GLU A 189      22.975  17.509 -35.741  1.00 94.67           C  
ATOM   2894  HB2 GLU A 189      23.298  17.057 -34.804  1.00 94.67           H  
ATOM   2895  HB3 GLU A 189      21.889  17.605 -35.721  1.00 94.67           H  
ATOM   2896  O   GLU A 189      25.586  16.572 -37.779  1.00 94.67           O  
ATOM   2897  CG  GLU A 189      23.574  18.917 -35.846  1.00 94.67           C  
ATOM   2898  HG2 GLU A 189      23.253  19.356 -36.791  1.00 94.67           H  
ATOM   2899  HG3 GLU A 189      24.662  18.843 -35.859  1.00 94.67           H  
ATOM   2900  CD  GLU A 189      23.127  19.826 -34.682  1.00 94.67           C  
ATOM   2901  OE1 GLU A 189      23.440  21.032 -34.728  1.00 94.67           O  
ATOM   2902  OE2 GLU A 189      22.430  19.336 -33.760  1.00 94.67           O  
ATOM   2903  N   LEU A 190      25.216  15.271 -35.985  1.00 94.32           N  
ATOM   2904  H   LEU A 190      24.543  15.002 -35.282  1.00 94.32           H  
ATOM   2905  CA  LEU A 190      26.575  14.735 -35.879  1.00 94.32           C  
ATOM   2906  HA  LEU A 190      27.244  15.560 -35.635  1.00 94.32           H  
ATOM   2907  C   LEU A 190      27.069  14.092 -37.182  1.00 94.32           C  
ATOM   2908  CB  LEU A 190      26.593  13.694 -34.745  1.00 94.32           C  
ATOM   2909  HB2 LEU A 190      25.923  12.878 -35.015  1.00 94.32           H  
ATOM   2910  HB3 LEU A 190      26.206  14.141 -33.830  1.00 94.32           H  
ATOM   2911  O   LEU A 190      28.220  14.286 -37.570  1.00 94.32           O  
ATOM   2912  CG  LEU A 190      27.980  13.100 -34.461  1.00 94.32           C  
ATOM   2913  HG  LEU A 190      28.395  12.662 -35.368  1.00 94.32           H  
ATOM   2914  CD1 LEU A 190      28.958  14.141 -33.922  1.00 94.32           C  
ATOM   2915 HD11 LEU A 190      28.531  14.633 -33.048  1.00 94.32           H  
ATOM   2916 HD12 LEU A 190      29.886  13.652 -33.626  1.00 94.32           H  
ATOM   2917 HD13 LEU A 190      29.173  14.889 -34.685  1.00 94.32           H  
ATOM   2918  CD2 LEU A 190      27.856  11.978 -33.433  1.00 94.32           C  
ATOM   2919 HD21 LEU A 190      27.488  12.386 -32.491  1.00 94.32           H  
ATOM   2920 HD22 LEU A 190      28.827  11.516 -33.255  1.00 94.32           H  
ATOM   2921 HD23 LEU A 190      27.154  11.224 -33.789  1.00 94.32           H  
ATOM   2922  N   GLU A 191      26.221  13.308 -37.853  1.00 94.45           N  
ATOM   2923  H   GLU A 191      25.303  13.153 -37.463  1.00 94.45           H  
ATOM   2924  CA  GLU A 191      26.569  12.647 -39.116  1.00 94.45           C  
ATOM   2925  HA  GLU A 191      27.457  12.034 -38.964  1.00 94.45           H  
ATOM   2926  C   GLU A 191      26.896  13.666 -40.220  1.00 94.45           C  
ATOM   2927  CB  GLU A 191      25.408  11.728 -39.526  1.00 94.45           C  
ATOM   2928  HB2 GLU A 191      24.557  12.344 -39.816  1.00 94.45           H  
ATOM   2929  HB3 GLU A 191      25.122  11.120 -38.668  1.00 94.45           H  
ATOM   2930  O   GLU A 191      27.871  13.499 -40.956  1.00 94.45           O  
ATOM   2931  CG  GLU A 191      25.782  10.785 -40.682  1.00 94.45           C  
ATOM   2932  HG2 GLU A 191      26.593  10.136 -40.351  1.00 94.45           H  
ATOM   2933  HG3 GLU A 191      26.144  11.380 -41.520  1.00 94.45           H  
ATOM   2934  CD  GLU A 191      24.603   9.925 -41.171  1.00 94.45           C  
ATOM   2935  OE1 GLU A 191      24.811   9.185 -42.159  1.00 94.45           O  
ATOM   2936  OE2 GLU A 191      23.494  10.030 -40.595  1.00 94.45           O  
ATOM   2937  N   LYS A 192      26.137  14.767 -40.293  1.00 95.78           N  
ATOM   2938  H   LYS A 192      25.405  14.878 -39.606  1.00 95.78           H  
ATOM   2939  CA  LYS A 192      26.382  15.849 -41.259  1.00 95.78           C  
ATOM   2940  HA  LYS A 192      26.457  15.422 -42.258  1.00 95.78           H  
ATOM   2941  C   LYS A 192      27.712  16.551 -40.996  1.00 95.78           C  
ATOM   2942  CB  LYS A 192      25.238  16.868 -41.223  1.00 95.78           C  
ATOM   2943  HB2 LYS A 192      25.508  17.724 -41.842  1.00 95.78           H  
ATOM   2944  HB3 LYS A 192      25.109  17.224 -40.200  1.00 95.78           H  
ATOM   2945  O   LYS A 192      28.472  16.752 -41.941  1.00 95.78           O  
ATOM   2946  CG  LYS A 192      23.916  16.289 -41.741  1.00 95.78           C  
ATOM   2947  HG2 LYS A 192      23.691  15.353 -41.230  1.00 95.78           H  
ATOM   2948  HG3 LYS A 192      23.997  16.095 -42.810  1.00 95.78           H  
ATOM   2949  CD  LYS A 192      22.791  17.291 -41.475  1.00 95.78           C  
ATOM   2950  HD2 LYS A 192      22.975  18.205 -42.039  1.00 95.78           H  
ATOM   2951  HD3 LYS A 192      22.781  17.524 -40.410  1.00 95.78           H  
ATOM   2952  CE  LYS A 192      21.446  16.684 -41.868  1.00 95.78           C  
ATOM   2953  HE2 LYS A 192      21.352  15.722 -41.364  1.00 95.78           H  
ATOM   2954  HE3 LYS A 192      21.433  16.510 -42.944  1.00 95.78           H  
ATOM   2955  NZ  LYS A 192      20.338  17.576 -41.455  1.00 95.78           N  
ATOM   2956  HZ1 LYS A 192      20.376  17.701 -40.454  1.00 95.78           H  
ATOM   2957  HZ2 LYS A 192      19.444  17.162 -41.681  1.00 95.78           H  
ATOM   2958  HZ3 LYS A 192      20.425  18.484 -41.889  1.00 95.78           H  
ATOM   2959  N   VAL A 193      28.004  16.882 -39.737  1.00 94.57           N  
ATOM   2960  H   VAL A 193      27.309  16.708 -39.025  1.00 94.57           H  
ATOM   2961  CA  VAL A 193      29.256  17.555 -39.343  1.00 94.57           C  
ATOM   2962  HA  VAL A 193      29.384  18.453 -39.948  1.00 94.57           H  
ATOM   2963  C   VAL A 193      30.466  16.651 -39.611  1.00 94.57           C  
ATOM   2964  CB  VAL A 193      29.195  17.995 -37.865  1.00 94.57           C  
ATOM   2965  HB  VAL A 193      29.046  17.114 -37.240  1.00 94.57           H  
ATOM   2966  O   VAL A 193      31.466  17.102 -40.168  1.00 94.57           O  
ATOM   2967  CG1 VAL A 193      30.468  18.711 -37.406  1.00 94.57           C  
ATOM   2968 HG11 VAL A 193      30.430  18.868 -36.328  1.00 94.57           H  
ATOM   2969 HG12 VAL A 193      30.527  19.694 -37.873  1.00 94.57           H  
ATOM   2970 HG13 VAL A 193      31.367  18.146 -37.653  1.00 94.57           H  
ATOM   2971  CG2 VAL A 193      28.044  18.980 -37.628  1.00 94.57           C  
ATOM   2972 HG21 VAL A 193      27.077  18.536 -37.862  1.00 94.57           H  
ATOM   2973 HG22 VAL A 193      28.180  19.873 -38.238  1.00 94.57           H  
ATOM   2974 HG23 VAL A 193      28.032  19.295 -36.584  1.00 94.57           H  
ATOM   2975  N   LYS A 194      30.365  15.345 -39.315  1.00 93.46           N  
ATOM   2976  H   LYS A 194      29.524  15.027 -38.855  1.00 93.46           H  
ATOM   2977  CA  LYS A 194      31.417  14.366 -39.646  1.00 93.46           C  
ATOM   2978  HA  LYS A 194      32.354  14.675 -39.180  1.00 93.46           H  
ATOM   2979  C   LYS A 194      31.713  14.314 -41.141  1.00 93.46           C  
ATOM   2980  CB  LYS A 194      31.036  12.969 -39.147  1.00 93.46           C  
ATOM   2981  HB2 LYS A 194      31.651  12.233 -39.665  1.00 93.46           H  
ATOM   2982  HB3 LYS A 194      29.991  12.765 -39.382  1.00 93.46           H  
ATOM   2983  O   LYS A 194      32.877  14.379 -41.523  1.00 93.46           O  
ATOM   2984  CG  LYS A 194      31.277  12.819 -37.642  1.00 93.46           C  
ATOM   2985  HG2 LYS A 194      32.332  12.991 -37.432  1.00 93.46           H  
ATOM   2986  HG3 LYS A 194      30.681  13.545 -37.089  1.00 93.46           H  
ATOM   2987  CD  LYS A 194      30.901  11.401 -37.206  1.00 93.46           C  
ATOM   2988  HD2 LYS A 194      31.479  10.685 -37.791  1.00 93.46           H  
ATOM   2989  HD3 LYS A 194      29.840  11.243 -37.394  1.00 93.46           H  
ATOM   2990  CE  LYS A 194      31.201  11.219 -35.718  1.00 93.46           C  
ATOM   2991  HE2 LYS A 194      32.255  11.437 -35.547  1.00 93.46           H  
ATOM   2992  HE3 LYS A 194      30.609  11.943 -35.159  1.00 93.46           H  
ATOM   2993  NZ  LYS A 194      30.879   9.838 -35.282  1.00 93.46           N  
ATOM   2994  HZ1 LYS A 194      29.902   9.645 -35.449  1.00 93.46           H  
ATOM   2995  HZ2 LYS A 194      31.066   9.717 -34.297  1.00 93.46           H  
ATOM   2996  HZ3 LYS A 194      31.425   9.171 -35.808  1.00 93.46           H  
ATOM   2997  N   LYS A 195      30.675  14.259 -41.980  1.00 95.03           N  
ATOM   2998  H   LYS A 195      29.747  14.180 -41.589  1.00 95.03           H  
ATOM   2999  CA  LYS A 195      30.842  14.245 -43.437  1.00 95.03           C  
ATOM   3000  HA  LYS A 195      31.513  13.428 -43.701  1.00 95.03           H  
ATOM   3001  C   LYS A 195      31.500  15.526 -43.957  1.00 95.03           C  
ATOM   3002  CB  LYS A 195      29.479  13.997 -44.089  1.00 95.03           C  
ATOM   3003  HB2 LYS A 195      28.816  14.839 -43.892  1.00 95.03           H  
ATOM   3004  HB3 LYS A 195      29.040  13.092 -43.670  1.00 95.03           H  
ATOM   3005  O   LYS A 195      32.404  15.455 -44.781  1.00 95.03           O  
ATOM   3006  CG  LYS A 195      29.660  13.817 -45.596  1.00 95.03           C  
ATOM   3007  HG2 LYS A 195      30.332  12.978 -45.782  1.00 95.03           H  
ATOM   3008  HG3 LYS A 195      30.099  14.719 -46.022  1.00 95.03           H  
ATOM   3009  CD  LYS A 195      28.327  13.564 -46.289  1.00 95.03           C  
ATOM   3010  HD2 LYS A 195      27.647  14.389 -46.078  1.00 95.03           H  
ATOM   3011  HD3 LYS A 195      27.902  12.622 -45.942  1.00 95.03           H  
ATOM   3012  CE  LYS A 195      28.641  13.504 -47.781  1.00 95.03           C  
ATOM   3013  HE2 LYS A 195      29.326  12.675 -47.963  1.00 95.03           H  
ATOM   3014  HE3 LYS A 195      29.171  14.416 -48.057  1.00 95.03           H  
ATOM   3015  NZ  LYS A 195      27.414  13.366 -48.588  1.00 95.03           N  
ATOM   3016  HZ1 LYS A 195      26.826  14.170 -48.421  1.00 95.03           H  
ATOM   3017  HZ2 LYS A 195      27.679  13.357 -49.562  1.00 95.03           H  
ATOM   3018  HZ3 LYS A 195      26.935  12.511 -48.343  1.00 95.03           H  
ATOM   3019  N   GLN A 196      31.088  16.690 -43.450  1.00 94.64           N  
ATOM   3020  H   GLN A 196      30.337  16.687 -42.774  1.00 94.64           H  
ATOM   3021  CA  GLN A 196      31.723  17.965 -43.804  1.00 94.64           C  
ATOM   3022  HA  GLN A 196      31.649  18.121 -44.880  1.00 94.64           H  
ATOM   3023  C   GLN A 196      33.210  17.974 -43.446  1.00 94.64           C  
ATOM   3024  CB  GLN A 196      31.029  19.115 -43.067  1.00 94.64           C  
ATOM   3025  HB2 GLN A 196      31.644  20.011 -43.150  1.00 94.64           H  
ATOM   3026  HB3 GLN A 196      30.933  18.865 -42.011  1.00 94.64           H  
ATOM   3027  O   GLN A 196      34.026  18.460 -44.227  1.00 94.64           O  
ATOM   3028  CG  GLN A 196      29.648  19.430 -43.651  1.00 94.64           C  
ATOM   3029  HG2 GLN A 196      29.028  18.534 -43.658  1.00 94.64           H  
ATOM   3030  HG3 GLN A 196      29.768  19.765 -44.681  1.00 94.64           H  
ATOM   3031  CD  GLN A 196      28.923  20.510 -42.859  1.00 94.64           C  
ATOM   3032  NE2 GLN A 196      27.802  20.996 -43.340  1.00 94.64           N  
ATOM   3033 HE21 GLN A 196      27.375  21.698 -42.752  1.00 94.64           H  
ATOM   3034 HE22 GLN A 196      27.436  20.671 -44.224  1.00 94.64           H  
ATOM   3035  OE1 GLN A 196      29.331  20.958 -41.807  1.00 94.64           O  
ATOM   3036  N   LYS A 197      33.567  17.416 -42.285  1.00 92.95           N  
ATOM   3037  H   LYS A 197      32.843  17.085 -41.663  1.00 92.95           H  
ATOM   3038  CA  LYS A 197      34.961  17.311 -41.862  1.00 92.95           C  
ATOM   3039  HA  LYS A 197      35.417  18.299 -41.939  1.00 92.95           H  
ATOM   3040  C   LYS A 197      35.770  16.399 -42.787  1.00 92.95           C  
ATOM   3041  CB  LYS A 197      35.022  16.852 -40.400  1.00 92.95           C  
ATOM   3042  HB2 LYS A 197      34.339  17.442 -39.789  1.00 92.95           H  
ATOM   3043  HB3 LYS A 197      34.746  15.801 -40.329  1.00 92.95           H  
ATOM   3044  O   LYS A 197      36.863  16.777 -43.190  1.00 92.95           O  
ATOM   3045  CG  LYS A 197      36.450  17.056 -39.893  1.00 92.95           C  
ATOM   3046  HG2 LYS A 197      37.148  16.597 -40.594  1.00 92.95           H  
ATOM   3047  HG3 LYS A 197      36.665  18.124 -39.847  1.00 92.95           H  
ATOM   3048  CD  LYS A 197      36.695  16.428 -38.526  1.00 92.95           C  
ATOM   3049  HD2 LYS A 197      36.102  16.928 -37.761  1.00 92.95           H  
ATOM   3050  HD3 LYS A 197      36.452  15.366 -38.573  1.00 92.95           H  
ATOM   3051  CE  LYS A 197      38.187  16.642 -38.275  1.00 92.95           C  
ATOM   3052  HE2 LYS A 197      38.334  17.588 -37.754  1.00 92.95           H  
ATOM   3053  HE3 LYS A 197      38.690  16.734 -39.238  1.00 92.95           H  
ATOM   3054  NZ  LYS A 197      38.801  15.526 -37.546  1.00 92.95           N  
ATOM   3055  HZ1 LYS A 197      38.734  14.703 -38.127  1.00 92.95           H  
ATOM   3056  HZ2 LYS A 197      38.369  15.424 -36.638  1.00 92.95           H  
ATOM   3057  HZ3 LYS A 197      39.788  15.713 -37.447  1.00 92.95           H  
ATOM   3058  N   GLU A 198      35.230  15.239 -43.156  1.00 92.69           N  
ATOM   3059  H   GLU A 198      34.331  14.982 -42.774  1.00 92.69           H  
ATOM   3060  CA  GLU A 198      35.885  14.313 -44.091  1.00 92.69           C  
ATOM   3061  HA  GLU A 198      36.850  14.014 -43.682  1.00 92.69           H  
ATOM   3062  C   GLU A 198      36.165  14.964 -45.453  1.00 92.69           C  
ATOM   3063  CB  GLU A 198      35.019  13.058 -44.288  1.00 92.69           C  
ATOM   3064  HB2 GLU A 198      35.396  12.504 -45.148  1.00 92.69           H  
ATOM   3065  HB3 GLU A 198      33.993  13.360 -44.496  1.00 92.69           H  
ATOM   3066  O   GLU A 198      37.259  14.799 -45.988  1.00 92.69           O  
ATOM   3067  CG  GLU A 198      35.045  12.123 -43.069  1.00 92.69           C  
ATOM   3068  HG2 GLU A 198      36.060  11.745 -42.946  1.00 92.69           H  
ATOM   3069  HG3 GLU A 198      34.798  12.692 -42.172  1.00 92.69           H  
ATOM   3070  CD  GLU A 198      34.074  10.934 -43.186  1.00 92.69           C  
ATOM   3071  OE1 GLU A 198      33.975  10.185 -42.184  1.00 92.69           O  
ATOM   3072  OE2 GLU A 198      33.432  10.767 -44.249  1.00 92.69           O  
ATOM   3073  N   GLU A 199      35.219  15.744 -45.988  1.00 93.87           N  
ATOM   3074  H   GLU A 199      34.326  15.805 -45.521  1.00 93.87           H  
ATOM   3075  CA  GLU A 199      35.405  16.500 -47.236  1.00 93.87           C  
ATOM   3076  HA  GLU A 199      35.691  15.813 -48.033  1.00 93.87           H  
ATOM   3077  C   GLU A 199      36.550  17.525 -47.110  1.00 93.87           C  
ATOM   3078  CB  GLU A 199      34.077  17.184 -47.633  1.00 93.87           C  
ATOM   3079  HB2 GLU A 199      33.692  17.735 -46.775  1.00 93.87           H  
ATOM   3080  HB3 GLU A 199      34.275  17.896 -48.434  1.00 93.87           H  
ATOM   3081  O   GLU A 199      37.413  17.610 -47.982  1.00 93.87           O  
ATOM   3082  CG  GLU A 199      33.004  16.188 -48.127  1.00 93.87           C  
ATOM   3083  HG2 GLU A 199      33.359  15.735 -49.053  1.00 93.87           H  
ATOM   3084  HG3 GLU A 199      32.897  15.387 -47.396  1.00 93.87           H  
ATOM   3085  CD  GLU A 199      31.606  16.802 -48.380  1.00 93.87           C  
ATOM   3086  OE1 GLU A 199      30.665  16.019 -48.685  1.00 93.87           O  
ATOM   3087  OE2 GLU A 199      31.437  18.039 -48.257  1.00 93.87           O  
ATOM   3088  N   ILE A 200      36.626  18.249 -45.989  1.00 93.15           N  
ATOM   3089  H   ILE A 200      35.908  18.110 -45.291  1.00 93.15           H  
ATOM   3090  CA  ILE A 200      37.702  19.221 -45.719  1.00 93.15           C  
ATOM   3091  HA  ILE A 200      37.791  19.894 -46.572  1.00 93.15           H  
ATOM   3092  C   ILE A 200      39.061  18.540 -45.555  1.00 93.15           C  
ATOM   3093  CB  ILE A 200      37.337  20.043 -44.469  1.00 93.15           C  
ATOM   3094  HB  ILE A 200      36.980  19.350 -43.707  1.00 93.15           H  
ATOM   3095  O   ILE A 200      40.071  19.038 -46.057  1.00 93.15           O  
ATOM   3096  CG1 ILE A 200      36.203  21.014 -44.849  1.00 93.15           C  
ATOM   3097 HG12 ILE A 200      35.507  20.538 -45.540  1.00 93.15           H  
ATOM   3098 HG13 ILE A 200      36.612  21.898 -45.336  1.00 93.15           H  
ATOM   3099  CG2 ILE A 200      38.516  20.827 -43.860  1.00 93.15           C  
ATOM   3100 HG21 ILE A 200      39.296  20.142 -43.529  1.00 93.15           H  
ATOM   3101 HG22 ILE A 200      38.196  21.391 -42.983  1.00 93.15           H  
ATOM   3102 HG23 ILE A 200      38.940  21.514 -44.593  1.00 93.15           H  
ATOM   3103  CD1 ILE A 200      35.410  21.410 -43.618  1.00 93.15           C  
ATOM   3104 HD11 ILE A 200      35.041  20.494 -43.157  1.00 93.15           H  
ATOM   3105 HD12 ILE A 200      34.548  22.008 -43.914  1.00 93.15           H  
ATOM   3106 HD13 ILE A 200      36.038  21.944 -42.905  1.00 93.15           H  
ATOM   3107  N   ASP A 201      39.100  17.403 -44.861  1.00 90.03           N  
ATOM   3108  H   ASP A 201      38.245  17.064 -44.446  1.00 90.03           H  
ATOM   3109  CA  ASP A 201      40.328  16.639 -44.660  1.00 90.03           C  
ATOM   3110  HA  ASP A 201      41.095  17.318 -44.288  1.00 90.03           H  
ATOM   3111  C   ASP A 201      40.852  16.072 -45.996  1.00 90.03           C  
ATOM   3112  CB  ASP A 201      40.099  15.544 -43.595  1.00 90.03           C  
ATOM   3113  HB2 ASP A 201      39.191  14.990 -43.834  1.00 90.03           H  
ATOM   3114  HB3 ASP A 201      40.934  14.845 -43.644  1.00 90.03           H  
ATOM   3115  O   ASP A 201      42.067  16.079 -46.221  1.00 90.03           O  
ATOM   3116  CG  ASP A 201      40.021  16.064 -42.143  1.00 90.03           C  
ATOM   3117  OD1 ASP A 201      40.609  17.136 -41.854  1.00 90.03           O  
ATOM   3118  OD2 ASP A 201      39.473  15.347 -41.270  1.00 90.03           O  
ATOM   3119  N   GLN A 202      39.958  15.665 -46.909  1.00 90.95           N  
ATOM   3120  H   GLN A 202      38.981  15.688 -46.656  1.00 90.95           H  
ATOM   3121  CA  GLN A 202      40.298  15.248 -48.278  1.00 90.95           C  
ATOM   3122  HA  GLN A 202      41.094  14.505 -48.235  1.00 90.95           H  
ATOM   3123  C   GLN A 202      40.820  16.414 -49.126  1.00 90.95           C  
ATOM   3124  CB  GLN A 202      39.074  14.618 -48.964  1.00 90.95           C  
ATOM   3125  HB2 GLN A 202      38.205  15.259 -48.819  1.00 90.95           H  
ATOM   3126  HB3 GLN A 202      39.266  14.542 -50.034  1.00 90.95           H  
ATOM   3127  O   GLN A 202      41.895  16.301 -49.720  1.00 90.95           O  
ATOM   3128  CG  GLN A 202      38.767  13.213 -48.433  1.00 90.95           C  
ATOM   3129  HG2 GLN A 202      39.586  12.545 -48.699  1.00 90.95           H  
ATOM   3130  HG3 GLN A 202      38.699  13.237 -47.345  1.00 90.95           H  
ATOM   3131  CD  GLN A 202      37.469  12.631 -48.988  1.00 90.95           C  
ATOM   3132  NE2 GLN A 202      37.001  11.535 -48.433  1.00 90.95           N  
ATOM   3133 HE21 GLN A 202      37.415  11.201 -47.575  1.00 90.95           H  
ATOM   3134 HE22 GLN A 202      36.082  11.258 -48.747  1.00 90.95           H  
ATOM   3135  OE1 GLN A 202      36.853  13.103 -49.928  1.00 90.95           O  
ATOM   3136  N   ASP A 203      40.121  17.553 -49.132  1.00 90.54           N  
ATOM   3137  H   ASP A 203      39.214  17.564 -48.687  1.00 90.54           H  
ATOM   3138  CA  ASP A 203      40.549  18.766 -49.843  1.00 90.54           C  
ATOM   3139  HA  ASP A 203      40.582  18.570 -50.915  1.00 90.54           H  
ATOM   3140  C   ASP A 203      41.949  19.206 -49.397  1.00 90.54           C  
ATOM   3141  CB  ASP A 203      39.564  19.916 -49.559  1.00 90.54           C  
ATOM   3142  HB2 ASP A 203      39.297  19.917 -48.502  1.00 90.54           H  
ATOM   3143  HB3 ASP A 203      40.074  20.858 -49.763  1.00 90.54           H  
ATOM   3144  O   ASP A 203      42.804  19.584 -50.209  1.00 90.54           O  
ATOM   3145  CG  ASP A 203      38.289  19.915 -50.408  1.00 90.54           C  
ATOM   3146  OD1 ASP A 203      38.229  19.161 -51.402  1.00 90.54           O  
ATOM   3147  OD2 ASP A 203      37.443  20.801 -50.140  1.00 90.54           O  
ATOM   3148  N   ARG A 204      42.213  19.118 -48.090  1.00 88.31           N  
ATOM   3149  H   ARG A 204      41.457  18.836 -47.483  1.00 88.31           H  
ATOM   3150  CA  ARG A 204      43.519  19.424 -47.509  1.00 88.31           C  
ATOM   3151  HA  ARG A 204      43.814  20.428 -47.815  1.00 88.31           H  
ATOM   3152  C   ARG A 204      44.590  18.464 -48.015  1.00 88.31           C  
ATOM   3153  CB  ARG A 204      43.386  19.380 -45.986  1.00 88.31           C  
ATOM   3154  HB2 ARG A 204      43.116  18.367 -45.689  1.00 88.31           H  
ATOM   3155  HB3 ARG A 204      42.588  20.052 -45.671  1.00 88.31           H  
ATOM   3156  O   ARG A 204      45.682  18.907 -48.378  1.00 88.31           O  
ATOM   3157  CG  ARG A 204      44.688  19.811 -45.304  1.00 88.31           C  
ATOM   3158  HG2 ARG A 204      45.535  19.241 -45.686  1.00 88.31           H  
ATOM   3159  HG3 ARG A 204      44.852  20.869 -45.507  1.00 88.31           H  
ATOM   3160  CD  ARG A 204      44.618  19.606 -43.799  1.00 88.31           C  
ATOM   3161  HD2 ARG A 204      43.804  20.205 -43.391  1.00 88.31           H  
ATOM   3162  HD3 ARG A 204      45.561  19.966 -43.387  1.00 88.31           H  
ATOM   3163  NE  ARG A 204      44.408  18.190 -43.442  1.00 88.31           N  
ATOM   3164  HE  ARG A 204      43.784  17.651 -44.025  1.00 88.31           H  
ATOM   3165  NH1 ARG A 204      45.595  18.276 -41.508  1.00 88.31           N  
ATOM   3166 HH11 ARG A 204      45.846  17.905 -40.603  1.00 88.31           H  
ATOM   3167 HH12 ARG A 204      45.921  19.207 -41.726  1.00 88.31           H  
ATOM   3168  NH2 ARG A 204      44.479  16.407 -42.031  1.00 88.31           N  
ATOM   3169 HH21 ARG A 204      43.756  15.953 -42.570  1.00 88.31           H  
ATOM   3170 HH22 ARG A 204      44.818  15.977 -41.182  1.00 88.31           H  
ATOM   3171  CZ  ARG A 204      44.822  17.629 -42.327  1.00 88.31           C  
ATOM   3172  N   GLU A 205      44.294  17.166 -48.075  1.00 87.22           N  
ATOM   3173  H   GLU A 205      43.374  16.867 -47.785  1.00 87.22           H  
ATOM   3174  CA  GLU A 205      45.224  16.169 -48.607  1.00 87.22           C  
ATOM   3175  HA  GLU A 205      46.150  16.243 -48.037  1.00 87.22           H  
ATOM   3176  C   GLU A 205      45.554  16.438 -50.083  1.00 87.22           C  
ATOM   3177  CB  GLU A 205      44.658  14.750 -48.429  1.00 87.22           C  
ATOM   3178  HB2 GLU A 205      44.179  14.661 -47.454  1.00 87.22           H  
ATOM   3179  HB3 GLU A 205      43.923  14.547 -49.207  1.00 87.22           H  
ATOM   3180  O   GLU A 205      46.723  16.408 -50.478  1.00 87.22           O  
ATOM   3181  CG  GLU A 205      45.798  13.724 -48.510  1.00 87.22           C  
ATOM   3182  HG2 GLU A 205      46.390  13.778 -47.596  1.00 87.22           H  
ATOM   3183  HG3 GLU A 205      46.458  13.987 -49.336  1.00 87.22           H  
ATOM   3184  CD  GLU A 205      45.310  12.289 -48.724  1.00 87.22           C  
ATOM   3185  OE1 GLU A 205      45.966  11.611 -49.559  1.00 87.22           O  
ATOM   3186  OE2 GLU A 205      44.331  11.882 -48.075  1.00 87.22           O  
ATOM   3187  N   GLU A 206      44.557  16.769 -50.901  1.00 88.84           N  
ATOM   3188  H   GLU A 206      43.615  16.764 -50.538  1.00 88.84           H  
ATOM   3189  CA  GLU A 206      44.761  17.100 -52.313  1.00 88.84           C  
ATOM   3190  HA  GLU A 206      45.307  16.289 -52.796  1.00 88.84           H  
ATOM   3191  C   GLU A 206      45.578  18.380 -52.521  1.00 88.84           C  
ATOM   3192  CB  GLU A 206      43.419  17.270 -53.024  1.00 88.84           C  
ATOM   3193  HB2 GLU A 206      43.638  17.664 -54.016  1.00 88.84           H  
ATOM   3194  HB3 GLU A 206      42.802  17.994 -52.492  1.00 88.84           H  
ATOM   3195  O   GLU A 206      46.401  18.456 -53.440  1.00 88.84           O  
ATOM   3196  CG  GLU A 206      42.655  15.949 -53.182  1.00 88.84           C  
ATOM   3197  HG2 GLU A 206      42.288  15.617 -52.212  1.00 88.84           H  
ATOM   3198  HG3 GLU A 206      43.351  15.196 -53.554  1.00 88.84           H  
ATOM   3199  CD  GLU A 206      41.488  16.071 -54.174  1.00 88.84           C  
ATOM   3200  OE1 GLU A 206      40.902  15.009 -54.475  1.00 88.84           O  
ATOM   3201  OE2 GLU A 206      41.304  17.173 -54.750  1.00 88.84           O  
ATOM   3202  N   ILE A 207      45.371  19.394 -51.680  1.00 87.90           N  
ATOM   3203  H   ILE A 207      44.639  19.294 -50.992  1.00 87.90           H  
ATOM   3204  CA  ILE A 207      46.115  20.656 -51.748  1.00 87.90           C  
ATOM   3205  HA  ILE A 207      46.191  20.954 -52.794  1.00 87.90           H  
ATOM   3206  C   ILE A 207      47.554  20.471 -51.262  1.00 87.90           C  
ATOM   3207  CB  ILE A 207      45.341  21.761 -51.001  1.00 87.90           C  
ATOM   3208  HB  ILE A 207      45.045  21.384 -50.023  1.00 87.90           H  
ATOM   3209  O   ILE A 207      48.466  21.013 -51.887  1.00 87.90           O  
ATOM   3210  CG1 ILE A 207      44.085  22.114 -51.833  1.00 87.90           C  
ATOM   3211 HG12 ILE A 207      44.378  22.674 -52.721  1.00 87.90           H  
ATOM   3212 HG13 ILE A 207      43.586  21.204 -52.167  1.00 87.90           H  
ATOM   3213  CG2 ILE A 207      46.190  23.032 -50.805  1.00 87.90           C  
ATOM   3214 HG21 ILE A 207      45.645  23.770 -50.216  1.00 87.90           H  
ATOM   3215 HG22 ILE A 207      46.463  23.458 -51.770  1.00 87.90           H  
ATOM   3216 HG23 ILE A 207      47.099  22.802 -50.248  1.00 87.90           H  
ATOM   3217  CD1 ILE A 207      43.057  22.920 -51.048  1.00 87.90           C  
ATOM   3218 HD11 ILE A 207      42.196  23.132 -51.682  1.00 87.90           H  
ATOM   3219 HD12 ILE A 207      43.486  23.855 -50.687  1.00 87.90           H  
ATOM   3220 HD13 ILE A 207      42.734  22.310 -50.205  1.00 87.90           H  
ATOM   3221  N   SER A 208      47.784  19.653 -50.230  1.00 84.67           N  
ATOM   3222  H   SER A 208      46.989  19.285 -49.727  1.00 84.67           H  
ATOM   3223  CA  SER A 208      49.133  19.350 -49.727  1.00 84.67           C  
ATOM   3224  HA  SER A 208      49.596  20.286 -49.415  1.00 84.67           H  
ATOM   3225  C   SER A 208      50.046  18.739 -50.803  1.00 84.67           C  
ATOM   3226  CB  SER A 208      49.048  18.452 -48.485  1.00 84.67           C  
ATOM   3227  HB2 SER A 208      48.315  18.861 -47.790  1.00 84.67           H  
ATOM   3228  HB3 SER A 208      50.019  18.452 -47.988  1.00 84.67           H  
ATOM   3229  O   SER A 208      51.227  19.071 -50.878  1.00 84.67           O  
ATOM   3230  OG  SER A 208      48.708  17.112 -48.801  1.00 84.67           O  
ATOM   3231  HG  SER A 208      47.910  17.082 -49.335  1.00 84.67           H  
ATOM   3232  N   LYS A 209      49.487  17.944 -51.730  1.00 85.74           N  
ATOM   3233  H   LYS A 209      48.510  17.716 -51.607  1.00 85.74           H  
ATOM   3234  CA  LYS A 209      50.215  17.336 -52.864  1.00 85.74           C  
ATOM   3235  HA  LYS A 209      51.120  16.867 -52.479  1.00 85.74           H  
ATOM   3236  C   LYS A 209      50.695  18.348 -53.916  1.00 85.74           C  
ATOM   3237  CB  LYS A 209      49.333  16.253 -53.520  1.00 85.74           C  
ATOM   3238  HB2 LYS A 209      49.798  15.918 -54.448  1.00 85.74           H  
ATOM   3239  HB3 LYS A 209      48.363  16.686 -53.767  1.00 85.74           H  
ATOM   3240  O   LYS A 209      51.494  17.983 -54.774  1.00 85.74           O  
ATOM   3241  CG  LYS A 209      49.138  15.028 -52.611  1.00 85.74           C  
ATOM   3242  HG2 LYS A 209      50.085  14.494 -52.528  1.00 85.74           H  
ATOM   3243  HG3 LYS A 209      48.854  15.365 -51.614  1.00 85.74           H  
ATOM   3244  CD  LYS A 209      48.052  14.063 -53.123  1.00 85.74           C  
ATOM   3245  HD2 LYS A 209      48.352  13.623 -54.073  1.00 85.74           H  
ATOM   3246  HD3 LYS A 209      47.125  14.622 -53.253  1.00 85.74           H  
ATOM   3247  CE  LYS A 209      47.844  12.973 -52.058  1.00 85.74           C  
ATOM   3248  HE2 LYS A 209      47.818  13.471 -51.088  1.00 85.74           H  
ATOM   3249  HE3 LYS A 209      48.701  12.299 -52.048  1.00 85.74           H  
ATOM   3250  NZ  LYS A 209      46.578  12.207 -52.195  1.00 85.74           N  
ATOM   3251  HZ1 LYS A 209      46.598  11.518 -52.933  1.00 85.74           H  
ATOM   3252  HZ2 LYS A 209      46.384  11.745 -51.317  1.00 85.74           H  
ATOM   3253  HZ3 LYS A 209      45.788  12.826 -52.308  1.00 85.74           H  
ATOM   3254  N   LYS A 210      50.210  19.596 -53.886  1.00 87.10           N  
ATOM   3255  H   LYS A 210      49.579  19.826 -53.132  1.00 87.10           H  
ATOM   3256  CA  LYS A 210      50.552  20.662 -54.852  1.00 87.10           C  
ATOM   3257  HA  LYS A 210      50.887  20.198 -55.780  1.00 87.10           H  
ATOM   3258  C   LYS A 210      51.737  21.531 -54.404  1.00 87.10           C  
ATOM   3259  CB  LYS A 210      49.305  21.513 -55.161  1.00 87.10           C  
ATOM   3260  HB2 LYS A 210      48.945  21.967 -54.237  1.00 87.10           H  
ATOM   3261  HB3 LYS A 210      49.579  22.316 -55.846  1.00 87.10           H  
ATOM   3262  O   LYS A 210      52.091  22.478 -55.106  1.00 87.10           O  
ATOM   3263  CG  LYS A 210      48.183  20.688 -55.808  1.00 87.10           C  
ATOM   3264  HG2 LYS A 210      48.524  20.318 -56.775  1.00 87.10           H  
ATOM   3265  HG3 LYS A 210      47.952  19.832 -55.174  1.00 87.10           H  
ATOM   3266  CD  LYS A 210      46.898  21.504 -55.997  1.00 87.10           C  
ATOM   3267  HD2 LYS A 210      47.078  22.332 -56.682  1.00 87.10           H  
ATOM   3268  HD3 LYS A 210      46.585  21.890 -55.027  1.00 87.10           H  
ATOM   3269  CE  LYS A 210      45.820  20.565 -56.555  1.00 87.10           C  
ATOM   3270  HE2 LYS A 210      45.833  19.655 -55.954  1.00 87.10           H  
ATOM   3271  HE3 LYS A 210      46.084  20.286 -57.575  1.00 87.10           H  
ATOM   3272  NZ  LYS A 210      44.457  21.151 -56.503  1.00 87.10           N  
ATOM   3273  HZ1 LYS A 210      43.783  20.471 -56.824  1.00 87.10           H  
ATOM   3274  HZ2 LYS A 210      44.387  21.991 -57.059  1.00 87.10           H  
ATOM   3275  HZ3 LYS A 210      44.210  21.342 -55.543  1.00 87.10           H  
ATOM   3276  N   VAL A 211      52.330  21.247 -53.242  1.00 83.10           N  
ATOM   3277  H   VAL A 211      51.994  20.457 -52.710  1.00 83.10           H  
ATOM   3278  CA  VAL A 211      53.526  21.938 -52.741  1.00 83.10           C  
ATOM   3279  HA  VAL A 211      53.411  23.008 -52.909  1.00 83.10           H  
ATOM   3280  C   VAL A 211      54.753  21.451 -53.525  1.00 83.10           C  
ATOM   3281  CB  VAL A 211      53.688  21.720 -51.222  1.00 83.10           C  
ATOM   3282  HB  VAL A 211      53.790  20.654 -51.018  1.00 83.10           H  
ATOM   3283  O   VAL A 211      55.135  20.288 -53.431  1.00 83.10           O  
ATOM   3284  CG1 VAL A 211      54.925  22.447 -50.681  1.00 83.10           C  
ATOM   3285 HG11 VAL A 211      55.833  22.052 -51.137  1.00 83.10           H  
ATOM   3286 HG12 VAL A 211      55.003  22.275 -49.608  1.00 83.10           H  
ATOM   3287 HG13 VAL A 211      54.860  23.519 -50.869  1.00 83.10           H  
ATOM   3288  CG2 VAL A 211      52.469  22.254 -50.453  1.00 83.10           C  
ATOM   3289 HG21 VAL A 211      52.366  23.329 -50.604  1.00 83.10           H  
ATOM   3290 HG22 VAL A 211      52.598  22.055 -49.389  1.00 83.10           H  
ATOM   3291 HG23 VAL A 211      51.557  21.751 -50.776  1.00 83.10           H  
ATOM   3292  N   ASN A 212      55.349  22.340 -54.327  1.00 80.53           N  
ATOM   3293  H   ASN A 212      54.936  23.260 -54.395  1.00 80.53           H  
ATOM   3294  CA  ASN A 212      56.451  22.004 -55.244  1.00 80.53           C  
ATOM   3295  HA  ASN A 212      56.391  20.950 -55.512  1.00 80.53           H  
ATOM   3296  C   ASN A 212      57.853  22.225 -54.652  1.00 80.53           C  
ATOM   3297  CB  ASN A 212      56.307  22.849 -56.522  1.00 80.53           C  
ATOM   3298  HB2 ASN A 212      56.258  23.904 -56.252  1.00 80.53           H  
ATOM   3299  HB3 ASN A 212      57.193  22.702 -57.140  1.00 80.53           H  
ATOM   3300  O   ASN A 212      58.816  21.649 -55.148  1.00 80.53           O  
ATOM   3301  CG  ASN A 212      55.111  22.486 -57.379  1.00 80.53           C  
ATOM   3302  ND2 ASN A 212      54.639  23.413 -58.178  1.00 80.53           N  
ATOM   3303 HD21 ASN A 212      55.044  24.338 -58.182  1.00 80.53           H  
ATOM   3304 HD22 ASN A 212      53.816  23.148 -58.700  1.00 80.53           H  
ATOM   3305  OD1 ASN A 212      54.600  21.381 -57.388  1.00 80.53           O  
ATOM   3306  N   ASP A 213      57.977  23.100 -53.656  1.00 82.35           N  
ATOM   3307  H   ASP A 213      57.141  23.463 -53.221  1.00 82.35           H  
ATOM   3308  CA  ASP A 213      59.246  23.395 -52.990  1.00 82.35           C  
ATOM   3309  HA  ASP A 213      60.049  23.427 -53.727  1.00 82.35           H  
ATOM   3310  C   ASP A 213      59.550  22.278 -51.983  1.00 82.35           C  
ATOM   3311  CB  ASP A 213      59.133  24.785 -52.350  1.00 82.35           C  
ATOM   3312  HB2 ASP A 213      58.833  25.492 -53.123  1.00 82.35           H  
ATOM   3313  HB3 ASP A 213      58.343  24.768 -51.599  1.00 82.35           H  
ATOM   3314  O   ASP A 213      58.720  22.001 -51.117  1.00 82.35           O  
ATOM   3315  CG  ASP A 213      60.435  25.277 -51.715  1.00 82.35           C  
ATOM   3316  OD1 ASP A 213      61.139  24.441 -51.111  1.00 82.35           O  
ATOM   3317  OD2 ASP A 213      60.698  26.489 -51.866  1.00 82.35           O  
ATOM   3318  N   ASN A 214      60.702  21.616 -52.124  1.00 81.84           N  
ATOM   3319  H   ASN A 214      61.371  21.958 -52.799  1.00 81.84           H  
ATOM   3320  CA  ASN A 214      61.071  20.470 -51.291  1.00 81.84           C  
ATOM   3321  HA  ASN A 214      60.266  19.736 -51.321  1.00 81.84           H  
ATOM   3322  C   ASN A 214      61.251  20.857 -49.815  1.00 81.84           C  
ATOM   3323  CB  ASN A 214      62.354  19.818 -51.831  1.00 81.84           C  
ATOM   3324  HB2 ASN A 214      63.106  20.589 -51.998  1.00 81.84           H  
ATOM   3325  HB3 ASN A 214      62.742  19.146 -51.065  1.00 81.84           H  
ATOM   3326  O   ASN A 214      60.784  20.112 -48.957  1.00 81.84           O  
ATOM   3327  CG  ASN A 214      62.174  18.991 -53.091  1.00 81.84           C  
ATOM   3328  ND2 ASN A 214      63.267  18.652 -53.734  1.00 81.84           N  
ATOM   3329 HD21 ASN A 214      63.141  18.061 -54.542  1.00 81.84           H  
ATOM   3330 HD22 ASN A 214      64.161  18.907 -53.338  1.00 81.84           H  
ATOM   3331  OD1 ASN A 214      61.095  18.610 -53.518  1.00 81.84           O  
ATOM   3332  N   ASP A 215      61.848  22.018 -49.523  1.00 81.73           N  
ATOM   3333  H   ASP A 215      62.080  22.665 -50.263  1.00 81.73           H  
ATOM   3334  CA  ASP A 215      62.084  22.465 -48.143  1.00 81.73           C  
ATOM   3335  HA  ASP A 215      62.569  21.668 -47.580  1.00 81.73           H  
ATOM   3336  C   ASP A 215      60.740  22.780 -47.463  1.00 81.73           C  
ATOM   3337  CB  ASP A 215      62.997  23.711 -48.122  1.00 81.73           C  
ATOM   3338  HB2 ASP A 215      62.532  24.499 -48.715  1.00 81.73           H  
ATOM   3339  HB3 ASP A 215      63.052  24.070 -47.094  1.00 81.73           H  
ATOM   3340  O   ASP A 215      60.493  22.409 -46.316  1.00 81.73           O  
ATOM   3341  CG  ASP A 215      64.439  23.500 -48.618  1.00 81.73           C  
ATOM   3342  OD1 ASP A 215      64.896  22.339 -48.708  1.00 81.73           O  
ATOM   3343  OD2 ASP A 215      65.107  24.524 -48.902  1.00 81.73           O  
ATOM   3344  N   ILE A 216      59.813  23.406 -48.202  1.00 83.13           N  
ATOM   3345  H   ILE A 216      60.082  23.686 -49.134  1.00 83.13           H  
ATOM   3346  CA  ILE A 216      58.446  23.659 -47.715  1.00 83.13           C  
ATOM   3347  HA  ILE A 216      58.514  24.088 -46.716  1.00 83.13           H  
ATOM   3348  C   ILE A 216      57.666  22.347 -47.582  1.00 83.13           C  
ATOM   3349  CB  ILE A 216      57.701  24.664 -48.625  1.00 83.13           C  
ATOM   3350  HB  ILE A 216      57.646  24.236 -49.626  1.00 83.13           H  
ATOM   3351  O   ILE A 216      56.876  22.194 -46.652  1.00 83.13           O  
ATOM   3352  CG1 ILE A 216      58.475  26.003 -48.683  1.00 83.13           C  
ATOM   3353 HG12 ILE A 216      59.472  25.821 -49.084  1.00 83.13           H  
ATOM   3354 HG13 ILE A 216      58.593  26.393 -47.672  1.00 83.13           H  
ATOM   3355  CG2 ILE A 216      56.254  24.905 -48.141  1.00 83.13           C  
ATOM   3356 HG21 ILE A 216      55.728  25.578 -48.818  1.00 83.13           H  
ATOM   3357 HG22 ILE A 216      55.693  23.971 -48.115  1.00 83.13           H  
ATOM   3358 HG23 ILE A 216      56.270  25.330 -47.138  1.00 83.13           H  
ATOM   3359  CD1 ILE A 216      57.831  27.092 -49.552  1.00 83.13           C  
ATOM   3360 HD11 ILE A 216      57.574  26.692 -50.533  1.00 83.13           H  
ATOM   3361 HD12 ILE A 216      56.937  27.486 -49.070  1.00 83.13           H  
ATOM   3362 HD13 ILE A 216      58.540  27.910 -49.681  1.00 83.13           H  
ATOM   3363  N   ARG A 217      57.861  21.396 -48.499  1.00 85.04           N  
ATOM   3364  H   ARG A 217      58.524  21.579 -49.238  1.00 85.04           H  
ATOM   3365  CA  ARG A 217      57.164  20.109 -48.482  1.00 85.04           C  
ATOM   3366  HA  ARG A 217      56.092  20.295 -48.424  1.00 85.04           H  
ATOM   3367  C   ARG A 217      57.514  19.287 -47.244  1.00 85.04           C  
ATOM   3368  CB  ARG A 217      57.464  19.356 -49.779  1.00 85.04           C  
ATOM   3369  HB2 ARG A 217      58.533  19.156 -49.848  1.00 85.04           H  
ATOM   3370  HB3 ARG A 217      57.160  19.969 -50.627  1.00 85.04           H  
ATOM   3371  O   ARG A 217      56.595  18.744 -46.642  1.00 85.04           O  
ATOM   3372  CG  ARG A 217      56.703  18.033 -49.829  1.00 85.04           C  
ATOM   3373  HG2 ARG A 217      55.633  18.214 -49.733  1.00 85.04           H  
ATOM   3374  HG3 ARG A 217      57.033  17.384 -49.018  1.00 85.04           H  
ATOM   3375  CD  ARG A 217      56.992  17.343 -51.151  1.00 85.04           C  
ATOM   3376  HD2 ARG A 217      58.071  17.246 -51.271  1.00 85.04           H  
ATOM   3377  HD3 ARG A 217      56.589  17.954 -51.959  1.00 85.04           H  
ATOM   3378  NE  ARG A 217      56.378  16.014 -51.146  1.00 85.04           N  
ATOM   3379  HE  ARG A 217      56.146  15.636 -50.239  1.00 85.04           H  
ATOM   3380  NH1 ARG A 217      56.627  15.596 -53.384  1.00 85.04           N  
ATOM   3381 HH11 ARG A 217      57.081  16.495 -53.456  1.00 85.04           H  
ATOM   3382 HH12 ARG A 217      56.483  15.006 -54.191  1.00 85.04           H  
ATOM   3383  NH2 ARG A 217      55.628  14.096 -52.033  1.00 85.04           N  
ATOM   3384 HH21 ARG A 217      55.425  13.852 -51.074  1.00 85.04           H  
ATOM   3385 HH22 ARG A 217      55.541  13.430 -52.786  1.00 85.04           H  
ATOM   3386  CZ  ARG A 217      56.212  15.245 -52.195  1.00 85.04           C  
ATOM   3387  N   GLU A 218      58.783  19.236 -46.842  1.00 85.52           N  
ATOM   3388  H   GLU A 218      59.495  19.684 -47.400  1.00 85.52           H  
ATOM   3389  CA  GLU A 218      59.195  18.553 -45.606  1.00 85.52           C  
ATOM   3390  HA  GLU A 218      58.872  17.513 -45.643  1.00 85.52           H  
ATOM   3391  C   GLU A 218      58.524  19.176 -44.371  1.00 85.52           C  
ATOM   3392  CB  GLU A 218      60.728  18.572 -45.463  1.00 85.52           C  
ATOM   3393  HB2 GLU A 218      61.096  19.588 -45.612  1.00 85.52           H  
ATOM   3394  HB3 GLU A 218      60.979  18.255 -44.451  1.00 85.52           H  
ATOM   3395  O   GLU A 218      57.936  18.454 -43.564  1.00 85.52           O  
ATOM   3396  CG  GLU A 218      61.414  17.615 -46.455  1.00 85.52           C  
ATOM   3397  HG2 GLU A 218      61.182  17.928 -47.472  1.00 85.52           H  
ATOM   3398  HG3 GLU A 218      60.992  16.620 -46.315  1.00 85.52           H  
ATOM   3399  CD  GLU A 218      62.945  17.524 -46.292  1.00 85.52           C  
ATOM   3400  OE1 GLU A 218      63.556  16.763 -47.083  1.00 85.52           O  
ATOM   3401  OE2 GLU A 218      63.504  18.162 -45.371  1.00 85.52           O  
ATOM   3402  N   ILE A 219      58.497  20.513 -44.277  1.00 86.29           N  
ATOM   3403  H   ILE A 219      59.022  21.045 -44.956  1.00 86.29           H  
ATOM   3404  CA  ILE A 219      57.808  21.233 -43.190  1.00 86.29           C  
ATOM   3405  HA  ILE A 219      58.202  20.877 -42.238  1.00 86.29           H  
ATOM   3406  C   ILE A 219      56.302  20.930 -43.195  1.00 86.29           C  
ATOM   3407  CB  ILE A 219      58.070  22.757 -43.289  1.00 86.29           C  
ATOM   3408  HB  ILE A 219      57.767  23.093 -44.281  1.00 86.29           H  
ATOM   3409  O   ILE A 219      55.708  20.724 -42.139  1.00 86.29           O  
ATOM   3410  CG1 ILE A 219      59.571  23.073 -43.100  1.00 86.29           C  
ATOM   3411 HG12 ILE A 219      60.173  22.389 -43.699  1.00 86.29           H  
ATOM   3412 HG13 ILE A 219      59.846  22.919 -42.057  1.00 86.29           H  
ATOM   3413  CG2 ILE A 219      57.242  23.536 -42.243  1.00 86.29           C  
ATOM   3414 HG21 ILE A 219      56.174  23.411 -42.420  1.00 86.29           H  
ATOM   3415 HG22 ILE A 219      57.478  23.175 -41.241  1.00 86.29           H  
ATOM   3416 HG23 ILE A 219      57.455  24.604 -42.288  1.00 86.29           H  
ATOM   3417  CD1 ILE A 219      59.956  24.498 -43.520  1.00 86.29           C  
ATOM   3418 HD11 ILE A 219      61.035  24.619 -43.428  1.00 86.29           H  
ATOM   3419 HD12 ILE A 219      59.671  24.667 -44.558  1.00 86.29           H  
ATOM   3420 HD13 ILE A 219      59.467  25.237 -42.884  1.00 86.29           H  
ATOM   3421  N   VAL A 220      55.663  20.888 -44.370  1.00 86.04           N  
ATOM   3422  H   VAL A 220      56.204  21.079 -45.202  1.00 86.04           H  
ATOM   3423  CA  VAL A 220      54.230  20.571 -44.506  1.00 86.04           C  
ATOM   3424  HA  VAL A 220      53.673  21.193 -43.806  1.00 86.04           H  
ATOM   3425  C   VAL A 220      53.935  19.117 -44.118  1.00 86.04           C  
ATOM   3426  CB  VAL A 220      53.731  20.898 -45.931  1.00 86.04           C  
ATOM   3427  HB  VAL A 220      54.420  20.474 -46.661  1.00 86.04           H  
ATOM   3428  O   VAL A 220      52.913  18.861 -43.481  1.00 86.04           O  
ATOM   3429  CG1 VAL A 220      52.325  20.355 -46.230  1.00 86.04           C  
ATOM   3430 HG11 VAL A 220      51.622  20.699 -45.471  1.00 86.04           H  
ATOM   3431 HG12 VAL A 220      52.341  19.265 -46.236  1.00 86.04           H  
ATOM   3432 HG13 VAL A 220      51.997  20.694 -47.213  1.00 86.04           H  
ATOM   3433  CG2 VAL A 220      53.662  22.419 -46.142  1.00 86.04           C  
ATOM   3434 HG21 VAL A 220      52.884  22.848 -45.510  1.00 86.04           H  
ATOM   3435 HG22 VAL A 220      53.447  22.640 -47.188  1.00 86.04           H  
ATOM   3436 HG23 VAL A 220      54.611  22.884 -45.876  1.00 86.04           H  
ATOM   3437  N   GLU A 221      54.805  18.164 -44.458  1.00 86.11           N  
ATOM   3438  H   GLU A 221      55.630  18.426 -44.980  1.00 86.11           H  
ATOM   3439  CA  GLU A 221      54.662  16.754 -44.070  1.00 86.11           C  
ATOM   3440  HA  GLU A 221      53.646  16.431 -44.297  1.00 86.11           H  
ATOM   3441  C   GLU A 221      54.840  16.561 -42.552  1.00 86.11           C  
ATOM   3442  CB  GLU A 221      55.632  15.870 -44.887  1.00 86.11           C  
ATOM   3443  HB2 GLU A 221      56.628  16.313 -44.876  1.00 86.11           H  
ATOM   3444  HB3 GLU A 221      55.685  14.890 -44.412  1.00 86.11           H  
ATOM   3445  O   GLU A 221      54.041  15.860 -41.920  1.00 86.11           O  
ATOM   3446  CG  GLU A 221      55.162  15.671 -46.348  1.00 86.11           C  
ATOM   3447  HG2 GLU A 221      54.182  15.196 -46.323  1.00 86.11           H  
ATOM   3448  HG3 GLU A 221      55.028  16.646 -46.818  1.00 86.11           H  
ATOM   3449  CD  GLU A 221      56.095  14.814 -47.237  1.00 86.11           C  
ATOM   3450  OE1 GLU A 221      55.842  14.756 -48.477  1.00 86.11           O  
ATOM   3451  OE2 GLU A 221      57.013  14.162 -46.698  1.00 86.11           O  
ATOM   3452  N   GLU A 222      55.815  17.239 -41.938  1.00 87.19           N  
ATOM   3453  H   GLU A 222      56.470  17.765 -42.498  1.00 87.19           H  
ATOM   3454  CA  GLU A 222      55.994  17.249 -40.481  1.00 87.19           C  
ATOM   3455  HA  GLU A 222      56.043  16.216 -40.136  1.00 87.19           H  
ATOM   3456  C   GLU A 222      54.803  17.915 -39.773  1.00 87.19           C  
ATOM   3457  CB  GLU A 222      57.328  17.929 -40.131  1.00 87.19           C  
ATOM   3458  HB2 GLU A 222      57.265  18.994 -40.353  1.00 87.19           H  
ATOM   3459  HB3 GLU A 222      58.113  17.486 -40.743  1.00 87.19           H  
ATOM   3460  O   GLU A 222      54.229  17.340 -38.843  1.00 87.19           O  
ATOM   3461  CG  GLU A 222      57.688  17.721 -38.652  1.00 87.19           C  
ATOM   3462  HG2 GLU A 222      57.654  16.652 -38.442  1.00 87.19           H  
ATOM   3463  HG3 GLU A 222      56.933  18.199 -38.028  1.00 87.19           H  
ATOM   3464  CD  GLU A 222      59.078  18.259 -38.273  1.00 87.19           C  
ATOM   3465  OE1 GLU A 222      59.573  17.819 -37.210  1.00 87.19           O  
ATOM   3466  OE2 GLU A 222      59.644  19.070 -39.038  1.00 87.19           O  
ATOM   3467  N   ARG A 223      54.344  19.071 -40.276  1.00 88.04           N  
ATOM   3468  H   ARG A 223      54.877  19.495 -41.022  1.00 88.04           H  
ATOM   3469  CA  ARG A 223      53.168  19.788 -39.761  1.00 88.04           C  
ATOM   3470  HA  ARG A 223      53.343  20.017 -38.709  1.00 88.04           H  
ATOM   3471  C   ARG A 223      51.912  18.929 -39.824  1.00 88.04           C  
ATOM   3472  CB  ARG A 223      52.984  21.102 -40.536  1.00 88.04           C  
ATOM   3473  HB2 ARG A 223      53.918  21.663 -40.502  1.00 88.04           H  
ATOM   3474  HB3 ARG A 223      52.738  20.890 -41.576  1.00 88.04           H  
ATOM   3475  O   ARG A 223      51.169  18.869 -38.846  1.00 88.04           O  
ATOM   3476  CG  ARG A 223      51.883  21.964 -39.909  1.00 88.04           C  
ATOM   3477  HG2 ARG A 223      50.933  21.430 -39.927  1.00 88.04           H  
ATOM   3478  HG3 ARG A 223      52.155  22.168 -38.874  1.00 88.04           H  
ATOM   3479  CD  ARG A 223      51.722  23.298 -40.636  1.00 88.04           C  
ATOM   3480  HD2 ARG A 223      52.698  23.653 -40.965  1.00 88.04           H  
ATOM   3481  HD3 ARG A 223      51.321  24.015 -39.919  1.00 88.04           H  
ATOM   3482  NE  ARG A 223      50.784  23.212 -41.770  1.00 88.04           N  
ATOM   3483  HE  ARG A 223      50.082  22.486 -41.736  1.00 88.04           H  
ATOM   3484  NH1 ARG A 223      51.124  25.359 -42.533  1.00 88.04           N  
ATOM   3485 HH11 ARG A 223      51.937  25.451 -41.941  1.00 88.04           H  
ATOM   3486 HH12 ARG A 223      50.570  26.172 -42.761  1.00 88.04           H  
ATOM   3487  NH2 ARG A 223      49.363  24.249 -43.194  1.00 88.04           N  
ATOM   3488 HH21 ARG A 223      48.659  23.656 -42.779  1.00 88.04           H  
ATOM   3489 HH22 ARG A 223      49.025  25.185 -43.365  1.00 88.04           H  
ATOM   3490  CZ  ARG A 223      50.455  24.246 -42.514  1.00 88.04           C  
ATOM   3491  N   LYS A 224      51.699  18.217 -40.935  1.00 86.35           N  
ATOM   3492  H   LYS A 224      52.345  18.349 -41.700  1.00 86.35           H  
ATOM   3493  CA  LYS A 224      50.590  17.269 -41.097  1.00 86.35           C  
ATOM   3494  HA  LYS A 224      49.652  17.805 -40.954  1.00 86.35           H  
ATOM   3495  C   LYS A 224      50.640  16.166 -40.036  1.00 86.35           C  
ATOM   3496  CB  LYS A 224      50.623  16.697 -42.523  1.00 86.35           C  
ATOM   3497  HB2 LYS A 224      51.586  16.217 -42.701  1.00 86.35           H  
ATOM   3498  HB3 LYS A 224      50.507  17.514 -43.236  1.00 86.35           H  
ATOM   3499  O   LYS A 224      49.619  15.877 -39.419  1.00 86.35           O  
ATOM   3500  CG  LYS A 224      49.504  15.672 -42.746  1.00 86.35           C  
ATOM   3501  HG2 LYS A 224      48.538  16.152 -42.589  1.00 86.35           H  
ATOM   3502  HG3 LYS A 224      49.611  14.858 -42.029  1.00 86.35           H  
ATOM   3503  CD  LYS A 224      49.552  15.068 -44.152  1.00 86.35           C  
ATOM   3504  HD2 LYS A 224      49.324  15.838 -44.889  1.00 86.35           H  
ATOM   3505  HD3 LYS A 224      50.545  14.658 -44.338  1.00 86.35           H  
ATOM   3506  CE  LYS A 224      48.508  13.949 -44.192  1.00 86.35           C  
ATOM   3507  HE2 LYS A 224      47.534  14.360 -43.927  1.00 86.35           H  
ATOM   3508  HE3 LYS A 224      48.753  13.226 -43.414  1.00 86.35           H  
ATOM   3509  NZ  LYS A 224      48.447  13.271 -45.505  1.00 86.35           N  
ATOM   3510  HZ1 LYS A 224      49.340  12.848 -45.713  1.00 86.35           H  
ATOM   3511  HZ2 LYS A 224      48.191  13.926 -46.230  1.00 86.35           H  
ATOM   3512  HZ3 LYS A 224      47.745  12.546 -45.459  1.00 86.35           H  
ATOM   3513  N   SER A 225      51.815  15.582 -39.797  1.00 88.63           N  
ATOM   3514  H   SER A 225      52.610  15.881 -40.344  1.00 88.63           H  
ATOM   3515  CA  SER A 225      52.010  14.539 -38.779  1.00 88.63           C  
ATOM   3516  HA  SER A 225      51.347  13.701 -38.997  1.00 88.63           H  
ATOM   3517  C   SER A 225      51.681  15.039 -37.367  1.00 88.63           C  
ATOM   3518  CB  SER A 225      53.457  14.044 -38.852  1.00 88.63           C  
ATOM   3519  HB2 SER A 225      53.639  13.652 -39.853  1.00 88.63           H  
ATOM   3520  HB3 SER A 225      54.139  14.877 -38.684  1.00 88.63           H  
ATOM   3521  O   SER A 225      50.988  14.358 -36.608  1.00 88.63           O  
ATOM   3522  OG  SER A 225      53.737  13.030 -37.900  1.00 88.63           O  
ATOM   3523  HG  SER A 225      54.562  12.630 -38.184  1.00 88.63           H  
ATOM   3524  N   ILE A 226      52.120  16.252 -37.011  1.00 90.38           N  
ATOM   3525  H   ILE A 226      52.702  16.767 -37.656  1.00 90.38           H  
ATOM   3526  CA  ILE A 226      51.780  16.864 -35.718  1.00 90.38           C  
ATOM   3527  HA  ILE A 226      51.980  16.135 -34.933  1.00 90.38           H  
ATOM   3528  C   ILE A 226      50.284  17.177 -35.635  1.00 90.38           C  
ATOM   3529  CB  ILE A 226      52.658  18.102 -35.432  1.00 90.38           C  
ATOM   3530  HB  ILE A 226      52.552  18.815 -36.249  1.00 90.38           H  
ATOM   3531  O   ILE A 226      49.659  16.860 -34.626  1.00 90.38           O  
ATOM   3532  CG1 ILE A 226      54.136  17.660 -35.339  1.00 90.38           C  
ATOM   3533 HG12 ILE A 226      54.227  16.825 -34.643  1.00 90.38           H  
ATOM   3534 HG13 ILE A 226      54.470  17.316 -36.318  1.00 90.38           H  
ATOM   3535  CG2 ILE A 226      52.211  18.789 -34.128  1.00 90.38           C  
ATOM   3536 HG21 ILE A 226      52.807  19.682 -33.942  1.00 90.38           H  
ATOM   3537 HG22 ILE A 226      51.172  19.114 -34.191  1.00 90.38           H  
ATOM   3538 HG23 ILE A 226      52.321  18.113 -33.280  1.00 90.38           H  
ATOM   3539  CD1 ILE A 226      55.098  18.760 -34.886  1.00 90.38           C  
ATOM   3540 HD11 ILE A 226      56.120  18.483 -35.142  1.00 90.38           H  
ATOM   3541 HD12 ILE A 226      54.841  19.704 -35.366  1.00 90.38           H  
ATOM   3542 HD13 ILE A 226      55.029  18.883 -33.805  1.00 90.38           H  
ATOM   3543  N   PHE A 227      49.682  17.717 -36.695  1.00 88.97           N  
ATOM   3544  H   PHE A 227      50.243  17.983 -37.492  1.00 88.97           H  
ATOM   3545  CA  PHE A 227      48.248  17.995 -36.734  1.00 88.97           C  
ATOM   3546  HA  PHE A 227      48.001  18.681 -35.923  1.00 88.97           H  
ATOM   3547  C   PHE A 227      47.401  16.727 -36.546  1.00 88.97           C  
ATOM   3548  CB  PHE A 227      47.907  18.677 -38.057  1.00 88.97           C  
ATOM   3549  HB2 PHE A 227      48.144  18.010 -38.886  1.00 88.97           H  
ATOM   3550  HB3 PHE A 227      48.533  19.563 -38.166  1.00 88.97           H  
ATOM   3551  O   PHE A 227      46.432  16.730 -35.791  1.00 88.97           O  
ATOM   3552  CG  PHE A 227      46.455  19.087 -38.154  1.00 88.97           C  
ATOM   3553  CD1 PHE A 227      45.499  18.175 -38.636  1.00 88.97           C  
ATOM   3554  HD1 PHE A 227      45.796  17.165 -38.878  1.00 88.97           H  
ATOM   3555  CD2 PHE A 227      46.049  20.366 -37.739  1.00 88.97           C  
ATOM   3556  HD2 PHE A 227      46.769  21.063 -37.336  1.00 88.97           H  
ATOM   3557  CE1 PHE A 227      44.166  18.582 -38.820  1.00 88.97           C  
ATOM   3558  HE1 PHE A 227      43.441  17.904 -39.244  1.00 88.97           H  
ATOM   3559  CE2 PHE A 227      44.702  20.749 -37.858  1.00 88.97           C  
ATOM   3560  HE2 PHE A 227      44.387  21.732 -37.541  1.00 88.97           H  
ATOM   3561  CZ  PHE A 227      43.768  19.871 -38.427  1.00 88.97           C  
ATOM   3562  HZ  PHE A 227      42.744  20.194 -38.544  1.00 88.97           H  
ATOM   3563  N   GLU A 228      47.767  15.614 -37.186  1.00 88.49           N  
ATOM   3564  H   GLU A 228      48.549  15.657 -37.825  1.00 88.49           H  
ATOM   3565  CA  GLU A 228      47.088  14.326 -36.991  1.00 88.49           C  
ATOM   3566  HA  GLU A 228      46.022  14.447 -37.186  1.00 88.49           H  
ATOM   3567  C   GLU A 228      47.214  13.826 -35.544  1.00 88.49           C  
ATOM   3568  CB  GLU A 228      47.649  13.281 -37.966  1.00 88.49           C  
ATOM   3569  HB2 GLU A 228      48.738  13.313 -37.940  1.00 88.49           H  
ATOM   3570  HB3 GLU A 228      47.323  12.293 -37.639  1.00 88.49           H  
ATOM   3571  O   GLU A 228      46.239  13.327 -34.975  1.00 88.49           O  
ATOM   3572  CG  GLU A 228      47.151  13.498 -39.405  1.00 88.49           C  
ATOM   3573  HG2 GLU A 228      47.375  14.518 -39.717  1.00 88.49           H  
ATOM   3574  HG3 GLU A 228      46.067  13.388 -39.412  1.00 88.49           H  
ATOM   3575  CD  GLU A 228      47.762  12.516 -40.421  1.00 88.49           C  
ATOM   3576  OE1 GLU A 228      47.518  12.726 -41.636  1.00 88.49           O  
ATOM   3577  OE2 GLU A 228      48.458  11.562 -40.006  1.00 88.49           O  
ATOM   3578  N   LYS A 229      48.381  14.012 -34.908  1.00 91.93           N  
ATOM   3579  H   LYS A 229      49.141  14.431 -35.425  1.00 91.93           H  
ATOM   3580  CA  LYS A 229      48.549  13.731 -33.474  1.00 91.93           C  
ATOM   3581  HA  LYS A 229      48.235  12.706 -33.278  1.00 91.93           H  
ATOM   3582  C   LYS A 229      47.640  14.617 -32.628  1.00 91.93           C  
ATOM   3583  CB  LYS A 229      50.009  13.889 -33.034  1.00 91.93           C  
ATOM   3584  HB2 LYS A 229      50.377  14.869 -33.336  1.00 91.93           H  
ATOM   3585  HB3 LYS A 229      50.050  13.838 -31.946  1.00 91.93           H  
ATOM   3586  O   LYS A 229      46.936  14.075 -31.784  1.00 91.93           O  
ATOM   3587  CG  LYS A 229      50.925  12.796 -33.594  1.00 91.93           C  
ATOM   3588  HG2 LYS A 229      50.658  11.835 -33.154  1.00 91.93           H  
ATOM   3589  HG3 LYS A 229      50.815  12.729 -34.676  1.00 91.93           H  
ATOM   3590  CD  LYS A 229      52.376  13.143 -33.247  1.00 91.93           C  
ATOM   3591  HD2 LYS A 229      52.497  13.157 -32.164  1.00 91.93           H  
ATOM   3592  HD3 LYS A 229      52.599  14.134 -33.641  1.00 91.93           H  
ATOM   3593  CE  LYS A 229      53.336  12.131 -33.872  1.00 91.93           C  
ATOM   3594  HE2 LYS A 229      53.138  11.146 -33.449  1.00 91.93           H  
ATOM   3595  HE3 LYS A 229      53.137  12.091 -34.942  1.00 91.93           H  
ATOM   3596  NZ  LYS A 229      54.742  12.539 -33.634  1.00 91.93           N  
ATOM   3597  HZ1 LYS A 229      54.932  12.623 -32.645  1.00 91.93           H  
ATOM   3598  HZ2 LYS A 229      55.386  11.883 -34.052  1.00 91.93           H  
ATOM   3599  HZ3 LYS A 229      54.905  13.442 -34.057  1.00 91.93           H  
ATOM   3600  N   ILE A 230      47.600  15.927 -32.877  1.00 90.80           N  
ATOM   3601  H   ILE A 230      48.216  16.289 -33.590  1.00 90.80           H  
ATOM   3602  CA  ILE A 230      46.711  16.879 -32.187  1.00 90.80           C  
ATOM   3603  HA  ILE A 230      46.959  16.896 -31.126  1.00 90.80           H  
ATOM   3604  C   ILE A 230      45.252  16.414 -32.288  1.00 90.80           C  
ATOM   3605  CB  ILE A 230      46.922  18.308 -32.750  1.00 90.80           C  
ATOM   3606  HB  ILE A 230      46.963  18.252 -33.838  1.00 90.80           H  
ATOM   3607  O   ILE A 230      44.572  16.284 -31.272  1.00 90.80           O  
ATOM   3608  CG1 ILE A 230      48.271  18.871 -32.250  1.00 90.80           C  
ATOM   3609 HG12 ILE A 230      49.057  18.139 -32.434  1.00 90.80           H  
ATOM   3610 HG13 ILE A 230      48.219  19.038 -31.174  1.00 90.80           H  
ATOM   3611  CG2 ILE A 230      45.769  19.259 -32.390  1.00 90.80           C  
ATOM   3612 HG21 ILE A 230      45.629  19.304 -31.310  1.00 90.80           H  
ATOM   3613 HG22 ILE A 230      44.840  18.940 -32.863  1.00 90.80           H  
ATOM   3614 HG23 ILE A 230      45.966  20.269 -32.749  1.00 90.80           H  
ATOM   3615  CD1 ILE A 230      48.694  20.181 -32.927  1.00 90.80           C  
ATOM   3616 HD11 ILE A 230      49.708  20.427 -32.614  1.00 90.80           H  
ATOM   3617 HD12 ILE A 230      48.041  21.001 -32.630  1.00 90.80           H  
ATOM   3618 HD13 ILE A 230      48.676  20.067 -34.011  1.00 90.80           H  
ATOM   3619  N   GLN A 231      44.782  16.051 -33.486  1.00 86.97           N  
ATOM   3620  H   GLN A 231      45.372  16.184 -34.296  1.00 86.97           H  
ATOM   3621  CA  GLN A 231      43.419  15.541 -33.662  1.00 86.97           C  
ATOM   3622  HA  GLN A 231      42.726  16.282 -33.264  1.00 86.97           H  
ATOM   3623  C   GLN A 231      43.155  14.244 -32.886  1.00 86.97           C  
ATOM   3624  CB  GLN A 231      43.100  15.328 -35.146  1.00 86.97           C  
ATOM   3625  HB2 GLN A 231      43.856  14.698 -35.615  1.00 86.97           H  
ATOM   3626  HB3 GLN A 231      42.145  14.806 -35.192  1.00 86.97           H  
ATOM   3627  O   GLN A 231      42.073  14.085 -32.315  1.00 86.97           O  
ATOM   3628  CG  GLN A 231      42.974  16.654 -35.914  1.00 86.97           C  
ATOM   3629  HG2 GLN A 231      42.613  17.428 -35.238  1.00 86.97           H  
ATOM   3630  HG3 GLN A 231      43.950  16.967 -36.285  1.00 86.97           H  
ATOM   3631  CD  GLN A 231      42.001  16.569 -37.086  1.00 86.97           C  
ATOM   3632  NE2 GLN A 231      41.446  17.686 -37.499  1.00 86.97           N  
ATOM   3633 HE21 GLN A 231      40.922  17.711 -38.362  1.00 86.97           H  
ATOM   3634 HE22 GLN A 231      41.740  18.565 -37.098  1.00 86.97           H  
ATOM   3635  OE1 GLN A 231      41.638  15.509 -37.581  1.00 86.97           O  
ATOM   3636  N   ASN A 232      44.119  13.322 -32.835  1.00 89.87           N  
ATOM   3637  H   ASN A 232      44.974  13.487 -33.347  1.00 89.87           H  
ATOM   3638  CA  ASN A 232      43.998  12.105 -32.031  1.00 89.87           C  
ATOM   3639  HA  ASN A 232      43.040  11.632 -32.249  1.00 89.87           H  
ATOM   3640  C   ASN A 232      43.985  12.409 -30.527  1.00 89.87           C  
ATOM   3641  CB  ASN A 232      45.114  11.123 -32.412  1.00 89.87           C  
ATOM   3642  HB2 ASN A 232      46.075  11.638 -32.393  1.00 89.87           H  
ATOM   3643  HB3 ASN A 232      45.146  10.319 -31.677  1.00 89.87           H  
ATOM   3644  O   ASN A 232      43.154  11.856 -29.813  1.00 89.87           O  
ATOM   3645  CG  ASN A 232      44.899  10.483 -33.772  1.00 89.87           C  
ATOM   3646  ND2 ASN A 232      45.962  10.069 -34.420  1.00 89.87           N  
ATOM   3647 HD21 ASN A 232      46.879  10.304 -34.068  1.00 89.87           H  
ATOM   3648 HD22 ASN A 232      45.813   9.738 -35.362  1.00 89.87           H  
ATOM   3649  OD1 ASN A 232      43.787  10.313 -34.258  1.00 89.87           O  
ATOM   3650  N   PHE A 233      44.818  13.338 -30.052  1.00 91.01           N  
ATOM   3651  H   PHE A 233      45.477  13.769 -30.684  1.00 91.01           H  
ATOM   3652  CA  PHE A 233      44.791  13.798 -28.662  1.00 91.01           C  
ATOM   3653  HA  PHE A 233      44.897  12.932 -28.009  1.00 91.01           H  
ATOM   3654  C   PHE A 233      43.454  14.447 -28.301  1.00 91.01           C  
ATOM   3655  CB  PHE A 233      45.961  14.751 -28.382  1.00 91.01           C  
ATOM   3656  HB2 PHE A 233      46.207  15.319 -29.279  1.00 91.01           H  
ATOM   3657  HB3 PHE A 233      45.657  15.468 -27.619  1.00 91.01           H  
ATOM   3658  O   PHE A 233      42.917  14.147 -27.239  1.00 91.01           O  
ATOM   3659  CG  PHE A 233      47.193  14.037 -27.867  1.00 91.01           C  
ATOM   3660  CD1 PHE A 233      47.305  13.743 -26.496  1.00 91.01           C  
ATOM   3661  HD1 PHE A 233      46.537  14.069 -25.812  1.00 91.01           H  
ATOM   3662  CD2 PHE A 233      48.221  13.652 -28.745  1.00 91.01           C  
ATOM   3663  HD2 PHE A 233      48.162  13.905 -29.793  1.00 91.01           H  
ATOM   3664  CE1 PHE A 233      48.429  13.049 -26.014  1.00 91.01           C  
ATOM   3665  HE1 PHE A 233      48.529  12.845 -24.959  1.00 91.01           H  
ATOM   3666  CE2 PHE A 233      49.339  12.949 -28.268  1.00 91.01           C  
ATOM   3667  HE2 PHE A 233      50.124  12.654 -28.948  1.00 91.01           H  
ATOM   3668  CZ  PHE A 233      49.439  12.642 -26.902  1.00 91.01           C  
ATOM   3669  HZ  PHE A 233      50.300  12.108 -26.527  1.00 91.01           H  
ATOM   3670  N   HIS A 234      42.860  15.257 -29.183  1.00 87.18           N  
ATOM   3671  H   HIS A 234      43.380  15.557 -29.995  1.00 87.18           H  
ATOM   3672  CA  HIS A 234      41.515  15.794 -28.960  1.00 87.18           C  
ATOM   3673  HA  HIS A 234      41.506  16.324 -28.007  1.00 87.18           H  
ATOM   3674  C   HIS A 234      40.450  14.693 -28.867  1.00 87.18           C  
ATOM   3675  CB  HIS A 234      41.138  16.785 -30.066  1.00 87.18           C  
ATOM   3676  HB2 HIS A 234      40.065  16.972 -30.019  1.00 87.18           H  
ATOM   3677  HB3 HIS A 234      41.358  16.350 -31.041  1.00 87.18           H  
ATOM   3678  O   HIS A 234      39.557  14.781 -28.025  1.00 87.18           O  
ATOM   3679  CG  HIS A 234      41.823  18.116 -29.943  1.00 87.18           C  
ATOM   3680  CD2 HIS A 234      42.614  18.700 -30.890  1.00 87.18           C  
ATOM   3681  HD2 HIS A 234      42.880  18.276 -31.848  1.00 87.18           H  
ATOM   3682  ND1 HIS A 234      41.712  19.014 -28.901  1.00 87.18           N  
ATOM   3683  HD1 HIS A 234      41.171  18.911 -28.054  1.00 87.18           H  
ATOM   3684  CE1 HIS A 234      42.429  20.108 -29.218  1.00 87.18           C  
ATOM   3685  HE1 HIS A 234      42.544  20.991 -28.607  1.00 87.18           H  
ATOM   3686  NE2 HIS A 234      42.992  19.953 -30.423  1.00 87.18           N  
ATOM   3687  N   ARG A 235      40.530  13.642 -29.696  1.00 85.35           N  
ATOM   3688  H   ARG A 235      41.292  13.622 -30.359  1.00 85.35           H  
ATOM   3689  CA  ARG A 235      39.618  12.484 -29.610  1.00 85.35           C  
ATOM   3690  HA  ARG A 235      38.585  12.832 -29.608  1.00 85.35           H  
ATOM   3691  C   ARG A 235      39.792  11.729 -28.294  1.00 85.35           C  
ATOM   3692  CB  ARG A 235      39.836  11.532 -30.792  1.00 85.35           C  
ATOM   3693  HB2 ARG A 235      39.307  10.599 -30.594  1.00 85.35           H  
ATOM   3694  HB3 ARG A 235      40.897  11.302 -30.884  1.00 85.35           H  
ATOM   3695  O   ARG A 235      38.811  11.502 -27.593  1.00 85.35           O  
ATOM   3696  CG  ARG A 235      39.317  12.109 -32.112  1.00 85.35           C  
ATOM   3697  HG2 ARG A 235      39.743  13.097 -32.288  1.00 85.35           H  
ATOM   3698  HG3 ARG A 235      38.231  12.196 -32.063  1.00 85.35           H  
ATOM   3699  CD  ARG A 235      39.710  11.175 -33.257  1.00 85.35           C  
ATOM   3700  HD2 ARG A 235      39.296  10.186 -33.062  1.00 85.35           H  
ATOM   3701  HD3 ARG A 235      40.797  11.099 -33.283  1.00 85.35           H  
ATOM   3702  NE  ARG A 235      39.222  11.673 -34.556  1.00 85.35           N  
ATOM   3703  HE  ARG A 235      38.778  12.580 -34.557  1.00 85.35           H  
ATOM   3704  NH1 ARG A 235      40.120   9.992 -35.833  1.00 85.35           N  
ATOM   3705 HH11 ARG A 235      40.326   9.598 -36.740  1.00 85.35           H  
ATOM   3706 HH12 ARG A 235      40.641   9.678 -35.026  1.00 85.35           H  
ATOM   3707  NH2 ARG A 235      38.901  11.589 -36.807  1.00 85.35           N  
ATOM   3708 HH21 ARG A 235      39.098  11.168 -37.704  1.00 85.35           H  
ATOM   3709 HH22 ARG A 235      38.311  12.407 -36.748  1.00 85.35           H  
ATOM   3710  CZ  ARG A 235      39.417  11.083 -35.722  1.00 85.35           C  
ATOM   3711  N   ASP A 236      41.031  11.418 -27.937  1.00 89.83           N  
ATOM   3712  H   ASP A 236      41.776  11.602 -28.594  1.00 89.83           H  
ATOM   3713  CA  ASP A 236      41.369  10.715 -26.704  1.00 89.83           C  
ATOM   3714  HA  ASP A 236      40.875   9.744 -26.682  1.00 89.83           H  
ATOM   3715  C   ASP A 236      40.956  11.499 -25.455  1.00 89.83           C  
ATOM   3716  CB  ASP A 236      42.885  10.530 -26.641  1.00 89.83           C  
ATOM   3717  HB2 ASP A 236      43.381  11.469 -26.887  1.00 89.83           H  
ATOM   3718  HB3 ASP A 236      43.129  10.301 -25.604  1.00 89.83           H  
ATOM   3719  O   ASP A 236      40.423  10.925 -24.504  1.00 89.83           O  
ATOM   3720  CG  ASP A 236      43.459   9.415 -27.513  1.00 89.83           C  
ATOM   3721  OD1 ASP A 236      42.693   8.644 -28.119  1.00 89.83           O  
ATOM   3722  OD2 ASP A 236      44.698   9.255 -27.408  1.00 89.83           O  
ATOM   3723  N   LEU A 237      41.210  12.811 -25.444  1.00 89.82           N  
ATOM   3724  H   LEU A 237      41.693  13.217 -26.233  1.00 89.82           H  
ATOM   3725  CA  LEU A 237      40.786  13.690 -24.364  1.00 89.82           C  
ATOM   3726  HA  LEU A 237      41.145  13.284 -23.419  1.00 89.82           H  
ATOM   3727  C   LEU A 237      39.272  13.703 -24.272  1.00 89.82           C  
ATOM   3728  CB  LEU A 237      41.328  15.115 -24.560  1.00 89.82           C  
ATOM   3729  HB2 LEU A 237      40.718  15.811 -23.984  1.00 89.82           H  
ATOM   3730  HB3 LEU A 237      41.233  15.392 -25.609  1.00 89.82           H  
ATOM   3731  O   LEU A 237      38.758  13.517 -23.176  1.00 89.82           O  
ATOM   3732  CG  LEU A 237      42.786  15.282 -24.105  1.00 89.82           C  
ATOM   3733  HG  LEU A 237      43.412  14.526 -24.579  1.00 89.82           H  
ATOM   3734  CD1 LEU A 237      43.284  16.664 -24.517  1.00 89.82           C  
ATOM   3735 HD11 LEU A 237      43.186  16.774 -25.597  1.00 89.82           H  
ATOM   3736 HD12 LEU A 237      44.334  16.775 -24.248  1.00 89.82           H  
ATOM   3737 HD13 LEU A 237      42.704  17.442 -24.021  1.00 89.82           H  
ATOM   3738  CD2 LEU A 237      42.922  15.160 -22.586  1.00 89.82           C  
ATOM   3739 HD21 LEU A 237      42.686  14.151 -22.247  1.00 89.82           H  
ATOM   3740 HD22 LEU A 237      42.268  15.877 -22.090  1.00 89.82           H  
ATOM   3741 HD23 LEU A 237      43.951  15.377 -22.299  1.00 89.82           H  
ATOM   3742  N   ASN A 238      38.558  13.846 -25.390  1.00 85.15           N  
ATOM   3743  H   ASN A 238      39.040  13.988 -26.267  1.00 85.15           H  
ATOM   3744  CA  ASN A 238      37.102  13.763 -25.394  1.00 85.15           C  
ATOM   3745  HA  ASN A 238      36.710  14.570 -24.774  1.00 85.15           H  
ATOM   3746  C   ASN A 238      36.628  12.439 -24.765  1.00 85.15           C  
ATOM   3747  CB  ASN A 238      36.600  13.972 -26.832  1.00 85.15           C  
ATOM   3748  HB2 ASN A 238      37.044  14.882 -27.234  1.00 85.15           H  
ATOM   3749  HB3 ASN A 238      36.908  13.131 -27.453  1.00 85.15           H  
ATOM   3750  O   ASN A 238      35.778  12.447 -23.879  1.00 85.15           O  
ATOM   3751  CG  ASN A 238      35.095  14.119 -26.935  1.00 85.15           C  
ATOM   3752  ND2 ASN A 238      34.564  14.118 -28.132  1.00 85.15           N  
ATOM   3753 HD21 ASN A 238      33.572  14.307 -28.157  1.00 85.15           H  
ATOM   3754 HD22 ASN A 238      35.164  14.079 -28.944  1.00 85.15           H  
ATOM   3755  OD1 ASN A 238      34.356  14.226 -25.975  1.00 85.15           O  
ATOM   3756  N   ASP A 239      37.223  11.297 -25.116  1.00 86.59           N  
ATOM   3757  H   ASP A 239      37.915  11.312 -25.851  1.00 86.59           H  
ATOM   3758  CA  ASP A 239      36.883  10.009 -24.498  1.00 86.59           C  
ATOM   3759  HA  ASP A 239      35.809   9.856 -24.597  1.00 86.59           H  
ATOM   3760  C   ASP A 239      37.171   9.962 -22.988  1.00 86.59           C  
ATOM   3761  CB  ASP A 239      37.588   8.862 -25.235  1.00 86.59           C  
ATOM   3762  HB2 ASP A 239      38.642   9.103 -25.370  1.00 86.59           H  
ATOM   3763  HB3 ASP A 239      37.526   7.964 -24.620  1.00 86.59           H  
ATOM   3764  O   ASP A 239      36.327   9.483 -22.228  1.00 86.59           O  
ATOM   3765  CG  ASP A 239      36.947   8.540 -26.591  1.00 86.59           C  
ATOM   3766  OD1 ASP A 239      35.742   8.858 -26.769  1.00 86.59           O  
ATOM   3767  OD2 ASP A 239      37.637   7.894 -27.406  1.00 86.59           O  
ATOM   3768  N   ILE A 240      38.301  10.501 -22.520  1.00 89.49           N  
ATOM   3769  H   ILE A 240      38.951  10.888 -23.189  1.00 89.49           H  
ATOM   3770  CA  ILE A 240      38.617  10.585 -21.083  1.00 89.49           C  
ATOM   3771  HA  ILE A 240      38.494   9.595 -20.643  1.00 89.49           H  
ATOM   3772  C   ILE A 240      37.639  11.515 -20.357  1.00 89.49           C  
ATOM   3773  CB  ILE A 240      40.079  11.026 -20.857  1.00 89.49           C  
ATOM   3774  HB  ILE A 240      40.252  11.956 -21.399  1.00 89.49           H  
ATOM   3775  O   ILE A 240      37.053  11.113 -19.350  1.00 89.49           O  
ATOM   3776  CG1 ILE A 240      41.059   9.951 -21.373  1.00 89.49           C  
ATOM   3777 HG12 ILE A 240      41.058   9.098 -20.693  1.00 89.49           H  
ATOM   3778 HG13 ILE A 240      40.741   9.590 -22.351  1.00 89.49           H  
ATOM   3779  CG2 ILE A 240      40.339  11.274 -19.359  1.00 89.49           C  
ATOM   3780 HG21 ILE A 240      40.058  10.402 -18.769  1.00 89.49           H  
ATOM   3781 HG22 ILE A 240      39.775  12.139 -19.008  1.00 89.49           H  
ATOM   3782 HG23 ILE A 240      41.391  11.489 -19.172  1.00 89.49           H  
ATOM   3783  CD1 ILE A 240      42.489  10.479 -21.519  1.00 89.49           C  
ATOM   3784 HD11 ILE A 240      43.116   9.705 -21.960  1.00 89.49           H  
ATOM   3785 HD12 ILE A 240      42.905  10.758 -20.551  1.00 89.49           H  
ATOM   3786 HD13 ILE A 240      42.484  11.353 -22.171  1.00 89.49           H  
ATOM   3787  N   TYR A 241      37.410  12.720 -20.887  1.00 86.90           N  
ATOM   3788  H   TYR A 241      37.916  12.970 -21.725  1.00 86.90           H  
ATOM   3789  CA  TYR A 241      36.415  13.674 -20.392  1.00 86.90           C  
ATOM   3790  HA  TYR A 241      36.712  14.024 -19.403  1.00 86.90           H  
ATOM   3791  C   TYR A 241      35.046  13.003 -20.248  1.00 86.90           C  
ATOM   3792  CB  TYR A 241      36.325  14.880 -21.349  1.00 86.90           C  
ATOM   3793  HB2 TYR A 241      36.483  14.559 -22.379  1.00 86.90           H  
ATOM   3794  HB3 TYR A 241      35.311  15.278 -21.305  1.00 86.90           H  
ATOM   3795  O   TYR A 241      34.373  13.147 -19.225  1.00 86.90           O  
ATOM   3796  CG  TYR A 241      37.260  16.027 -21.010  1.00 86.90           C  
ATOM   3797  CD1 TYR A 241      36.960  16.822 -19.891  1.00 86.90           C  
ATOM   3798  HD1 TYR A 241      36.085  16.602 -19.299  1.00 86.90           H  
ATOM   3799  CD2 TYR A 241      38.366  16.359 -21.822  1.00 86.90           C  
ATOM   3800  HD2 TYR A 241      38.568  15.802 -22.725  1.00 86.90           H  
ATOM   3801  CE1 TYR A 241      37.749  17.948 -19.597  1.00 86.90           C  
ATOM   3802  HE1 TYR A 241      37.471  18.606 -18.788  1.00 86.90           H  
ATOM   3803  CE2 TYR A 241      39.200  17.447 -21.494  1.00 86.90           C  
ATOM   3804  HE2 TYR A 241      40.055  17.698 -22.103  1.00 86.90           H  
ATOM   3805  OH  TYR A 241      39.621  19.332 -20.038  1.00 86.90           O  
ATOM   3806  HH  TYR A 241      40.497  19.346 -20.430  1.00 86.90           H  
ATOM   3807  CZ  TYR A 241      38.872  18.258 -20.391  1.00 86.90           C  
ATOM   3808  N   ASN A 242      34.671  12.181 -21.225  1.00 81.58           N  
ATOM   3809  H   ASN A 242      35.242  12.145 -22.057  1.00 81.58           H  
ATOM   3810  CA  ASN A 242      33.436  11.419 -21.188  1.00 81.58           C  
ATOM   3811  HA  ASN A 242      32.611  12.099 -20.976  1.00 81.58           H  
ATOM   3812  C   ASN A 242      33.411  10.333 -20.099  1.00 81.58           C  
ATOM   3813  CB  ASN A 242      33.219  10.791 -22.558  1.00 81.58           C  
ATOM   3814  HB2 ASN A 242      32.420  10.067 -22.401  1.00 81.58           H  
ATOM   3815  HB3 ASN A 242      34.113  10.264 -22.892  1.00 81.58           H  
ATOM   3816  O   ASN A 242      32.395  10.187 -19.415  1.00 81.58           O  
ATOM   3817  CG  ASN A 242      32.776  11.783 -23.621  1.00 81.58           C  
ATOM   3818  ND2 ASN A 242      33.295  11.706 -24.822  1.00 81.58           N  
ATOM   3819 HD21 ASN A 242      33.189  12.578 -25.321  1.00 81.58           H  
ATOM   3820 HD22 ASN A 242      34.210  11.284 -24.890  1.00 81.58           H  
ATOM   3821  OD1 ASN A 242      31.879  12.571 -23.406  1.00 81.58           O  
ATOM   3822  N   ARG A 243      34.494   9.563 -19.912  1.00 85.67           N  
ATOM   3823  H   ARG A 243      35.297   9.720 -20.504  1.00 85.67           H  
ATOM   3824  CA  ARG A 243      34.575   8.573 -18.818  1.00 85.67           C  
ATOM   3825  HA  ARG A 243      33.748   7.868 -18.905  1.00 85.67           H  
ATOM   3826  C   ARG A 243      34.430   9.244 -17.455  1.00 85.67           C  
ATOM   3827  CB  ARG A 243      35.904   7.807 -18.834  1.00 85.67           C  
ATOM   3828  HB2 ARG A 243      35.941   7.192 -17.935  1.00 85.67           H  
ATOM   3829  HB3 ARG A 243      36.724   8.523 -18.786  1.00 85.67           H  
ATOM   3830  O   ARG A 243      33.678   8.752 -16.613  1.00 85.67           O  
ATOM   3831  CG  ARG A 243      36.104   6.885 -20.044  1.00 85.67           C  
ATOM   3832  HG2 ARG A 243      36.278   7.486 -20.936  1.00 85.67           H  
ATOM   3833  HG3 ARG A 243      35.207   6.287 -20.203  1.00 85.67           H  
ATOM   3834  CD  ARG A 243      37.300   5.939 -19.858  1.00 85.67           C  
ATOM   3835  HD2 ARG A 243      37.563   5.529 -20.833  1.00 85.67           H  
ATOM   3836  HD3 ARG A 243      36.979   5.111 -19.227  1.00 85.67           H  
ATOM   3837  NE  ARG A 243      38.466   6.580 -19.207  1.00 85.67           N  
ATOM   3838  HE  ARG A 243      38.307   7.023 -18.313  1.00 85.67           H  
ATOM   3839  NH1 ARG A 243      40.121   5.922 -20.660  1.00 85.67           N  
ATOM   3840 HH11 ARG A 243      41.100   5.917 -20.908  1.00 85.67           H  
ATOM   3841 HH12 ARG A 243      39.419   5.574 -21.298  1.00 85.67           H  
ATOM   3842  NH2 ARG A 243      40.657   7.023 -18.816  1.00 85.67           N  
ATOM   3843 HH21 ARG A 243      40.430   7.185 -17.845  1.00 85.67           H  
ATOM   3844 HH22 ARG A 243      41.637   6.963 -19.054  1.00 85.67           H  
ATOM   3845  CZ  ARG A 243      39.733   6.514 -19.568  1.00 85.67           C  
ATOM   3846  N   ILE A 244      35.103  10.382 -17.270  1.00 89.68           N  
ATOM   3847  H   ILE A 244      35.710  10.692 -18.015  1.00 89.68           H  
ATOM   3848  CA  ILE A 244      35.031  11.192 -16.051  1.00 89.68           C  
ATOM   3849  HA  ILE A 244      35.320  10.574 -15.201  1.00 89.68           H  
ATOM   3850  C   ILE A 244      33.595  11.652 -15.811  1.00 89.68           C  
ATOM   3851  CB  ILE A 244      36.004  12.393 -16.134  1.00 89.68           C  
ATOM   3852  HB  ILE A 244      35.855  12.903 -17.086  1.00 89.68           H  
ATOM   3853  O   ILE A 244      33.070  11.447 -14.719  1.00 89.68           O  
ATOM   3854  CG1 ILE A 244      37.460  11.892 -16.073  1.00 89.68           C  
ATOM   3855 HG12 ILE A 244      37.591  11.112 -16.823  1.00 89.68           H  
ATOM   3856 HG13 ILE A 244      37.656  11.461 -15.092  1.00 89.68           H  
ATOM   3857  CG2 ILE A 244      35.737  13.406 -15.005  1.00 89.68           C  
ATOM   3858 HG21 ILE A 244      34.762  13.871 -15.149  1.00 89.68           H  
ATOM   3859 HG22 ILE A 244      35.775  12.896 -14.043  1.00 89.68           H  
ATOM   3860 HG23 ILE A 244      36.486  14.198 -15.025  1.00 89.68           H  
ATOM   3861  CD1 ILE A 244      38.508  12.975 -16.358  1.00 89.68           C  
ATOM   3862 HD11 ILE A 244      38.247  13.520 -17.265  1.00 89.68           H  
ATOM   3863 HD12 ILE A 244      39.480  12.505 -16.504  1.00 89.68           H  
ATOM   3864 HD13 ILE A 244      38.588  13.668 -15.520  1.00 89.68           H  
ATOM   3865  N   ASN A 245      32.944  12.238 -16.818  1.00 85.05           N  
ATOM   3866  H   ASN A 245      33.439  12.419 -17.680  1.00 85.05           H  
ATOM   3867  CA  ASN A 245      31.577  12.738 -16.683  1.00 85.05           C  
ATOM   3868  HA  ASN A 245      31.540  13.419 -15.833  1.00 85.05           H  
ATOM   3869  C   ASN A 245      30.586  11.612 -16.352  1.00 85.05           C  
ATOM   3870  CB  ASN A 245      31.195  13.533 -17.944  1.00 85.05           C  
ATOM   3871  HB2 ASN A 245      31.499  12.988 -18.838  1.00 85.05           H  
ATOM   3872  HB3 ASN A 245      30.112  13.656 -17.974  1.00 85.05           H  
ATOM   3873  O   ASN A 245      29.799  11.762 -15.420  1.00 85.05           O  
ATOM   3874  CG  ASN A 245      31.802  14.931 -17.973  1.00 85.05           C  
ATOM   3875  ND2 ASN A 245      31.683  15.619 -19.085  1.00 85.05           N  
ATOM   3876 HD21 ASN A 245      32.021  16.571 -19.093  1.00 85.05           H  
ATOM   3877 HD22 ASN A 245      31.212  15.243 -19.895  1.00 85.05           H  
ATOM   3878  OD1 ASN A 245      32.348  15.428 -16.994  1.00 85.05           O  
ATOM   3879  N   ASN A 246      30.677  10.448 -17.004  1.00 83.08           N  
ATOM   3880  H   ASN A 246      31.317  10.380 -17.783  1.00 83.08           H  
ATOM   3881  CA  ASN A 246      29.830   9.294 -16.679  1.00 83.08           C  
ATOM   3882  HA  ASN A 246      28.784   9.576 -16.799  1.00 83.08           H  
ATOM   3883  C   ASN A 246      30.010   8.844 -15.222  1.00 83.08           C  
ATOM   3884  CB  ASN A 246      30.147   8.137 -17.640  1.00 83.08           C  
ATOM   3885  HB2 ASN A 246      29.717   7.218 -17.240  1.00 83.08           H  
ATOM   3886  HB3 ASN A 246      31.226   8.005 -17.720  1.00 83.08           H  
ATOM   3887  O   ASN A 246      29.033   8.687 -14.490  1.00 83.08           O  
ATOM   3888  CG  ASN A 246      29.566   8.325 -19.029  1.00 83.08           C  
ATOM   3889  ND2 ASN A 246      29.873   7.431 -19.938  1.00 83.08           N  
ATOM   3890 HD21 ASN A 246      29.357   7.506 -20.803  1.00 83.08           H  
ATOM   3891 HD22 ASN A 246      30.436   6.627 -19.699  1.00 83.08           H  
ATOM   3892  OD1 ASN A 246      28.808   9.231 -19.321  1.00 83.08           O  
ATOM   3893  N   LYS A 247      31.254   8.689 -14.758  1.00 88.71           N  
ATOM   3894  H   LYS A 247      32.031   8.850 -15.383  1.00 88.71           H  
ATOM   3895  CA  LYS A 247      31.523   8.330 -13.358  1.00 88.71           C  
ATOM   3896  HA  LYS A 247      30.970   7.426 -13.102  1.00 88.71           H  
ATOM   3897  C   LYS A 247      31.039   9.412 -12.389  1.00 88.71           C  
ATOM   3898  CB  LYS A 247      33.015   8.056 -13.171  1.00 88.71           C  
ATOM   3899  HB2 LYS A 247      33.579   8.899 -13.572  1.00 88.71           H  
ATOM   3900  HB3 LYS A 247      33.217   7.966 -12.104  1.00 88.71           H  
ATOM   3901  O   LYS A 247      30.463   9.074 -11.362  1.00 88.71           O  
ATOM   3902  CG  LYS A 247      33.480   6.761 -13.849  1.00 88.71           C  
ATOM   3903  HG2 LYS A 247      33.180   6.756 -14.897  1.00 88.71           H  
ATOM   3904  HG3 LYS A 247      33.028   5.906 -13.347  1.00 88.71           H  
ATOM   3905  CD  LYS A 247      35.007   6.662 -13.764  1.00 88.71           C  
ATOM   3906  HD2 LYS A 247      35.314   6.671 -12.718  1.00 88.71           H  
ATOM   3907  HD3 LYS A 247      35.447   7.521 -14.271  1.00 88.71           H  
ATOM   3908  CE  LYS A 247      35.502   5.377 -14.429  1.00 88.71           C  
ATOM   3909  HE2 LYS A 247      35.047   5.292 -15.415  1.00 88.71           H  
ATOM   3910  HE3 LYS A 247      35.179   4.528 -13.826  1.00 88.71           H  
ATOM   3911  NZ  LYS A 247      36.978   5.385 -14.556  1.00 88.71           N  
ATOM   3912  HZ1 LYS A 247      37.286   6.146 -15.144  1.00 88.71           H  
ATOM   3913  HZ2 LYS A 247      37.412   5.542 -13.658  1.00 88.71           H  
ATOM   3914  HZ3 LYS A 247      37.326   4.516 -14.933  1.00 88.71           H  
ATOM   3915  N   LYS A 248      31.183  10.698 -12.732  1.00 89.02           N  
ATOM   3916  H   LYS A 248      31.685  10.903 -13.584  1.00 89.02           H  
ATOM   3917  CA  LYS A 248      30.641  11.820 -11.945  1.00 89.02           C  
ATOM   3918  HA  LYS A 248      31.009  11.744 -10.921  1.00 89.02           H  
ATOM   3919  C   LYS A 248      29.118  11.768 -11.834  1.00 89.02           C  
ATOM   3920  CB  LYS A 248      31.092  13.170 -12.521  1.00 89.02           C  
ATOM   3921  HB2 LYS A 248      30.451  13.952 -12.115  1.00 89.02           H  
ATOM   3922  HB3 LYS A 248      30.971  13.168 -13.605  1.00 89.02           H  
ATOM   3923  O   LYS A 248      28.612  11.948 -10.735  1.00 89.02           O  
ATOM   3924  CG  LYS A 248      32.543  13.510 -12.157  1.00 89.02           C  
ATOM   3925  HG2 LYS A 248      32.629  13.585 -11.073  1.00 89.02           H  
ATOM   3926  HG3 LYS A 248      33.214  12.724 -12.504  1.00 89.02           H  
ATOM   3927  CD  LYS A 248      32.946  14.848 -12.791  1.00 89.02           C  
ATOM   3928  HD2 LYS A 248      32.880  14.756 -13.875  1.00 89.02           H  
ATOM   3929  HD3 LYS A 248      32.258  15.626 -12.462  1.00 89.02           H  
ATOM   3930  CE  LYS A 248      34.377  15.218 -12.385  1.00 89.02           C  
ATOM   3931  HE2 LYS A 248      35.031  14.381 -12.627  1.00 89.02           H  
ATOM   3932  HE3 LYS A 248      34.411  15.364 -11.305  1.00 89.02           H  
ATOM   3933  NZ  LYS A 248      34.845  16.439 -13.088  1.00 89.02           N  
ATOM   3934  HZ1 LYS A 248      34.781  16.308 -14.087  1.00 89.02           H  
ATOM   3935  HZ2 LYS A 248      35.811  16.628 -12.863  1.00 89.02           H  
ATOM   3936  HZ3 LYS A 248      34.282  17.240 -12.837  1.00 89.02           H  
ATOM   3937  N   THR A 249      28.390  11.451 -12.907  1.00 83.86           N  
ATOM   3938  H   THR A 249      28.849  11.406 -13.806  1.00 83.86           H  
ATOM   3939  CA  THR A 249      26.925  11.278 -12.825  1.00 83.86           C  
ATOM   3940  HA  THR A 249      26.501  12.168 -12.360  1.00 83.86           H  
ATOM   3941  C   THR A 249      26.528  10.094 -11.938  1.00 83.86           C  
ATOM   3942  CB  THR A 249      26.255  11.131 -14.199  1.00 83.86           C  
ATOM   3943  HB  THR A 249      25.184  11.007 -14.034  1.00 83.86           H  
ATOM   3944  O   THR A 249      25.587  10.203 -11.156  1.00 83.86           O  
ATOM   3945  CG2 THR A 249      26.431  12.360 -15.086  1.00 83.86           C  
ATOM   3946 HG21 THR A 249      25.924  12.196 -16.037  1.00 83.86           H  
ATOM   3947 HG22 THR A 249      25.986  13.225 -14.595  1.00 83.86           H  
ATOM   3948 HG23 THR A 249      27.485  12.566 -15.274  1.00 83.86           H  
ATOM   3949  OG1 THR A 249      26.706   9.999 -14.908  1.00 83.86           O  
ATOM   3950  HG1 THR A 249      27.637   9.844 -14.736  1.00 83.86           H  
ATOM   3951  N   LYS A 250      27.277   8.981 -11.979  1.00 86.16           N  
ATOM   3952  H   LYS A 250      28.011   8.924 -12.670  1.00 86.16           H  
ATOM   3953  CA  LYS A 250      27.065   7.837 -11.071  1.00 86.16           C  
ATOM   3954  HA  LYS A 250      26.010   7.564 -11.094  1.00 86.16           H  
ATOM   3955  C   LYS A 250      27.355   8.198  -9.613  1.00 86.16           C  
ATOM   3956  CB  LYS A 250      27.898   6.622 -11.521  1.00 86.16           C  
ATOM   3957  HB2 LYS A 250      28.945   6.903 -11.635  1.00 86.16           H  
ATOM   3958  HB3 LYS A 250      27.830   5.847 -10.757  1.00 86.16           H  
ATOM   3959  O   LYS A 250      26.618   7.771  -8.730  1.00 86.16           O  
ATOM   3960  CG  LYS A 250      27.362   6.053 -12.842  1.00 86.16           C  
ATOM   3961  HG2 LYS A 250      27.446   6.810 -13.621  1.00 86.16           H  
ATOM   3962  HG3 LYS A 250      26.305   5.823 -12.711  1.00 86.16           H  
ATOM   3963  CD  LYS A 250      28.080   4.779 -13.314  1.00 86.16           C  
ATOM   3964  HD2 LYS A 250      29.138   4.981 -13.476  1.00 86.16           H  
ATOM   3965  HD3 LYS A 250      27.957   3.994 -12.567  1.00 86.16           H  
ATOM   3966  CE  LYS A 250      27.400   4.373 -14.633  1.00 86.16           C  
ATOM   3967  HE2 LYS A 250      26.320   4.360 -14.480  1.00 86.16           H  
ATOM   3968  HE3 LYS A 250      27.581   5.146 -15.380  1.00 86.16           H  
ATOM   3969  NZ  LYS A 250      27.807   3.052 -15.167  1.00 86.16           N  
ATOM   3970  HZ1 LYS A 250      28.786   3.022 -15.416  1.00 86.16           H  
ATOM   3971  HZ2 LYS A 250      27.579   2.316 -14.515  1.00 86.16           H  
ATOM   3972  HZ3 LYS A 250      27.249   2.885 -15.992  1.00 86.16           H  
ATOM   3973  N   ILE A 251      28.391   9.005  -9.371  1.00 91.44           N  
ATOM   3974  H   ILE A 251      28.976   9.268 -10.151  1.00 91.44           H  
ATOM   3975  CA  ILE A 251      28.699   9.561  -8.047  1.00 91.44           C  
ATOM   3976  HA  ILE A 251      28.774   8.740  -7.335  1.00 91.44           H  
ATOM   3977  C   ILE A 251      27.547  10.441  -7.564  1.00 91.44           C  
ATOM   3978  CB  ILE A 251      30.050  10.312  -8.057  1.00 91.44           C  
ATOM   3979  HB  ILE A 251      30.086  10.954  -8.937  1.00 91.44           H  
ATOM   3980  O   ILE A 251      27.065  10.203  -6.468  1.00 91.44           O  
ATOM   3981  CG1 ILE A 251      31.208   9.295  -8.141  1.00 91.44           C  
ATOM   3982 HG12 ILE A 251      30.989   8.563  -8.919  1.00 91.44           H  
ATOM   3983 HG13 ILE A 251      31.292   8.757  -7.197  1.00 91.44           H  
ATOM   3984  CG2 ILE A 251      30.229  11.212  -6.820  1.00 91.44           C  
ATOM   3985 HG21 ILE A 251      31.201  11.706  -6.825  1.00 91.44           H  
ATOM   3986 HG22 ILE A 251      29.482  12.005  -6.811  1.00 91.44           H  
ATOM   3987 HG23 ILE A 251      30.121  10.630  -5.904  1.00 91.44           H  
ATOM   3988  CD1 ILE A 251      32.560   9.937  -8.476  1.00 91.44           C  
ATOM   3989 HD11 ILE A 251      33.292   9.154  -8.673  1.00 91.44           H  
ATOM   3990 HD12 ILE A 251      32.917  10.544  -7.644  1.00 91.44           H  
ATOM   3991 HD13 ILE A 251      32.459  10.559  -9.365  1.00 91.44           H  
ATOM   3992  N   GLN A 252      27.062  11.379  -8.383  1.00 89.25           N  
ATOM   3993  H   GLN A 252      27.514  11.530  -9.273  1.00 89.25           H  
ATOM   3994  CA  GLN A 252      25.938  12.254  -8.026  1.00 89.25           C  
ATOM   3995  HA  GLN A 252      26.213  12.852  -7.157  1.00 89.25           H  
ATOM   3996  C   GLN A 252      24.690  11.451  -7.637  1.00 89.25           C  
ATOM   3997  CB  GLN A 252      25.614  13.197  -9.194  1.00 89.25           C  
ATOM   3998  HB2 GLN A 252      25.571  12.624 -10.120  1.00 89.25           H  
ATOM   3999  HB3 GLN A 252      24.634  13.646  -9.027  1.00 89.25           H  
ATOM   4000  O   GLN A 252      24.157  11.655  -6.554  1.00 89.25           O  
ATOM   4001  CG  GLN A 252      26.638  14.330  -9.324  1.00 89.25           C  
ATOM   4002  HG2 GLN A 252      27.648  13.923  -9.373  1.00 89.25           H  
ATOM   4003  HG3 GLN A 252      26.573  14.957  -8.435  1.00 89.25           H  
ATOM   4004  CD  GLN A 252      26.407  15.193 -10.562  1.00 89.25           C  
ATOM   4005  NE2 GLN A 252      26.850  16.431 -10.545  1.00 89.25           N  
ATOM   4006 HE21 GLN A 252      27.203  16.818  -9.682  1.00 89.25           H  
ATOM   4007 HE22 GLN A 252      26.600  16.988 -11.350  1.00 89.25           H  
ATOM   4008  OE1 GLN A 252      25.874  14.784 -11.580  1.00 89.25           O  
ATOM   4009  N   LYS A 253      24.282  10.469  -8.455  1.00 85.28           N  
ATOM   4010  H   LYS A 253      24.744  10.371  -9.348  1.00 85.28           H  
ATOM   4011  CA  LYS A 253      23.141   9.589  -8.139  1.00 85.28           C  
ATOM   4012  HA  LYS A 253      22.247  10.196  -7.993  1.00 85.28           H  
ATOM   4013  C   LYS A 253      23.343   8.817  -6.826  1.00 85.28           C  
ATOM   4014  CB  LYS A 253      22.896   8.600  -9.289  1.00 85.28           C  
ATOM   4015  HB2 LYS A 253      23.835   8.105  -9.537  1.00 85.28           H  
ATOM   4016  HB3 LYS A 253      22.203   7.839  -8.930  1.00 85.28           H  
ATOM   4017  O   LYS A 253      22.434   8.726  -6.012  1.00 85.28           O  
ATOM   4018  CG  LYS A 253      22.289   9.218 -10.563  1.00 85.28           C  
ATOM   4019  HG2 LYS A 253      21.328   9.670 -10.318  1.00 85.28           H  
ATOM   4020  HG3 LYS A 253      22.950   9.985 -10.965  1.00 85.28           H  
ATOM   4021  CD  LYS A 253      22.081   8.105 -11.610  1.00 85.28           C  
ATOM   4022  HD2 LYS A 253      21.488   7.313 -11.153  1.00 85.28           H  
ATOM   4023  HD3 LYS A 253      23.054   7.693 -11.879  1.00 85.28           H  
ATOM   4024  CE  LYS A 253      21.361   8.564 -12.889  1.00 85.28           C  
ATOM   4025  HE2 LYS A 253      21.957   9.336 -13.376  1.00 85.28           H  
ATOM   4026  HE3 LYS A 253      20.408   9.005 -12.598  1.00 85.28           H  
ATOM   4027  NZ  LYS A 253      21.125   7.414 -13.817  1.00 85.28           N  
ATOM   4028  HZ1 LYS A 253      21.984   6.985 -14.129  1.00 85.28           H  
ATOM   4029  HZ2 LYS A 253      20.627   6.666 -13.355  1.00 85.28           H  
ATOM   4030  HZ3 LYS A 253      20.580   7.656 -14.632  1.00 85.28           H  
ATOM   4031  N   LYS A 254      24.536   8.256  -6.588  1.00 90.69           N  
ATOM   4032  H   LYS A 254      25.263   8.358  -7.282  1.00 90.69           H  
ATOM   4033  CA  LYS A 254      24.831   7.564  -5.318  1.00 90.69           C  
ATOM   4034  HA  LYS A 254      23.999   6.903  -5.079  1.00 90.69           H  
ATOM   4035  C   LYS A 254      24.900   8.528  -4.128  1.00 90.69           C  
ATOM   4036  CB  LYS A 254      26.109   6.718  -5.428  1.00 90.69           C  
ATOM   4037  HB2 LYS A 254      26.474   6.532  -4.418  1.00 90.69           H  
ATOM   4038  HB3 LYS A 254      26.870   7.270  -5.980  1.00 90.69           H  
ATOM   4039  O   LYS A 254      24.565   8.131  -3.021  1.00 90.69           O  
ATOM   4040  CG  LYS A 254      25.874   5.355  -6.095  1.00 90.69           C  
ATOM   4041  HG2 LYS A 254      25.071   4.837  -5.570  1.00 90.69           H  
ATOM   4042  HG3 LYS A 254      25.577   5.504  -7.133  1.00 90.69           H  
ATOM   4043  CD  LYS A 254      27.145   4.489  -6.039  1.00 90.69           C  
ATOM   4044  HD2 LYS A 254      27.495   4.398  -5.010  1.00 90.69           H  
ATOM   4045  HD3 LYS A 254      27.917   4.997  -6.617  1.00 90.69           H  
ATOM   4046  CE  LYS A 254      26.925   3.088  -6.639  1.00 90.69           C  
ATOM   4047  HE2 LYS A 254      27.877   2.713  -7.013  1.00 90.69           H  
ATOM   4048  HE3 LYS A 254      26.244   3.180  -7.485  1.00 90.69           H  
ATOM   4049  NZ  LYS A 254      26.385   2.100  -5.662  1.00 90.69           N  
ATOM   4050  HZ1 LYS A 254      27.094   1.717  -5.053  1.00 90.69           H  
ATOM   4051  HZ2 LYS A 254      26.064   1.254  -6.110  1.00 90.69           H  
ATOM   4052  HZ3 LYS A 254      25.634   2.456  -5.089  1.00 90.69           H  
ATOM   4053  N   GLU A 255      25.320   9.773  -4.329  1.00 92.71           N  
ATOM   4054  H   GLU A 255      25.616  10.041  -5.257  1.00 92.71           H  
ATOM   4055  CA  GLU A 255      25.283  10.818  -3.299  1.00 92.71           C  
ATOM   4056  HA  GLU A 255      25.718  10.427  -2.380  1.00 92.71           H  
ATOM   4057  C   GLU A 255      23.843  11.218  -2.952  1.00 92.71           C  
ATOM   4058  CB  GLU A 255      26.110  12.040  -3.741  1.00 92.71           C  
ATOM   4059  HB2 GLU A 255      25.860  12.300  -4.769  1.00 92.71           H  
ATOM   4060  HB3 GLU A 255      25.863  12.888  -3.102  1.00 92.71           H  
ATOM   4061  O   GLU A 255      23.548  11.404  -1.775  1.00 92.71           O  
ATOM   4062  CG  GLU A 255      27.620  11.775  -3.620  1.00 92.71           C  
ATOM   4063  HG2 GLU A 255      27.868  10.835  -4.111  1.00 92.71           H  
ATOM   4064  HG3 GLU A 255      27.859  11.650  -2.564  1.00 92.71           H  
ATOM   4065  CD  GLU A 255      28.521  12.878  -4.204  1.00 92.71           C  
ATOM   4066  OE1 GLU A 255      29.749  12.790  -3.927  1.00 92.71           O  
ATOM   4067  OE2 GLU A 255      28.040  13.776  -4.927  1.00 92.71           O  
ATOM   4068  N   GLU A 256      22.940  11.281  -3.935  1.00 91.07           N  
ATOM   4069  H   GLU A 256      23.253  11.191  -4.891  1.00 91.07           H  
ATOM   4070  CA  GLU A 256      21.499  11.461  -3.705  1.00 91.07           C  
ATOM   4071  HA  GLU A 256      21.335  12.379  -3.141  1.00 91.07           H  
ATOM   4072  C   GLU A 256      20.926  10.319  -2.856  1.00 91.07           C  
ATOM   4073  CB  GLU A 256      20.746  11.582  -5.042  1.00 91.07           C  
ATOM   4074  HB2 GLU A 256      21.030  10.751  -5.687  1.00 91.07           H  
ATOM   4075  HB3 GLU A 256      19.675  11.517  -4.852  1.00 91.07           H  
ATOM   4076  O   GLU A 256      20.307  10.593  -1.831  1.00 91.07           O  
ATOM   4077  CG  GLU A 256      21.028  12.912  -5.762  1.00 91.07           C  
ATOM   4078  HG2 GLU A 256      22.103  13.090  -5.784  1.00 91.07           H  
ATOM   4079  HG3 GLU A 256      20.582  13.718  -5.179  1.00 91.07           H  
ATOM   4080  CD  GLU A 256      20.494  12.970  -7.207  1.00 91.07           C  
ATOM   4081  OE1 GLU A 256      20.690  14.034  -7.841  1.00 91.07           O  
ATOM   4082  OE2 GLU A 256      19.942  11.963  -7.707  1.00 91.07           O  
ATOM   4083  N   ILE A 257      21.234   9.061  -3.198  1.00 89.64           N  
ATOM   4084  H   ILE A 257      21.695   8.915  -4.085  1.00 89.64           H  
ATOM   4085  CA  ILE A 257      20.832   7.882  -2.405  1.00 89.64           C  
ATOM   4086  HA  ILE A 257      19.745   7.867  -2.327  1.00 89.64           H  
ATOM   4087  C   ILE A 257      21.383   7.971  -0.975  1.00 89.64           C  
ATOM   4088  CB  ILE A 257      21.291   6.576  -3.099  1.00 89.64           C  
ATOM   4089  HB  ILE A 257      22.360   6.649  -3.294  1.00 89.64           H  
ATOM   4090  O   ILE A 257      20.661   7.744  -0.011  1.00 89.64           O  
ATOM   4091  CG1 ILE A 257      20.555   6.384  -4.445  1.00 89.64           C  
ATOM   4092 HG12 ILE A 257      20.558   7.319  -5.007  1.00 89.64           H  
ATOM   4093 HG13 ILE A 257      19.513   6.131  -4.251  1.00 89.64           H  
ATOM   4094  CG2 ILE A 257      21.055   5.348  -2.196  1.00 89.64           C  
ATOM   4095 HG21 ILE A 257      21.340   4.424  -2.699  1.00 89.64           H  
ATOM   4096 HG22 ILE A 257      21.651   5.410  -1.286  1.00 89.64           H  
ATOM   4097 HG23 ILE A 257      20.003   5.283  -1.920  1.00 89.64           H  
ATOM   4098  CD1 ILE A 257      21.174   5.305  -5.345  1.00 89.64           C  
ATOM   4099 HD11 ILE A 257      20.665   5.312  -6.309  1.00 89.64           H  
ATOM   4100 HD12 ILE A 257      21.054   4.317  -4.901  1.00 89.64           H  
ATOM   4101 HD13 ILE A 257      22.232   5.511  -5.504  1.00 89.64           H  
ATOM   4102  N   VAL A 258      22.655   8.345  -0.801  1.00 93.56           N  
ATOM   4103  H   VAL A 258      23.217   8.508  -1.625  1.00 93.56           H  
ATOM   4104  CA  VAL A 258      23.246   8.536   0.534  1.00 93.56           C  
ATOM   4105  HA  VAL A 258      23.126   7.612   1.100  1.00 93.56           H  
ATOM   4106  C   VAL A 258      22.514   9.621   1.323  1.00 93.56           C  
ATOM   4107  CB  VAL A 258      24.749   8.855   0.419  1.00 93.56           C  
ATOM   4108  HB  VAL A 258      24.909   9.572  -0.387  1.00 93.56           H  
ATOM   4109  O   VAL A 258      22.333   9.472   2.530  1.00 93.56           O  
ATOM   4110  CG1 VAL A 258      25.378   9.442   1.691  1.00 93.56           C  
ATOM   4111 HG11 VAL A 258      24.976  10.440   1.868  1.00 93.56           H  
ATOM   4112 HG12 VAL A 258      25.152   8.797   2.540  1.00 93.56           H  
ATOM   4113 HG13 VAL A 258      26.457   9.532   1.566  1.00 93.56           H  
ATOM   4114  CG2 VAL A 258      25.529   7.578   0.095  1.00 93.56           C  
ATOM   4115 HG21 VAL A 258      25.414   6.849   0.896  1.00 93.56           H  
ATOM   4116 HG22 VAL A 258      25.139   7.140  -0.823  1.00 93.56           H  
ATOM   4117 HG23 VAL A 258      26.586   7.810  -0.042  1.00 93.56           H  
ATOM   4118  N   ASN A 259      22.113  10.716   0.679  1.00 93.70           N  
ATOM   4119  H   ASN A 259      22.266  10.781  -0.317  1.00 93.70           H  
ATOM   4120  CA  ASN A 259      21.364  11.779   1.343  1.00 93.70           C  
ATOM   4121  HA  ASN A 259      21.885  12.065   2.257  1.00 93.70           H  
ATOM   4122  C   ASN A 259      19.974  11.298   1.770  1.00 93.70           C  
ATOM   4123  CB  ASN A 259      21.291  13.010   0.432  1.00 93.70           C  
ATOM   4124  HB2 ASN A 259      20.611  13.738   0.875  1.00 93.70           H  
ATOM   4125  HB3 ASN A 259      20.883  12.723  -0.537  1.00 93.70           H  
ATOM   4126  O   ASN A 259      19.612  11.513   2.923  1.00 93.70           O  
ATOM   4127  CG  ASN A 259      22.633  13.690   0.235  1.00 93.70           C  
ATOM   4128  ND2 ASN A 259      22.787  14.400  -0.856  1.00 93.70           N  
ATOM   4129 HD21 ASN A 259      23.720  14.740  -1.039  1.00 93.70           H  
ATOM   4130 HD22 ASN A 259      22.068  14.360  -1.565  1.00 93.70           H  
ATOM   4131  OD1 ASN A 259      23.542  13.633   1.053  1.00 93.70           O  
ATOM   4132  N   GLU A 260      19.255  10.595   0.893  1.00 91.91           N  
ATOM   4133  H   GLU A 260      19.619  10.458  -0.039  1.00 91.91           H  
ATOM   4134  CA  GLU A 260      17.945  10.003   1.188  1.00 91.91           C  
ATOM   4135  HA  GLU A 260      17.256  10.789   1.496  1.00 91.91           H  
ATOM   4136  C   GLU A 260      18.031   8.989   2.338  1.00 91.91           C  
ATOM   4137  CB  GLU A 260      17.403   9.359  -0.098  1.00 91.91           C  
ATOM   4138  HB2 GLU A 260      17.402  10.114  -0.884  1.00 91.91           H  
ATOM   4139  HB3 GLU A 260      18.063   8.545  -0.399  1.00 91.91           H  
ATOM   4140  O   GLU A 260      17.280   9.082   3.305  1.00 91.91           O  
ATOM   4141  CG  GLU A 260      15.974   8.820   0.068  1.00 91.91           C  
ATOM   4142  HG2 GLU A 260      15.334   9.634   0.408  1.00 91.91           H  
ATOM   4143  HG3 GLU A 260      15.979   8.048   0.838  1.00 91.91           H  
ATOM   4144  CD  GLU A 260      15.391   8.221  -1.223  1.00 91.91           C  
ATOM   4145  OE1 GLU A 260      14.215   7.795  -1.167  1.00 91.91           O  
ATOM   4146  OE2 GLU A 260      16.103   8.188  -2.255  1.00 91.91           O  
ATOM   4147  N   LEU A 261      19.014   8.082   2.310  1.00 94.65           N  
ATOM   4148  H   LEU A 261      19.573   8.018   1.471  1.00 94.65           H  
ATOM   4149  CA  LEU A 261      19.251   7.124   3.394  1.00 94.65           C  
ATOM   4150  HA  LEU A 261      18.343   6.542   3.552  1.00 94.65           H  
ATOM   4151  C   LEU A 261      19.557   7.825   4.725  1.00 94.65           C  
ATOM   4152  CB  LEU A 261      20.405   6.178   3.010  1.00 94.65           C  
ATOM   4153  HB2 LEU A 261      20.721   5.639   3.903  1.00 94.65           H  
ATOM   4154  HB3 LEU A 261      21.244   6.785   2.670  1.00 94.65           H  
ATOM   4155  O   LEU A 261      19.015   7.443   5.760  1.00 94.65           O  
ATOM   4156  CG  LEU A 261      20.072   5.138   1.923  1.00 94.65           C  
ATOM   4157  HG  LEU A 261      19.688   5.635   1.032  1.00 94.65           H  
ATOM   4158  CD1 LEU A 261      21.350   4.381   1.557  1.00 94.65           C  
ATOM   4159 HD11 LEU A 261      22.114   5.080   1.215  1.00 94.65           H  
ATOM   4160 HD12 LEU A 261      21.707   3.817   2.418  1.00 94.65           H  
ATOM   4161 HD13 LEU A 261      21.127   3.683   0.750  1.00 94.65           H  
ATOM   4162  CD2 LEU A 261      19.037   4.121   2.398  1.00 94.65           C  
ATOM   4163 HD21 LEU A 261      18.895   3.358   1.632  1.00 94.65           H  
ATOM   4164 HD22 LEU A 261      18.075   4.607   2.560  1.00 94.65           H  
ATOM   4165 HD23 LEU A 261      19.372   3.633   3.313  1.00 94.65           H  
ATOM   4166  N   ASN A 262      20.395   8.869   4.724  1.00 95.13           N  
ATOM   4167  H   ASN A 262      20.785   9.163   3.840  1.00 95.13           H  
ATOM   4168  CA  ASN A 262      20.676   9.643   5.939  1.00 95.13           C  
ATOM   4169  HA  ASN A 262      20.964   8.958   6.737  1.00 95.13           H  
ATOM   4170  C   ASN A 262      19.443  10.415   6.436  1.00 95.13           C  
ATOM   4171  CB  ASN A 262      21.825  10.630   5.691  1.00 95.13           C  
ATOM   4172  HB2 ASN A 262      21.856  11.343   6.515  1.00 95.13           H  
ATOM   4173  HB3 ASN A 262      21.618  11.191   4.779  1.00 95.13           H  
ATOM   4174  O   ASN A 262      19.271  10.562   7.646  1.00 95.13           O  
ATOM   4175  CG  ASN A 262      23.201   9.999   5.614  1.00 95.13           C  
ATOM   4176  ND2 ASN A 262      23.977  10.382   4.632  1.00 95.13           N  
ATOM   4177 HD21 ASN A 262      23.493  10.783   3.841  1.00 95.13           H  
ATOM   4178 HD22 ASN A 262      24.813   9.833   4.495  1.00 95.13           H  
ATOM   4179  OD1 ASN A 262      23.649   9.222   6.442  1.00 95.13           O  
ATOM   4180  N   GLU A 263      18.603  10.927   5.534  1.00 94.99           N  
ATOM   4181  H   GLU A 263      18.798  10.803   4.551  1.00 94.99           H  
ATOM   4182  CA  GLU A 263      17.352  11.601   5.887  1.00 94.99           C  
ATOM   4183  HA  GLU A 263      17.568  12.358   6.641  1.00 94.99           H  
ATOM   4184  C   GLU A 263      16.360  10.615   6.512  1.00 94.99           C  
ATOM   4185  CB  GLU A 263      16.770  12.319   4.659  1.00 94.99           C  
ATOM   4186  HB2 GLU A 263      16.516  11.595   3.885  1.00 94.99           H  
ATOM   4187  HB3 GLU A 263      17.530  12.999   4.272  1.00 94.99           H  
ATOM   4188  O   GLU A 263      15.846  10.883   7.597  1.00 94.99           O  
ATOM   4189  CG  GLU A 263      15.521  13.129   5.040  1.00 94.99           C  
ATOM   4190  HG2 GLU A 263      15.766  13.756   5.897  1.00 94.99           H  
ATOM   4191  HG3 GLU A 263      14.734  12.440   5.345  1.00 94.99           H  
ATOM   4192  CD  GLU A 263      14.976  14.027   3.919  1.00 94.99           C  
ATOM   4193  OE1 GLU A 263      13.975  14.724   4.211  1.00 94.99           O  
ATOM   4194  OE2 GLU A 263      15.588  14.090   2.830  1.00 94.99           O  
ATOM   4195  N   ASN A 264      16.181   9.441   5.903  1.00 93.33           N  
ATOM   4196  H   ASN A 264      16.597   9.312   4.991  1.00 93.33           H  
ATOM   4197  CA  ASN A 264      15.343   8.364   6.427  1.00 93.33           C  
ATOM   4198  HA  ASN A 264      14.328   8.739   6.561  1.00 93.33           H  
ATOM   4199  C   ASN A 264      15.829   7.896   7.804  1.00 93.33           C  
ATOM   4200  CB  ASN A 264      15.309   7.213   5.404  1.00 93.33           C  
ATOM   4201  HB2 ASN A 264      16.325   6.934   5.125  1.00 93.33           H  
ATOM   4202  HB3 ASN A 264      14.823   6.346   5.852  1.00 93.33           H  
ATOM   4203  O   ASN A 264      15.039   7.823   8.744  1.00 93.33           O  
ATOM   4204  CG  ASN A 264      14.528   7.569   4.148  1.00 93.33           C  
ATOM   4205  ND2 ASN A 264      14.703   6.827   3.080  1.00 93.33           N  
ATOM   4206 HD21 ASN A 264      15.356   6.056   3.074  1.00 93.33           H  
ATOM   4207 HD22 ASN A 264      14.225   7.127   2.242  1.00 93.33           H  
ATOM   4208  OD1 ASN A 264      13.737   8.498   4.122  1.00 93.33           O  
ATOM   4209  N   LEU A 265      17.138   7.679   7.970  1.00 96.08           N  
ATOM   4210  H   LEU A 265      17.733   7.719   7.154  1.00 96.08           H  
ATOM   4211  CA  LEU A 265      17.740   7.356   9.267  1.00 96.08           C  
ATOM   4212  HA  LEU A 265      17.257   6.464   9.667  1.00 96.08           H  
ATOM   4213  C   LEU A 265      17.527   8.471  10.298  1.00 96.08           C  
ATOM   4214  CB  LEU A 265      19.246   7.094   9.079  1.00 96.08           C  
ATOM   4215  HB2 LEU A 265      19.659   7.879   8.446  1.00 96.08           H  
ATOM   4216  HB3 LEU A 265      19.740   7.163  10.048  1.00 96.08           H  
ATOM   4217  O   LEU A 265      17.230   8.194  11.458  1.00 96.08           O  
ATOM   4218  CG  LEU A 265      19.581   5.721   8.471  1.00 96.08           C  
ATOM   4219  HG  LEU A 265      18.993   5.550   7.570  1.00 96.08           H  
ATOM   4220  CD1 LEU A 265      21.066   5.673   8.112  1.00 96.08           C  
ATOM   4221 HD11 LEU A 265      21.284   6.464   7.394  1.00 96.08           H  
ATOM   4222 HD12 LEU A 265      21.294   4.711   7.653  1.00 96.08           H  
ATOM   4223 HD13 LEU A 265      21.675   5.798   9.007  1.00 96.08           H  
ATOM   4224  CD2 LEU A 265      19.300   4.600   9.468  1.00 96.08           C  
ATOM   4225 HD21 LEU A 265      18.228   4.506   9.642  1.00 96.08           H  
ATOM   4226 HD22 LEU A 265      19.816   4.799  10.408  1.00 96.08           H  
ATOM   4227 HD23 LEU A 265      19.665   3.653   9.069  1.00 96.08           H  
ATOM   4228  N   SER A 266      17.669   9.738   9.905  1.00 94.89           N  
ATOM   4229  H   SER A 266      17.921   9.907   8.942  1.00 94.89           H  
ATOM   4230  CA  SER A 266      17.432  10.889  10.786  1.00 94.89           C  
ATOM   4231  HA  SER A 266      18.050  10.789  11.678  1.00 94.89           H  
ATOM   4232  C   SER A 266      15.971  10.968  11.232  1.00 94.89           C  
ATOM   4233  CB  SER A 266      17.840  12.169  10.053  1.00 94.89           C  
ATOM   4234  HB2 SER A 266      18.880  12.069   9.744  1.00 94.89           H  
ATOM   4235  HB3 SER A 266      17.229  12.291   9.159  1.00 94.89           H  
ATOM   4236  O   SER A 266      15.698  11.197  12.411  1.00 94.89           O  
ATOM   4237  OG  SER A 266      17.720  13.335  10.856  1.00 94.89           O  
ATOM   4238  HG  SER A 266      18.299  13.982  10.446  1.00 94.89           H  
ATOM   4239  N   ASN A 267      15.029  10.741  10.315  1.00 94.37           N  
ATOM   4240  H   ASN A 267      15.316  10.560   9.364  1.00 94.37           H  
ATOM   4241  CA  ASN A 267      13.599  10.744  10.604  1.00 94.37           C  
ATOM   4242  HA  ASN A 267      13.351  11.650  11.156  1.00 94.37           H  
ATOM   4243  C   ASN A 267      13.214   9.576  11.520  1.00 94.37           C  
ATOM   4244  CB  ASN A 267      12.817  10.762   9.280  1.00 94.37           C  
ATOM   4245  HB2 ASN A 267      11.760  10.593   9.483  1.00 94.37           H  
ATOM   4246  HB3 ASN A 267      13.167   9.954   8.638  1.00 94.37           H  
ATOM   4247  O   ASN A 267      12.614   9.819  12.564  1.00 94.37           O  
ATOM   4248  CG  ASN A 267      12.942  12.087   8.540  1.00 94.37           C  
ATOM   4249  ND2 ASN A 267      12.670  12.086   7.255  1.00 94.37           N  
ATOM   4250 HD21 ASN A 267      12.848  12.927   6.725  1.00 94.37           H  
ATOM   4251 HD22 ASN A 267      12.470  11.217   6.780  1.00 94.37           H  
ATOM   4252  OD1 ASN A 267      13.264  13.131   9.108  1.00 94.37           O  
ATOM   4253  N   LEU A 268      13.656   8.351  11.219  1.00 94.68           N  
ATOM   4254  H   LEU A 268      14.133   8.210  10.340  1.00 94.68           H  
ATOM   4255  CA  LEU A 268      13.429   7.181  12.077  1.00 94.68           C  
ATOM   4256  HA  LEU A 268      12.356   7.037  12.196  1.00 94.68           H  
ATOM   4257  C   LEU A 268      14.010   7.373  13.484  1.00 94.68           C  
ATOM   4258  CB  LEU A 268      14.042   5.934  11.415  1.00 94.68           C  
ATOM   4259  HB2 LEU A 268      14.171   5.160  12.171  1.00 94.68           H  
ATOM   4260  HB3 LEU A 268      15.031   6.189  11.034  1.00 94.68           H  
ATOM   4261  O   LEU A 268      13.347   7.059  14.471  1.00 94.68           O  
ATOM   4262  CG  LEU A 268      13.185   5.342  10.282  1.00 94.68           C  
ATOM   4263  HG  LEU A 268      12.857   6.137   9.612  1.00 94.68           H  
ATOM   4264  CD1 LEU A 268      14.024   4.347   9.483  1.00 94.68           C  
ATOM   4265 HD11 LEU A 268      13.425   3.950   8.664  1.00 94.68           H  
ATOM   4266 HD12 LEU A 268      14.890   4.858   9.063  1.00 94.68           H  
ATOM   4267 HD13 LEU A 268      14.346   3.522  10.118  1.00 94.68           H  
ATOM   4268  CD2 LEU A 268      11.964   4.605  10.837  1.00 94.68           C  
ATOM   4269 HD21 LEU A 268      11.293   5.299  11.343  1.00 94.68           H  
ATOM   4270 HD22 LEU A 268      12.273   3.814  11.520  1.00 94.68           H  
ATOM   4271 HD23 LEU A 268      11.414   4.148  10.013  1.00 94.68           H  
ATOM   4272  N   ASN A 269      15.212   7.946  13.605  1.00 93.77           N  
ATOM   4273  H   ASN A 269      15.738   8.144  12.765  1.00 93.77           H  
ATOM   4274  CA  ASN A 269      15.802   8.248  14.910  1.00 93.77           C  
ATOM   4275  HA  ASN A 269      15.792   7.342  15.515  1.00 93.77           H  
ATOM   4276  C   ASN A 269      14.982   9.288  15.692  1.00 93.77           C  
ATOM   4277  CB  ASN A 269      17.260   8.697  14.733  1.00 93.77           C  
ATOM   4278  HB2 ASN A 269      17.580   9.224  15.632  1.00 93.77           H  
ATOM   4279  HB3 ASN A 269      17.346   9.384  13.892  1.00 93.77           H  
ATOM   4280  O   ASN A 269      14.725   9.085  16.877  1.00 93.77           O  
ATOM   4281  CG  ASN A 269      18.203   7.520  14.566  1.00 93.77           C  
ATOM   4282  ND2 ASN A 269      19.006   7.496  13.534  1.00 93.77           N  
ATOM   4283 HD21 ASN A 269      19.544   6.646  13.444  1.00 93.77           H  
ATOM   4284 HD22 ASN A 269      18.726   8.032  12.725  1.00 93.77           H  
ATOM   4285  OD1 ASN A 269      18.241   6.611  15.372  1.00 93.77           O  
ATOM   4286  N   LYS A 270      14.511  10.364  15.044  1.00 94.03           N  
ATOM   4287  H   LYS A 270      14.742  10.471  14.067  1.00 94.03           H  
ATOM   4288  CA  LYS A 270      13.616  11.350  15.683  1.00 94.03           C  
ATOM   4289  HA  LYS A 270      14.086  11.738  16.588  1.00 94.03           H  
ATOM   4290  C   LYS A 270      12.288  10.734  16.104  1.00 94.03           C  
ATOM   4291  CB  LYS A 270      13.308  12.500  14.726  1.00 94.03           C  
ATOM   4292  HB2 LYS A 270      12.477  13.080  15.127  1.00 94.03           H  
ATOM   4293  HB3 LYS A 270      12.992  12.079  13.771  1.00 94.03           H  
ATOM   4294  O   LYS A 270      11.760  11.086  17.153  1.00 94.03           O  
ATOM   4295  CG  LYS A 270      14.488  13.448  14.518  1.00 94.03           C  
ATOM   4296  HG2 LYS A 270      14.675  14.018  15.428  1.00 94.03           H  
ATOM   4297  HG3 LYS A 270      15.386  12.886  14.261  1.00 94.03           H  
ATOM   4298  CD  LYS A 270      14.115  14.387  13.372  1.00 94.03           C  
ATOM   4299  HD2 LYS A 270      13.790  13.780  12.527  1.00 94.03           H  
ATOM   4300  HD3 LYS A 270      13.292  15.034  13.678  1.00 94.03           H  
ATOM   4301  CE  LYS A 270      15.311  15.219  12.933  1.00 94.03           C  
ATOM   4302  HE2 LYS A 270      15.532  15.970  13.692  1.00 94.03           H  
ATOM   4303  HE3 LYS A 270      16.168  14.551  12.842  1.00 94.03           H  
ATOM   4304  NZ  LYS A 270      15.017  15.829  11.616  1.00 94.03           N  
ATOM   4305  HZ1 LYS A 270      14.190  16.408  11.656  1.00 94.03           H  
ATOM   4306  HZ2 LYS A 270      15.808  16.349  11.263  1.00 94.03           H  
ATOM   4307  HZ3 LYS A 270      14.825  15.087  10.957  1.00 94.03           H  
ATOM   4308  N   GLU A 271      11.739   9.833  15.296  1.00 93.10           N  
ATOM   4309  H   GLU A 271      12.181   9.640  14.408  1.00 93.10           H  
ATOM   4310  CA  GLU A 271      10.524   9.105  15.644  1.00 93.10           C  
ATOM   4311  HA  GLU A 271       9.737   9.814  15.900  1.00 93.10           H  
ATOM   4312  C   GLU A 271      10.744   8.221  16.874  1.00 93.10           C  
ATOM   4313  CB  GLU A 271      10.048   8.260  14.463  1.00 93.10           C  
ATOM   4314  HB2 GLU A 271       9.300   7.568  14.849  1.00 93.10           H  
ATOM   4315  HB3 GLU A 271      10.877   7.680  14.057  1.00 93.10           H  
ATOM   4316  O   GLU A 271       9.924   8.252  17.787  1.00 93.10           O  
ATOM   4317  CG  GLU A 271       9.405   9.099  13.350  1.00 93.10           C  
ATOM   4318  HG2 GLU A 271       8.551   9.629  13.770  1.00 93.10           H  
ATOM   4319  HG3 GLU A 271      10.113   9.847  12.991  1.00 93.10           H  
ATOM   4320  CD  GLU A 271       8.925   8.228  12.183  1.00 93.10           C  
ATOM   4321  OE1 GLU A 271       8.740   8.789  11.084  1.00 93.10           O  
ATOM   4322  OE2 GLU A 271       8.672   7.023  12.432  1.00 93.10           O  
ATOM   4323  N   ILE A 272      11.867   7.495  16.949  1.00 92.57           N  
ATOM   4324  H   ILE A 272      12.491   7.498  16.156  1.00 92.57           H  
ATOM   4325  CA  ILE A 272      12.239   6.706  18.134  1.00 92.57           C  
ATOM   4326  HA  ILE A 272      11.416   6.030  18.366  1.00 92.57           H  
ATOM   4327  C   ILE A 272      12.424   7.600  19.367  1.00 92.57           C  
ATOM   4328  CB  ILE A 272      13.498   5.853  17.849  1.00 92.57           C  
ATOM   4329  HB  ILE A 272      14.247   6.485  17.371  1.00 92.57           H  
ATOM   4330  O   ILE A 272      11.937   7.253  20.445  1.00 92.57           O  
ATOM   4331  CG1 ILE A 272      13.134   4.700  16.887  1.00 92.57           C  
ATOM   4332 HG12 ILE A 272      12.425   4.026  17.369  1.00 92.57           H  
ATOM   4333 HG13 ILE A 272      12.652   5.106  15.997  1.00 92.57           H  
ATOM   4334  CG2 ILE A 272      14.113   5.290  19.150  1.00 92.57           C  
ATOM   4335 HG21 ILE A 272      14.977   4.665  18.927  1.00 92.57           H  
ATOM   4336 HG22 ILE A 272      13.367   4.709  19.692  1.00 92.57           H  
ATOM   4337 HG23 ILE A 272      14.474   6.104  19.779  1.00 92.57           H  
ATOM   4338  CD1 ILE A 272      14.353   3.894  16.431  1.00 92.57           C  
ATOM   4339 HD11 ILE A 272      15.141   4.579  16.119  1.00 92.57           H  
ATOM   4340 HD12 ILE A 272      14.720   3.265  17.242  1.00 92.57           H  
ATOM   4341 HD13 ILE A 272      14.076   3.253  15.595  1.00 92.57           H  
ATOM   4342  N   GLU A 273      13.095   8.747  19.232  1.00 91.12           N  
ATOM   4343  H   GLU A 273      13.526   8.952  18.342  1.00 91.12           H  
ATOM   4344  CA  GLU A 273      13.227   9.732  20.314  1.00 91.12           C  
ATOM   4345  HA  GLU A 273      13.684   9.254  21.181  1.00 91.12           H  
ATOM   4346  C   GLU A 273      11.854  10.255  20.767  1.00 91.12           C  
ATOM   4347  CB  GLU A 273      14.120  10.906  19.874  1.00 91.12           C  
ATOM   4348  HB2 GLU A 273      13.986  11.721  20.586  1.00 91.12           H  
ATOM   4349  HB3 GLU A 273      13.799  11.255  18.893  1.00 91.12           H  
ATOM   4350  O   GLU A 273      11.600  10.367  21.968  1.00 91.12           O  
ATOM   4351  CG  GLU A 273      15.619  10.558  19.836  1.00 91.12           C  
ATOM   4352  HG2 GLU A 273      15.918  10.241  20.835  1.00 91.12           H  
ATOM   4353  HG3 GLU A 273      15.779   9.715  19.164  1.00 91.12           H  
ATOM   4354  CD  GLU A 273      16.512  11.737  19.398  1.00 91.12           C  
ATOM   4355  OE1 GLU A 273      17.751  11.546  19.388  1.00 91.12           O  
ATOM   4356  OE2 GLU A 273      15.984  12.841  19.123  1.00 91.12           O  
ATOM   4357  N   GLY A 274      10.946  10.511  19.820  1.00 90.07           N  
ATOM   4358  H   GLY A 274      11.236  10.407  18.858  1.00 90.07           H  
ATOM   4359  CA  GLY A 274       9.587  10.994  20.066  1.00 90.07           C  
ATOM   4360  HA2 GLY A 274       9.129  11.226  19.105  1.00 90.07           H  
ATOM   4361  HA3 GLY A 274       9.635  11.905  20.661  1.00 90.07           H  
ATOM   4362  C   GLY A 274       8.677   9.996  20.787  1.00 90.07           C  
ATOM   4363  O   GLY A 274       7.778  10.424  21.511  1.00 90.07           O  
ATOM   4364  N   LEU A 275       8.924   8.686  20.657  1.00 90.53           N  
ATOM   4365  H   LEU A 275       9.634   8.397  20.000  1.00 90.53           H  
ATOM   4366  CA  LEU A 275       8.194   7.666  21.423  1.00 90.53           C  
ATOM   4367  HA  LEU A 275       7.125   7.825  21.282  1.00 90.53           H  
ATOM   4368  C   LEU A 275       8.445   7.786  22.937  1.00 90.53           C  
ATOM   4369  CB  LEU A 275       8.566   6.250  20.928  1.00 90.53           C  
ATOM   4370  HB2 LEU A 275       8.123   5.521  21.608  1.00 90.53           H  
ATOM   4371  HB3 LEU A 275       9.649   6.137  20.986  1.00 90.53           H  
ATOM   4372  O   LEU A 275       7.605   7.354  23.725  1.00 90.53           O  
ATOM   4373  CG  LEU A 275       8.105   5.894  19.502  1.00 90.53           C  
ATOM   4374  HG  LEU A 275       8.480   6.639  18.801  1.00 90.53           H  
ATOM   4375  CD1 LEU A 275       8.663   4.528  19.093  1.00 90.53           C  
ATOM   4376 HD11 LEU A 275       8.283   3.755  19.760  1.00 90.53           H  
ATOM   4377 HD12 LEU A 275       9.752   4.545  19.134  1.00 90.53           H  
ATOM   4378 HD13 LEU A 275       8.350   4.300  18.074  1.00 90.53           H  
ATOM   4379  CD2 LEU A 275       6.587   5.844  19.368  1.00 90.53           C  
ATOM   4380 HD21 LEU A 275       6.323   5.690  18.322  1.00 90.53           H  
ATOM   4381 HD22 LEU A 275       6.179   5.015  19.946  1.00 90.53           H  
ATOM   4382 HD23 LEU A 275       6.132   6.783  19.683  1.00 90.53           H  
ATOM   4383  N   ASP A 276       9.596   8.340  23.345  1.00 90.56           N  
ATOM   4384  H   ASP A 276      10.181   8.740  22.625  1.00 90.56           H  
ATOM   4385  CA  ASP A 276      10.024   8.560  24.737  1.00 90.56           C  
ATOM   4386  HA  ASP A 276      11.112   8.592  24.690  1.00 90.56           H  
ATOM   4387  C   ASP A 276       9.685   7.392  25.689  1.00 90.56           C  
ATOM   4388  CB  ASP A 276       9.587   9.943  25.249  1.00 90.56           C  
ATOM   4389  HB2 ASP A 276       8.515   9.933  25.447  1.00 90.56           H  
ATOM   4390  HB3 ASP A 276       9.783  10.685  24.475  1.00 90.56           H  
ATOM   4391  O   ASP A 276       9.231   7.554  26.831  1.00 90.56           O  
ATOM   4392  CG  ASP A 276      10.343  10.369  26.519  1.00 90.56           C  
ATOM   4393  OD1 ASP A 276      11.321   9.678  26.912  1.00 90.56           O  
ATOM   4394  OD2 ASP A 276       9.903  11.359  27.164  1.00 90.56           O  
ATOM   4395  N   VAL A 277       9.922   6.169  25.200  1.00 91.29           N  
ATOM   4396  H   VAL A 277      10.151   6.126  24.217  1.00 91.29           H  
ATOM   4397  CA  VAL A 277       9.587   4.916  25.895  1.00 91.29           C  
ATOM   4398  HA  VAL A 277       8.503   4.855  25.991  1.00 91.29           H  
ATOM   4399  C   VAL A 277      10.197   4.890  27.299  1.00 91.29           C  
ATOM   4400  CB  VAL A 277      10.080   3.699  25.082  1.00 91.29           C  
ATOM   4401  HB  VAL A 277      11.170   3.687  25.091  1.00 91.29           H  
ATOM   4402  O   VAL A 277       9.575   4.429  28.252  1.00 91.29           O  
ATOM   4403  CG1 VAL A 277       9.589   2.382  25.686  1.00 91.29           C  
ATOM   4404 HG11 VAL A 277       9.942   2.258  26.710  1.00 91.29           H  
ATOM   4405 HG12 VAL A 277       9.964   1.549  25.092  1.00 91.29           H  
ATOM   4406 HG13 VAL A 277       8.499   2.350  25.678  1.00 91.29           H  
ATOM   4407  CG2 VAL A 277       9.624   3.757  23.618  1.00 91.29           C  
ATOM   4408 HG21 VAL A 277       9.778   2.798  23.125  1.00 91.29           H  
ATOM   4409 HG22 VAL A 277      10.186   4.516  23.073  1.00 91.29           H  
ATOM   4410 HG23 VAL A 277       8.565   4.012  23.569  1.00 91.29           H  
ATOM   4411  N   SER A 278      11.405   5.444  27.454  1.00 90.69           N  
ATOM   4412  H   SER A 278      11.802   5.903  26.647  1.00 90.69           H  
ATOM   4413  CA  SER A 278      12.130   5.466  28.728  1.00 90.69           C  
ATOM   4414  HA  SER A 278      12.179   4.443  29.101  1.00 90.69           H  
ATOM   4415  C   SER A 278      11.434   6.303  29.809  1.00 90.69           C  
ATOM   4416  CB  SER A 278      13.567   5.952  28.503  1.00 90.69           C  
ATOM   4417  HB2 SER A 278      13.977   5.488  27.606  1.00 90.69           H  
ATOM   4418  HB3 SER A 278      14.171   5.629  29.351  1.00 90.69           H  
ATOM   4419  O   SER A 278      11.381   5.898  30.971  1.00 90.69           O  
ATOM   4420  OG  SER A 278      13.678   7.363  28.401  1.00 90.69           O  
ATOM   4421  HG  SER A 278      13.160   7.716  27.674  1.00 90.69           H  
ATOM   4422  N   ASN A 279      10.885   7.462  29.448  1.00 92.36           N  
ATOM   4423  H   ASN A 279      10.915   7.747  28.479  1.00 92.36           H  
ATOM   4424  CA  ASN A 279      10.170   8.336  30.369  1.00 92.36           C  
ATOM   4425  HA  ASN A 279      10.703   8.414  31.317  1.00 92.36           H  
ATOM   4426  C   ASN A 279       8.765   7.804  30.638  1.00 92.36           C  
ATOM   4427  CB  ASN A 279      10.106   9.699  29.701  1.00 92.36           C  
ATOM   4428  HB2 ASN A 279       9.475   9.586  28.820  1.00 92.36           H  
ATOM   4429  HB3 ASN A 279      11.105  10.001  29.384  1.00 92.36           H  
ATOM   4430  O   ASN A 279       8.312   7.828  31.782  1.00 92.36           O  
ATOM   4431  CG  ASN A 279       9.544  10.832  30.519  1.00 92.36           C  
ATOM   4432  ND2 ASN A 279       9.090  11.851  29.832  1.00 92.36           N  
ATOM   4433 HD21 ASN A 279       9.279  11.799  28.841  1.00 92.36           H  
ATOM   4434 HD22 ASN A 279       9.045  12.745  30.300  1.00 92.36           H  
ATOM   4435  OD1 ASN A 279       9.544  10.852  31.740  1.00 92.36           O  
ATOM   4436  N   TYR A 280       8.096   7.279  29.606  1.00 93.46           N  
ATOM   4437  H   TYR A 280       8.508   7.307  28.684  1.00 93.46           H  
ATOM   4438  CA  TYR A 280       6.794   6.644  29.773  1.00 93.46           C  
ATOM   4439  HA  TYR A 280       6.119   7.372  30.223  1.00 93.46           H  
ATOM   4440  C   TYR A 280       6.883   5.455  30.737  1.00 93.46           C  
ATOM   4441  CB  TYR A 280       6.213   6.242  28.413  1.00 93.46           C  
ATOM   4442  HB2 TYR A 280       6.757   5.387  28.012  1.00 93.46           H  
ATOM   4443  HB3 TYR A 280       6.330   7.067  27.710  1.00 93.46           H  
ATOM   4444  O   TYR A 280       6.091   5.373  31.672  1.00 93.46           O  
ATOM   4445  CG  TYR A 280       4.740   5.913  28.530  1.00 93.46           C  
ATOM   4446  CD1 TYR A 280       4.326   4.585  28.731  1.00 93.46           C  
ATOM   4447  HD1 TYR A 280       5.046   3.780  28.723  1.00 93.46           H  
ATOM   4448  CD2 TYR A 280       3.791   6.955  28.535  1.00 93.46           C  
ATOM   4449  HD2 TYR A 280       4.119   7.971  28.373  1.00 93.46           H  
ATOM   4450  CE1 TYR A 280       2.971   4.301  28.964  1.00 93.46           C  
ATOM   4451  HE1 TYR A 280       2.651   3.285  29.140  1.00 93.46           H  
ATOM   4452  CE2 TYR A 280       2.434   6.675  28.784  1.00 93.46           C  
ATOM   4453  HE2 TYR A 280       1.710   7.475  28.832  1.00 93.46           H  
ATOM   4454  OH  TYR A 280       0.736   5.068  29.318  1.00 93.46           O  
ATOM   4455  HH  TYR A 280       0.197   5.842  29.496  1.00 93.46           H  
ATOM   4456  CZ  TYR A 280       2.028   5.343  29.014  1.00 93.46           C  
ATOM   4457  N   LYS A 281       7.920   4.617  30.602  1.00 93.53           N  
ATOM   4458  H   LYS A 281       8.499   4.714  29.780  1.00 93.53           H  
ATOM   4459  CA  LYS A 281       8.217   3.515  31.526  1.00 93.53           C  
ATOM   4460  HA  LYS A 281       7.357   2.845  31.550  1.00 93.53           H  
ATOM   4461  C   LYS A 281       8.434   3.990  32.963  1.00 93.53           C  
ATOM   4462  CB  LYS A 281       9.419   2.735  30.985  1.00 93.53           C  
ATOM   4463  HB2 LYS A 281       9.212   2.506  29.940  1.00 93.53           H  
ATOM   4464  HB3 LYS A 281      10.319   3.347  31.032  1.00 93.53           H  
ATOM   4465  O   LYS A 281       7.817   3.455  33.871  1.00 93.53           O  
ATOM   4466  CG  LYS A 281       9.651   1.414  31.730  1.00 93.53           C  
ATOM   4467  HG2 LYS A 281       8.699   0.891  31.825  1.00 93.53           H  
ATOM   4468  HG3 LYS A 281      10.056   1.601  32.724  1.00 93.53           H  
ATOM   4469  CD  LYS A 281      10.621   0.550  30.915  1.00 93.53           C  
ATOM   4470  HD2 LYS A 281      11.632   0.951  30.984  1.00 93.53           H  
ATOM   4471  HD3 LYS A 281      10.306   0.578  29.872  1.00 93.53           H  
ATOM   4472  CE  LYS A 281      10.593  -0.907  31.380  1.00 93.53           C  
ATOM   4473  HE2 LYS A 281       9.601  -1.112  31.782  1.00 93.53           H  
ATOM   4474  HE3 LYS A 281      11.315  -1.055  32.182  1.00 93.53           H  
ATOM   4475  NZ  LYS A 281      10.841  -1.815  30.227  1.00 93.53           N  
ATOM   4476  HZ1 LYS A 281      11.759  -1.702  29.822  1.00 93.53           H  
ATOM   4477  HZ2 LYS A 281      10.677  -2.783  30.463  1.00 93.53           H  
ATOM   4478  HZ3 LYS A 281      10.196  -1.634  29.471  1.00 93.53           H  
ATOM   4479  N   LYS A 282       9.207   5.063  33.180  1.00 94.60           N  
ATOM   4480  H   LYS A 282       9.685   5.464  32.386  1.00 94.60           H  
ATOM   4481  CA  LYS A 282       9.382   5.653  34.524  1.00 94.60           C  
ATOM   4482  HA  LYS A 282       9.751   4.880  35.198  1.00 94.60           H  
ATOM   4483  C   LYS A 282       8.066   6.140  35.137  1.00 94.60           C  
ATOM   4484  CB  LYS A 282      10.374   6.820  34.478  1.00 94.60           C  
ATOM   4485  HB2 LYS A 282      10.105   7.487  33.659  1.00 94.60           H  
ATOM   4486  HB3 LYS A 282      10.300   7.382  35.408  1.00 94.60           H  
ATOM   4487  O   LYS A 282       7.835   5.917  36.322  1.00 94.60           O  
ATOM   4488  CG  LYS A 282      11.824   6.355  34.320  1.00 94.60           C  
ATOM   4489  HG2 LYS A 282      11.914   5.695  33.457  1.00 94.60           H  
ATOM   4490  HG3 LYS A 282      12.128   5.806  35.211  1.00 94.60           H  
ATOM   4491  CD  LYS A 282      12.723   7.579  34.130  1.00 94.60           C  
ATOM   4492  HD2 LYS A 282      12.372   8.138  33.263  1.00 94.60           H  
ATOM   4493  HD3 LYS A 282      12.664   8.213  35.014  1.00 94.60           H  
ATOM   4494  CE  LYS A 282      14.165   7.132  33.895  1.00 94.60           C  
ATOM   4495  HE2 LYS A 282      14.167   6.419  33.070  1.00 94.60           H  
ATOM   4496  HE3 LYS A 282      14.525   6.617  34.785  1.00 94.60           H  
ATOM   4497  NZ  LYS A 282      15.028   8.291  33.565  1.00 94.60           N  
ATOM   4498  HZ1 LYS A 282      15.976   7.990  33.391  1.00 94.60           H  
ATOM   4499  HZ2 LYS A 282      15.017   8.968  34.315  1.00 94.60           H  
ATOM   4500  HZ3 LYS A 282      14.683   8.735  32.726  1.00 94.60           H  
ATOM   4501  N   LYS A 283       7.216   6.815  34.353  1.00 93.95           N  
ATOM   4502  H   LYS A 283       7.487   6.973  33.393  1.00 93.95           H  
ATOM   4503  CA  LYS A 283       5.891   7.275  34.809  1.00 93.95           C  
ATOM   4504  HA  LYS A 283       5.994   7.837  35.737  1.00 93.95           H  
ATOM   4505  C   LYS A 283       4.971   6.100  35.124  1.00 93.95           C  
ATOM   4506  CB  LYS A 283       5.230   8.158  33.745  1.00 93.95           C  
ATOM   4507  HB2 LYS A 283       5.257   7.647  32.782  1.00 93.95           H  
ATOM   4508  HB3 LYS A 283       4.186   8.310  34.019  1.00 93.95           H  
ATOM   4509  O   LYS A 283       4.275   6.135  36.132  1.00 93.95           O  
ATOM   4510  CG  LYS A 283       5.898   9.530  33.620  1.00 93.95           C  
ATOM   4511  HG2 LYS A 283       5.801  10.068  34.564  1.00 93.95           H  
ATOM   4512  HG3 LYS A 283       6.956   9.411  33.387  1.00 93.95           H  
ATOM   4513  CD  LYS A 283       5.215  10.322  32.502  1.00 93.95           C  
ATOM   4514  HD2 LYS A 283       4.164  10.468  32.751  1.00 93.95           H  
ATOM   4515  HD3 LYS A 283       5.291   9.754  31.575  1.00 93.95           H  
ATOM   4516  CE  LYS A 283       5.905  11.675  32.328  1.00 93.95           C  
ATOM   4517  HE2 LYS A 283       6.968  11.497  32.165  1.00 93.95           H  
ATOM   4518  HE3 LYS A 283       5.797  12.244  33.252  1.00 93.95           H  
ATOM   4519  NZ  LYS A 283       5.330  12.418  31.180  1.00 93.95           N  
ATOM   4520  HZ1 LYS A 283       5.490  11.898  30.329  1.00 93.95           H  
ATOM   4521  HZ2 LYS A 283       4.336  12.550  31.302  1.00 93.95           H  
ATOM   4522  HZ3 LYS A 283       5.780  13.316  31.079  1.00 93.95           H  
ATOM   4523  N   PHE A 284       4.990   5.074  34.276  1.00 92.77           N  
ATOM   4524  H   PHE A 284       5.567   5.137  33.450  1.00 92.77           H  
ATOM   4525  CA  PHE A 284       4.274   3.826  34.500  1.00 92.77           C  
ATOM   4526  HA  PHE A 284       3.210   4.033  34.606  1.00 92.77           H  
ATOM   4527  C   PHE A 284       4.718   3.166  35.809  1.00 92.77           C  
ATOM   4528  CB  PHE A 284       4.469   2.909  33.288  1.00 92.77           C  
ATOM   4529  HB2 PHE A 284       3.970   3.351  32.425  1.00 92.77           H  
ATOM   4530  HB3 PHE A 284       5.529   2.835  33.048  1.00 92.77           H  
ATOM   4531  O   PHE A 284       3.877   2.947  36.671  1.00 92.77           O  
ATOM   4532  CG  PHE A 284       3.929   1.514  33.500  1.00 92.77           C  
ATOM   4533  CD1 PHE A 284       4.804   0.431  33.704  1.00 92.77           C  
ATOM   4534  HD1 PHE A 284       5.873   0.586  33.728  1.00 92.77           H  
ATOM   4535  CD2 PHE A 284       2.541   1.309  33.550  1.00 92.77           C  
ATOM   4536  HD2 PHE A 284       1.868   2.150  33.473  1.00 92.77           H  
ATOM   4537  CE1 PHE A 284       4.284  -0.859  33.907  1.00 92.77           C  
ATOM   4538  HE1 PHE A 284       4.959  -1.685  34.076  1.00 92.77           H  
ATOM   4539  CE2 PHE A 284       2.021   0.021  33.745  1.00 92.77           C  
ATOM   4540  HE2 PHE A 284       0.952  -0.126  33.789  1.00 92.77           H  
ATOM   4541  CZ  PHE A 284       2.894  -1.067  33.913  1.00 92.77           C  
ATOM   4542  HZ  PHE A 284       2.492  -2.056  34.080  1.00 92.77           H  
ATOM   4543  N   ASP A 285       6.020   2.965  36.022  1.00 92.67           N  
ATOM   4544  H   ASP A 285       6.660   3.101  35.253  1.00 92.67           H  
ATOM   4545  CA  ASP A 285       6.552   2.349  37.245  1.00 92.67           C  
ATOM   4546  HA  ASP A 285       6.145   1.343  37.340  1.00 92.67           H  
ATOM   4547  C   ASP A 285       6.158   3.137  38.510  1.00 92.67           C  
ATOM   4548  CB  ASP A 285       8.087   2.251  37.157  1.00 92.67           C  
ATOM   4549  HB2 ASP A 285       8.462   1.902  38.119  1.00 92.67           H  
ATOM   4550  HB3 ASP A 285       8.495   3.248  36.990  1.00 92.67           H  
ATOM   4551  O   ASP A 285       5.792   2.553  39.530  1.00 92.67           O  
ATOM   4552  CG  ASP A 285       8.628   1.301  36.076  1.00 92.67           C  
ATOM   4553  OD1 ASP A 285       7.912   0.351  35.690  1.00 92.67           O  
ATOM   4554  OD2 ASP A 285       9.796   1.516  35.668  1.00 92.67           O  
ATOM   4555  N   GLN A 286       6.192   4.475  38.457  1.00 94.44           N  
ATOM   4556  H   GLN A 286       6.509   4.907  37.600  1.00 94.44           H  
ATOM   4557  CA  GLN A 286       5.733   5.332  39.559  1.00 94.44           C  
ATOM   4558  HA  GLN A 286       6.262   5.057  40.472  1.00 94.44           H  
ATOM   4559  C   GLN A 286       4.241   5.147  39.845  1.00 94.44           C  
ATOM   4560  CB  GLN A 286       6.020   6.806  39.241  1.00 94.44           C  
ATOM   4561  HB2 GLN A 286       5.446   7.437  39.920  1.00 94.44           H  
ATOM   4562  HB3 GLN A 286       5.707   7.027  38.220  1.00 94.44           H  
ATOM   4563  O   GLN A 286       3.859   4.910  40.990  1.00 94.44           O  
ATOM   4564  CG  GLN A 286       7.503   7.142  39.416  1.00 94.44           C  
ATOM   4565  HG2 GLN A 286       8.113   6.464  38.820  1.00 94.44           H  
ATOM   4566  HG3 GLN A 286       7.769   7.000  40.463  1.00 94.44           H  
ATOM   4567  CD  GLN A 286       7.848   8.574  39.018  1.00 94.44           C  
ATOM   4568  NE2 GLN A 286       9.018   9.047  39.386  1.00 94.44           N  
ATOM   4569 HE21 GLN A 286       9.627   8.485  39.963  1.00 94.44           H  
ATOM   4570 HE22 GLN A 286       9.172  10.020  39.161  1.00 94.44           H  
ATOM   4571  OE1 GLN A 286       7.117   9.305  38.370  1.00 94.44           O  
ATOM   4572  N   LYS A 287       3.407   5.213  38.804  1.00 91.80           N  
ATOM   4573  H   LYS A 287       3.797   5.375  37.887  1.00 91.80           H  
ATOM   4574  CA  LYS A 287       1.953   5.110  38.929  1.00 91.80           C  
ATOM   4575  HA  LYS A 287       1.633   5.809  39.701  1.00 91.80           H  
ATOM   4576  C   LYS A 287       1.511   3.719  39.378  1.00 91.80           C  
ATOM   4577  CB  LYS A 287       1.336   5.508  37.583  1.00 91.80           C  
ATOM   4578  HB2 LYS A 287       1.758   6.464  37.272  1.00 91.80           H  
ATOM   4579  HB3 LYS A 287       1.600   4.766  36.829  1.00 91.80           H  
ATOM   4580  O   LYS A 287       0.613   3.610  40.206  1.00 91.80           O  
ATOM   4581  CG  LYS A 287      -0.187   5.658  37.612  1.00 91.80           C  
ATOM   4582  HG2 LYS A 287      -0.646   4.688  37.804  1.00 91.80           H  
ATOM   4583  HG3 LYS A 287      -0.502   5.990  36.623  1.00 91.80           H  
ATOM   4584  CD  LYS A 287      -0.691   6.670  38.649  1.00 91.80           C  
ATOM   4585  HD2 LYS A 287      -0.598   6.237  39.645  1.00 91.80           H  
ATOM   4586  HD3 LYS A 287      -0.125   7.601  38.599  1.00 91.80           H  
ATOM   4587  CE  LYS A 287      -2.160   6.926  38.320  1.00 91.80           C  
ATOM   4588  HE2 LYS A 287      -2.244   7.678  37.536  1.00 91.80           H  
ATOM   4589  HE3 LYS A 287      -2.581   6.002  37.922  1.00 91.80           H  
ATOM   4590  NZ  LYS A 287      -2.965   7.294  39.497  1.00 91.80           N  
ATOM   4591  HZ1 LYS A 287      -2.754   8.213  39.858  1.00 91.80           H  
ATOM   4592  HZ2 LYS A 287      -2.835   6.589  40.209  1.00 91.80           H  
ATOM   4593  HZ3 LYS A 287      -3.933   7.193  39.226  1.00 91.80           H  
ATOM   4594  N   VAL A 288       2.179   2.670  38.899  1.00 91.60           N  
ATOM   4595  H   VAL A 288       2.879   2.839  38.190  1.00 91.60           H  
ATOM   4596  CA  VAL A 288       1.984   1.292  39.364  1.00 91.60           C  
ATOM   4597  HA  VAL A 288       0.941   1.011  39.218  1.00 91.60           H  
ATOM   4598  C   VAL A 288       2.268   1.197  40.855  1.00 91.60           C  
ATOM   4599  CB  VAL A 288       2.866   0.308  38.573  1.00 91.60           C  
ATOM   4600  HB  VAL A 288       3.883   0.696  38.518  1.00 91.60           H  
ATOM   4601  O   VAL A 288       1.434   0.663  41.580  1.00 91.60           O  
ATOM   4602  CG1 VAL A 288       2.914  -1.093  39.200  1.00 91.60           C  
ATOM   4603 HG11 VAL A 288       3.437  -1.066  40.156  1.00 91.60           H  
ATOM   4604 HG12 VAL A 288       3.457  -1.772  38.543  1.00 91.60           H  
ATOM   4605 HG13 VAL A 288       1.903  -1.473  39.353  1.00 91.60           H  
ATOM   4606  CG2 VAL A 288       2.319   0.136  37.156  1.00 91.60           C  
ATOM   4607 HG21 VAL A 288       2.182   1.101  36.667  1.00 91.60           H  
ATOM   4608 HG22 VAL A 288       1.358  -0.377  37.193  1.00 91.60           H  
ATOM   4609 HG23 VAL A 288       3.024  -0.453  36.570  1.00 91.60           H  
ATOM   4610  N   ASN A 289       3.384   1.748  41.340  1.00 93.06           N  
ATOM   4611  H   ASN A 289       4.041   2.170  40.699  1.00 93.06           H  
ATOM   4612  CA  ASN A 289       3.699   1.726  42.770  1.00 93.06           C  
ATOM   4613  HA  ASN A 289       3.683   0.693  43.116  1.00 93.06           H  
ATOM   4614  C   ASN A 289       2.642   2.477  43.605  1.00 93.06           C  
ATOM   4615  CB  ASN A 289       5.111   2.293  42.989  1.00 93.06           C  
ATOM   4616  HB2 ASN A 289       5.199   3.256  42.486  1.00 93.06           H  
ATOM   4617  HB3 ASN A 289       5.265   2.452  44.056  1.00 93.06           H  
ATOM   4618  O   ASN A 289       2.159   1.938  44.597  1.00 93.06           O  
ATOM   4619  CG  ASN A 289       6.213   1.362  42.513  1.00 93.06           C  
ATOM   4620  ND2 ASN A 289       7.313   1.898  42.043  1.00 93.06           N  
ATOM   4621 HD21 ASN A 289       7.923   1.228  41.598  1.00 93.06           H  
ATOM   4622 HD22 ASN A 289       7.266   2.860  41.740  1.00 93.06           H  
ATOM   4623  OD1 ASN A 289       6.133   0.149  42.578  1.00 93.06           O  
ATOM   4624  N   GLU A 290       2.238   3.682  43.188  1.00 94.03           N  
ATOM   4625  H   GLU A 290       2.669   4.073  42.362  1.00 94.03           H  
ATOM   4626  CA  GLU A 290       1.214   4.485  43.878  1.00 94.03           C  
ATOM   4627  HA  GLU A 290       1.522   4.660  44.909  1.00 94.03           H  
ATOM   4628  C   GLU A 290      -0.150   3.786  43.926  1.00 94.03           C  
ATOM   4629  CB  GLU A 290       1.042   5.839  43.169  1.00 94.03           C  
ATOM   4630  HB2 GLU A 290       0.142   6.320  43.553  1.00 94.03           H  
ATOM   4631  HB3 GLU A 290       0.907   5.662  42.102  1.00 94.03           H  
ATOM   4632  O   GLU A 290      -0.749   3.644  44.998  1.00 94.03           O  
ATOM   4633  CG  GLU A 290       2.221   6.798  43.385  1.00 94.03           C  
ATOM   4634  HG2 GLU A 290       2.280   7.035  44.447  1.00 94.03           H  
ATOM   4635  HG3 GLU A 290       3.149   6.299  43.107  1.00 94.03           H  
ATOM   4636  CD  GLU A 290       2.091   8.104  42.580  1.00 94.03           C  
ATOM   4637  OE1 GLU A 290       3.022   8.935  42.696  1.00 94.03           O  
ATOM   4638  OE2 GLU A 290       1.073   8.290  41.868  1.00 94.03           O  
ATOM   4639  N   ASN A 291      -0.636   3.325  42.770  1.00 93.51           N  
ATOM   4640  H   ASN A 291      -0.108   3.480  41.924  1.00 93.51           H  
ATOM   4641  CA  ASN A 291      -1.929   2.660  42.667  1.00 93.51           C  
ATOM   4642  HA  ASN A 291      -2.678   3.277  43.165  1.00 93.51           H  
ATOM   4643  C   ASN A 291      -1.905   1.321  43.416  1.00 93.51           C  
ATOM   4644  CB  ASN A 291      -2.339   2.511  41.187  1.00 93.51           C  
ATOM   4645  HB2 ASN A 291      -3.126   1.759  41.120  1.00 93.51           H  
ATOM   4646  HB3 ASN A 291      -1.490   2.160  40.601  1.00 93.51           H  
ATOM   4647  O   ASN A 291      -2.867   1.018  44.115  1.00 93.51           O  
ATOM   4648  CG  ASN A 291      -2.872   3.784  40.537  1.00 93.51           C  
ATOM   4649  ND2 ASN A 291      -3.525   3.662  39.402  1.00 93.51           N  
ATOM   4650 HD21 ASN A 291      -3.761   2.748  39.042  1.00 93.51           H  
ATOM   4651 HD22 ASN A 291      -4.018   4.460  39.027  1.00 93.51           H  
ATOM   4652  OD1 ASN A 291      -2.743   4.895  41.039  1.00 93.51           O  
ATOM   4653  N   THR A 292      -0.802   0.564  43.367  1.00 90.04           N  
ATOM   4654  H   THR A 292      -0.030   0.871  42.792  1.00 90.04           H  
ATOM   4655  CA  THR A 292      -0.665  -0.699  44.114  1.00 90.04           C  
ATOM   4656  HA  THR A 292      -1.496  -1.349  43.840  1.00 90.04           H  
ATOM   4657  C   THR A 292      -0.756  -0.464  45.621  1.00 90.04           C  
ATOM   4658  CB  THR A 292       0.632  -1.446  43.764  1.00 90.04           C  
ATOM   4659  HB  THR A 292       1.495  -0.838  44.036  1.00 90.04           H  
ATOM   4660  O   THR A 292      -1.555  -1.126  46.281  1.00 90.04           O  
ATOM   4661  CG2 THR A 292       0.740  -2.806  44.451  1.00 90.04           C  
ATOM   4662 HG21 THR A 292       0.817  -2.683  45.532  1.00 90.04           H  
ATOM   4663 HG22 THR A 292       1.636  -3.317  44.100  1.00 90.04           H  
ATOM   4664 HG23 THR A 292      -0.135  -3.413  44.219  1.00 90.04           H  
ATOM   4665  OG1 THR A 292       0.668  -1.713  42.383  1.00 90.04           O  
ATOM   4666  HG1 THR A 292       0.912  -0.887  41.960  1.00 90.04           H  
ATOM   4667  N   SER A 293      -0.041   0.527  46.172  1.00 92.41           N  
ATOM   4668  H   SER A 293       0.611   1.048  45.603  1.00 92.41           H  
ATOM   4669  CA  SER A 293      -0.143   0.860  47.602  1.00 92.41           C  
ATOM   4670  HA  SER A 293       0.075  -0.031  48.191  1.00 92.41           H  
ATOM   4671  C   SER A 293      -1.544   1.332  48.004  1.00 92.41           C  
ATOM   4672  CB  SER A 293       0.868   1.948  47.972  1.00 92.41           C  
ATOM   4673  HB2 SER A 293       0.704   2.835  47.359  1.00 92.41           H  
ATOM   4674  HB3 SER A 293       0.736   2.213  49.021  1.00 92.41           H  
ATOM   4675  O   SER A 293      -2.030   1.005  49.088  1.00 92.41           O  
ATOM   4676  OG  SER A 293       2.187   1.478  47.785  1.00 92.41           O  
ATOM   4677  HG  SER A 293       2.192   0.538  47.980  1.00 92.41           H  
ATOM   4678  N   LYS A 294      -2.236   2.077  47.134  1.00 94.41           N  
ATOM   4679  H   LYS A 294      -1.790   2.347  46.269  1.00 94.41           H  
ATOM   4680  CA  LYS A 294      -3.614   2.510  47.398  1.00 94.41           C  
ATOM   4681  HA  LYS A 294      -3.659   2.894  48.417  1.00 94.41           H  
ATOM   4682  C   LYS A 294      -4.605   1.343  47.342  1.00 94.41           C  
ATOM   4683  CB  LYS A 294      -3.973   3.645  46.433  1.00 94.41           C  
ATOM   4684  HB2 LYS A 294      -3.192   4.403  46.477  1.00 94.41           H  
ATOM   4685  HB3 LYS A 294      -4.031   3.265  45.413  1.00 94.41           H  
ATOM   4686  O   LYS A 294      -5.482   1.249  48.197  1.00 94.41           O  
ATOM   4687  CG  LYS A 294      -5.306   4.280  46.838  1.00 94.41           C  
ATOM   4688  HG2 LYS A 294      -6.106   3.553  46.698  1.00 94.41           H  
ATOM   4689  HG3 LYS A 294      -5.265   4.555  47.892  1.00 94.41           H  
ATOM   4690  CD  LYS A 294      -5.614   5.531  46.013  1.00 94.41           C  
ATOM   4691  HD2 LYS A 294      -5.643   5.266  44.956  1.00 94.41           H  
ATOM   4692  HD3 LYS A 294      -4.853   6.292  46.180  1.00 94.41           H  
ATOM   4693  CE  LYS A 294      -6.983   6.029  46.477  1.00 94.41           C  
ATOM   4694  HE2 LYS A 294      -7.656   5.172  46.522  1.00 94.41           H  
ATOM   4695  HE3 LYS A 294      -6.915   6.427  47.490  1.00 94.41           H  
ATOM   4696  NZ  LYS A 294      -7.586   7.018  45.561  1.00 94.41           N  
ATOM   4697  HZ1 LYS A 294      -7.544   6.690  44.607  1.00 94.41           H  
ATOM   4698  HZ2 LYS A 294      -8.574   7.011  45.771  1.00 94.41           H  
ATOM   4699  HZ3 LYS A 294      -7.204   7.947  45.661  1.00 94.41           H  
ATOM   4700  N   ILE A 295      -4.444   0.431  46.384  1.00 87.86           N  
ATOM   4701  H   ILE A 295      -3.714   0.585  45.703  1.00 87.86           H  
ATOM   4702  CA  ILE A 295      -5.236  -0.800  46.283  1.00 87.86           C  
ATOM   4703  HA  ILE A 295      -6.292  -0.535  46.246  1.00 87.86           H  
ATOM   4704  C   ILE A 295      -5.034  -1.673  47.526  1.00 87.86           C  
ATOM   4705  CB  ILE A 295      -4.880  -1.564  44.986  1.00 87.86           C  
ATOM   4706  HB  ILE A 295      -3.795  -1.620  44.903  1.00 87.86           H  
ATOM   4707  O   ILE A 295      -6.005  -2.237  48.024  1.00 87.86           O  
ATOM   4708  CG1 ILE A 295      -5.438  -0.822  43.752  1.00 87.86           C  
ATOM   4709 HG12 ILE A 295      -5.308   0.253  43.869  1.00 87.86           H  
ATOM   4710 HG13 ILE A 295      -6.507  -1.014  43.661  1.00 87.86           H  
ATOM   4711  CG2 ILE A 295      -5.432  -3.005  45.017  1.00 87.86           C  
ATOM   4712 HG21 ILE A 295      -5.285  -3.492  44.053  1.00 87.86           H  
ATOM   4713 HG22 ILE A 295      -6.498  -2.982  45.246  1.00 87.86           H  
ATOM   4714 HG23 ILE A 295      -4.899  -3.584  45.772  1.00 87.86           H  
ATOM   4715  CD1 ILE A 295      -4.738  -1.232  42.451  1.00 87.86           C  
ATOM   4716 HD11 ILE A 295      -4.777  -2.313  42.317  1.00 87.86           H  
ATOM   4717 HD12 ILE A 295      -3.693  -0.923  42.473  1.00 87.86           H  
ATOM   4718 HD13 ILE A 295      -5.230  -0.753  41.604  1.00 87.86           H  
ATOM   4719  N   GLU A 296      -3.809  -1.786  48.044  1.00 90.25           N  
ATOM   4720  H   GLU A 296      -3.031  -1.356  47.563  1.00 90.25           H  
ATOM   4721  CA  GLU A 296      -3.530  -2.503  49.295  1.00 90.25           C  
ATOM   4722  HA  GLU A 296      -3.870  -3.535  49.199  1.00 90.25           H  
ATOM   4723  C   GLU A 296      -4.316  -1.905  50.472  1.00 90.25           C  
ATOM   4724  CB  GLU A 296      -2.018  -2.530  49.572  1.00 90.25           C  
ATOM   4725  HB2 GLU A 296      -1.610  -1.529  49.431  1.00 90.25           H  
ATOM   4726  HB3 GLU A 296      -1.854  -2.830  50.607  1.00 90.25           H  
ATOM   4727  O   GLU A 296      -5.038  -2.639  51.145  1.00 90.25           O  
ATOM   4728  CG  GLU A 296      -1.291  -3.530  48.657  1.00 90.25           C  
ATOM   4729  HG2 GLU A 296      -1.557  -3.334  47.619  1.00 90.25           H  
ATOM   4730  HG3 GLU A 296      -1.653  -4.530  48.895  1.00 90.25           H  
ATOM   4731  CD  GLU A 296       0.242  -3.501  48.794  1.00 90.25           C  
ATOM   4732  OE1 GLU A 296       0.872  -4.403  48.196  1.00 90.25           O  
ATOM   4733  OE2 GLU A 296       0.783  -2.600  49.476  1.00 90.25           O  
ATOM   4734  N   SER A 297      -4.293  -0.578  50.643  1.00 91.52           N  
ATOM   4735  H   SER A 297      -3.665  -0.036  50.067  1.00 91.52           H  
ATOM   4736  CA  SER A 297      -5.092   0.116  51.669  1.00 91.52           C  
ATOM   4737  HA  SER A 297      -4.810  -0.264  52.651  1.00 91.52           H  
ATOM   4738  C   SER A 297      -6.601  -0.102  51.492  1.00 91.52           C  
ATOM   4739  CB  SER A 297      -4.788   1.615  51.621  1.00 91.52           C  
ATOM   4740  HB2 SER A 297      -3.711   1.765  51.701  1.00 91.52           H  
ATOM   4741  HB3 SER A 297      -5.120   2.021  50.665  1.00 91.52           H  
ATOM   4742  O   SER A 297      -7.306  -0.407  52.449  1.00 91.52           O  
ATOM   4743  OG  SER A 297      -5.426   2.325  52.667  1.00 91.52           O  
ATOM   4744  HG  SER A 297      -6.240   1.886  52.923  1.00 91.52           H  
ATOM   4745  N   LEU A 298      -7.117   0.005  50.265  1.00 90.36           N  
ATOM   4746  H   LEU A 298      -6.506   0.290  49.512  1.00 90.36           H  
ATOM   4747  CA  LEU A 298      -8.540  -0.211  49.978  1.00 90.36           C  
ATOM   4748  HA  LEU A 298      -9.135   0.405  50.651  1.00 90.36           H  
ATOM   4749  C   LEU A 298      -8.963  -1.667  50.221  1.00 90.36           C  
ATOM   4750  CB  LEU A 298      -8.817   0.191  48.521  1.00 90.36           C  
ATOM   4751  HB2 LEU A 298      -9.790  -0.202  48.224  1.00 90.36           H  
ATOM   4752  HB3 LEU A 298      -8.067  -0.280  47.886  1.00 90.36           H  
ATOM   4753  O   LEU A 298     -10.095  -1.932  50.627  1.00 90.36           O  
ATOM   4754  CG  LEU A 298      -8.819   1.707  48.262  1.00 90.36           C  
ATOM   4755  HG  LEU A 298      -7.906   2.151  48.660  1.00 90.36           H  
ATOM   4756  CD1 LEU A 298      -8.857   1.951  46.754  1.00 90.36           C  
ATOM   4757 HD11 LEU A 298      -9.780   1.554  46.331  1.00 90.36           H  
ATOM   4758 HD12 LEU A 298      -8.000   1.473  46.282  1.00 90.36           H  
ATOM   4759 HD13 LEU A 298      -8.813   3.024  46.564  1.00 90.36           H  
ATOM   4760  CD2 LEU A 298     -10.020   2.411  48.894  1.00 90.36           C  
ATOM   4761 HD21 LEU A 298     -10.015   2.287  49.977  1.00 90.36           H  
ATOM   4762 HD22 LEU A 298      -9.973   3.478  48.677  1.00 90.36           H  
ATOM   4763 HD23 LEU A 298     -10.952   2.026  48.480  1.00 90.36           H  
ATOM   4764  N   LYS A 299      -8.066  -2.635  49.996  1.00 87.37           N  
ATOM   4765  H   LYS A 299      -7.157  -2.361  49.651  1.00 87.37           H  
ATOM   4766  CA  LYS A 299      -8.309  -4.046  50.325  1.00 87.37           C  
ATOM   4767  HA  LYS A 299      -9.273  -4.340  49.909  1.00 87.37           H  
ATOM   4768  C   LYS A 299      -8.422  -4.262  51.837  1.00 87.37           C  
ATOM   4769  CB  LYS A 299      -7.210  -4.932  49.719  1.00 87.37           C  
ATOM   4770  HB2 LYS A 299      -6.236  -4.475  49.891  1.00 87.37           H  
ATOM   4771  HB3 LYS A 299      -7.218  -5.899  50.223  1.00 87.37           H  
ATOM   4772  O   LYS A 299      -9.259  -5.070  52.246  1.00 87.37           O  
ATOM   4773  CG  LYS A 299      -7.413  -5.175  48.216  1.00 87.37           C  
ATOM   4774  HG2 LYS A 299      -7.542  -4.225  47.696  1.00 87.37           H  
ATOM   4775  HG3 LYS A 299      -8.313  -5.772  48.071  1.00 87.37           H  
ATOM   4776  CD  LYS A 299      -6.206  -5.916  47.624  1.00 87.37           C  
ATOM   4777  HD2 LYS A 299      -6.054  -6.853  48.161  1.00 87.37           H  
ATOM   4778  HD3 LYS A 299      -5.323  -5.289  47.748  1.00 87.37           H  
ATOM   4779  CE  LYS A 299      -6.432  -6.198  46.134  1.00 87.37           C  
ATOM   4780  HE2 LYS A 299      -6.684  -5.256  45.645  1.00 87.37           H  
ATOM   4781  HE3 LYS A 299      -7.285  -6.867  46.023  1.00 87.37           H  
ATOM   4782  NZ  LYS A 299      -5.228  -6.783  45.491  1.00 87.37           N  
ATOM   4783  HZ1 LYS A 299      -5.389  -6.930  44.505  1.00 87.37           H  
ATOM   4784  HZ2 LYS A 299      -4.966  -7.659  45.919  1.00 87.37           H  
ATOM   4785  HZ3 LYS A 299      -4.450  -6.143  45.572  1.00 87.37           H  
ATOM   4786  N   GLU A 300      -7.644  -3.545  52.648  1.00 88.35           N  
ATOM   4787  H   GLU A 300      -6.961  -2.920  52.242  1.00 88.35           H  
ATOM   4788  CA  GLU A 300      -7.770  -3.557  54.113  1.00 88.35           C  
ATOM   4789  HA  GLU A 300      -7.754  -4.590  54.459  1.00 88.35           H  
ATOM   4790  C   GLU A 300      -9.118  -2.969  54.564  1.00 88.35           C  
ATOM   4791  CB  GLU A 300      -6.590  -2.829  54.781  1.00 88.35           C  
ATOM   4792  HB2 GLU A 300      -6.798  -2.758  55.849  1.00 88.35           H  
ATOM   4793  HB3 GLU A 300      -6.500  -1.819  54.381  1.00 88.35           H  
ATOM   4794  O   GLU A 300      -9.871  -3.647  55.271  1.00 88.35           O  
ATOM   4795  CG  GLU A 300      -5.259  -3.577  54.598  1.00 88.35           C  
ATOM   4796  HG2 GLU A 300      -5.039  -3.669  53.535  1.00 88.35           H  
ATOM   4797  HG3 GLU A 300      -5.382  -4.586  54.993  1.00 88.35           H  
ATOM   4798  CD  GLU A 300      -4.063  -2.910  55.303  1.00 88.35           C  
ATOM   4799  OE1 GLU A 300      -2.986  -3.550  55.312  1.00 88.35           O  
ATOM   4800  OE2 GLU A 300      -4.224  -1.811  55.880  1.00 88.35           O  
ATOM   4801  N   ASP A 301      -9.496  -1.790  54.060  1.00 89.31           N  
ATOM   4802  H   ASP A 301      -8.807  -1.241  53.567  1.00 89.31           H  
ATOM   4803  CA  ASP A 301     -10.798  -1.163  54.350  1.00 89.31           C  
ATOM   4804  HA  ASP A 301     -10.874  -0.965  55.419  1.00 89.31           H  
ATOM   4805  C   ASP A 301     -11.968  -2.072  53.938  1.00 89.31           C  
ATOM   4806  CB  ASP A 301     -10.923   0.167  53.585  1.00 89.31           C  
ATOM   4807  HB2 ASP A 301     -10.728  -0.007  52.527  1.00 89.31           H  
ATOM   4808  HB3 ASP A 301     -11.952   0.515  53.676  1.00 89.31           H  
ATOM   4809  O   ASP A 301     -12.948  -2.266  54.669  1.00 89.31           O  
ATOM   4810  CG  ASP A 301     -10.015   1.296  54.084  1.00 89.31           C  
ATOM   4811  OD1 ASP A 301      -9.522   1.207  55.227  1.00 89.31           O  
ATOM   4812  OD2 ASP A 301      -9.889   2.283  53.327  1.00 89.31           O  
ATOM   4813  N   LYS A 302     -11.859  -2.705  52.762  1.00 85.66           N  
ATOM   4814  H   LYS A 302     -11.060  -2.468  52.192  1.00 85.66           H  
ATOM   4815  CA  LYS A 302     -12.839  -3.679  52.268  1.00 85.66           C  
ATOM   4816  HA  LYS A 302     -13.812  -3.189  52.229  1.00 85.66           H  
ATOM   4817  C   LYS A 302     -12.966  -4.875  53.211  1.00 85.66           C  
ATOM   4818  CB  LYS A 302     -12.434  -4.119  50.854  1.00 85.66           C  
ATOM   4819  HB2 LYS A 302     -12.369  -3.242  50.210  1.00 85.66           H  
ATOM   4820  HB3 LYS A 302     -11.448  -4.583  50.888  1.00 85.66           H  
ATOM   4821  O   LYS A 302     -14.075  -5.387  53.395  1.00 85.66           O  
ATOM   4822  CG  LYS A 302     -13.431  -5.100  50.231  1.00 85.66           C  
ATOM   4823  HG2 LYS A 302     -13.421  -6.022  50.813  1.00 85.66           H  
ATOM   4824  HG3 LYS A 302     -14.432  -4.669  50.250  1.00 85.66           H  
ATOM   4825  CD  LYS A 302     -13.047  -5.440  48.788  1.00 85.66           C  
ATOM   4826  HD2 LYS A 302     -13.076  -4.532  48.186  1.00 85.66           H  
ATOM   4827  HD3 LYS A 302     -12.039  -5.854  48.763  1.00 85.66           H  
ATOM   4828  CE  LYS A 302     -14.052  -6.458  48.243  1.00 85.66           C  
ATOM   4829  HE2 LYS A 302     -14.012  -7.370  48.839  1.00 85.66           H  
ATOM   4830  HE3 LYS A 302     -15.045  -6.021  48.343  1.00 85.66           H  
ATOM   4831  NZ  LYS A 302     -13.831  -6.768  46.812  1.00 85.66           N  
ATOM   4832  HZ1 LYS A 302     -13.136  -7.483  46.649  1.00 85.66           H  
ATOM   4833  HZ2 LYS A 302     -14.723  -7.026  46.414  1.00 85.66           H  
ATOM   4834  HZ3 LYS A 302     -13.577  -5.932  46.306  1.00 85.66           H  
ATOM   4835  N   ALA A 303     -11.866  -5.356  53.786  1.00 85.82           N  
ATOM   4836  H   ALA A 303     -10.991  -4.876  53.631  1.00 85.82           H  
ATOM   4837  CA  ALA A 303     -11.893  -6.459  54.740  1.00 85.82           C  
ATOM   4838  HA  ALA A 303     -12.429  -7.293  54.286  1.00 85.82           H  
ATOM   4839  C   ALA A 303     -12.655  -6.073  56.021  1.00 85.82           C  
ATOM   4840  CB  ALA A 303     -10.460  -6.928  55.019  1.00 85.82           C  
ATOM   4841  HB1 ALA A 303     -10.481  -7.819  55.648  1.00 85.82           H  
ATOM   4842  HB2 ALA A 303      -9.954  -7.161  54.082  1.00 85.82           H  
ATOM   4843  HB3 ALA A 303      -9.900  -6.151  55.538  1.00 85.82           H  
ATOM   4844  O   ALA A 303     -13.497  -6.851  56.479  1.00 85.82           O  
ATOM   4845  N   GLU A 304     -12.451  -4.857  56.540  1.00 88.45           N  
ATOM   4846  H   GLU A 304     -11.739  -4.271  56.128  1.00 88.45           H  
ATOM   4847  CA  GLU A 304     -13.181  -4.329  57.703  1.00 88.45           C  
ATOM   4848  HA  GLU A 304     -13.069  -5.029  58.530  1.00 88.45           H  
ATOM   4849  C   GLU A 304     -14.688  -4.174  57.424  1.00 88.45           C  
ATOM   4850  CB  GLU A 304     -12.559  -2.987  58.131  1.00 88.45           C  
ATOM   4851  HB2 GLU A 304     -12.737  -2.239  57.359  1.00 88.45           H  
ATOM   4852  HB3 GLU A 304     -11.484  -3.121  58.255  1.00 88.45           H  
ATOM   4853  O   GLU A 304     -15.538  -4.612  58.214  1.00 88.45           O  
ATOM   4854  CG  GLU A 304     -13.159  -2.506  59.463  1.00 88.45           C  
ATOM   4855  HG2 GLU A 304     -14.240  -2.419  59.354  1.00 88.45           H  
ATOM   4856  HG3 GLU A 304     -12.965  -3.264  60.222  1.00 88.45           H  
ATOM   4857  CD  GLU A 304     -12.622  -1.153  59.956  1.00 88.45           C  
ATOM   4858  OE1 GLU A 304     -13.176  -0.675  60.975  1.00 88.45           O  
ATOM   4859  OE2 GLU A 304     -11.696  -0.603  59.332  1.00 88.45           O  
ATOM   4860  N   VAL A 305     -15.045  -3.618  56.260  1.00 87.08           N  
ATOM   4861  H   VAL A 305     -14.313  -3.221  55.689  1.00 87.08           H  
ATOM   4862  CA  VAL A 305     -16.447  -3.483  55.835  1.00 87.08           C  
ATOM   4863  HA  VAL A 305     -16.990  -2.951  56.616  1.00 87.08           H  
ATOM   4864  C   VAL A 305     -17.108  -4.854  55.689  1.00 87.08           C  
ATOM   4865  CB  VAL A 305     -16.561  -2.661  54.535  1.00 87.08           C  
ATOM   4866  HB  VAL A 305     -15.898  -3.082  53.779  1.00 87.08           H  
ATOM   4867  O   VAL A 305     -18.222  -5.051  56.176  1.00 87.08           O  
ATOM   4868  CG1 VAL A 305     -17.992  -2.655  53.979  1.00 87.08           C  
ATOM   4869 HG11 VAL A 305     -18.267  -3.654  53.641  1.00 87.08           H  
ATOM   4870 HG12 VAL A 305     -18.050  -1.982  53.123  1.00 87.08           H  
ATOM   4871 HG13 VAL A 305     -18.696  -2.321  54.741  1.00 87.08           H  
ATOM   4872  CG2 VAL A 305     -16.179  -1.197  54.781  1.00 87.08           C  
ATOM   4873 HG21 VAL A 305     -16.221  -0.639  53.846  1.00 87.08           H  
ATOM   4874 HG22 VAL A 305     -15.161  -1.130  55.164  1.00 87.08           H  
ATOM   4875 HG23 VAL A 305     -16.854  -0.745  55.508  1.00 87.08           H  
ATOM   4876  N   ASN A 306     -16.431  -5.833  55.082  1.00 82.55           N  
ATOM   4877  H   ASN A 306     -15.513  -5.625  54.716  1.00 82.55           H  
ATOM   4878  CA  ASN A 306     -16.961  -7.193  54.958  1.00 82.55           C  
ATOM   4879  HA  ASN A 306     -17.944  -7.146  54.490  1.00 82.55           H  
ATOM   4880  C   ASN A 306     -17.154  -7.869  56.323  1.00 82.55           C  
ATOM   4881  CB  ASN A 306     -16.036  -8.040  54.075  1.00 82.55           C  
ATOM   4882  HB2 ASN A 306     -16.262  -9.095  54.230  1.00 82.55           H  
ATOM   4883  HB3 ASN A 306     -15.001  -7.878  54.376  1.00 82.55           H  
ATOM   4884  O   ASN A 306     -18.176  -8.526  56.532  1.00 82.55           O  
ATOM   4885  CG  ASN A 306     -16.197  -7.778  52.589  1.00 82.55           C  
ATOM   4886  ND2 ASN A 306     -15.105  -7.696  51.876  1.00 82.55           N  
ATOM   4887 HD21 ASN A 306     -14.241  -7.549  52.378  1.00 82.55           H  
ATOM   4888 HD22 ASN A 306     -15.208  -7.393  50.918  1.00 82.55           H  
ATOM   4889  OD1 ASN A 306     -17.283  -7.712  52.024  1.00 82.55           O  
ATOM   4890  N   ALA A 307     -16.222  -7.694  57.266  1.00 83.87           N  
ATOM   4891  H   ALA A 307     -15.389  -7.167  57.046  1.00 83.87           H  
ATOM   4892  CA  ALA A 307     -16.378  -8.207  58.627  1.00 83.87           C  
ATOM   4893  HA  ALA A 307     -16.501  -9.289  58.580  1.00 83.87           H  
ATOM   4894  C   ALA A 307     -17.635  -7.626  59.302  1.00 83.87           C  
ATOM   4895  CB  ALA A 307     -15.103  -7.899  59.421  1.00 83.87           C  
ATOM   4896  HB1 ALA A 307     -14.955  -6.822  59.498  1.00 83.87           H  
ATOM   4897  HB2 ALA A 307     -14.239  -8.337  58.921  1.00 83.87           H  
ATOM   4898  HB3 ALA A 307     -15.184  -8.317  60.424  1.00 83.87           H  
ATOM   4899  O   ALA A 307     -18.420  -8.365  59.903  1.00 83.87           O  
ATOM   4900  N   SER A 308     -17.877  -6.324  59.119  1.00 86.80           N  
ATOM   4901  H   SER A 308     -17.176  -5.779  58.638  1.00 86.80           H  
ATOM   4902  CA  SER A 308     -19.082  -5.646  59.606  1.00 86.80           C  
ATOM   4903  HA  SER A 308     -19.174  -5.822  60.677  1.00 86.80           H  
ATOM   4904  C   SER A 308     -20.356  -6.177  58.937  1.00 86.80           C  
ATOM   4905  CB  SER A 308     -18.966  -4.135  59.385  1.00 86.80           C  
ATOM   4906  HB2 SER A 308     -18.849  -3.912  58.324  1.00 86.80           H  
ATOM   4907  HB3 SER A 308     -19.876  -3.655  59.743  1.00 86.80           H  
ATOM   4908  O   SER A 308     -21.321  -6.505  59.627  1.00 86.80           O  
ATOM   4909  OG  SER A 308     -17.866  -3.614  60.101  1.00 86.80           O  
ATOM   4910  HG  SER A 308     -17.049  -3.803  59.633  1.00 86.80           H  
ATOM   4911  N   ILE A 309     -20.363  -6.323  57.606  1.00 83.18           N  
ATOM   4912  H   ILE A 309     -19.541  -6.036  57.093  1.00 83.18           H  
ATOM   4913  CA  ILE A 309     -21.499  -6.881  56.851  1.00 83.18           C  
ATOM   4914  HA  ILE A 309     -22.372  -6.250  57.018  1.00 83.18           H  
ATOM   4915  C   ILE A 309     -21.854  -8.275  57.373  1.00 83.18           C  
ATOM   4916  CB  ILE A 309     -21.202  -6.908  55.332  1.00 83.18           C  
ATOM   4917  HB  ILE A 309     -20.211  -7.334  55.177  1.00 83.18           H  
ATOM   4918  O   ILE A 309     -23.020  -8.526  57.671  1.00 83.18           O  
ATOM   4919  CG1 ILE A 309     -21.222  -5.472  54.768  1.00 83.18           C  
ATOM   4920 HG12 ILE A 309     -20.623  -4.829  55.413  1.00 83.18           H  
ATOM   4921 HG13 ILE A 309     -22.244  -5.093  54.777  1.00 83.18           H  
ATOM   4922  CG2 ILE A 309     -22.221  -7.777  54.567  1.00 83.18           C  
ATOM   4923 HG21 ILE A 309     -23.235  -7.425  54.759  1.00 83.18           H  
ATOM   4924 HG22 ILE A 309     -22.029  -7.742  53.494  1.00 83.18           H  
ATOM   4925 HG23 ILE A 309     -22.130  -8.822  54.864  1.00 83.18           H  
ATOM   4926  CD1 ILE A 309     -20.658  -5.345  53.347  1.00 83.18           C  
ATOM   4927 HD11 ILE A 309     -20.621  -4.292  53.069  1.00 83.18           H  
ATOM   4928 HD12 ILE A 309     -19.650  -5.757  53.310  1.00 83.18           H  
ATOM   4929 HD13 ILE A 309     -21.290  -5.864  52.626  1.00 83.18           H  
ATOM   4930  N   ASN A 310     -20.866  -9.156  57.543  1.00 82.30           N  
ATOM   4931  H   ASN A 310     -19.934  -8.891  57.258  1.00 82.30           H  
ATOM   4932  CA  ASN A 310     -21.080 -10.516  58.039  1.00 82.30           C  
ATOM   4933  HA  ASN A 310     -21.766 -11.036  57.370  1.00 82.30           H  
ATOM   4934  C   ASN A 310     -21.718 -10.519  59.438  1.00 82.30           C  
ATOM   4935  CB  ASN A 310     -19.732 -11.256  58.045  1.00 82.30           C  
ATOM   4936  HB2 ASN A 310     -18.984 -10.650  58.557  1.00 82.30           H  
ATOM   4937  HB3 ASN A 310     -19.840 -12.196  58.586  1.00 82.30           H  
ATOM   4938  O   ASN A 310     -22.654 -11.281  59.696  1.00 82.30           O
[truncated: 428,985 more chars]
